# Supplementary material for: A Novel Prognostic Model for Acute Myeloid Leukemia Based on Gene Set Variation Analysis
Source: J Oncol. 2022 Nov 21;2022:7727424. doi: 10.1155/2022/7727424 (PMC9705098; doi:10.1155/2022/7727424)
Supplement: Supplementary Materials — Supplementary Table 1.The enrichment score (ES) of immunologic and hallmark gene sets in the TCGA cohort by gene set variation analysis (GSVA). Supplementary Table 2. The subtypes of AML patients in the TCGA cohort with the nonnegative matrix factorization (NMF) method. Supplementary Table 3. The differences in the enrichment score (ES) of immunologic and hallmark gene sets among each cluster. Supplementary Table 4. The enrichment score (ES) of immunologic and hallmark gene sets in the GSE146173 cohort. Supplementary Table 5. The subtypes of AML patients in the GSE146173 cohort by supervised hierarchical clustering. Supplementary Table 6. One hundred and twenty-five representative gene sets whose ES differed among the three subgroups. Supplementary Table 7.Sixty-two gene sets that were related to survival by univariate Cox regression analysis. Supplementary Table 8. The gene sets constructing the final prognostic model and their corresponding coefficients. Supplementary Table 9. The risk category of patients in the TCGA cohort based on the prognostic model. Supplementary Table 10. The risk category of patients in the GSE146173 cohort based on the prognostic model. Supplementary Table 11. The risk category of patients in the GSE12417 cohort based on the prognostic model. Supplementary Table 12. Analysis of clinical characteristics in the TCGA cohort. Supplementary Table 13. Analysis of clinical characteristics in the GSE146173 cohort. Supplementary Table 14. Analysis of clinical characteristics in the GSE12417 cohort. Supplementary Table 15. The top 50 genes based on the ranking of gene-connecting nodes. Supplementary Table 16. The differentially expressed genes (DEGs) between the high- and low-risk groups in the TCGA cohort. Supplementary Figure 1. Patients in TCGA (A), GSE146173 (B), and GSE12417 (C) cohorts were divided into low- and high-risk groups according to the ES of GSE36891_UNSTIM_VS_PAM_TLR2_STIM_PERITONEAL_MACROPHAGE_DN, with the median ES as the cutoff [file 7727424.f1.zip › Supplementary Table 1.txt]

id	TCGA-AB-2853-03A	TCGA-AB-2882-03A	TCGA-AB-2875-03A	TCGA-AB-2942-03A	TCGA-AB-2930-03A	TCGA-AB-2908-03A	TCGA-AB-2976-03A	TCGA-AB-2851-03A	TCGA-AB-2899-03A	TCGA-AB-2919-03A	TCGA-AB-2847-03A	TCGA-AB-2936-03A	TCGA-AB-2939-03A	TCGA-AB-2900-03A	TCGA-AB-2924-03A	TCGA-AB-2952-03B	TCGA-AB-2955-03A	TCGA-AB-2889-03A	TCGA-AB-3000-03A	TCGA-AB-2822-03A	TCGA-AB-2891-03A	TCGA-AB-2825-03A	TCGA-AB-2966-03A	TCGA-AB-2925-03A	TCGA-AB-2810-03A	TCGA-AB-2811-03B	TCGA-AB-2874-03A	TCGA-AB-2894-03A	TCGA-AB-2856-03A	TCGA-AB-2983-03A	TCGA-AB-3002-03A	TCGA-AB-3009-03A	TCGA-AB-2929-03A	TCGA-AB-2963-03A	TCGA-AB-2877-03A	TCGA-AB-2921-03A	TCGA-AB-2819-03A	TCGA-AB-2859-03A	TCGA-AB-2857-03A	TCGA-AB-2990-03B	TCGA-AB-2849-03A	TCGA-AB-2938-03A	TCGA-AB-2821-03A	TCGA-AB-2901-03A	TCGA-AB-2845-03B	TCGA-AB-2843-03A	TCGA-AB-2836-03A	TCGA-AB-2808-03A	TCGA-AB-2817-03A
KAECH_NAIVE_VS_DAY8_EFF_CD8_TCELL_UP	0.321846766	0.366281594	0.350651002	0.337790462	0.346215381	0.362337916	0.335204111	0.338871652	0.376334378	0.324810762	0.36422899	0.395529951	0.35891538	0.324438897	0.337594265	0.359548201	0.346176454	0.334644236	0.349492865	0.357534148	0.361050046	0.318959668	0.366894068	0.302566589	0.318928985	0.322575103	0.328210724	0.289582724	0.338528431	0.366045405	0.374843803	0.367927731	0.382910909	0.317591626	0.333374178	0.350612782	0.32952096	0.369976471	0.358013428	0.333758327	0.355688513	0.341439513	0.374006843	0.342234236	0.349930197	0.364554908	0.339685557	0.352639465	0.385699665
KAECH_NAIVE_VS_DAY8_EFF_CD8_TCELL_DN	0.346897897	0.380999073	0.351490179	0.388555968	0.371799472	0.408507149	0.358740103	0.349559967	0.387478344	0.317448964	0.384577639	0.358282771	0.339306728	0.384434032	0.351465213	0.397547616	0.313584882	0.378817827	0.355130221	0.299714753	0.416565521	0.379577912	0.316192656	0.388664201	0.376571772	0.374539816	0.35952803	0.375672089	0.393879222	0.360615782	0.383716025	0.33203365	0.36346086	0.379486671	0.33893439	0.365253573	0.38828361	0.350574306	0.399699598	0.398740707	0.308621749	0.390884559	0.35646905	0.378320715	0.376769763	0.409992808	0.378727298	0.385733735	0.361208816
KAECH_NAIVE_VS_DAY15_EFF_CD8_TCELL_UP	0.335688028	0.3742024	0.353405972	0.360382556	0.356422564	0.386449174	0.343739326	0.355641918	0.377135585	0.339018768	0.377112564	0.397746323	0.362155732	0.346673328	0.355326179	0.38069135	0.346559799	0.358433678	0.350471036	0.340534409	0.376233056	0.346520616	0.358383176	0.34667346	0.357356176	0.355345663	0.345495863	0.329014379	0.362421574	0.368475248	0.378815749	0.366611181	0.393434756	0.333296778	0.352453294	0.368818227	0.349125132	0.387472515	0.376196908	0.354289267	0.360537722	0.359135337	0.370469204	0.352656356	0.351463825	0.377201811	0.356971503	0.34911753	0.381603571
KAECH_NAIVE_VS_DAY15_EFF_CD8_TCELL_DN	0.283531156	0.345685651	0.285880175	0.331149896	0.288317944	0.34603603	0.277158438	0.315411738	0.333615875	0.238166302	0.323065895	0.313918364	0.277382337	0.314674713	0.312591244	0.328931209	0.26890566	0.320264003	0.283466716	0.257559014	0.323980024	0.324467689	0.267792174	0.291716737	0.297066738	0.311622868	0.290463811	0.299965048	0.317625015	0.304534401	0.319235815	0.273323406	0.331871867	0.303514068	0.280840675	0.312605487	0.290320617	0.311829062	0.340153778	0.307501918	0.279077553	0.337158815	0.322195698	0.312655342	0.304751055	0.347897766	0.337831359	0.312223994	0.315774992
KAECH_NAIVE_VS_MEMORY_CD8_TCELL_UP	0.335368182	0.35723534	0.340629965	0.338827742	0.348451133	0.363422113	0.334201183	0.339803482	0.381694606	0.31458496	0.367374594	0.393894872	0.347960068	0.323638671	0.338790574	0.358436972	0.329442491	0.335381556	0.33939916	0.339612596	0.359040486	0.334364402	0.348673063	0.31097938	0.312904951	0.325386387	0.329065301	0.318751074	0.331559993	0.360046202	0.382685869	0.349230217	0.384632983	0.327605075	0.31146593	0.347482345	0.334292144	0.365060712	0.376593187	0.332516904	0.365416932	0.343090526	0.366086416	0.34138967	0.341882302	0.369077571	0.344048369	0.347086553	0.387424014
KAECH_NAIVE_VS_MEMORY_CD8_TCELL_DN	0.295235607	0.379327138	0.316592688	0.346486193	0.313584379	0.370079175	0.290846468	0.346866986	0.348759843	0.269781217	0.347613032	0.345995292	0.314290933	0.335235719	0.338301186	0.37775949	0.260686929	0.337896569	0.308761425	0.265024668	0.353432404	0.348587028	0.278882842	0.325098093	0.329083647	0.355315188	0.313018832	0.309165447	0.349101383	0.328884702	0.341859626	0.295872587	0.353098014	0.319082602	0.309793374	0.341187567	0.30608886	0.336151071	0.353839391	0.330974505	0.288934045	0.322192425	0.345717217	0.322682596	0.324443438	0.3727357	0.363936501	0.319966152	0.331329306
KAECH_DAY8_EFF_VS_DAY15_EFF_CD8_TCELL_UP	0.403254111	0.37294928	0.394321707	0.414041741	0.426619502	0.417649805	0.416592097	0.375265268	0.413421626	0.3824126	0.417309922	0.370050718	0.382368566	0.430728543	0.392361779	0.410178489	0.361734573	0.40956726	0.412214482	0.356788972	0.436387357	0.411054245	0.363279512	0.452901731	0.425572988	0.407381106	0.402333163	0.426878815	0.437067442	0.400123324	0.40684762	0.372919888	0.374160829	0.435039643	0.375150144	0.410733981	0.451251447	0.375192433	0.422948717	0.435012619	0.337098287	0.416069346	0.370426691	0.397714334	0.423552134	0.43643644	0.402795483	0.416501271	0.396949977
KAECH_DAY8_EFF_VS_DAY15_EFF_CD8_TCELL_DN	0.254191385	0.312207714	0.269363864	0.288633196	0.270808919	0.295343056	0.261586085	0.301990597	0.303095361	0.256190013	0.279102831	0.294660524	0.270096104	0.284325156	0.293475305	0.325886355	0.247787387	0.275385207	0.277937294	0.269719828	0.275485912	0.278954157	0.251328023	0.279924164	0.267230712	0.309255079	0.262545902	0.255199188	0.296875116	0.285681595	0.299451381	0.278607032	0.280856527	0.268769324	0.265633048	0.301013332	0.26275376	0.282181072	0.305875788	0.272977816	0.26512498	0.267184359	0.301837798	0.247178968	0.282011995	0.297167993	0.307070697	0.278447458	0.309699449
KAECH_DAY8_EFF_VS_MEMORY_CD8_TCELL_UP	0.384569495	0.354753695	0.36228284	0.401306161	0.399934501	0.399814039	0.397257145	0.347697237	0.408830908	0.350760692	0.398384431	0.353567847	0.362175829	0.408353527	0.374653321	0.380017371	0.340683784	0.393239494	0.379247912	0.332784949	0.427276455	0.398807138	0.337561641	0.419011191	0.373180196	0.354816556	0.382566894	0.41257648	0.39781358	0.384548627	0.389411253	0.347520476	0.349016984	0.424802237	0.352202932	0.378849236	0.422743297	0.3473529	0.399598782	0.416935605	0.350270194	0.403860815	0.366173205	0.392025022	0.394250752	0.414654807	0.38673903	0.41691924	0.368023882
KAECH_DAY8_EFF_VS_MEMORY_CD8_TCELL_DN	0.351143482	0.411587625	0.379414707	0.370537291	0.369113276	0.390974354	0.369264473	0.382054697	0.397817012	0.35883497	0.392546274	0.410263362	0.376159642	0.364021931	0.372911996	0.396052603	0.34476386	0.366475257	0.3688113	0.365183551	0.380590817	0.353395281	0.355791396	0.351854248	0.363458058	0.381574415	0.362755198	0.343354721	0.379371044	0.385030644	0.395964878	0.377468397	0.379420718	0.359419305	0.379533533	0.39011051	0.36907004	0.394859058	0.383283832	0.382141303	0.359210177	0.360289033	0.394587398	0.36347402	0.375055415	0.390016523	0.387267963	0.36596165	0.387853602
KAECH_DAY15_EFF_VS_MEMORY_CD8_TCELL_UP	0.243670544	0.294445436	0.255294288	0.290926289	0.27211873	0.284823452	0.253811803	0.286023655	0.297973626	0.227601464	0.29402571	0.283824382	0.260185965	0.267824207	0.281676725	0.30523768	0.221660164	0.281416943	0.261465107	0.240891611	0.270303924	0.27448751	0.243423363	0.272643893	0.248110579	0.264898561	0.241658651	0.263899493	0.277467037	0.277413912	0.282684759	0.233617375	0.270245452	0.261800582	0.22060469	0.282823801	0.250686824	0.26079119	0.310566469	0.252322122	0.235222426	0.286817007	0.284570211	0.258869073	0.269071666	0.300062244	0.302418668	0.274928591	0.305867107
KAECH_DAY15_EFF_VS_MEMORY_CD8_TCELL_DN	0.345596942	0.393387614	0.363609589	0.366506643	0.352626854	0.37806109	0.354561502	0.368415281	0.365077586	0.346225844	0.384486979	0.381573809	0.341757063	0.351977876	0.362372037	0.391777902	0.318384924	0.36449695	0.35162076	0.331194267	0.36617188	0.359461083	0.346151568	0.360212223	0.361767429	0.372838812	0.353004118	0.347865004	0.378178485	0.368373582	0.369075635	0.359832364	0.380832389	0.350754755	0.35273416	0.376367624	0.361961491	0.393969102	0.3671828	0.365285938	0.311587349	0.348875514	0.37205893	0.35087849	0.363061857	0.378511518	0.371479513	0.341687075	0.374308116
GOLDRATH_NAIVE_VS_EFF_CD8_TCELL_UP	0.364714858	0.398632212	0.385120191	0.369235295	0.38720908	0.406852438	0.381705919	0.381875432	0.385427951	0.369322319	0.400987287	0.403952184	0.381232998	0.376096069	0.382477609	0.412646269	0.37536473	0.376893734	0.386955117	0.373465203	0.397156383	0.363132013	0.388061778	0.370214937	0.375901149	0.395446869	0.368102836	0.335113798	0.397848161	0.389211776	0.394349794	0.39362144	0.408510501	0.360500521	0.375502467	0.396790895	0.359501069	0.415609948	0.394619105	0.377715405	0.357710815	0.374272267	0.398279933	0.360855534	0.390005803	0.398451451	0.38471731	0.370629643	0.395735223
GOLDRATH_NAIVE_VS_EFF_CD8_TCELL_DN	0.308220728	0.325713705	0.307138432	0.349761353	0.352553828	0.378771014	0.329859873	0.270784091	0.385554265	0.290794965	0.368330794	0.336247016	0.323539872	0.354939247	0.306188224	0.381214653	0.246380365	0.349584537	0.332768345	0.250888208	0.39810584	0.335326538	0.265990519	0.374224477	0.317778739	0.304310485	0.32773174	0.358832048	0.346194279	0.339251651	0.354189851	0.285374542	0.296929383	0.359496098	0.28169762	0.305902053	0.365195332	0.286713863	0.398589287	0.374618427	0.307121654	0.387781787	0.325079347	0.360194573	0.339574882	0.407828158	0.343484761	0.360529077	0.320629674
GOLDRATH_NAIVE_VS_MEMORY_CD8_TCELL_UP	0.36292725	0.400201723	0.380637036	0.375155428	0.383683013	0.409302046	0.386443869	0.363297442	0.405511788	0.356580482	0.419247195	0.410364113	0.390290307	0.369197234	0.372021406	0.412295449	0.365109824	0.380843326	0.381355057	0.372921427	0.401455397	0.35829007	0.388774082	0.361715166	0.378704665	0.367493831	0.381992058	0.348566266	0.38303927	0.398651024	0.424041794	0.393556951	0.413576761	0.372869715	0.3665868	0.386729196	0.384380031	0.404312648	0.432822629	0.385527287	0.402480122	0.393261973	0.404347439	0.380124525	0.3906212	0.42936979	0.384270707	0.401566648	0.409435204
GOLDRATH_NAIVE_VS_MEMORY_CD8_TCELL_DN	0.242766777	0.291324986	0.237942798	0.289404754	0.248908078	0.295414399	0.229068616	0.296870481	0.279521011	0.188839033	0.269507396	0.281771808	0.241833447	0.270851812	0.280684418	0.288741968	0.223938119	0.284523937	0.253597729	0.200866596	0.278124857	0.300266828	0.208764436	0.264154624	0.250296669	0.286558094	0.250199766	0.253306668	0.283040815	0.258349563	0.270905423	0.227600902	0.283667492	0.259733066	0.231384342	0.282786163	0.225405275	0.267108726	0.282168513	0.251596273	0.214436012	0.258902709	0.285023853	0.265465785	0.266815768	0.294363564	0.300152741	0.281070224	0.280442116
GOLDRATH_EFF_VS_MEMORY_CD8_TCELL_UP	0.359202252	0.337506684	0.335864476	0.376526306	0.403846095	0.386242796	0.382689861	0.283248147	0.404880356	0.331612967	0.394811778	0.342294621	0.346957143	0.386369751	0.329725572	0.387680325	0.286010131	0.371651189	0.374147464	0.279967831	0.437249757	0.355690721	0.291846288	0.409478798	0.356991787	0.311427493	0.372533784	0.415795883	0.368676612	0.377367882	0.388591709	0.316636932	0.308886344	0.413012672	0.322325737	0.332113832	0.410521707	0.303092142	0.42645237	0.430752231	0.339404918	0.407083483	0.35130413	0.385218713	0.382175305	0.422210233	0.35844231	0.409409507	0.337294837
GOLDRATH_EFF_VS_MEMORY_CD8_TCELL_DN	0.327308518	0.363984117	0.335587217	0.316746994	0.336557911	0.351227853	0.336738953	0.325386699	0.32632393	0.320958003	0.340779992	0.363402434	0.326670005	0.311233987	0.324021338	0.341807533	0.335473597	0.31718765	0.328526711	0.329010445	0.328082253	0.297342347	0.351826195	0.299030742	0.312860987	0.332230555	0.322100753	0.304146155	0.329797674	0.339396974	0.335076912	0.328647227	0.347868225	0.309420941	0.323614103	0.348336845	0.307993646	0.369064246	0.341377778	0.325457561	0.332060729	0.323550961	0.341262258	0.31126238	0.338445657	0.334898927	0.320948081	0.322775025	0.323093765
GSE10094_LCMV_VS_LISTERIA_IND_EFF_CD4_TCELL_UP	0.372063363	0.378897844	0.373169461	0.372344972	0.357754276	0.339084218	0.355124591	0.375929733	0.374307163	0.360953861	0.354539636	0.398060086	0.362407099	0.356316737	0.385607916	0.333949893	0.390373822	0.371769546	0.36571313	0.381805986	0.360261935	0.380513837	0.393784491	0.343141453	0.332259366	0.33936097	0.36469749	0.37263089	0.328297462	0.374957474	0.35220304	0.378218618	0.378862502	0.357571589	0.358137479	0.360081033	0.348723946	0.375754864	0.347339795	0.346021924	0.387446173	0.351971937	0.370739484	0.380113249	0.362958275	0.358382407	0.377604073	0.373555767	0.371186745
GSE10094_LCMV_VS_LISTERIA_IND_EFF_CD4_TCELL_DN	-0.029038147	0.021522277	-0.006637499	0.006853258	-0.018917413	0.01841313	-0.020679182	0.011577933	0.0193203	0.014704267	0.012613943	0.004996142	0.004248929	0.001677423	0.00324342	0.045474882	-0.036136674	0.017792522	-0.010575138	-0.008013924	-0.007745988	0.002435415	-0.02077094	0.022722918	0.015387591	0.027764756	-0.003658644	0.003592402	0.01223693	-0.010639412	0.007016177	-0.014823335	0.000865902	-0.022789278	0.006624662	-0.003133223	-0.023524625	-0.001447964	0.008119551	0.007480175	-0.009152251	0.000576036	0.006540707	0.008807439	-0.01112083	0.028150067	0.020579975	-0.022751034	0.017604103
GSE10239_NAIVE_VS_MEMORY_CD8_TCELL_UP	0.40033341	0.368237017	0.360307154	0.370718247	0.352372706	0.348039003	0.382862167	0.34525444	0.357810534	0.358835193	0.346858243	0.385400062	0.351753569	0.335428739	0.366642251	0.309778488	0.408130576	0.361937122	0.359651502	0.402316411	0.354299632	0.356230415	0.413685199	0.312335834	0.313674974	0.301623125	0.362636855	0.369348804	0.304210079	0.382524348	0.355793081	0.3801747	0.377777398	0.38950739	0.350198304	0.355119779	0.377636699	0.38259999	0.378009682	0.358142315	0.417689599	0.35737621	0.368427913	0.371004983	0.366015066	0.349333427	0.356386917	0.403458186	0.357442238
GSE10239_NAIVE_VS_MEMORY_CD8_TCELL_DN	0.124568926	0.155363987	0.119422212	0.143790376	0.128111772	0.159324147	0.130233847	0.142578946	0.147772796	0.125018474	0.141696267	0.139700047	0.11457987	0.149731825	0.131228075	0.169382411	0.118193596	0.134643827	0.130052131	0.123772238	0.14167181	0.139025836	0.131533691	0.144294262	0.153521588	0.160358233	0.120732517	0.157922398	0.151470032	0.127513661	0.133856183	0.114853113	0.16027491	0.12829795	0.131321744	0.131698674	0.136353167	0.1371184	0.145707978	0.141171155	0.125956503	0.159858818	0.127367838	0.129807129	0.140532994	0.162007428	0.14425882	0.132885155	0.145103837
GSE10239_NAIVE_VS_KLRG1INT_EFF_CD8_TCELL_UP	0.332830247	0.375781285	0.347869712	0.355085378	0.340924871	0.354962313	0.335821271	0.368195108	0.364198621	0.348184672	0.343050645	0.389795539	0.347158196	0.345895389	0.353303711	0.362704127	0.340238236	0.354622537	0.345487279	0.368024784	0.35654731	0.346984199	0.370922727	0.322605596	0.324514151	0.350356585	0.345828186	0.304079813	0.340381299	0.358517742	0.359645649	0.354109557	0.380793904	0.329930663	0.336979412	0.347298754	0.31480462	0.373314133	0.333873439	0.331283736	0.355992458	0.330521368	0.368490987	0.349376619	0.346132212	0.359880542	0.367308764	0.332084222	0.36293153
GSE10239_NAIVE_VS_KLRG1INT_EFF_CD8_TCELL_DN	0.230388193	0.204469101	0.234509537	0.246142012	0.261722624	0.258961859	0.257691041	0.213084152	0.257233158	0.214227167	0.253733167	0.205913235	0.228224704	0.262752513	0.228603926	0.257240815	0.201454812	0.247891275	0.241086446	0.186087059	0.280395391	0.256980425	0.196373814	0.288266631	0.248052886	0.237726432	0.220982784	0.275594046	0.261642102	0.235580081	0.248135823	0.211340327	0.20793265	0.262660014	0.212297664	0.240564127	0.28667643	0.19639856	0.259401915	0.274422235	0.220998597	0.266439884	0.215449671	0.246569683	0.252471611	0.272873174	0.240098722	0.257127798	0.215428489
GSE10239_NAIVE_VS_KLRG1HIGH_EFF_CD8_TCELL_UP	0.325289763	0.378560695	0.350756246	0.352377308	0.332809089	0.360479308	0.338857096	0.361134119	0.362528339	0.350719624	0.352106916	0.373067515	0.348649683	0.33341121	0.339418769	0.376761953	0.320678642	0.350642122	0.343998619	0.349317971	0.348595469	0.342952046	0.356692843	0.331007938	0.333007338	0.351830879	0.343107677	0.312082034	0.350541934	0.355581715	0.349646442	0.351376894	0.378408204	0.325065287	0.340946088	0.348882423	0.328074946	0.373184452	0.348124593	0.334168085	0.343883567	0.332971282	0.360903795	0.33724628	0.343688293	0.357242201	0.359042098	0.327770346	0.371243292
GSE10239_NAIVE_VS_KLRG1HIGH_EFF_CD8_TCELL_DN	0.229775843	0.189451902	0.230368729	0.238150937	0.256716642	0.248989377	0.262242344	0.180840674	0.261331659	0.215201505	0.249183776	0.204421621	0.233596693	0.253986979	0.217408521	0.23851073	0.200293021	0.235080475	0.233332389	0.170668759	0.281464695	0.248821281	0.195136354	0.283602317	0.239011468	0.213039679	0.235860133	0.2757129	0.251873973	0.233993596	0.250351221	0.22116825	0.187415885	0.269961208	0.215252848	0.220543215	0.300517475	0.181908199	0.264242703	0.28972012	0.237201536	0.276734977	0.232742928	0.254445815	0.245804581	0.274257672	0.224983919	0.268746008	0.22468059
GSE10239_MEMORY_VS_KLRG1INT_EFF_CD8_TCELL_UP	0.1634778	0.184897172	0.176725514	0.173705979	0.170260322	0.173567053	0.170845451	0.190489233	0.176220347	0.183036384	0.181889023	0.167065269	0.164635006	0.183353536	0.179509503	0.199451925	0.134187029	0.16741129	0.167801397	0.157509316	0.159406621	0.158380648	0.152142926	0.171276167	0.182552352	0.19992712	0.16384124	0.160823448	0.180748539	0.169545888	0.162956784	0.163418846	0.181171669	0.165601407	0.18055371	0.180147075	0.159075645	0.186052048	0.175038074	0.172512025	0.150193064	0.150311715	0.18184117	0.164969985	0.172606653	0.181380069	0.189920465	0.154939658	0.179605388
GSE10239_MEMORY_VS_KLRG1INT_EFF_CD8_TCELL_DN	0.343552943	0.283888222	0.306259598	0.315465824	0.325964717	0.315918544	0.340612909	0.263377376	0.315316813	0.325919409	0.316267372	0.299759039	0.305518228	0.309590207	0.30485792	0.293921992	0.315416914	0.30852592	0.316073629	0.321827057	0.33294412	0.296012271	0.316739235	0.324306291	0.30940783	0.270261589	0.31873167	0.352228744	0.298347669	0.320345979	0.314335048	0.310593172	0.285840199	0.357609992	0.327386088	0.304188563	0.36280201	0.291250543	0.342968938	0.356201464	0.354659191	0.32195294	0.308570649	0.329550583	0.329854839	0.315003713	0.299552658	0.35788632	0.283994947
GSE10239_MEMORY_VS_KLRG1HIGH_EFF_CD8_TCELL_UP	0.139018875	0.176370936	0.16040807	0.153076245	0.148098775	0.17040953	0.15505623	0.171095968	0.165561072	0.162091098	0.182326242	0.181382782	0.146122272	0.155813154	0.159318704	0.188682323	0.127179509	0.149890169	0.152909512	0.146299574	0.150495796	0.138635758	0.149986678	0.151991482	0.182359742	0.170432524	0.148835946	0.141899953	0.169923572	0.154299482	0.160758109	0.160758688	0.170899053	0.141704539	0.164716949	0.160498291	0.137003792	0.172830534	0.157980819	0.164922283	0.134591666	0.133425003	0.174367496	0.133521411	0.157637092	0.173850965	0.166268413	0.144315845	0.165775873
GSE10239_MEMORY_VS_KLRG1HIGH_EFF_CD8_TCELL_DN	0.372714493	0.298986379	0.328363214	0.334846575	0.342333439	0.326947647	0.368368874	0.296150618	0.33968516	0.333148056	0.333920642	0.329671236	0.339035388	0.33151924	0.334402525	0.298978223	0.350760845	0.33331266	0.336957918	0.337940702	0.356536656	0.336533342	0.341853831	0.34083072	0.313633941	0.278750769	0.354787761	0.361036561	0.306655746	0.349915491	0.338816422	0.339078625	0.315940488	0.393814151	0.332497514	0.325150379	0.386218173	0.312249056	0.370270221	0.359458326	0.378775885	0.363564591	0.336330228	0.362679857	0.344821343	0.333082552	0.328615571	0.389924432	0.31574234
GSE10239_KLRG1INT_VS_KLRG1HIGH_EFF_CD8_TCELL_UP	0.234976807	0.21359503	0.245895202	0.230263938	0.251340338	0.247069648	0.239363125	0.224913235	0.201111297	0.252060788	0.231576459	0.19097219	0.235007717	0.234718526	0.221800101	0.255086613	0.208996823	0.237000855	0.241510398	0.215543397	0.239206391	0.219477915	0.21102416	0.274617292	0.281550611	0.259126788	0.228318427	0.23986602	0.296245273	0.212199815	0.233307246	0.216128697	0.214328767	0.234428615	0.244832185	0.256180802	0.26061308	0.220674808	0.211732098	0.264659249	0.177118749	0.209031189	0.220126493	0.215771673	0.252710781	0.233419465	0.218824747	0.207801539	0.219745616
GSE10239_KLRG1INT_VS_KLRG1HIGH_EFF_CD8_TCELL_DN	0.269587713	0.255494964	0.224453967	0.248298993	0.23255286	0.214401821	0.253568869	0.236140401	0.271850149	0.208522131	0.237641652	0.260003594	0.232934532	0.224886732	0.253297131	0.191147757	0.265949139	0.245526082	0.235516041	0.243555254	0.25655421	0.253910372	0.267605346	0.222531544	0.200341087	0.174070299	0.253771665	0.2731746	0.209154127	0.272240054	0.232065086	0.250217347	0.247610797	0.278601565	0.216625652	0.234292793	0.259101497	0.251038752	0.251130451	0.23645855	0.272568125	0.246222941	0.255906781	0.250133848	0.247874089	0.245546696	0.253276576	0.289539241	0.244165667
GSE10239_NAIVE_VS_DAY4.5_EFF_CD8_TCELL_UP	0.350049787	0.407345639	0.374259981	0.386038826	0.370035166	0.393041455	0.371363562	0.401144633	0.413177442	0.392094319	0.396106209	0.417992025	0.387190451	0.372972376	0.380586976	0.416888546	0.361611267	0.389495573	0.385027194	0.382429919	0.377007494	0.370015565	0.385032875	0.368554078	0.379058024	0.393300662	0.375871783	0.36223322	0.387616558	0.390452509	0.38817833	0.380404813	0.409206934	0.352853115	0.382294385	0.386066724	0.348671729	0.400108783	0.378255696	0.376715634	0.367696285	0.357742857	0.403022585	0.369815994	0.3830157	0.399891983	0.398389975	0.359593798	0.403011553
GSE10239_NAIVE_VS_DAY4.5_EFF_CD8_TCELL_DN	0.332463769	0.28596057	0.322080413	0.338180061	0.349346465	0.345422364	0.366817797	0.252980261	0.343997959	0.317952727	0.344604342	0.290961316	0.312979704	0.344606827	0.295671984	0.32949608	0.282118823	0.33868047	0.328860252	0.27663048	0.388907749	0.33278292	0.286524733	0.365115282	0.333175041	0.285410262	0.340069655	0.368239817	0.333041476	0.328241012	0.348346348	0.306660688	0.275030338	0.373573025	0.319335416	0.313562026	0.401201747	0.266609545	0.369189699	0.389156595	0.324779712	0.359679025	0.317918161	0.354603211	0.344147517	0.363065808	0.307588335	0.367515138	0.309117981
GSE10239_MEMORY_VS_DAY4.5_EFF_CD8_TCELL_UP	0.263846168	0.322272517	0.295388206	0.314980224	0.298642683	0.310255666	0.286653141	0.335995762	0.321894119	0.302445657	0.313257353	0.312755458	0.29776927	0.308616596	0.30158489	0.336363519	0.290184679	0.298224491	0.31119141	0.281574031	0.298907406	0.293607796	0.292962102	0.306777182	0.326311838	0.340213316	0.284599614	0.283324753	0.329837656	0.29697584	0.306644434	0.294586603	0.300396644	0.268731246	0.302721385	0.311723222	0.269679812	0.303625705	0.286891277	0.302025903	0.241168493	0.254763513	0.305882899	0.276735533	0.310133661	0.307208842	0.321868398	0.273594356	0.305240519
GSE10239_MEMORY_VS_DAY4.5_EFF_CD8_TCELL_DN	0.440131712	0.362490557	0.390390344	0.391187576	0.395056259	0.378717684	0.426807252	0.336044527	0.381259271	0.392603574	0.392220259	0.384995424	0.369909378	0.376147103	0.376701243	0.339427234	0.415685544	0.382250585	0.380844603	0.405520947	0.406563393	0.377122711	0.41536397	0.375088409	0.374075526	0.343188877	0.396300016	0.422284143	0.355877996	0.400829238	0.396321216	0.405744452	0.382848725	0.437489535	0.400952115	0.38087098	0.443125195	0.382766052	0.423969843	0.41222647	0.441048114	0.411147554	0.38304996	0.413147699	0.400296712	0.388954393	0.36801765	0.436925972	0.372407654
GSE10325_CD4_TCELL_VS_BCELL_UP	0.225237099	0.376948921	0.301479659	0.282169569	0.225597371	0.31249906	0.232250166	0.284620916	0.310877786	0.215027997	0.329410993	0.370320034	0.23961066	0.230283471	0.251921423	0.340451607	0.259517337	0.272844811	0.239056047	0.233323485	0.292925072	0.274362399	0.284079628	0.208320617	0.226786921	0.253094829	0.236200419	0.250109962	0.277134082	0.260438936	0.271576342	0.271615416	0.34870756	0.230083689	0.249746515	0.269061985	0.256806755	0.344114122	0.33704577	0.245140569	0.310782822	0.321547272	0.317126999	0.279094873	0.26350949	0.334604346	0.286025011	0.256454954	0.300171649
GSE10325_CD4_TCELL_VS_BCELL_DN	0.237355887	0.273911566	0.30436505	0.332943135	0.323367327	0.269848758	0.253826704	0.343551443	0.40531633	0.192282829	0.298108035	0.322648827	0.27961284	0.27561889	0.292945743	0.345878538	0.269473897	0.314351287	0.317812519	0.245974753	0.320765846	0.318497552	0.27202779	0.285460352	0.242319668	0.304927396	0.252355362	0.245987659	0.316113034	0.350762329	0.349851985	0.254362061	0.273713622	0.250595106	0.177279215	0.330171075	0.293361932	0.259624461	0.326957489	0.256654062	0.197627642	0.247533232	0.298187145	0.214216861	0.33268535	0.369819228	0.334702243	0.288362375	0.381337433
GSE10325_CD4_TCELL_VS_MYELOID_UP	0.230243898	0.35689409	0.295962467	0.248269891	0.232493267	0.31872097	0.246022069	0.204258917	0.2569136	0.241226528	0.313397488	0.362663304	0.236268413	0.179395914	0.204754025	0.311660461	0.269943968	0.240613431	0.233218512	0.264688069	0.264443812	0.176787084	0.299434127	0.162250657	0.212738156	0.222946677	0.232142683	0.233865777	0.237200142	0.259063501	0.25035233	0.275359014	0.344477016	0.207099385	0.246307473	0.249958797	0.258329164	0.352968683	0.339855653	0.239451991	0.308794315	0.319895506	0.283574705	0.251167095	0.268231848	0.301056842	0.206917527	0.241445627	0.276451925
GSE10325_CD4_TCELL_VS_MYELOID_DN	0.289236183	0.363169462	0.293253072	0.410357846	0.340651732	0.310385374	0.291360695	0.508171195	0.41273426	0.208360027	0.335473468	0.2965474	0.362516371	0.422871275	0.441903116	0.432792911	0.261334051	0.418499252	0.342083603	0.252702207	0.37886641	0.49290345	0.228332403	0.421359778	0.30191745	0.408668176	0.333046234	0.338711277	0.429543152	0.371181097	0.337441611	0.278662675	0.33030493	0.37385891	0.21559746	0.400822818	0.293373371	0.304710572	0.313560033	0.268112995	0.206669215	0.283981738	0.355564388	0.297706198	0.352421675	0.390636961	0.493394676	0.373703365	0.392520941
GSE10325_BCELL_VS_MYELOID_UP	0.233782962	0.297930809	0.31137826	0.278731281	0.308552491	0.306408977	0.260121943	0.245900016	0.364610715	0.262659812	0.325036165	0.365790084	0.267483899	0.214201778	0.220237739	0.33823765	0.281994983	0.247186375	0.29106838	0.264189672	0.301718206	0.206888568	0.317689583	0.218021308	0.257223666	0.26348301	0.233915953	0.235869269	0.278974439	0.322828461	0.336467036	0.281904655	0.326094253	0.225575237	0.242919319	0.29553879	0.273239443	0.3086151	0.375270784	0.298672827	0.271319862	0.28671285	0.303798871	0.235083707	0.308486425	0.346204359	0.236027547	0.259945961	0.35764574
GSE10325_BCELL_VS_MYELOID_DN	0.287221941	0.371387719	0.26954236	0.424866235	0.322215461	0.329409178	0.27093669	0.536587921	0.41063657	0.190120818	0.308052162	0.265927899	0.330464885	0.433839828	0.447010192	0.465691118	0.193260666	0.438414715	0.329368803	0.204904722	0.342246442	0.500752685	0.164779677	0.433161007	0.316924067	0.410063962	0.323941496	0.316933987	0.449269544	0.354852258	0.316930261	0.251018087	0.322886101	0.40005467	0.211027975	0.408753137	0.275883715	0.302631541	0.294474372	0.275126607	0.208168111	0.285646608	0.363078742	0.300803522	0.334044979	0.365419268	0.52892223	0.386749415	0.398728635
GSE10325_LUPUS_CD4_TCELL_VS_LUPUS_BCELL_UP	0.197396592	0.358345199	0.270998513	0.244804582	0.193405005	0.289503783	0.211874755	0.251831551	0.273851417	0.204748663	0.298249628	0.358460976	0.21280584	0.199849104	0.223591346	0.323480792	0.228825966	0.224355905	0.203365818	0.23341573	0.269163889	0.230304461	0.265846937	0.177591504	0.201620486	0.245119751	0.21406891	0.19568702	0.247337664	0.238837394	0.242794102	0.258288383	0.326217495	0.195397941	0.22643367	0.240971272	0.218527487	0.340679534	0.311243899	0.212988461	0.289773044	0.286957763	0.287899936	0.239503371	0.234694117	0.290880028	0.248787045	0.218602825	0.275222067
GSE10325_LUPUS_CD4_TCELL_VS_LUPUS_BCELL_DN	0.252140602	0.294660464	0.294967973	0.340838522	0.336230186	0.292718845	0.266367851	0.374759716	0.40940167	0.189321562	0.314298997	0.326500188	0.303700721	0.30271407	0.314563817	0.364553151	0.274742866	0.326482146	0.328869968	0.251434142	0.333085543	0.360195149	0.267126337	0.307537484	0.252884908	0.328041634	0.270561718	0.287190521	0.332327421	0.365459709	0.36378013	0.255288229	0.293357446	0.276111442	0.177965188	0.353007962	0.283947292	0.280884874	0.331002973	0.262558707	0.190880302	0.260109987	0.313609646	0.231676454	0.342484555	0.380984367	0.36161713	0.311219142	0.385189358
GSE10325_LUPUS_CD4_TCELL_VS_LUPUS_MYELOID_UP	0.239558676	0.380649159	0.303423604	0.266668973	0.249380819	0.336724573	0.250584984	0.236034551	0.300716311	0.263938288	0.347099767	0.395688348	0.24938158	0.204355297	0.227001036	0.353270643	0.275374326	0.252063982	0.246236575	0.290254136	0.283610172	0.193741091	0.319933348	0.177707733	0.239008631	0.255672855	0.235161244	0.233649634	0.263565947	0.29190207	0.278455526	0.299329782	0.376405819	0.211623358	0.258634757	0.27280781	0.246426391	0.382135863	0.364839164	0.263555925	0.323877241	0.327610856	0.312709277	0.262452166	0.275718849	0.327390406	0.231769402	0.236148276	0.32325314
GSE10325_LUPUS_CD4_TCELL_VS_LUPUS_MYELOID_DN	0.362478433	0.433418521	0.330542762	0.499365041	0.399473469	0.388436512	0.336647086	0.606828336	0.49887227	0.25957378	0.366124258	0.339286655	0.409584562	0.520264071	0.535906458	0.516676894	0.268501366	0.5076778	0.410503244	0.277131678	0.435980792	0.589870169	0.234998686	0.516206655	0.379785506	0.49635715	0.404552231	0.365926952	0.509291237	0.41901784	0.403450582	0.323240517	0.393710176	0.473250239	0.282338437	0.476087897	0.333449669	0.370300297	0.362600911	0.343668938	0.249460637	0.351530662	0.439629885	0.364939995	0.406959928	0.449610963	0.598303874	0.452157631	0.478899532
GSE10325_LUPUS_BCELL_VS_LUPUS_MYELOID_UP	0.349132879	0.351994617	0.38013591	0.342933875	0.376242612	0.370133819	0.359226048	0.293589224	0.397523352	0.348431227	0.389564523	0.409342167	0.342009781	0.291603471	0.295512074	0.364125947	0.367935551	0.314023157	0.356638475	0.350695332	0.355215142	0.277515691	0.382499893	0.288666555	0.339212326	0.312081381	0.310909294	0.337615641	0.333622133	0.394261932	0.393216293	0.359772992	0.385054188	0.330148074	0.331750315	0.363978378	0.373026673	0.380810586	0.427040467	0.377404816	0.370434729	0.378814322	0.363483886	0.330877146	0.379586967	0.393945373	0.300338807	0.353650408	0.403257376
GSE10325_LUPUS_BCELL_VS_LUPUS_MYELOID_DN	0.347460627	0.409548157	0.335086136	0.471057603	0.370733064	0.377340282	0.334039076	0.579819494	0.469923803	0.271145344	0.355601465	0.32182115	0.390021697	0.506544641	0.511344443	0.495310016	0.246914857	0.480724988	0.384117046	0.270979762	0.400045235	0.571816875	0.224270658	0.498526851	0.36357509	0.478577851	0.394482279	0.360355853	0.485921328	0.387808414	0.375024599	0.32817171	0.376907229	0.446415131	0.293121228	0.45380011	0.329750972	0.375227865	0.34863796	0.329220499	0.264587249	0.349596436	0.415727124	0.360630431	0.371535222	0.415890989	0.572866576	0.419208316	0.454131321
GSE10325_CD4_TCELL_VS_LUPUS_CD4_TCELL_UP	0.283157493	0.31562296	0.285278283	0.314685432	0.296404026	0.31022801	0.278795377	0.30869177	0.311237358	0.299776174	0.316787609	0.31754379	0.323069146	0.296137636	0.299608192	0.327242141	0.262811128	0.313605509	0.293590817	0.303420838	0.283511717	0.283482175	0.291412355	0.29793088	0.312767063	0.318528706	0.29068796	0.278661701	0.313510353	0.29039388	0.300481447	0.30562721	0.315380765	0.274384904	0.296248747	0.300336394	0.257607867	0.310785276	0.284721488	0.295993619	0.277581639	0.259451656	0.316910817	0.276032899	0.294782642	0.299994229	0.294833044	0.27201363	0.318380018
GSE10325_CD4_TCELL_VS_LUPUS_CD4_TCELL_DN	0.211952371	0.305571802	0.214141416	0.225545785	0.22082065	0.252061215	0.182551768	0.235829293	0.254338324	0.151204855	0.207554721	0.243493955	0.186320329	0.223519332	0.222951562	0.266791966	0.213309302	0.24167046	0.213455288	0.19318945	0.245066815	0.242014538	0.288716344	0.222741183	0.178686269	0.228266981	0.210451556	0.200847695	0.224021131	0.230943705	0.248542593	0.194363005	0.279541521	0.221125492	0.170172365	0.235556296	0.281817042	0.251592624	0.241402157	0.199404314	0.246388529	0.267716133	0.2270715	0.20054987	0.228422699	0.323442283	0.300278256	0.24549321	0.256159577
GSE10325_BCELL_VS_LUPUS_BCELL_UP	-0.000531939	0.028970396	0.023604074	0.019990081	0.02415252	0.036245377	0.0029337	0.033217858	0.026808011	0.043525752	0.041500793	0.026212722	0.034047351	0.0055599	0.011976977	0.066361156	-0.01260772	0.027653531	0.024333642	0.023824013	0.016883897	0.008496238	0.00153603	0.026516796	0.030700612	0.056456696	0.015456852	0.012079495	0.034002752	0.017463306	0.029036714	0.025388772	0.019834969	-0.006803405	0.030287977	0.021404934	-0.004310485	0.018212438	0.012421207	0.014744958	0.016722063	0.024555972	0.020974991	0.016646903	0.030544422	0.030708787	0.026932888	-0.003609508	0.024147294
GSE10325_BCELL_VS_LUPUS_BCELL_DN	0.36468014	0.405067701	0.363060047	0.379664556	0.354453223	0.389730462	0.343912634	0.370577632	0.386141362	0.300717564	0.358189036	0.3603469	0.321322681	0.362785958	0.364120945	0.367391843	0.358241826	0.383580953	0.35579184	0.332038655	0.397461876	0.378753246	0.413748958	0.371269776	0.347050572	0.345927807	0.358296339	0.367297394	0.364155347	0.363310993	0.396689858	0.337583606	0.381721411	0.384252214	0.325242798	0.373701808	0.440815922	0.370714424	0.376861789	0.368642606	0.372969074	0.402853482	0.369869491	0.345000526	0.380939897	0.436870636	0.424783877	0.404802157	0.381169306
GSE10325_MYELOID_VS_LUPUS_MYELOID_UP	-0.11009815	-0.076064985	-0.076539281	-0.085475546	-0.09744952	-0.081640306	-0.097568392	-0.116094976	-0.109416985	-0.093597059	-0.06404459	-0.099285881	-0.089257191	-0.116994693	-0.115075244	-0.055316659	-0.103027016	-0.084721387	-0.103441492	-0.100473664	-0.100780222	-0.127604435	-0.094060593	-0.109661093	-0.088268368	-0.082754062	-0.092947113	-0.107597638	-0.095598684	-0.106574053	-0.080162545	-0.08336364	-0.059405797	-0.11454097	-0.083313807	-0.112136494	-0.097645415	-0.090820791	-0.08800968	-0.09700876	-0.085425494	-0.073882371	-0.096539843	-0.083753354	-0.098292583	-0.092499924	-0.129254592	-0.118651837	-0.083473609
GSE10325_MYELOID_VS_LUPUS_MYELOID_DN	0.324597003	0.401563572	0.330690887	0.34139673	0.313834879	0.343217295	0.297531182	0.381321891	0.353518614	0.268720532	0.322952671	0.350563158	0.301077017	0.358930311	0.347200966	0.383408243	0.308075257	0.35485841	0.324377819	0.307141318	0.357289559	0.387614715	0.369686796	0.346820607	0.309521269	0.354936418	0.335727535	0.301969719	0.333285792	0.325778446	0.36028373	0.31255694	0.382331558	0.352969387	0.273903534	0.343116774	0.373973045	0.361565755	0.354037108	0.300301016	0.323084484	0.364144697	0.3503972	0.330159204	0.327548167	0.412439383	0.430868463	0.355792541	0.368851654
GSE10463_CD40L_AND_VA347_VS_CD40L_IN_DC_UP	0.165386322	0.192223284	0.163862613	0.165293392	0.13878741	0.156288197	0.165260124	0.160899462	0.177547719	0.148142577	0.150863114	0.174474978	0.172862953	0.152762058	0.161563064	0.147112178	0.176125652	0.161677181	0.155719765	0.19261073	0.160135157	0.174575168	0.181480662	0.126957757	0.150055423	0.137147768	0.170042701	0.146410091	0.130502688	0.169186007	0.164981405	0.163187973	0.178342574	0.165009394	0.160398261	0.146963536	0.164406694	0.169563699	0.190308664	0.157308742	0.192778541	0.178279337	0.18480195	0.1644772	0.156539609	0.151551323	0.167140241	0.181754106	0.16856789
GSE10463_CD40L_AND_VA347_VS_CD40L_IN_DC_DN	-0.026656141	-0.008789838	-0.026786997	-0.018502367	-0.016819655	-0.012744648	-0.03110509	-0.00745214	-0.0067181	-0.010239938	-0.014290207	-0.024104016	-0.019733683	-0.01790547	-0.016568431	0.00760915	-0.026342134	-0.014694968	-0.003401957	-0.025436841	-0.025441367	-0.012685818	-0.025459978	0.004567193	-0.018128059	0.011702096	-0.017842213	0.003940876	0.004795478	-0.023923452	-0.012957792	-0.010496878	-0.010985712	-0.038062959	-0.012960057	-0.018442768	-0.022757093	-0.017047774	-0.028285073	-0.021284	-0.028039356	-0.001272421	-0.010560489	-0.026786238	-0.022644265	-0.004925819	-0.02496109	-0.046095228	-0.010377097
GSE10856_CTRL_VS_TNFRSF6B_IN_MACROPHAGE_UP	0.27722653	0.316580385	0.27845408	0.309818908	0.30371699	0.286637483	0.278509853	0.360005941	0.32125438	0.287209465	0.303841747	0.307547933	0.304462394	0.324755494	0.333771188	0.331646128	0.276067631	0.315671567	0.311602547	0.276734819	0.323453971	0.35512573	0.285337601	0.329191841	0.291961976	0.315081708	0.299659596	0.280911122	0.323262632	0.309298105	0.289296452	0.297594316	0.302954778	0.295363202	0.281099511	0.315876836	0.257813025	0.301152328	0.285738307	0.275126671	0.273139223	0.283389695	0.306902068	0.290345874	0.304695659	0.314696643	0.360367014	0.294474775	0.305012299
GSE10856_CTRL_VS_TNFRSF6B_IN_MACROPHAGE_DN	0.243913181	0.193470715	0.205257719	0.208468441	0.218021284	0.21401516	0.236840438	0.194964192	0.185228248	0.209973624	0.21364096	0.188860276	0.182111979	0.195370322	0.208437011	0.184011095	0.213796188	0.203315362	0.197564807	0.214521854	0.199306253	0.200818766	0.215673692	0.228076102	0.23089535	0.193461519	0.211852569	0.245151397	0.221807809	0.213307233	0.202860481	0.205441101	0.200905692	0.246138044	0.220495024	0.227501409	0.251905526	0.209134854	0.21457733	0.242114566	0.201397162	0.218136086	0.211170089	0.19568921	0.216446389	0.187777202	0.193557886	0.217480414	0.192803765
GSE11057_NAIVE_VS_EFF_MEMORY_CD4_TCELL_UP	0.196487032	0.252799454	0.237051428	0.220263473	0.190686879	0.228816956	0.197623926	0.19641147	0.25519477	0.217035079	0.247993373	0.284549658	0.227148948	0.156896102	0.200369611	0.225794136	0.210225868	0.219807149	0.200456255	0.226282221	0.202065803	0.16081691	0.235096726	0.158797274	0.197894163	0.169256551	0.205078679	0.168077948	0.179470673	0.248775113	0.219915636	0.25855006	0.252846087	0.193456877	0.205870278	0.192254802	0.202234723	0.256397334	0.222186253	0.209603121	0.266239771	0.204560823	0.251446983	0.201175696	0.205367927	0.218686956	0.187286866	0.212815487	0.256132374
GSE11057_NAIVE_VS_EFF_MEMORY_CD4_TCELL_DN	0.316148331	0.362089532	0.320204506	0.359783612	0.309867593	0.357485495	0.314479551	0.377262585	0.355296354	0.256550762	0.33879068	0.351184045	0.311565702	0.342963582	0.359174437	0.356566469	0.306202419	0.3493914	0.31112229	0.285603295	0.351812019	0.386733557	0.301485923	0.334684893	0.291590145	0.331852476	0.319533315	0.30860449	0.346638601	0.329717361	0.33815691	0.314663407	0.349031871	0.335120672	0.270273062	0.348494291	0.312365383	0.348760131	0.35133206	0.307211276	0.298614165	0.341557847	0.348770874	0.338255429	0.327926495	0.368142844	0.377612805	0.337087435	0.343280292
GSE11057_NAIVE_VS_CENT_MEMORY_CD4_TCELL_UP	0.143398332	0.190535966	0.155855611	0.166063302	0.134607655	0.167744109	0.132603368	0.144919675	0.176566299	0.151098635	0.185810574	0.207859585	0.162974892	0.11088828	0.135056549	0.164251428	0.157610592	0.156448991	0.150403267	0.182076168	0.146926371	0.117819778	0.172003101	0.113801522	0.135813402	0.128915705	0.142395867	0.139166153	0.129288695	0.177224245	0.180666231	0.168374718	0.183674323	0.133009527	0.143594609	0.139605137	0.147147015	0.183445287	0.172975438	0.148486321	0.184719721	0.159118762	0.184380002	0.147508468	0.149112709	0.158590512	0.131217672	0.156692258	0.186610006
GSE11057_NAIVE_VS_CENT_MEMORY_CD4_TCELL_DN	0.343471967	0.39671985	0.347132443	0.380048027	0.336052201	0.365408339	0.341616622	0.403584169	0.387076097	0.29661629	0.367289065	0.372228062	0.345954193	0.380440631	0.38749906	0.380026768	0.344336925	0.36748757	0.342469352	0.326262404	0.389778338	0.413921639	0.346954912	0.360058796	0.333096424	0.354901948	0.352742904	0.34463012	0.368982067	0.358389441	0.368260756	0.361632229	0.37442653	0.360856336	0.318414147	0.362999973	0.324383951	0.365073461	0.38258526	0.332861832	0.350059901	0.357476187	0.387050669	0.375739096	0.353615761	0.386748664	0.403470988	0.370447673	0.377443892
GSE11057_NAIVE_CD4_VS_PBMC_CD4_TCELL_UP	0.240645439	0.311473696	0.270329682	0.244320647	0.267916364	0.289092596	0.249855902	0.23684204	0.266898815	0.276310864	0.292688311	0.322922325	0.261091484	0.231418579	0.235668619	0.297297595	0.237956643	0.249975807	0.255440764	0.27071382	0.265516466	0.209368983	0.265734507	0.229112594	0.255769252	0.27070858	0.230582851	0.229991529	0.261291841	0.265687087	0.278949156	0.282979963	0.308421006	0.223835185	0.26879377	0.264935504	0.231904006	0.318636811	0.275096374	0.27129865	0.286071056	0.251166379	0.277107	0.242878963	0.260199883	0.269395894	0.226892666	0.227108126	0.28275823
GSE11057_NAIVE_CD4_VS_PBMC_CD4_TCELL_DN	0.393359015	0.437184374	0.39786729	0.454660731	0.395659959	0.412269316	0.397304464	0.508550844	0.450023219	0.344492414	0.409518682	0.376552113	0.421108568	0.465072025	0.473765156	0.444829255	0.383827835	0.45196087	0.407108032	0.353398052	0.443217864	0.508993262	0.357852088	0.437355462	0.385289599	0.432461766	0.429712338	0.391103216	0.436047391	0.416717277	0.413028289	0.382134152	0.411927463	0.432238927	0.36643442	0.434418874	0.382467204	0.423397412	0.408454548	0.387396541	0.336981128	0.399926831	0.437612557	0.409622835	0.413314069	0.420052524	0.507986525	0.436151084	0.432608392
GSE11057_EFF_MEM_VS_CENT_MEM_CD4_TCELL_UP	0.159569298	0.16476343	0.151733134	0.15027203	0.13724084	0.147141737	0.12560534	0.178304094	0.145322465	0.101098006	0.134803305	0.140101924	0.136439138	0.155791339	0.166761579	0.12515815	0.133432312	0.145152578	0.13471601	0.123044353	0.147920244	0.192717459	0.126186661	0.148330873	0.112171337	0.143160713	0.144928086	0.143569832	0.145082624	0.122183211	0.125180689	0.141139017	0.147375798	0.15178115	0.123061021	0.160859405	0.125079552	0.158915225	0.140884015	0.118973791	0.14582353	0.1590801	0.154062556	0.160868791	0.12672393	0.148123752	0.168173272	0.144707485	0.144917339
GSE11057_EFF_MEM_VS_CENT_MEM_CD4_TCELL_DN	0.166377343	0.256314924	0.225748651	0.195916133	0.166941709	0.206172074	0.180811355	0.212435251	0.262146052	0.18010883	0.224786787	0.285396011	0.213959791	0.166050451	0.190787262	0.226114165	0.224601007	0.193801103	0.179397779	0.211175978	0.232883224	0.189658314	0.23030251	0.129084411	0.148745737	0.169033971	0.212182719	0.151279021	0.140705746	0.220417516	0.226011629	0.239873661	0.265008092	0.19047414	0.180247456	0.163767222	0.188644507	0.241193096	0.25699918	0.178771277	0.271653025	0.234444863	0.244216779	0.224445762	0.194636575	0.235912245	0.210371892	0.218883754	0.25287465
GSE11057_CD4_EFF_MEM_VS_PBMC_UP	0.212941151	0.290935593	0.263695115	0.22652504	0.221233958	0.272829588	0.216301614	0.20490692	0.230061253	0.237880477	0.272176006	0.291123453	0.226866539	0.204150657	0.206478047	0.280264357	0.216066949	0.216724822	0.215257705	0.248303839	0.243353545	0.183296538	0.245380802	0.190321329	0.233260782	0.250457982	0.213410204	0.198792682	0.230172416	0.229776985	0.238053547	0.257867755	0.29177915	0.197724019	0.221394719	0.227371615	0.232358482	0.282859652	0.284324321	0.233729637	0.286436344	0.242893813	0.255411576	0.229546576	0.232611478	0.261966947	0.211772288	0.210916327	0.254657099
GSE11057_CD4_EFF_MEM_VS_PBMC_DN	0.372621925	0.40164738	0.354901612	0.444922245	0.393549682	0.360357788	0.365676427	0.520397324	0.451549785	0.304893306	0.366791751	0.362065594	0.398240159	0.463091954	0.48461548	0.43492222	0.32436621	0.451564947	0.399340945	0.307245057	0.399188585	0.509279714	0.299762975	0.441404178	0.345795695	0.428958618	0.401084954	0.366352396	0.438774078	0.418345181	0.39566211	0.339644626	0.361699453	0.41995624	0.325801009	0.43831009	0.344566778	0.391274248	0.35527297	0.344256299	0.270684851	0.342956977	0.410665048	0.363743267	0.394005531	0.410854969	0.513398224	0.425462197	0.437337667
GSE11057_CD4_CENT_MEM_VS_PBMC_UP	0.229989473	0.327080548	0.285769644	0.245086585	0.24715322	0.299581013	0.239541737	0.248129824	0.28591629	0.272211581	0.309917801	0.329110987	0.257200707	0.241486905	0.243953198	0.326623601	0.236419238	0.239668753	0.248410483	0.263216959	0.277768645	0.234310365	0.271275166	0.239285081	0.26261553	0.287421078	0.226507723	0.223241869	0.265783595	0.260748406	0.264566138	0.292132271	0.32214291	0.208935272	0.268029363	0.251988464	0.226676821	0.31731927	0.3019044	0.262475731	0.286416697	0.27259214	0.295503909	0.259127757	0.254251298	0.305942245	0.239391097	0.223930885	0.280464008
GSE11057_CD4_CENT_MEM_VS_PBMC_DN	0.31882367	0.355106888	0.312402518	0.404178511	0.335718731	0.314158142	0.308807641	0.492949064	0.42049764	0.257791156	0.318204919	0.311422142	0.361365532	0.423531179	0.437786371	0.406732303	0.252593252	0.41593917	0.345775107	0.251707014	0.348931103	0.486136646	0.221062925	0.404466663	0.303803198	0.385230132	0.354873471	0.33013045	0.396358045	0.363968759	0.348337866	0.302427768	0.332948612	0.374904827	0.269252471	0.381463067	0.293306463	0.345446639	0.311283992	0.287769905	0.225986708	0.302537013	0.369497223	0.323059116	0.335013443	0.375544298	0.484287064	0.367898922	0.395636331
GSE11057_NAIVE_VS_MEMORY_CD4_TCELL_UP	0.164902462	0.215106238	0.205344381	0.186648642	0.15612281	0.202703089	0.161365162	0.14087281	0.195013613	0.171738997	0.214315676	0.235245376	0.197433003	0.129217712	0.148583125	0.181498335	0.176659206	0.180132989	0.175687694	0.213375633	0.165100083	0.116673075	0.214184256	0.121630886	0.156102348	0.145532637	0.167439083	0.147968161	0.137448287	0.202401575	0.198867461	0.196235475	0.211754153	0.146122779	0.157817469	0.157973123	0.178751765	0.201931481	0.185617816	0.158979327	0.217535934	0.165965457	0.209846277	0.16831913	0.171381549	0.176915124	0.132797093	0.181512016	0.228552572
GSE11057_NAIVE_VS_MEMORY_CD4_TCELL_DN	0.394489079	0.429037913	0.389612158	0.428624036	0.38108687	0.407516493	0.388849668	0.437111283	0.42383275	0.334138514	0.412417792	0.41683589	0.376556568	0.41850421	0.431803426	0.408831619	0.381455317	0.418336961	0.379838541	0.357682194	0.422476943	0.444354051	0.375318562	0.399122878	0.374665201	0.398626904	0.392418085	0.394131094	0.411733838	0.401337608	0.410897611	0.396487564	0.418586095	0.407958348	0.358709622	0.411267612	0.368018222	0.422481017	0.419006444	0.384414686	0.386948526	0.389035525	0.42098554	0.407267207	0.397367137	0.43128017	0.441414146	0.408742607	0.419306772
GSE11057_PBMC_VS_MEM_CD4_TCELL_UP	0.18568708	0.286924137	0.184863813	0.314799796	0.213421467	0.209200561	0.191791887	0.435640447	0.322378344	0.090557644	0.201569828	0.182638423	0.247429258	0.331214115	0.344531937	0.345902434	0.127856153	0.33011258	0.226945446	0.114750973	0.23658149	0.417167004	0.072825143	0.323076178	0.184238192	0.294864133	0.23192736	0.219690387	0.306863857	0.260129208	0.225715685	0.146314348	0.207832053	0.295417144	0.104953981	0.282066914	0.187189867	0.225382354	0.235357991	0.168498942	0.100240558	0.218497253	0.267300698	0.20619127	0.229967002	0.265086487	0.408246226	0.295809422	0.304258592
GSE11057_PBMC_VS_MEM_CD4_TCELL_DN	0.242255588	0.369311356	0.305929564	0.275001639	0.259065481	0.340819094	0.254374837	0.251620753	0.296232864	0.281278678	0.339124099	0.370740091	0.262471882	0.235639832	0.245248571	0.345639949	0.263388432	0.266424533	0.261280194	0.282600056	0.29295895	0.21275845	0.304462509	0.216682578	0.276755234	0.290792291	0.247360809	0.237475954	0.270327075	0.286643599	0.28804138	0.306481169	0.357925453	0.223233292	0.27224553	0.265369477	0.256134705	0.352584467	0.343837877	0.276856181	0.336208707	0.305546447	0.313345337	0.263269379	0.278006889	0.326277001	0.249378849	0.243645516	0.300401695
GSE11864_UNTREATED_VS_CSF1_IN_MAC_UP	0.381801771	0.379518155	0.383738576	0.402355525	0.391264423	0.389226887	0.38708874	0.411020947	0.397908282	0.370006743	0.374035582	0.382892882	0.383648339	0.41238913	0.419036847	0.392249397	0.367949158	0.398383183	0.378457059	0.371407772	0.397350573	0.40385411	0.366837331	0.413832964	0.404947423	0.42630568	0.391067294	0.37733883	0.40785502	0.388081394	0.387970144	0.378464164	0.384117235	0.398519172	0.376574079	0.401728573	0.37801131	0.389880031	0.363560621	0.396422522	0.356316506	0.333638914	0.396317589	0.371603775	0.389818753	0.389739843	0.405250989	0.388955266	0.394216902
GSE11864_UNTREATED_VS_CSF1_IN_MAC_DN	0.228388841	0.207866448	0.218883493	0.219394626	0.218710122	0.198654668	0.220608637	0.217006399	0.218182388	0.210187004	0.210677835	0.215714465	0.219265181	0.207573721	0.225495562	0.204681668	0.232694382	0.233243397	0.231091797	0.231797983	0.215002761	0.222958654	0.221412142	0.215196779	0.178950376	0.18891563	0.221536781	0.218158536	0.213396329	0.22296355	0.210782568	0.215613518	0.206981024	0.23931133	0.199605014	0.215626135	0.233135926	0.219115668	0.217150798	0.215678162	0.231568677	0.246749593	0.213035833	0.224293574	0.229877424	0.226245054	0.2305516	0.231330602	0.211608475
GSE11864_UNTREATED_VS_CSF1_IFNG_IN_MAC_UP	0.377003339	0.363194282	0.358633516	0.382252682	0.367277264	0.377382351	0.364125003	0.397963024	0.375713591	0.372442677	0.375597744	0.373960141	0.386433355	0.402246134	0.399126583	0.381302091	0.347010687	0.380406663	0.366846288	0.369690235	0.371879356	0.382991105	0.352623022	0.385232447	0.393716519	0.428182115	0.377258791	0.353226909	0.384116564	0.376151656	0.393576123	0.380284215	0.365446681	0.368248122	0.375690311	0.371442649	0.336667372	0.392968801	0.356024491	0.375355158	0.370760303	0.330296371	0.385771331	0.375669924	0.359955382	0.363964623	0.393721631	0.362832153	0.385400275
GSE11864_UNTREATED_VS_CSF1_IFNG_IN_MAC_DN	0.305281897	0.295039203	0.301330933	0.294841147	0.303250309	0.282617248	0.299065917	0.301372784	0.293014186	0.282840338	0.288501944	0.284155066	0.27773599	0.285270318	0.29235617	0.274289755	0.303443534	0.306358481	0.301115229	0.296561476	0.302239335	0.308204626	0.310009837	0.30453292	0.258243574	0.261306095	0.300748446	0.319323753	0.291415941	0.307449768	0.289121509	0.285888205	0.296112874	0.311301958	0.285434965	0.308247898	0.334671863	0.293090668	0.292454162	0.296307085	0.287565469	0.316667597	0.288561232	0.284045348	0.316393053	0.30728574	0.310145008	0.30773387	0.285513445
GSE11864_UNTREATED_VS_CSF1_PAM3CYS_IN_MAC_UP	0.384992456	0.373793577	0.364281786	0.380157755	0.377546796	0.37158183	0.377757398	0.403074536	0.384622581	0.364625041	0.373833738	0.388113092	0.363999563	0.400101831	0.399109605	0.363270521	0.362642376	0.376352531	0.368806394	0.377453031	0.370015921	0.397603363	0.366477454	0.374982598	0.375371684	0.393439431	0.37485406	0.349575512	0.377359207	0.383877382	0.380704177	0.365411868	0.366065891	0.384592014	0.361145864	0.387338925	0.357349436	0.392062179	0.371056213	0.372251477	0.375327465	0.348525268	0.395561344	0.360251037	0.370289444	0.370626091	0.404433316	0.374070678	0.372275144
GSE11864_UNTREATED_VS_CSF1_PAM3CYS_IN_MAC_DN	0.262441838	0.247283557	0.270347561	0.252187239	0.272224943	0.237705124	0.26448213	0.241625932	0.256318225	0.250112768	0.259672455	0.248005776	0.256156176	0.236484677	0.246780823	0.237667337	0.259044228	0.25816087	0.28098437	0.259505726	0.258542045	0.250822572	0.262326954	0.258436853	0.237169145	0.208816362	0.261273165	0.26888221	0.254654751	0.269691668	0.265751226	0.267142973	0.24359345	0.272878952	0.259667371	0.264521079	0.287399424	0.253473683	0.256384811	0.25376704	0.267014658	0.254694364	0.257425596	0.242215283	0.277054691	0.271646814	0.258664944	0.267727015	0.253208932
GSE11864_UNTREATED_VS_CSF1_IFNG_PAM3CYS_IN_MAC_UP	0.390391545	0.374860981	0.380184205	0.400251969	0.383711078	0.384163987	0.378376035	0.409831768	0.385060883	0.381097806	0.393364636	0.382846129	0.392689607	0.40950368	0.407393792	0.396575512	0.367519437	0.394844413	0.386611756	0.375913767	0.384198388	0.407390829	0.365108572	0.396387304	0.403846728	0.401096919	0.391816739	0.376968987	0.401747079	0.387705763	0.379209336	0.400085956	0.377137463	0.388019458	0.384786514	0.395669091	0.371275735	0.387615856	0.381381195	0.393694612	0.373127952	0.362674052	0.385284006	0.371476617	0.390794617	0.380562293	0.401711067	0.386166908	0.385291811
GSE11864_UNTREATED_VS_CSF1_IFNG_PAM3CYS_IN_MAC_DN	0.278083041	0.266995104	0.268549185	0.271127158	0.265461308	0.251393527	0.267765163	0.266886428	0.262902123	0.267547646	0.256439924	0.266953487	0.260555228	0.247108714	0.269384315	0.244762493	0.284802492	0.271474406	0.267493082	0.275618456	0.270793051	0.280822211	0.283096837	0.256679954	0.238119472	0.234863441	0.272650408	0.273205231	0.253836276	0.2713251	0.257019643	0.273206788	0.264431136	0.282789214	0.269959787	0.26823146	0.270176914	0.266501062	0.275854146	0.257991618	0.269335133	0.272212876	0.263046712	0.267394535	0.277141543	0.261196988	0.271902847	0.280496184	0.253013621
GSE11864_CSF1_VS_CSF1_IFNG_IN_MAC_UP	0.266021301	0.267175228	0.251446174	0.254913295	0.25195264	0.254544026	0.264547227	0.259964191	0.236913794	0.249264672	0.269161574	0.255909733	0.2948406	0.270070488	0.260093789	0.251880733	0.255358143	0.276868959	0.270424908	0.276025316	0.249551753	0.263771829	0.241456779	0.248542854	0.238000969	0.262204189	0.277571284	0.217932535	0.262192077	0.266534898	0.258087735	0.273190922	0.256863556	0.259713077	0.254296883	0.265015659	0.239595994	0.266758825	0.263245509	0.247324427	0.268796359	0.254621974	0.264504691	0.279575144	0.255401772	0.249275731	0.272999773	0.267000259	0.279350101
GSE11864_CSF1_VS_CSF1_IFNG_IN_MAC_DN	0.27364814	0.279535834	0.280533137	0.288939085	0.294395783	0.291984358	0.267619726	0.301909585	0.290040408	0.251611745	0.285470348	0.250048728	0.261826231	0.280191388	0.297734322	0.31209823	0.257153114	0.294604772	0.28523229	0.238354224	0.295885178	0.296639851	0.259409653	0.324538261	0.287932013	0.306038235	0.279163505	0.295603633	0.322977393	0.279740089	0.291704007	0.262611069	0.273244325	0.290556019	0.256840375	0.30328277	0.309530124	0.276555763	0.285856875	0.28107852	0.229729242	0.280009601	0.276619996	0.249009593	0.29841249	0.307208248	0.307149335	0.286345746	0.290482511
GSE11864_CSF1_VS_CSF1_PAM3CYS_IN_MAC_UP	0.340611609	0.336823724	0.31766392	0.33528174	0.323239519	0.308095039	0.325148131	0.343196158	0.332589372	0.324749713	0.332402578	0.333981757	0.345865079	0.343652451	0.349923544	0.309086338	0.339892353	0.343458087	0.34641624	0.357975561	0.338518266	0.346525346	0.330718927	0.321848082	0.293874755	0.304091188	0.348055976	0.308459062	0.308306085	0.352107433	0.312028723	0.346344987	0.332917255	0.324881463	0.315925854	0.327102963	0.309867543	0.341908367	0.318364335	0.315383393	0.338374229	0.31151336	0.33292191	0.327131969	0.336234401	0.320241394	0.346416301	0.34366135	0.3371677
GSE11864_CSF1_VS_CSF1_PAM3CYS_IN_MAC_DN	0.246886445	0.241898555	0.246030522	0.237984959	0.235945357	0.227641564	0.23830759	0.238639112	0.23888107	0.224730574	0.233424962	0.216194335	0.228387182	0.242302843	0.237352734	0.23632717	0.222105291	0.230293093	0.222498654	0.224105902	0.259754679	0.240903755	0.218953211	0.246824267	0.250068076	0.252649031	0.238650446	0.24917292	0.245188518	0.2407081	0.263783726	0.236820393	0.227260586	0.253653347	0.251722939	0.236687187	0.259153983	0.242335147	0.246376841	0.249541764	0.230508734	0.249756855	0.253357381	0.237411602	0.233842338	0.248095935	0.241424385	0.233867359	0.235902583
GSE11864_CSF1_VS_CSF1_IFNG_PAM3CYS_IN_MAC_UP	0.360001225	0.32952348	0.335261667	0.349885795	0.352670755	0.327755136	0.353913144	0.333276012	0.327971144	0.349336635	0.34123118	0.337362828	0.359561889	0.345671759	0.346593178	0.324157902	0.353828444	0.350269035	0.3544977	0.367524967	0.337537934	0.341426124	0.342790762	0.339179668	0.328448912	0.317717441	0.350067566	0.336826142	0.340370691	0.357615588	0.32335726	0.342819943	0.332580144	0.346514638	0.337283965	0.351149123	0.334850828	0.338682046	0.321666277	0.342643852	0.343838343	0.331960413	0.335346046	0.342703384	0.346410146	0.33756637	0.333339993	0.343240473	0.336505735
GSE11864_CSF1_VS_CSF1_IFNG_PAM3CYS_IN_MAC_DN	0.247979531	0.254629955	0.258817068	0.270703537	0.25181608	0.258835361	0.240757835	0.261758379	0.253723471	0.224418407	0.240998277	0.233021826	0.251403686	0.242251742	0.249636036	0.261646292	0.234538444	0.265692739	0.245811571	0.233285965	0.257495065	0.258209625	0.240666492	0.260718287	0.26581213	0.261606591	0.259583072	0.256422159	0.264281692	0.243425599	0.277427565	0.251546747	0.237734695	0.258482226	0.248528578	0.249628084	0.275913704	0.239546349	0.27013053	0.255804041	0.234720333	0.256724189	0.264344124	0.251229975	0.252612494	0.257353102	0.260703562	0.26615475	0.252999466
GSE11864_CSF1_IFNG_VS_CSF1_PAM3CYS_IN_MAC_UP	0.368726792	0.379015902	0.352351409	0.38753039	0.370986242	0.344242514	0.360530409	0.404723102	0.380631344	0.344909789	0.350922052	0.374433079	0.358827942	0.379242939	0.397032985	0.381388412	0.354624326	0.39036804	0.379040994	0.364047924	0.364110105	0.40525579	0.355130038	0.382671205	0.33684624	0.349333727	0.369687569	0.361788827	0.375253184	0.387828111	0.354081342	0.347679655	0.36639518	0.373336365	0.344657496	0.383361881	0.356427584	0.37589623	0.351970731	0.355408063	0.350676875	0.33848439	0.368215941	0.361567318	0.374897178	0.395820905	0.414126897	0.375919297	0.383098313
GSE11864_CSF1_IFNG_VS_CSF1_PAM3CYS_IN_MAC_DN	0.230271165	0.266142006	0.243403447	0.251011487	0.238301194	0.255147012	0.244019189	0.257875551	0.275863419	0.217756173	0.265218894	0.251173726	0.248341532	0.252574408	0.254326507	0.256729836	0.22470367	0.244525754	0.230731742	0.238570484	0.268448681	0.255188552	0.23796205	0.245821134	0.245687801	0.245030103	0.239190327	0.247720699	0.25379599	0.263350361	0.28352384	0.255174263	0.253193269	0.253863107	0.238477262	0.239711246	0.243138147	0.250529148	0.285325842	0.241175681	0.262749278	0.265330667	0.277707262	0.262313619	0.235298394	0.2636422	0.267670672	0.261109152	0.260955914
GSE11864_CSF1_IFNG_VS_CSF1_IFNG_PAM3CYS_IN_MAC_UP	0.365455963	0.343576879	0.352033063	0.365609445	0.368722431	0.357270625	0.374267845	0.377624222	0.37088748	0.350247443	0.354315472	0.352533556	0.361891747	0.377966604	0.380611528	0.367183447	0.348943576	0.376955167	0.378250753	0.34807009	0.37492033	0.399105934	0.332034925	0.401047135	0.352631302	0.340340818	0.358503086	0.364915949	0.397512154	0.364705349	0.342644878	0.354726166	0.353753907	0.373249134	0.338641234	0.38873672	0.361027847	0.358350744	0.347027547	0.358714062	0.3208952	0.338142864	0.360631838	0.348299282	0.374308508	0.385333917	0.383254732	0.361663658	0.363468149
GSE11864_CSF1_IFNG_VS_CSF1_IFNG_PAM3CYS_IN_MAC_DN	0.217676258	0.231249231	0.219242644	0.233056073	0.213156371	0.247895053	0.225741122	0.250424816	0.244645984	0.192890775	0.231465689	0.22588667	0.230568996	0.243141488	0.236033995	0.240957625	0.226926099	0.221968922	0.209226406	0.20040784	0.243275056	0.252506719	0.21454424	0.232653069	0.23215217	0.25809147	0.216524615	0.217892645	0.234514183	0.20989841	0.253200361	0.222866872	0.230969906	0.229508084	0.220044094	0.223601486	0.219066561	0.227758827	0.24855156	0.224984469	0.234559128	0.227486499	0.234563827	0.234526123	0.216395949	0.241758548	0.263866067	0.233639433	0.237108098
GSE11864_CSF1_PAM3CYS_VS_CSF1_IFNG_PAM3CYS_IN_MAC_UP	0.264302772	0.270511049	0.264322676	0.268015581	0.258882141	0.273635636	0.265058401	0.242664882	0.245936741	0.251924814	0.274651062	0.248173357	0.258380641	0.255704323	0.250836243	0.261693408	0.260263068	0.258220917	0.254349833	0.266713358	0.274934634	0.251697308	0.260899827	0.259329773	0.263636432	0.22310361	0.272136528	0.267767999	0.270173635	0.254568132	0.272425709	0.262529677	0.258389164	0.27607082	0.260733359	0.263645019	0.288456067	0.253968783	0.277531026	0.268129852	0.260056862	0.267275842	0.273438452	0.268088036	0.259818656	0.255443177	0.250162676	0.27473522	0.26323554
GSE11864_CSF1_PAM3CYS_VS_CSF1_IFNG_PAM3CYS_IN_MAC_DN	0.229058514	0.265634179	0.223596002	0.264965895	0.23299203	0.238823679	0.217091883	0.293619846	0.282514034	0.171921224	0.233469152	0.248748232	0.218135671	0.259943802	0.259964188	0.25124142	0.236774828	0.263148524	0.245226978	0.222074361	0.269204548	0.289945945	0.239681093	0.236896112	0.203898062	0.262268957	0.237214313	0.244893894	0.244982938	0.257817761	0.259489859	0.218361887	0.268922403	0.23343916	0.166684744	0.245764261	0.24068196	0.248709441	0.246588595	0.19273507	0.224039972	0.240320417	0.239999993	0.234529781	0.24526058	0.289581269	0.301470692	0.2556091	0.265916771
GSE11924_TFH_VS_TH1_CD4_TCELL_UP	0.315950717	0.348119584	0.331685997	0.317727283	0.307634254	0.314645557	0.300074094	0.349320848	0.326756954	0.313229678	0.312938479	0.338945866	0.321775574	0.332154704	0.334989557	0.329682218	0.317238793	0.318361761	0.321487187	0.325426423	0.320278522	0.3335148	0.331027953	0.319813452	0.313241007	0.347061794	0.314144085	0.298455514	0.31086383	0.325980326	0.324018468	0.322498913	0.328652563	0.306711585	0.312599224	0.306890479	0.300670569	0.34089963	0.319519124	0.29721026	0.301364741	0.322575072	0.325198505	0.322020196	0.324075171	0.331599625	0.342620036	0.319212966	0.338017317
GSE11924_TFH_VS_TH1_CD4_TCELL_DN	0.198299972	0.171340588	0.188740744	0.198586689	0.202014541	0.179030398	0.190674049	0.177149958	0.174816925	0.181666549	0.175011013	0.175806118	0.186077381	0.181174174	0.18384076	0.170606329	0.190738014	0.198551683	0.19592427	0.192865378	0.185118877	0.183751828	0.185720735	0.203254482	0.190739048	0.172163304	0.187124735	0.218111545	0.199178088	0.188662327	0.195922109	0.191928822	0.178048144	0.206298928	0.182955979	0.197153814	0.216928142	0.181398204	0.169071331	0.190822463	0.166013486	0.181260837	0.179383395	0.177954041	0.199243381	0.187106599	0.178091587	0.201602599	0.182409267
GSE11924_TFH_VS_TH2_CD4_TCELL_UP	0.355589621	0.39268377	0.376809706	0.374515024	0.375499258	0.362804919	0.360603677	0.394354516	0.389780105	0.381352721	0.373488526	0.406479359	0.394560149	0.389475083	0.390818262	0.388780408	0.362746393	0.375861108	0.385577706	0.371850956	0.376384311	0.383646515	0.372065423	0.373872469	0.363176477	0.383810365	0.378564381	0.357353741	0.370506524	0.381459293	0.373493901	0.391544226	0.394778164	0.349257172	0.374856615	0.365696137	0.337611082	0.392004195	0.372262369	0.355585484	0.355322265	0.353519964	0.389985963	0.39021187	0.374457936	0.393669372	0.384544975	0.354975172	0.394656642
GSE11924_TFH_VS_TH2_CD4_TCELL_DN	0.219054892	0.178080749	0.211293282	0.20264649	0.207631556	0.19538602	0.209114389	0.174259647	0.175034344	0.203463736	0.193161203	0.183516533	0.187936922	0.196816194	0.190904128	0.180693042	0.216729286	0.199529502	0.206962026	0.208913461	0.199814186	0.193592074	0.2034049	0.201009272	0.190937824	0.184117668	0.20198751	0.21653352	0.203316378	0.20057691	0.191503282	0.211262199	0.184850813	0.220911664	0.205006244	0.209468395	0.239032889	0.191386817	0.216222415	0.214573975	0.209725649	0.225672276	0.190052161	0.19821993	0.215656402	0.193499924	0.178512779	0.22522071	0.181850398
GSE11924_TFH_VS_TH17_CD4_TCELL_UP	0.317733091	0.364720982	0.336396275	0.328872692	0.330340545	0.324145757	0.311435137	0.34865673	0.341112374	0.339366376	0.326187619	0.35954174	0.342616282	0.345556535	0.349243791	0.337785575	0.338087398	0.327136212	0.348911089	0.337301807	0.340203136	0.343867232	0.337110502	0.321334329	0.318342147	0.343632472	0.332069704	0.303429664	0.321311557	0.336954672	0.331043315	0.342617215	0.336417664	0.299901057	0.332084328	0.320184855	0.30169577	0.348473095	0.327047472	0.310011952	0.325984808	0.318425912	0.347615493	0.336059806	0.335970816	0.34145335	0.349665978	0.320237009	0.328704468
GSE11924_TFH_VS_TH17_CD4_TCELL_DN	0.238573613	0.17412788	0.215131869	0.220739824	0.211935846	0.191393164	0.232196456	0.190794658	0.198237008	0.20035616	0.190639303	0.181904984	0.204477569	0.209807455	0.20289449	0.174800675	0.221632086	0.215567961	0.208452542	0.215788621	0.213541922	0.212058626	0.211895247	0.218677224	0.216549155	0.190838397	0.208905409	0.228790247	0.217518113	0.210221103	0.20180327	0.209922682	0.187469138	0.240452015	0.20380986	0.210427403	0.247477374	0.195566671	0.204562732	0.228615673	0.203017105	0.209343111	0.198621781	0.21476861	0.214106171	0.205226207	0.194310351	0.240645532	0.188631233
GSE11924_TH1_VS_TH2_CD4_TCELL_UP	0.214419404	0.208286653	0.218767913	0.2079552	0.2184964	0.19898518	0.213754825	0.200590788	0.211649297	0.201052203	0.214727468	0.204977207	0.202160539	0.207862767	0.20177975	0.215301104	0.195312887	0.204707756	0.211183078	0.20419479	0.218714179	0.203299005	0.208722557	0.206715303	0.204640627	0.214850861	0.21727462	0.200770299	0.215025461	0.212039553	0.217632764	0.214315977	0.219939032	0.202844943	0.202829317	0.210184919	0.21373408	0.217783697	0.199013815	0.196714125	0.193906003	0.193574044	0.210344287	0.219745891	0.216104843	0.220676844	0.207029937	0.205739308	0.21442599
GSE11924_TH1_VS_TH2_CD4_TCELL_DN	0.191599466	0.201633886	0.176805128	0.184074268	0.158804243	0.176211309	0.175021337	0.18231525	0.193263566	0.166471501	0.174167348	0.175568601	0.182040592	0.172481332	0.184961125	0.158423366	0.185937582	0.183724878	0.17631965	0.191333029	0.184867102	0.189786743	0.178116589	0.159805418	0.1662065	0.16852803	0.184918125	0.173029613	0.163763975	0.191634727	0.182726452	0.190942339	0.191336035	0.191320489	0.16798588	0.178280535	0.195885562	0.197673899	0.193385795	0.173971913	0.171720035	0.203128224	0.188481824	0.171558348	0.183177614	0.18393758	0.184375704	0.203349838	0.174854326
GSE11924_TH1_VS_TH17_CD4_TCELL_UP	-0.005909795	0.009327957	-0.018148359	-0.013084444	-0.001743062	0.016391297	-0.002177556	-0.000165245	-0.001166932	0.008804588	-0.013991058	-0.007062773	-0.00904861	-0.004843898	-0.015458329	0.000565299	-0.001399927	-0.014431652	-0.006714572	-0.001237558	-0.017007823	-0.006183119	-0.012378603	-0.00758574	0.008881574	0.001695698	0.001506362	-0.007788007	-0.013489023	-0.005778936	0.013017969	-0.00076823	-0.001832317	-0.00579071	-0.000980093	-0.007159624	-0.010340736	0.002966367	0.006768681	0.000695242	0.006716113	0.001206125	0.002913032	-0.01302932	0.00017897	-0.008007128	-0.002929276	0.007772535	-0.00300522
GSE11924_TH1_VS_TH17_CD4_TCELL_DN	0.240903762	0.239980226	0.226828921	0.228079661	0.218710061	0.214754066	0.228839272	0.25403986	0.219796231	0.219449967	0.222646852	0.234977643	0.227745997	0.240981994	0.263556902	0.224956005	0.239478895	0.227013019	0.22675692	0.242121977	0.22305439	0.254656414	0.222638114	0.23845117	0.22265425	0.241459735	0.233864035	0.221299887	0.231189982	0.226328365	0.224222031	0.232236277	0.230731325	0.241027124	0.227030163	0.240666742	0.222785385	0.239458324	0.230733382	0.21567656	0.229465051	0.230620616	0.232310856	0.244952142	0.234577322	0.22783582	0.259916032	0.244731687	0.230796052
GSE11924_TH2_VS_TH17_CD4_TCELL_UP	0.098095512	0.083705416	0.086536801	0.074339036	0.084398569	0.090595375	0.102481043	0.086188653	0.080612418	0.080551886	0.076091148	0.072091081	0.089858128	0.076197798	0.088137642	0.068861926	0.093594862	0.085062549	0.077699782	0.080384813	0.085568018	0.0991261	0.093361997	0.085236511	0.083792217	0.083007647	0.088089436	0.087591247	0.088830761	0.091453537	0.086908178	0.100455503	0.090786181	0.101749815	0.083114983	0.101840713	0.096732974	0.092471287	0.089662265	0.08902678	0.089878039	0.094042405	0.082329271	0.107387156	0.08197704	0.074320245	0.086609396	0.092398999	0.095241877
GSE11924_TH2_VS_TH17_CD4_TCELL_DN	0.251454995	0.265443826	0.262620839	0.256901711	0.265990967	0.268696277	0.258892108	0.253893177	0.278174554	0.261407867	0.278096603	0.280716457	0.261207003	0.252197134	0.257053076	0.262837076	0.248057336	0.261126434	0.257563534	0.264062058	0.269135883	0.256867701	0.254366403	0.250958754	0.255441175	0.257915572	0.255919864	0.251913248	0.258672441	0.273843059	0.283099316	0.276769587	0.278358746	0.246907878	0.272319864	0.258962157	0.25083575	0.269646253	0.264441354	0.257787771	0.278333505	0.248115175	0.275679737	0.273838771	0.262643283	0.280667849	0.259342107	0.253719292	0.273663714
GSE12366_GC_BCELL_VS_PLASMA_CELL_UP	0.419429005	0.398755941	0.422799494	0.412448045	0.425931874	0.4002996	0.426163025	0.392213541	0.441407064	0.405352643	0.416180641	0.415600269	0.405805004	0.411488925	0.406721369	0.3915707	0.426147065	0.410732249	0.426375444	0.411844456	0.440839225	0.418650804	0.417635432	0.40815779	0.391408094	0.362086571	0.409007398	0.434260272	0.394690651	0.431982092	0.413531858	0.412699639	0.40346637	0.435942034	0.396122101	0.40349474	0.432795949	0.400420205	0.427937378	0.421913347	0.419147786	0.407179051	0.413217747	0.430318223	0.431785516	0.424162113	0.410919409	0.443191811	0.412642004
GSE12366_GC_BCELL_VS_PLASMA_CELL_DN	0.224963597	0.238042503	0.2232174	0.225337908	0.222557565	0.234882866	0.211539317	0.237301784	0.235957076	0.206128866	0.228454846	0.215772487	0.214394474	0.220956241	0.218686622	0.230143053	0.191066512	0.231171132	0.216060887	0.193831965	0.225763688	0.229017659	0.213827833	0.224744312	0.224801611	0.236703986	0.225614334	0.211481063	0.226660111	0.22923929	0.244675166	0.219896762	0.219389924	0.227401802	0.214090891	0.233694819	0.220965034	0.240500907	0.222575561	0.233738169	0.212990561	0.227501239	0.219478665	0.20936288	0.221547545	0.228715888	0.225787364	0.206372014	0.232236276
GSE12366_GC_VS_NAIVE_BCELL_UP	0.332763235	0.291448316	0.328813346	0.321063508	0.347961922	0.332527736	0.3538113	0.260263964	0.346517853	0.329323442	0.338153368	0.312574838	0.325292479	0.331716258	0.296551628	0.321934446	0.326938105	0.327290123	0.336478456	0.308873674	0.373934421	0.312768494	0.322158533	0.332046191	0.311729384	0.279668482	0.339484093	0.357519663	0.318212133	0.341501471	0.34502554	0.330101065	0.30741555	0.359781756	0.313791342	0.306736417	0.36540645	0.300942065	0.365307739	0.363290479	0.322040628	0.356645368	0.317107605	0.355216105	0.34584525	0.351670473	0.298668202	0.362402213	0.326859788
GSE12366_GC_VS_NAIVE_BCELL_DN	0.348480306	0.410046435	0.379627199	0.405469646	0.361195908	0.372787801	0.344328519	0.406892088	0.411178057	0.332034158	0.364124928	0.424099722	0.371084943	0.368421756	0.389171685	0.395336569	0.365420253	0.401910654	0.367864383	0.368675201	0.37973336	0.392721626	0.377883833	0.344796661	0.334567825	0.373989064	0.35803271	0.345476643	0.354437176	0.383944088	0.394843209	0.362473074	0.405272551	0.339574726	0.330507362	0.372788609	0.34662644	0.393500614	0.382149209	0.347432884	0.368128632	0.356107085	0.403876141	0.348610477	0.369632636	0.411179238	0.413359487	0.34903909	0.418419189
GSE12366_GC_VS_MEMORY_BCELL_UP	0.30473561	0.274878722	0.296117815	0.294246451	0.317990098	0.298754854	0.327386922	0.243414991	0.332172476	0.297060148	0.309851913	0.289058	0.302034831	0.306076788	0.280912869	0.293536267	0.294559196	0.298586542	0.307295386	0.284091444	0.341286425	0.287774091	0.292017038	0.311930897	0.294221502	0.262966066	0.302618742	0.31891803	0.284550609	0.312694595	0.315007811	0.306937683	0.28349197	0.33371744	0.282530214	0.274975095	0.340827243	0.256404555	0.34447062	0.333577358	0.302297776	0.320318748	0.292986074	0.331328992	0.316610528	0.328957489	0.286103744	0.336081744	0.304952175
GSE12366_GC_VS_MEMORY_BCELL_DN	0.335285037	0.384503969	0.349187083	0.368603942	0.326729788	0.34716772	0.342419109	0.390263067	0.363499566	0.322283588	0.349326951	0.390678025	0.362152835	0.351344131	0.370328545	0.362227786	0.340168146	0.362604228	0.341640883	0.352117366	0.355552358	0.374799117	0.354631235	0.312201944	0.318471624	0.341553453	0.341387322	0.327871743	0.332662133	0.35313962	0.35128013	0.349073556	0.376768221	0.325981533	0.328161319	0.356541358	0.315278908	0.380877238	0.355877434	0.327001824	0.356877231	0.320623314	0.373220346	0.347741028	0.342792816	0.369361459	0.386836762	0.346039796	0.368866016
GSE12366_PLASMA_CELL_VS_NAIVE_BCELL_UP	0.231829604	0.22951178	0.212914394	0.230207535	0.213432482	0.250522196	0.229600846	0.226575926	0.230220185	0.214942521	0.237740299	0.217641702	0.223400356	0.223808103	0.223764814	0.229097355	0.208935699	0.226198382	0.218715263	0.214132712	0.215644988	0.219076916	0.222515393	0.230186602	0.234802072	0.236157246	0.227514972	0.227992723	0.222569612	0.227053373	0.22920777	0.207488934	0.213090269	0.228821309	0.235291916	0.228724753	0.230368326	0.236516433	0.231533911	0.245079251	0.233155917	0.241203302	0.218224863	0.219664718	0.227608635	0.228905926	0.22364916	0.225128743	0.223299205
GSE12366_PLASMA_CELL_VS_NAIVE_BCELL_DN	0.453771418	0.470681585	0.458361095	0.468026862	0.45733756	0.434402038	0.442213925	0.465025592	0.487081619	0.424790761	0.455971038	0.481972079	0.458720683	0.447894925	0.463500767	0.434790398	0.465777208	0.461297042	0.461785911	0.461918888	0.464730997	0.470939063	0.464972981	0.430248443	0.405126867	0.411165867	0.452120432	0.448039933	0.430720953	0.485870964	0.461850845	0.46713535	0.478549158	0.453144416	0.422064221	0.452559793	0.433117782	0.462261352	0.463845553	0.432552635	0.466567376	0.426813832	0.474070123	0.435380004	0.46712553	0.47180284	0.466751388	0.469922469	0.480238438
GSE12366_PLASMA_CELL_VS_MEMORY_BCELL_UP	0.243618383	0.228524855	0.216761788	0.227157216	0.212359887	0.246862047	0.230879885	0.237698496	0.227590964	0.219651317	0.236852907	0.200621035	0.230123448	0.238525415	0.234053114	0.231727047	0.203150778	0.229174452	0.217281427	0.201476571	0.22362046	0.228857192	0.223768366	0.23885545	0.241239846	0.251315493	0.237100894	0.219736142	0.237040019	0.217678521	0.226154094	0.215107824	0.214799076	0.242065768	0.243450071	0.230487065	0.230198824	0.237981263	0.243902555	0.241229775	0.220868737	0.260996827	0.22529077	0.223766974	0.226999938	0.228791389	0.22464879	0.218027341	0.230290277
GSE12366_PLASMA_CELL_VS_MEMORY_BCELL_DN	0.436375686	0.434322379	0.426676381	0.425932842	0.410635323	0.403395023	0.428816453	0.423154209	0.43346658	0.401269753	0.422570981	0.453035848	0.417543998	0.404268708	0.42295575	0.388613115	0.462146618	0.414064628	0.421550672	0.444310979	0.429212714	0.418875113	0.446473235	0.375331422	0.380644477	0.367271838	0.428683443	0.406127035	0.382274211	0.438761495	0.412689993	0.422379969	0.445569205	0.422375545	0.40073955	0.412028681	0.410889759	0.439222686	0.432623412	0.402441017	0.454124865	0.394326339	0.440305555	0.426198141	0.427999528	0.42183496	0.428103608	0.440331582	0.433399463
GSE12366_NAIVE_VS_MEMORY_BCELL_UP	0.141962786	0.160433209	0.170583635	0.15640866	0.152943311	0.157241471	0.144018414	0.171703513	0.204780011	0.128932978	0.139675723	0.210431255	0.165076964	0.150463339	0.152206062	0.180744041	0.134274697	0.154229487	0.145507091	0.154755895	0.155941949	0.159921301	0.157320506	0.119707477	0.120994983	0.143406371	0.15217903	0.111073596	0.138424079	0.174031732	0.176495163	0.161432135	0.171945226	0.137944414	0.123735277	0.161079464	0.142305916	0.158725175	0.195087517	0.139272543	0.156316138	0.138780291	0.185106614	0.138734571	0.153461161	0.179591929	0.165603335	0.156634801	0.191717115
GSE12366_NAIVE_VS_MEMORY_BCELL_DN	0.245106413	0.271289773	0.232533368	0.2620671	0.239818735	0.254863127	0.240192082	0.284598415	0.255861515	0.192207124	0.241082335	0.247839162	0.255831349	0.273181265	0.283403764	0.255400855	0.233216929	0.255404505	0.235198185	0.206874934	0.258078298	0.297938506	0.223768156	0.256276678	0.212140988	0.237434859	0.240526033	0.252356337	0.257257117	0.256939458	0.235652187	0.247648519	0.240877024	0.256145904	0.227009512	0.259762494	0.211391753	0.253937363	0.248903089	0.239362514	0.247241242	0.231254345	0.259883869	0.244473707	0.246540694	0.261900449	0.284442816	0.261712295	0.25980067
GSE12845_IGD_POS_VS_NEG_BLOOD_BCELL_UP	0.218447149	0.267782033	0.253372331	0.24703543	0.233404125	0.257332834	0.220137161	0.261630562	0.27986676	0.240744693	0.257011726	0.28741944	0.268573173	0.252589962	0.249363505	0.301111684	0.202016944	0.250970365	0.234415693	0.23019387	0.228413644	0.242900871	0.222337646	0.233466984	0.2274996	0.271472637	0.230112419	0.183731069	0.248847005	0.241366262	0.238179149	0.239433545	0.267220037	0.20390116	0.231980917	0.25099751	0.206837876	0.255629456	0.259563252	0.237113802	0.219641345	0.213883892	0.252351503	0.227811505	0.22349738	0.268473979	0.256824881	0.196915754	0.282742679
GSE12845_IGD_POS_VS_NEG_BLOOD_BCELL_DN	0.408796834	0.387672755	0.412493611	0.424255461	0.413882264	0.417874926	0.409063559	0.408989369	0.397505785	0.372912926	0.415870754	0.354679276	0.395613177	0.42045864	0.412158558	0.405384185	0.380949927	0.417911702	0.409129746	0.370169887	0.438139066	0.425809796	0.3841266	0.435835262	0.41346137	0.406103547	0.402651235	0.422239777	0.441622347	0.4050025	0.407144716	0.394186179	0.388723635	0.427435727	0.398088408	0.42817261	0.442144904	0.396170068	0.406621338	0.427885346	0.378813968	0.421096335	0.400591629	0.414071275	0.422000726	0.420673722	0.418169233	0.425034075	0.404900473
GSE12845_IGD_POS_BLOOD_VS_NAIVE_TONSIL_BCELL_UP	0.292023006	0.316756825	0.314051759	0.31870339	0.318139249	0.326302984	0.282584741	0.325381309	0.333871954	0.291214019	0.320202468	0.335602536	0.323408051	0.322515347	0.317052637	0.34176112	0.296653693	0.313497342	0.320187506	0.295845118	0.31004226	0.315448211	0.303479421	0.295722442	0.283593963	0.328898933	0.296541607	0.285440373	0.316575127	0.30298708	0.296902781	0.285950718	0.329153331	0.289249427	0.280004338	0.322206865	0.288399958	0.317560165	0.299326192	0.29386976	0.282326205	0.306248674	0.312287644	0.298722026	0.310096397	0.329223321	0.329223649	0.298226818	0.328836402
GSE12845_IGD_POS_BLOOD_VS_NAIVE_TONSIL_BCELL_DN	0.409956193	0.420317467	0.409870149	0.425840291	0.410212715	0.413846138	0.415147308	0.411870861	0.439162318	0.390489493	0.414407062	0.417742925	0.407116905	0.408387936	0.413927602	0.40894309	0.40442838	0.420240305	0.399442888	0.404918291	0.433576318	0.412474065	0.407441099	0.408025106	0.409119497	0.402473683	0.411512442	0.421790957	0.389506637	0.432749488	0.443296543	0.423490613	0.401841384	0.420030144	0.40599905	0.40122902	0.421923337	0.409303053	0.439590123	0.418930416	0.419388668	0.409136824	0.428139831	0.409922031	0.414909409	0.422851937	0.415507503	0.424218309	0.419533486
GSE12845_IGD_POS_BLOOD_VS_PRE_GC_TONSIL_BCELL_UP	0.257018234	0.295692009	0.270086048	0.274280337	0.270575253	0.272563344	0.252576813	0.312218175	0.289583415	0.280253024	0.285632707	0.293321691	0.281750034	0.288734808	0.287706724	0.319347968	0.225694922	0.279130372	0.270382004	0.2720806	0.271170407	0.284321647	0.242939644	0.288355755	0.277447804	0.312616734	0.268386062	0.256367464	0.294327005	0.267980574	0.272794695	0.26843981	0.288186845	0.257209944	0.278159983	0.280418114	0.246848797	0.297949175	0.270578177	0.270144846	0.243169639	0.258190263	0.281276634	0.268470196	0.266812209	0.29384919	0.297194485	0.230565809	0.2844932
GSE12845_IGD_POS_BLOOD_VS_PRE_GC_TONSIL_BCELL_DN	0.390027434	0.365140529	0.384039665	0.383697087	0.429098019	0.412657672	0.426050096	0.328098934	0.431474935	0.389326208	0.409859476	0.374211378	0.39230043	0.415490892	0.370613264	0.396163977	0.369527684	0.393457544	0.405293322	0.358415344	0.455370238	0.385811214	0.361447343	0.42425764	0.395370787	0.349596288	0.40734886	0.415469686	0.389028819	0.401848801	0.41583062	0.382976537	0.356388869	0.438758011	0.377701481	0.362093062	0.44080543	0.341477677	0.443606863	0.45245614	0.396238416	0.434916667	0.400369804	0.415764172	0.414821348	0.436954338	0.383916688	0.428847715	0.382816703
GSE12845_IGD_POS_BLOOD_VS_DARKZONE_GC_TONSIL_BCELL_UP	0.214491648	0.262953766	0.228490867	0.255620006	0.230548909	0.245584777	0.217085295	0.265160168	0.260803121	0.225200136	0.258976996	0.259174231	0.244320812	0.257532917	0.250172618	0.274394756	0.214894191	0.246669752	0.237780439	0.235610673	0.242313418	0.257619295	0.21642155	0.237449857	0.232503784	0.265408133	0.233459662	0.210399635	0.253875177	0.234318516	0.232473866	0.238978504	0.258216015	0.207458499	0.224672032	0.246530084	0.192868517	0.253322357	0.239035807	0.214172292	0.223250495	0.227824851	0.257707701	0.233137784	0.227517104	0.256828473	0.254983883	0.207498493	0.268133384
GSE12845_IGD_POS_BLOOD_VS_DARKZONE_GC_TONSIL_BCELL_DN	0.415488418	0.373798763	0.402627897	0.399375479	0.418349104	0.39560051	0.419959409	0.388672958	0.413050272	0.395499027	0.400320328	0.390245876	0.39800577	0.403301193	0.398624951	0.392064727	0.411008028	0.402532226	0.408524468	0.394200576	0.432495703	0.408052432	0.402798297	0.418981336	0.388250399	0.375363178	0.393372739	0.413797255	0.40733139	0.415508516	0.408727832	0.411624219	0.39405132	0.422900733	0.403580754	0.405211496	0.430291891	0.382706922	0.421748817	0.413601062	0.388135213	0.420220011	0.397157964	0.414019602	0.420667009	0.416778521	0.396669382	0.425965229	0.404434201
GSE12845_IGD_NEG_BLOOD_VS_NAIVE_TONSIL_BCELL_UP	0.430010582	0.400837631	0.417051922	0.436761724	0.432743108	0.432744623	0.416804714	0.431192033	0.42244468	0.3943777	0.432898219	0.389320561	0.397847666	0.4344415	0.429158751	0.42592181	0.402290759	0.427454111	0.424570292	0.391803171	0.43324712	0.436025011	0.402491919	0.452814022	0.434905867	0.433584937	0.407473461	0.442671122	0.456182053	0.408584314	0.423869897	0.402326959	0.417516121	0.435664952	0.414405991	0.448726582	0.45415386	0.419898538	0.423909018	0.440502678	0.368039711	0.434141044	0.40568033	0.407795884	0.435042378	0.444655644	0.436706376	0.420707315	0.419728804
GSE12845_IGD_NEG_BLOOD_VS_NAIVE_TONSIL_BCELL_DN	0.289695291	0.344258846	0.317815828	0.33324134	0.309874678	0.341422577	0.302598145	0.327507548	0.342292432	0.317254087	0.326592988	0.340790435	0.336191075	0.319685866	0.316690397	0.335115833	0.31333091	0.330166664	0.315768851	0.333954148	0.341013922	0.314450162	0.322772164	0.305816158	0.332676924	0.325522859	0.322115203	0.306233184	0.306669015	0.324347762	0.352951896	0.345285051	0.335168171	0.289822174	0.329822412	0.31313087	0.293491156	0.318050944	0.330179391	0.324430997	0.3381278	0.285253394	0.358455256	0.312220999	0.324616069	0.327997845	0.326568708	0.313951758	0.341281518
GSE12845_IGD_NEG_BLOOD_VS_PRE_GC_TONSIL_BCELL_UP	0.302632597	0.302713827	0.30873687	0.308224056	0.314933704	0.329702044	0.282054582	0.324852679	0.301551249	0.302390339	0.320602588	0.308435768	0.294285724	0.319773153	0.320400487	0.334127023	0.264501652	0.305373205	0.297386676	0.285041014	0.304982676	0.311058135	0.292190232	0.328289442	0.324340767	0.338431859	0.284301137	0.300233149	0.343670198	0.296774659	0.29555004	0.296564778	0.303462787	0.293729921	0.300651585	0.330495018	0.304140342	0.330138479	0.292271293	0.311192292	0.255868597	0.303729283	0.286044854	0.293905297	0.294778123	0.322256398	0.314533225	0.265565393	0.300652685
GSE12845_IGD_NEG_BLOOD_VS_PRE_GC_TONSIL_BCELL_DN	0.324419592	0.315410742	0.31908716	0.324270014	0.344628142	0.335210473	0.343661147	0.291746374	0.349684811	0.319484339	0.329495898	0.313031576	0.331305162	0.327561268	0.295561849	0.312255808	0.31246795	0.330890242	0.334110891	0.320013438	0.361584917	0.313995683	0.320817187	0.327467629	0.317209744	0.284358668	0.331799946	0.327788919	0.315887602	0.3534028	0.359355154	0.322357877	0.30670436	0.346442753	0.312672571	0.313266352	0.354289092	0.294661015	0.34844224	0.34483595	0.33008737	0.337485855	0.340393956	0.321528868	0.343340976	0.341604183	0.314832273	0.346174421	0.336105051
GSE12845_IGD_NEG_BLOOD_VS_DARKZONE_GC_TONSIL_BCELL_UP	0.340098328	0.381182345	0.360692563	0.38962665	0.356732204	0.381509447	0.333288636	0.408947729	0.390106917	0.347184978	0.378722329	0.362818233	0.348370092	0.396136407	0.382277199	0.402833473	0.314323402	0.382652685	0.365373127	0.33714338	0.384413014	0.397759475	0.320870962	0.378503199	0.377764727	0.409852429	0.356725776	0.339860593	0.401685446	0.363378027	0.374662806	0.352948767	0.366504673	0.34324376	0.340245358	0.382252258	0.338016126	0.386710145	0.353810824	0.357498608	0.31098741	0.340857381	0.375550932	0.341396205	0.361442648	0.386945668	0.390455464	0.33193534	0.387161678
GSE12845_IGD_NEG_BLOOD_VS_DARKZONE_GC_TONSIL_BCELL_DN	0.416761045	0.408669149	0.412233743	0.411539365	0.412249914	0.41381371	0.425003893	0.379440244	0.417600668	0.424382023	0.419854396	0.419016372	0.413351963	0.398132922	0.389820246	0.396083391	0.425903018	0.407720739	0.415293505	0.424532904	0.418881345	0.382327239	0.419158526	0.384931362	0.406875588	0.383046179	0.410115979	0.416602512	0.390285486	0.416942508	0.425295208	0.426825116	0.411580177	0.414664544	0.426684248	0.399147413	0.420591906	0.400417086	0.424326848	0.430265546	0.421556957	0.419008345	0.410358613	0.434564261	0.423608765	0.417002143	0.39034208	0.427075877	0.417109139
GSE12845_NAIVE_VS_PRE_GC_TONSIL_BCELL_UP	0.281252675	0.326081126	0.295305457	0.309463739	0.288508124	0.313757054	0.285042963	0.312731597	0.31388503	0.294160629	0.309058409	0.328522628	0.300033623	0.306926434	0.306103913	0.312579697	0.28002611	0.302829555	0.285425998	0.306446488	0.306685245	0.304265006	0.283731782	0.291302336	0.311269643	0.314325026	0.294060436	0.283142986	0.288706621	0.301592102	0.333537271	0.302125053	0.311012864	0.286703706	0.299558727	0.289669834	0.286306848	0.311494754	0.316401047	0.294467269	0.300741115	0.284931048	0.323895731	0.297339816	0.28923408	0.30633049	0.30968164	0.29398037	0.299934731
GSE12845_NAIVE_VS_PRE_GC_TONSIL_BCELL_DN	0.426612434	0.385907659	0.410652008	0.427857526	0.444687144	0.423482147	0.441305468	0.39714971	0.431777524	0.411010852	0.44147727	0.397899915	0.403938482	0.43898021	0.407182343	0.408727901	0.408917839	0.421892998	0.42675441	0.399638814	0.462286343	0.427073079	0.396701716	0.456501407	0.429172036	0.391364428	0.417389392	0.454429299	0.44340002	0.431687077	0.433819929	0.415350869	0.40332354	0.458129174	0.40561483	0.42606753	0.467380844	0.392347333	0.432900213	0.460795499	0.401776223	0.437747834	0.418317362	0.428429594	0.444392381	0.450870732	0.41934764	0.449050747	0.414088816
GSE12845_NAIVE_VS_DARKZONE_GC_TONSIL_BCELL_UP	0.240999851	0.28985523	0.262965917	0.279508402	0.247845215	0.271917145	0.245988534	0.283296186	0.275887767	0.252456687	0.274747837	0.279650009	0.27464532	0.269976994	0.275058106	0.284789706	0.244982886	0.278254813	0.252829299	0.259994089	0.266582366	0.266441134	0.254159461	0.244046925	0.265241881	0.280545776	0.260593733	0.231023856	0.251580825	0.271428812	0.277741718	0.273349737	0.262313785	0.246648538	0.250462075	0.251747183	0.238620171	0.270582989	0.272559224	0.248572868	0.258714678	0.257898853	0.287863301	0.260485347	0.253784507	0.275387454	0.281545566	0.247938173	0.274115122
GSE12845_NAIVE_VS_DARKZONE_GC_TONSIL_BCELL_DN	0.408867338	0.376027426	0.401005728	0.389821704	0.406825018	0.404625656	0.414828284	0.379323754	0.386665838	0.39774415	0.408109978	0.390366706	0.390747884	0.400748618	0.390960065	0.386289179	0.421088766	0.385233669	0.408750676	0.392689216	0.410468692	0.388046913	0.398327518	0.40817256	0.394723242	0.377345968	0.395713532	0.40225072	0.407309384	0.392352068	0.387331822	0.393877753	0.389704052	0.407772844	0.402469762	0.400444249	0.422445593	0.392439015	0.399081408	0.41407357	0.384864634	0.412105327	0.379296708	0.399363827	0.415274648	0.399148113	0.384691672	0.407546244	0.385265926
GSE12845_PRE_GC_VS_DARKZONE_GC_TONSIL_BCELL_UP	0.249349494	0.353689806	0.295364917	0.319246812	0.287529768	0.312298957	0.242625096	0.338716258	0.346360684	0.235299865	0.303279097	0.318890676	0.29526435	0.308175599	0.296095351	0.348410822	0.244430004	0.315752194	0.293538876	0.269534366	0.330870511	0.318688202	0.278508938	0.295819368	0.286052328	0.325651594	0.285670469	0.257775359	0.309964929	0.316441857	0.348948047	0.276221048	0.309938179	0.267106547	0.247971952	0.304557983	0.289044519	0.305193609	0.309306731	0.279339573	0.252092021	0.291154802	0.335282053	0.262918729	0.307278632	0.341858997	0.340037544	0.280173823	0.336828794
GSE12845_PRE_GC_VS_DARKZONE_GC_TONSIL_BCELL_DN	0.380835656	0.371425077	0.375892779	0.376259825	0.375745812	0.373609214	0.380494344	0.357079389	0.376440578	0.373240817	0.378379864	0.37864125	0.357838754	0.362851536	0.36544775	0.358046897	0.381690289	0.367741613	0.364839506	0.36475426	0.376015375	0.361497276	0.384873635	0.37022442	0.371782205	0.360947461	0.361259491	0.375555856	0.370793665	0.381119666	0.387063226	0.358785522	0.372555244	0.378944541	0.374604518	0.378046499	0.389290183	0.376050283	0.380505424	0.390469155	0.376344789	0.384291861	0.359749633	0.36423887	0.384034829	0.377402817	0.360584566	0.381381746	0.371103411
GSE13229_IMM_VS_MATURE_NKCELL_UP	0.138453329	0.150749992	0.153972645	0.135839519	0.130001902	0.120807499	0.147714823	0.129049682	0.146572745	0.126509071	0.126216065	0.143011388	0.13589968	0.136766118	0.136905654	0.106910485	0.142105782	0.148067452	0.129445563	0.126715439	0.138403219	0.147354841	0.134753953	0.124537206	0.11633708	0.098702323	0.141903969	0.145245018	0.114041568	0.136113087	0.131823863	0.142591343	0.134651081	0.143659111	0.130808138	0.127590578	0.150410645	0.148607613	0.151649245	0.134546347	0.125535706	0.149209161	0.153737003	0.141984354	0.137260303	0.145830978	0.135737626	0.158507744	0.139499653
GSE13229_IMM_VS_MATURE_NKCELL_DN	0.218078667	0.255932318	0.229807918	0.244860263	0.235907119	0.247381781	0.225916427	0.272936516	0.253712962	0.22236759	0.248656127	0.237591495	0.235647346	0.254021287	0.245854393	0.276407946	0.215877028	0.251561616	0.245593926	0.207609479	0.234791561	0.264617887	0.222611839	0.258241833	0.258237024	0.265942729	0.227775633	0.239949835	0.267336044	0.237222868	0.238474333	0.22487205	0.242438228	0.217373143	0.236354968	0.248430146	0.199155326	0.250873712	0.232936645	0.230212713	0.189957514	0.232952537	0.238228113	0.236189106	0.239979933	0.257944192	0.267636391	0.217084992	0.243056963
GSE13229_IMM_VS_INTMATURE_NKCELL_UP	-0.006772683	0.014547055	-0.014441671	-0.000654812	-0.017289042	-0.006074568	-0.00945944	0.012209724	0.01117798	-0.026592582	0.00131417	0.001948229	-0.012215389	-0.022625027	-0.014735152	0.013294536	-0.026721246	-0.000943908	-0.025521339	-0.035712893	-0.017859333	-0.000582078	-0.013950879	-0.002323059	-0.020348508	0.000321825	-0.012496515	-0.007324592	-0.00756369	-0.009848043	-0.002425366	-0.006264809	0.014435519	-0.003515046	-0.024319848	-0.016977173	-0.017964065	0.013833015	-0.005122859	-0.006497992	-0.002085498	-0.012991215	0.00182817	-0.016059147	-0.02207286	-0.002462623	0.000216223	-0.012282394	-0.016607176
GSE13229_IMM_VS_INTMATURE_NKCELL_DN	0.315235453	0.330982318	0.309140861	0.325105058	0.317358547	0.318041875	0.304511303	0.32977102	0.324708862	0.307423801	0.321787748	0.330594652	0.323806279	0.308193577	0.320305079	0.318943931	0.302512071	0.325382921	0.315880968	0.321654028	0.318974825	0.328401129	0.311476984	0.311639289	0.304760791	0.316855531	0.315676763	0.308191362	0.310498578	0.32932841	0.306627334	0.330405445	0.320402869	0.304519276	0.307735517	0.314669702	0.297953764	0.327415713	0.313745126	0.299672896	0.34453257	0.299618843	0.314052387	0.308469408	0.309334788	0.322052574	0.325813668	0.314295814	0.311893355
GSE13229_MATURE_VS_INTMATURE_NKCELL_UP	-0.026925884	0.010833422	-0.009709142	-0.014039728	-0.007674662	0.010538445	-0.016429636	0.003905214	0.003672779	-0.023789549	0.018904041	0.001065042	-0.011640781	-0.031802104	-0.03216752	0.013292152	-0.013282557	-0.019866944	-0.0242375	-0.026683416	-0.023925551	-0.023258482	0.000503597	-0.028181633	-0.021808035	-0.015771943	-0.005970496	-0.014305403	-0.016154921	-0.00851508	-0.006091756	-0.018711304	0.015040134	-0.030453539	-0.023932035	-0.010863714	-0.017100667	-0.002419144	-0.010881954	-0.021435694	-0.010986193	-0.028168215	0.0007237	-0.032443217	-0.013498525	-0.003479095	-0.009591905	-0.032544141	-0.002546542
GSE13229_MATURE_VS_INTMATURE_NKCELL_DN	0.2795441	0.27219321	0.26970603	0.261253995	0.262106338	0.248663115	0.27654827	0.265881857	0.254705919	0.27932732	0.258944805	0.274799372	0.263066351	0.260139054	0.267028892	0.241350502	0.274418942	0.270828251	0.26799617	0.284239995	0.256984587	0.270018325	0.273172004	0.250295831	0.253302378	0.248806857	0.270431187	0.267278748	0.247765399	0.272580505	0.256107254	0.276797441	0.270358173	0.277007347	0.271454265	0.262865882	0.272220403	0.274779869	0.268962931	0.262155181	0.288018148	0.283367119	0.267409325	0.29781952	0.26568047	0.26281858	0.271124532	0.273846503	0.259465111
GSE13306_LAMINA_PROPRIA_VS_SPLEEN_TREG_UP	0.296786831	0.310595807	0.289729084	0.297665324	0.271823351	0.256162367	0.290590136	0.317968775	0.312008846	0.269702742	0.285914963	0.317337038	0.29011475	0.287208864	0.313749214	0.264846442	0.289953186	0.299831776	0.282029571	0.296357672	0.30301868	0.319884291	0.301596067	0.279669263	0.273092203	0.257694588	0.28830341	0.300185396	0.264174638	0.309031165	0.286468938	0.290080724	0.309708171	0.311310826	0.284293891	0.287405786	0.279892771	0.309973373	0.299291189	0.284750267	0.312831617	0.287885484	0.310897549	0.291531252	0.284956267	0.293249732	0.316562432	0.307582292	0.302968852
GSE13306_LAMINA_PROPRIA_VS_SPLEEN_TREG_DN	0.074403178	0.071340962	0.066059058	0.080908431	0.083408378	0.094590583	0.083575172	0.082742207	0.083495838	0.076168025	0.088916895	0.062635932	0.070708488	0.092324128	0.076740198	0.097116216	0.054061309	0.07410146	0.073580095	0.062654768	0.089523081	0.077459631	0.056592419	0.099379646	0.100629562	0.099989692	0.077969808	0.091768778	0.101487195	0.069840668	0.079935725	0.077413438	0.06721979	0.092727441	0.067187014	0.078736774	0.089588993	0.068372993	0.080911765	0.093284108	0.066235388	0.093026381	0.082061049	0.084565879	0.083026512	0.083218377	0.080308273	0.078512348	0.071496581
GSE13306_TREG_VS_TCONV_LAMINA_PROPRIA_UP	0.157421805	0.199831067	0.15139751	0.188035314	0.162371066	0.190766831	0.151196235	0.186015542	0.178472471	0.137981504	0.175837101	0.167763634	0.172034501	0.171717937	0.179584609	0.179001956	0.157323569	0.187138458	0.168004592	0.160864208	0.184394937	0.180934011	0.146598757	0.165358313	0.153897754	0.172511282	0.165082324	0.166228065	0.176397156	0.177570698	0.17985821	0.170847923	0.177466591	0.172540004	0.169740444	0.176651326	0.163447622	0.178788403	0.180890372	0.165200914	0.172011517	0.176769281	0.186090312	0.158597438	0.179878123	0.176072739	0.18862045	0.173022249	0.182553129
GSE13306_TREG_VS_TCONV_LAMINA_PROPRIA_DN	0.135459872	0.157551252	0.138535617	0.149675855	0.155155738	0.155817811	0.13965741	0.167201975	0.164353493	0.131866803	0.144524559	0.160019198	0.153401818	0.145851989	0.15390196	0.151027129	0.150514578	0.144098994	0.157226214	0.141675371	0.151477323	0.158403524	0.154444889	0.145366232	0.131352967	0.146427763	0.139774978	0.148562941	0.153767398	0.152771843	0.145089139	0.149607473	0.155973548	0.139708191	0.13833726	0.15883247	0.126524645	0.151815426	0.145951228	0.134389259	0.153524608	0.153222658	0.15433134	0.120778022	0.15825856	0.149626795	0.159148119	0.151268122	0.153023685
GSE13306_TREG_VS_TCONV_SPLEEN_UP	0.04464604	0.115497587	0.060297115	0.07325196	0.05365395	0.087796057	0.0651414	0.067876177	0.095729526	0.045078688	0.075736677	0.08980452	0.078878955	0.052851271	0.064187731	0.087952631	0.06501096	0.077436793	0.057640802	0.060404331	0.091851027	0.077154309	0.084344146	0.062612733	0.058030211	0.047936191	0.077640163	0.062368658	0.066549629	0.082106247	0.09810987	0.101744	0.099842058	0.059261324	0.069372154	0.077739922	0.056281824	0.082038784	0.108050626	0.056800946	0.122353011	0.087308178	0.108288539	0.082167946	0.064198055	0.092400227	0.079961348	0.085356365	0.113296704
GSE13306_TREG_VS_TCONV_SPLEEN_DN	0.202648119	0.2117328	0.198809467	0.209987451	0.193303084	0.198016377	0.192173192	0.214522195	0.201309344	0.157568625	0.190010005	0.208677922	0.21548279	0.194124908	0.210623992	0.197571619	0.219284576	0.211877558	0.205116137	0.189609286	0.215433809	0.213426561	0.209156126	0.198190737	0.162303153	0.168112114	0.209230554	0.199224053	0.177559625	0.21304784	0.183078293	0.215099338	0.197657745	0.211701386	0.149280389	0.194737958	0.205217904	0.2085027	0.203180831	0.171138993	0.188608742	0.193594929	0.202312806	0.199185816	0.205552848	0.227737395	0.213132487	0.228023837	0.20686133
GSE13306_TREG_RA_VS_TCONV_RA_UP	0.187825257	0.16682985	0.193558995	0.182164362	0.179859083	0.16316158	0.186652252	0.178963135	0.170509083	0.168097787	0.179177942	0.165360979	0.167467195	0.176019253	0.177774116	0.160849556	0.167669914	0.168889291	0.178038232	0.173379949	0.171234351	0.185044787	0.175927177	0.175519055	0.184438206	0.157575732	0.17860664	0.181361587	0.180653885	0.165847894	0.16844404	0.179040533	0.169276213	0.184253706	0.182111468	0.181312029	0.197502658	0.175732814	0.177277708	0.17752597	0.175414766	0.165747981	0.168056865	0.191820958	0.166660439	0.178621245	0.182714196	0.178338369	0.161976597
GSE13306_TREG_RA_VS_TCONV_RA_DN	3.93E-05	0.011305715	0.004494457	-0.007139866	0.001075759	0.013550887	0.007995341	0.018173186	0.00252038	0.00953159	0.039641584	-0.005408336	0.018349215	0.013942886	0.017721526	0.021849585	-0.014011245	0.007394205	0.005613914	-0.013105688	0.019371733	0.026646814	-0.003258632	0.036336765	0.015347801	0.019204093	0.002378188	0.011888569	0.026393994	0.00842517	-0.003053616	0.013455807	0.015582208	0.011365275	0.016990322	0.00991212	0.008189527	0.016593186	0.014626275	0.00557271	-0.010418408	0.015305832	0.005598903	-0.005701248	0.001374362	0.010507585	0.018399519	-0.004112782	0.002599402
GSE13306_TREG_VS_TCONV_UP	0.01800377	0.060195988	0.021189732	0.051505748	0.038068587	0.050109848	0.04248511	0.058341194	0.057487534	0.02880311	0.046664091	0.047456719	0.04457724	0.040551771	0.039380388	0.069562654	0.026166633	0.049750752	0.030784141	0.037962747	0.039982711	0.034790372	0.041561295	0.035363757	0.031024575	0.042027233	0.036175624	0.019897774	0.038761304	0.052354915	0.051145511	0.04670702	0.051647258	0.031789282	0.022818857	0.043132942	0.018676902	0.05455729	0.040436608	0.034755101	0.074652204	0.027514131	0.058859471	0.011382269	0.031555005	0.046381912	0.059986369	0.022526206	0.048141541
GSE13306_TREG_VS_TCONV_DN	0.267010711	0.233355341	0.265490002	0.260511168	0.262986803	0.24660519	0.263546409	0.245533038	0.244671507	0.250401017	0.244402162	0.250044571	0.239061924	0.25200755	0.245667561	0.225420046	0.260464539	0.259278349	0.257108665	0.265049592	0.263157158	0.257301414	0.25793832	0.251417646	0.249788625	0.22533743	0.254319298	0.245679127	0.251532396	0.2471995	0.24897012	0.257398407	0.239265979	0.265978646	0.25425153	0.256802975	0.274901482	0.252493917	0.242590227	0.262130163	0.243789375	0.241565093	0.242273895	0.262512418	0.257850085	0.250097316	0.249612445	0.263548048	0.241264306
GSE13306_RA_VS_UNTREATED_TREG_UP	0.22655543	0.226034165	0.234880131	0.224513298	0.223382225	0.218614387	0.221306461	0.204491218	0.212763683	0.217597204	0.223854225	0.222064513	0.22767279	0.21203954	0.219960465	0.211628182	0.225396106	0.22341514	0.223503947	0.222315381	0.208229338	0.2155251	0.207098162	0.21361486	0.200115696	0.188238827	0.241615572	0.228639393	0.203375736	0.216272989	0.224180197	0.215532237	0.21877606	0.230481389	0.221388942	0.213383116	0.237373068	0.221149138	0.226270514	0.219689862	0.217727122	0.219815841	0.238226423	0.217616991	0.222322527	0.219468145	0.212622321	0.232754916	0.218812809
GSE13306_RA_VS_UNTREATED_TREG_DN	0.068176645	0.084268848	0.060576875	0.089106891	0.068458774	0.068813164	0.068040843	0.108433502	0.107707752	0.046436289	0.080058704	0.086069774	0.075984053	0.093910952	0.084745267	0.098866761	0.042392601	0.084727976	0.067722359	0.04964796	0.084229683	0.113388431	0.052264941	0.089976581	0.069803441	0.10345538	0.066076932	0.069168664	0.094186049	0.077689898	0.084798795	0.071591426	0.065839953	0.07441008	0.051089422	0.08199492	0.055091416	0.098485582	0.064876993	0.062147628	0.07175987	0.065946739	0.086839663	0.06968636	0.065258295	0.084558662	0.09738377	0.071992236	0.090684795
GSE13306_RA_VS_UNTREATED_TCONV_UP	0.173998355	0.163790761	0.182319143	0.170270541	0.191029585	0.197994357	0.187049202	0.18782795	0.181884376	0.198323729	0.182654688	0.166048875	0.16696139	0.180664488	0.172737737	0.200647046	0.151983575	0.178830344	0.175196865	0.168668832	0.181045011	0.17853154	0.173213132	0.185607444	0.192542022	0.203866203	0.163145165	0.173560758	0.188972803	0.175974477	0.188498696	0.187900233	0.181890008	0.172594433	0.19308729	0.187927462	0.178812969	0.187667181	0.179803609	0.187178725	0.176339212	0.16385651	0.180180438	0.181787497	0.175456068	0.179959343	0.186252396	0.158533392	0.181956877
GSE13306_RA_VS_UNTREATED_TCONV_DN	0.063300606	0.073454869	0.052669303	0.067929595	0.049839283	0.064836003	0.066518468	0.057409739	0.050773488	0.023261109	0.046095365	0.052282026	0.055033685	0.058508162	0.047024333	0.066460639	0.057278357	0.081778647	0.060927465	0.053445552	0.055567176	0.062946683	0.055440162	0.042714912	0.030752689	0.036671495	0.062561076	0.043602874	0.041861479	0.063322154	0.057391021	0.048575518	0.073086065	0.073678267	0.019393621	0.062768941	0.070167938	0.073811675	0.073720302	0.028501924	0.060984197	0.088265605	0.067241618	0.077047447	0.058394408	0.063320679	0.069380627	0.068860228	0.071513226
GSE13306_RA_VS_UNTREATED_MEM_CD4_TCELL_UP	0.20463282	0.256547505	0.216985896	0.241025935	0.22508601	0.235149502	0.204184211	0.251493271	0.245556236	0.172511027	0.237104027	0.254278048	0.236448345	0.2217154	0.231406909	0.247700708	0.228576183	0.241902386	0.230968154	0.212639888	0.232677125	0.247289358	0.234489833	0.208846716	0.193343582	0.213817802	0.215023689	0.197804738	0.223781512	0.239631893	0.220953854	0.225086583	0.258772916	0.216248131	0.179477692	0.235903911	0.199020647	0.240644196	0.242909759	0.194031507	0.223594811	0.248366659	0.246952572	0.209141972	0.230608534	0.245947296	0.25495471	0.245798738	0.252162469
GSE13306_RA_VS_UNTREATED_MEM_CD4_TCELL_DN	0.171043524	0.190632032	0.183481556	0.19515665	0.178856278	0.206334799	0.17226428	0.19549573	0.208750795	0.144664815	0.210944171	0.204340321	0.181373686	0.18698595	0.1878822	0.229550417	0.120982357	0.190768447	0.148178069	0.154241778	0.195801301	0.197123852	0.147740778	0.192727963	0.176851801	0.208956509	0.173984815	0.174300348	0.193213932	0.179761249	0.200874245	0.172109512	0.187733725	0.186322603	0.167374802	0.18460402	0.194019051	0.187730753	0.202768564	0.19313756	0.191753789	0.19388923	0.204948851	0.195333698	0.157202472	0.215258455	0.208478407	0.174474522	0.197289671
GSE13411_NAIVE_VS_IGM_MEMORY_BCELL_UP	0.092850536	0.136097099	0.116358661	0.126976719	0.092536743	0.125252115	0.100054115	0.130625219	0.143544111	0.08781766	0.111681766	0.150208014	0.107109963	0.12259604	0.11906828	0.137081924	0.093172033	0.118248363	0.095805413	0.092185919	0.118898844	0.15314066	0.087155271	0.11283125	0.084039932	0.110443947	0.105326193	0.099685864	0.110154712	0.114381413	0.128665316	0.116264078	0.134397777	0.098807606	0.097441993	0.110221378	0.105688387	0.113052641	0.138451392	0.11076874	0.134413753	0.132876796	0.144606474	0.128412273	0.101507207	0.127507659	0.129919819	0.116491163	0.140237512
GSE13411_NAIVE_VS_IGM_MEMORY_BCELL_DN	0.296945029	0.322377933	0.318647721	0.315056158	0.314089284	0.330599665	0.298002115	0.332554514	0.329990976	0.302316628	0.334598564	0.298980159	0.312048462	0.321845277	0.319464639	0.358476521	0.276433625	0.321615415	0.316024021	0.278933765	0.332976528	0.338018104	0.295529157	0.341711885	0.323772526	0.34662488	0.294708781	0.296846079	0.359511197	0.313123323	0.324101971	0.309946264	0.323982444	0.305401457	0.30086055	0.332123928	0.310844143	0.325192967	0.317102309	0.317216714	0.259948067	0.326868806	0.321397359	0.299378461	0.318095504	0.342443224	0.334539143	0.291461631	0.334172772
GSE13411_NAIVE_VS_SWITCHED_MEMORY_BCELL_UP	-0.156860368	-0.111149197	-0.127659001	-0.147155767	-0.148461252	-0.136570103	-0.140278425	-0.152885955	-0.131990771	-0.134854039	-0.108521524	-0.133891127	-0.120280867	-0.147528763	-0.155993891	-0.117816237	-0.13590882	-0.148239526	-0.15305307	-0.151071623	-0.153138602	-0.147040707	-0.146241886	-0.147230873	-0.137319878	-0.137531348	-0.142507585	-0.130386005	-0.146886776	-0.144741069	-0.125436338	-0.123646214	-0.127499981	-0.150385422	-0.135757148	-0.163942787	-0.126177823	-0.138143502	-0.102038857	-0.143773492	-0.109732449	-0.075015777	-0.126750374	-0.124669533	-0.148271319	-0.131890236	-0.155294662	-0.140657233	-0.119194795
GSE13411_NAIVE_VS_SWITCHED_MEMORY_BCELL_DN	0.370986313	0.37867564	0.364666686	0.369308396	0.357747892	0.365800549	0.36511	0.366534823	0.359555145	0.349009097	0.36432324	0.353745365	0.366488941	0.378958159	0.368239335	0.363804427	0.362593691	0.37029685	0.376111327	0.349434194	0.366975067	0.377085983	0.352484804	0.362850536	0.367117128	0.356610498	0.37064134	0.34634689	0.364100442	0.360246141	0.360535935	0.358626554	0.355090478	0.368303501	0.352833111	0.365041698	0.347172277	0.370118414	0.367790511	0.365828008	0.341856346	0.364543117	0.36854095	0.362337493	0.365469982	0.361831703	0.377078173	0.366279112	0.368919875
GSE13411_NAIVE_BCELL_VS_PLASMA_CELL_UP	0.311579854	0.375933893	0.330872798	0.358772004	0.331993138	0.349904438	0.326452485	0.36409058	0.380931057	0.309886616	0.357241243	0.3835061	0.357718445	0.344845244	0.347027727	0.373348245	0.33652192	0.3474146	0.330352923	0.337743931	0.358906624	0.358021002	0.346920196	0.319893766	0.325726432	0.360327098	0.330907006	0.327001296	0.329476521	0.366004108	0.367438358	0.345192056	0.380016566	0.32092822	0.321388378	0.341303025	0.31010017	0.354405858	0.366152613	0.325753729	0.344498226	0.29824097	0.368635964	0.324149568	0.343664574	0.373057127	0.359083809	0.346619359	0.375163216
GSE13411_NAIVE_BCELL_VS_PLASMA_CELL_DN	0.098234838	0.117477408	0.123583724	0.112351132	0.120996727	0.159663246	0.12475526	0.096762196	0.144307248	0.118298124	0.152086503	0.093634433	0.142270868	0.145958196	0.095397686	0.15318006	0.06359004	0.115903997	0.119881101	0.054531902	0.147101019	0.111244445	0.072987115	0.160750552	0.156275215	0.152880518	0.126053494	0.121366584	0.144524963	0.101315432	0.140703873	0.114225374	0.076022129	0.119791727	0.117084824	0.100800244	0.14574763	0.102386977	0.140985817	0.161154772	0.071779809	0.142621548	0.098430733	0.121264784	0.109936365	0.152130781	0.117576767	0.101940869	0.114025465
GSE13411_NAIVE_VS_MEMORY_BCELL_UP	-0.106365835	-0.048897395	-0.093311707	-0.102044897	-0.103828333	-0.083253849	-0.089690264	-0.115474993	-0.071392601	-0.095013125	-0.088174596	-0.071681764	-0.084439662	-0.110192885	-0.119242517	-0.093583655	-0.084625637	-0.094613024	-0.10000216	-0.083559083	-0.095363808	-0.112159532	-0.102525969	-0.130251461	-0.117020147	-0.112571166	-0.081251821	-0.116197011	-0.124529578	-0.081506446	-0.080877868	-0.076648493	-0.07451453	-0.105924265	-0.105069443	-0.130544894	-0.089333888	-0.08734205	-0.065074424	-0.111615353	-0.052037007	-0.04424531	-0.063148399	-0.062243863	-0.102825994	-0.087059192	-0.115517291	-0.087187043	-0.071771331
GSE13411_NAIVE_VS_MEMORY_BCELL_DN	0.361882775	0.362283408	0.375609248	0.37224435	0.364656985	0.386119835	0.355215469	0.362220191	0.36282621	0.355575728	0.383672353	0.350291532	0.363580495	0.370979907	0.358201997	0.392398934	0.340812004	0.376918846	0.377286774	0.351068605	0.374381924	0.377379286	0.335996466	0.385262036	0.379059773	0.401297523	0.354773653	0.349629286	0.400271326	0.359637584	0.373743927	0.359475984	0.359347422	0.360138248	0.353713057	0.380417195	0.366403118	0.366535345	0.376751391	0.37932395	0.310560328	0.360289774	0.373782714	0.352727949	0.379836205	0.38190209	0.368106039	0.349028734	0.369782549
GSE13411_IGM_VS_SWITCHED_MEMORY_BCELL_UP	-0.099840628	-0.068438386	-0.103005444	-0.109006834	-0.103086988	-0.085013298	-0.099201857	-0.097666068	-0.099442216	-0.098227036	-0.079657754	-0.117617587	-0.092680379	-0.098761449	-0.103104139	-0.076968009	-0.108640004	-0.095000614	-0.100606343	-0.109108282	-0.09177615	-0.090491888	-0.102287496	-0.085863171	-0.094979578	-0.093233312	-0.086479661	-0.096823637	-0.091987266	-0.088793877	-0.10314777	-0.092248399	-0.096730598	-0.092107513	-0.096986437	-0.108288357	-0.078375839	-0.102966882	-0.066331929	-0.102204251	-0.107759265	-0.078483706	-0.085071446	-0.074208797	-0.10237502	-0.090788228	-0.10388863	-0.093866692	-0.08884057
GSE13411_IGM_VS_SWITCHED_MEMORY_BCELL_DN	0.370406872	0.356573719	0.350526086	0.374755663	0.347347869	0.33324687	0.345901811	0.375735007	0.371264763	0.316626197	0.346696044	0.35783927	0.355150149	0.364693983	0.371650403	0.341914494	0.355954242	0.374093765	0.354106483	0.347574826	0.366314126	0.395680498	0.334421456	0.354018456	0.323863236	0.337966046	0.363667817	0.356589403	0.345452751	0.365209218	0.350954783	0.342878977	0.355654526	0.372119429	0.3243337	0.365015917	0.354108307	0.357721365	0.359767807	0.341583511	0.340030794	0.370123945	0.365107901	0.374462387	0.360917654	0.358991957	0.386957056	0.387469542	0.369732197
GSE13411_IGM_MEMORY_BCELL_VS_PLASMA_CELL_UP	0.353731012	0.37803726	0.360687509	0.369627242	0.363258687	0.349646928	0.350253969	0.383886969	0.403688974	0.349244223	0.363821715	0.397759083	0.371735375	0.363037692	0.377546982	0.36597161	0.357786834	0.368194629	0.357012018	0.35541013	0.367990737	0.381077831	0.368369889	0.35123514	0.339355353	0.360045659	0.348919331	0.36872693	0.352185194	0.382686591	0.363985973	0.365129454	0.378643897	0.342951621	0.349520811	0.372978265	0.327969459	0.375458831	0.361063824	0.346595131	0.34300994	0.319597157	0.376695291	0.353962152	0.363672404	0.37791521	0.380599331	0.350578227	0.383779189
GSE13411_IGM_MEMORY_BCELL_VS_PLASMA_CELL_DN	0.060610415	0.101393975	0.085226021	0.054120426	0.091606167	0.130185368	0.090085127	0.065160209	0.118960684	0.076975219	0.103484106	0.066067823	0.101594412	0.11227219	0.081344053	0.129492701	0.022528735	0.063515693	0.074738078	0.02455429	0.124035234	0.090595979	0.04042589	0.138269358	0.095423008	0.107624151	0.077138025	0.093910003	0.12165719	0.075093683	0.101161803	0.06179805	0.04547285	0.09037231	0.081361803	0.076302955	0.106384641	0.074220558	0.12306235	0.12173103	0.047481597	0.145097987	0.082865717	0.080685389	0.080620062	0.132598487	0.091857679	0.072289765	0.081784942
GSE13411_SWITCHED_MEMORY_BCELL_VS_PLASMA_CELL_UP	0.3912735	0.405782301	0.383761197	0.407854276	0.385099808	0.374502224	0.380330806	0.401243227	0.417417143	0.367330197	0.378818728	0.425908431	0.384773603	0.397624517	0.403977002	0.370979148	0.409895219	0.401506703	0.389785323	0.405461349	0.392854213	0.399354601	0.422644261	0.35584084	0.363540538	0.379695329	0.388117635	0.377259893	0.355595862	0.412445077	0.386254454	0.403484128	0.410947325	0.39075456	0.377249116	0.390602772	0.365587525	0.398884429	0.392934899	0.368690748	0.420240157	0.3616744	0.404510753	0.392725784	0.398335369	0.381085645	0.401202915	0.412575916	0.411942797
GSE13411_SWITCHED_MEMORY_BCELL_VS_PLASMA_CELL_DN	0.01394893	0.054812953	0.035518223	0.010368645	0.027920859	0.057492713	0.028017225	0.004634579	0.049639274	0.02403337	0.061029914	0.009130626	0.03271739	0.042388199	0.001715705	0.049524747	-0.017420307	0.01916322	0.022728927	-0.015031236	0.063728651	0.026748408	0.003992993	0.055332626	0.035577729	0.040602263	0.036110889	0.03279219	0.04407572	0.016396594	0.040472184	0.043052464	0.016582924	0.022448913	0.026751171	0.012194745	0.054895948	0.031572839	0.060963338	0.051484928	0.012487198	0.08291811	0.027395063	0.041785937	0.019077135	0.059292043	0.020384438	0.003295699	0.027831792
GSE13411_PLASMA_CELL_VS_MEMORY_BCELL_UP	0.164963161	0.178987943	0.167769077	0.158168837	0.193305398	0.232883564	0.186649316	0.119935301	0.222273054	0.167669099	0.208125173	0.146137486	0.196199344	0.211066322	0.157076473	0.222322017	0.102875063	0.164957542	0.179074039	0.10355599	0.238697632	0.175409331	0.126472162	0.243225936	0.177073226	0.202985143	0.186010921	0.176804316	0.208735053	0.177508399	0.185948696	0.154216748	0.124036627	0.201579883	0.155649213	0.151279564	0.223338496	0.141465453	0.218757858	0.253867566	0.14931586	0.234038529	0.170481941	0.193765303	0.186943782	0.238114667	0.17060945	0.178574797	0.166270707
GSE13411_PLASMA_CELL_VS_MEMORY_BCELL_DN	0.424283194	0.471739982	0.460417611	0.466213445	0.453363034	0.446026195	0.427467688	0.473809575	0.487486649	0.406916821	0.472237215	0.489267888	0.443329704	0.442456356	0.452236292	0.464863105	0.45910032	0.454454948	0.452219084	0.439731684	0.456982384	0.448239268	0.461192269	0.425125127	0.433648117	0.452651461	0.440763122	0.43698571	0.446373497	0.476179094	0.472648372	0.437976188	0.469340942	0.428265112	0.411454968	0.459471402	0.433762032	0.469133394	0.472072204	0.432520103	0.426365981	0.417527181	0.469429725	0.4233776	0.46754754	0.477140667	0.472776499	0.449512802	0.492367604
GSE13484_UNSTIM_VS_3H_YF17D_VACCINE_STIM_PBMC_UP	0.37460831	0.38286917	0.383755686	0.366927864	0.387534904	0.373935809	0.380179343	0.393865392	0.382882153	0.386106469	0.390912831	0.392321317	0.378714284	0.384578506	0.402055083	0.387958187	0.370288746	0.370904696	0.387051485	0.371694759	0.373442856	0.388116005	0.356204999	0.385539996	0.364974121	0.359175773	0.367731901	0.378503324	0.392801662	0.382003158	0.364974358	0.3785456	0.377902945	0.371964911	0.377967939	0.392168106	0.34938014	0.399701452	0.383366802	0.379252404	0.362600562	0.37323484	0.382486365	0.363083459	0.386436396	0.390404307	0.3944924	0.373325992	0.383370163
GSE13484_UNSTIM_VS_3H_YF17D_VACCINE_STIM_PBMC_DN	0.207385094	0.243150643	0.207607451	0.23006507	0.192574871	0.229019351	0.202501455	0.225103498	0.227068569	0.176036704	0.213331379	0.23564104	0.213456096	0.227396968	0.221026348	0.21554078	0.228567391	0.207788102	0.199587916	0.223822821	0.233941472	0.23281816	0.233919011	0.202472903	0.219771594	0.225768308	0.233607528	0.197952194	0.198235614	0.209854649	0.257950249	0.219421306	0.23367117	0.217389065	0.210309808	0.202040988	0.238616072	0.214300731	0.241720007	0.213491124	0.231404737	0.233591239	0.252960489	0.236043251	0.215382748	0.234219552	0.239112736	0.247012959	0.220559762
GSE13484_UNSTIM_VS_12H_YF17D_VACCINE_STIM_PBMC_UP	0.370725079	0.393176763	0.363791415	0.38162804	0.380786495	0.38890119	0.372759137	0.382577009	0.389456385	0.364930182	0.390527241	0.388674179	0.387429578	0.392358432	0.393749471	0.392272635	0.36267235	0.381086191	0.376556339	0.368646381	0.385844127	0.377474873	0.361657513	0.379430704	0.367775367	0.376140186	0.365675275	0.369772858	0.385902205	0.383182639	0.374275662	0.37438401	0.389433479	0.371956902	0.354229906	0.381373925	0.358265076	0.391835453	0.372614161	0.370582275	0.360707942	0.378717151	0.382956669	0.368721369	0.383799901	0.391552655	0.381596087	0.375579337	0.386146192
GSE13484_UNSTIM_VS_12H_YF17D_VACCINE_STIM_PBMC_DN	0.26053953	0.28771206	0.247319939	0.276743191	0.25424806	0.265756018	0.242130338	0.295458999	0.26722987	0.225086512	0.259979673	0.260963408	0.256333043	0.283210217	0.289609077	0.260824297	0.256987977	0.269035145	0.24699134	0.244844675	0.261350322	0.308381611	0.256278392	0.279633241	0.258696316	0.271104421	0.257080429	0.265980796	0.264027647	0.255511165	0.270393093	0.253456209	0.264873527	0.284682076	0.243106828	0.268940098	0.279813418	0.253440258	0.278325504	0.253198035	0.261816448	0.27792902	0.265993361	0.2755483	0.251801474	0.267158176	0.305471432	0.283191284	0.263598412
GSE13484_3H_UNSTIM_VS_YF17D_VACCINE_STIM_PBMC_UP	0.367198317	0.373822592	0.372826849	0.3806082	0.368270976	0.36316684	0.358450257	0.393458971	0.371623884	0.360550741	0.375120778	0.370792139	0.369673046	0.392346408	0.387608655	0.383933207	0.354878235	0.389245394	0.374822601	0.369270617	0.372312583	0.39517041	0.35774027	0.37935902	0.366048727	0.375698982	0.369990146	0.355565398	0.380437567	0.360001539	0.359060678	0.373721225	0.379965941	0.381716898	0.361107863	0.379467815	0.36177988	0.374435042	0.368885661	0.362740628	0.35811708	0.340048845	0.372262204	0.364093018	0.374506683	0.370420043	0.392812089	0.370695514	0.370463355
GSE13484_3H_UNSTIM_VS_YF17D_VACCINE_STIM_PBMC_DN	0.194202452	0.291377993	0.210145679	0.238655782	0.211337726	0.243949158	0.198236663	0.262317627	0.262655447	0.168634508	0.222841836	0.262602008	0.204972302	0.213606608	0.230037898	0.261465095	0.226557835	0.238622752	0.216062037	0.198813907	0.259488149	0.259258673	0.23613223	0.221639145	0.183706123	0.235621032	0.214181595	0.198576065	0.222536954	0.233086552	0.244984208	0.208587925	0.262155303	0.21989737	0.191685678	0.236517524	0.22437218	0.237573312	0.25874153	0.202363774	0.206724487	0.233396616	0.245696799	0.236682479	0.223126943	0.28545486	0.287596392	0.249115454	0.256625972
GSE13484_12H_UNSTIM_VS_YF17D_VACCINE_STIM_PBMC_UP	0.403431423	0.396633943	0.383785212	0.403929037	0.386084345	0.399427286	0.389513253	0.425059154	0.401309742	0.364993426	0.397936345	0.393703131	0.385994235	0.417285149	0.427930031	0.391190461	0.388126975	0.413554995	0.395702843	0.379277906	0.388781801	0.426612581	0.367441023	0.400476097	0.374700474	0.384876237	0.403286475	0.385281806	0.397311333	0.396006986	0.392431757	0.391074404	0.39659219	0.426689195	0.363316473	0.405492505	0.389334945	0.403426777	0.401062967	0.384306188	0.40114212	0.400217721	0.407759798	0.391016723	0.396782767	0.391775664	0.422250848	0.418309256	0.396694296
GSE13484_12H_UNSTIM_VS_YF17D_VACCINE_STIM_PBMC_DN	0.121990222	0.192037481	0.139735719	0.170602412	0.130312985	0.154444419	0.13418633	0.183470779	0.169662262	0.085474875	0.142576952	0.153203498	0.116910976	0.165026207	0.160720505	0.170765473	0.127376239	0.168391817	0.126581248	0.118637795	0.156341136	0.175556844	0.136662343	0.150339858	0.132429811	0.163807547	0.135560314	0.128289693	0.15617971	0.129839518	0.165814865	0.11998733	0.152644167	0.147365354	0.115300022	0.15920683	0.147033081	0.149141166	0.164293283	0.129212584	0.124044458	0.164906798	0.171199316	0.139674538	0.133267578	0.190171029	0.206338878	0.153232439	0.178580764
GSE13484_12H_VS_3H_YF17D_VACCINE_STIM_PBMC_UP	0.308640399	0.318054411	0.309484084	0.314887842	0.30919328	0.304328955	0.318981133	0.329721652	0.324776297	0.307114696	0.306718023	0.303537456	0.31294986	0.320336985	0.332615336	0.30662622	0.308269955	0.324346822	0.315984377	0.298589946	0.299067385	0.343783678	0.295365025	0.327335495	0.291257104	0.273226758	0.307690735	0.316045857	0.329521808	0.311549926	0.283174194	0.306253964	0.313078803	0.327597944	0.304196678	0.322601414	0.313438948	0.314722818	0.303990498	0.307108597	0.308595767	0.316456784	0.301552931	0.304749912	0.313464544	0.305552127	0.348186516	0.322196652	0.317623605
GSE13484_12H_VS_3H_YF17D_VACCINE_STIM_PBMC_DN	0.302679925	0.342100645	0.306740492	0.327294383	0.288647302	0.316241417	0.311765182	0.32129415	0.337694272	0.259237193	0.319794437	0.333013073	0.291351658	0.305975779	0.314945412	0.314662209	0.304077479	0.32130684	0.287061955	0.287902084	0.323943421	0.320562317	0.307750042	0.296750886	0.300251006	0.321128687	0.312128117	0.299974273	0.298070306	0.313771465	0.328406526	0.294249067	0.330554309	0.314764871	0.298320438	0.298834824	0.308922036	0.327912728	0.340393846	0.296071123	0.316072326	0.328248578	0.330255567	0.327366234	0.305679253	0.335777479	0.324047652	0.325787103	0.327697613
GSE13484_UNSTIM_VS_YF17D_VACCINE_STIM_PBMC_UP	0.499195364	0.485447843	0.488830867	0.496581826	0.497097015	0.474829669	0.48881442	0.503581918	0.50101259	0.493060935	0.49191727	0.491264916	0.491210296	0.508537533	0.514570797	0.47987877	0.487531109	0.502965718	0.50469026	0.488606193	0.502722393	0.511076893	0.481980055	0.492648242	0.475355917	0.475352586	0.493773463	0.494812016	0.485991391	0.50412272	0.48193608	0.502772951	0.490152486	0.505828314	0.484496153	0.502701555	0.483254644	0.499142496	0.479253149	0.489944363	0.47057207	0.475815821	0.494170285	0.488955571	0.508230524	0.491665812	0.506820369	0.503330813	0.495868524
GSE13484_UNSTIM_VS_YF17D_VACCINE_STIM_PBMC_DN	0.203498486	0.332882477	0.227607636	0.230320682	0.21174696	0.255181178	0.180172496	0.266241406	0.265753056	0.16732965	0.222812247	0.276147843	0.172407032	0.225653026	0.227787715	0.291156024	0.211609976	0.243687152	0.218438019	0.193418364	0.258208594	0.255910452	0.310116157	0.239517823	0.193549664	0.251502485	0.225898872	0.180684738	0.230661573	0.228363973	0.259511389	0.188038927	0.29822813	0.212583376	0.180287408	0.247029823	0.273983097	0.275370531	0.234860042	0.202813075	0.230543483	0.236275834	0.254027669	0.206599649	0.233084237	0.342613414	0.339351532	0.224279507	0.282900813
GSE13485_CTRL_VS_DAY1_YF17D_VACCINE_PBMC_UP	0.368749683	0.290605974	0.306693194	0.311525373	0.311682091	0.272729737	0.340950108	0.308769123	0.298519474	0.306693486	0.290392641	0.304880958	0.300228157	0.296743003	0.317914015	0.253032823	0.352798826	0.316055304	0.317774978	0.336954569	0.316289009	0.332052492	0.355744311	0.305530415	0.277259544	0.264963048	0.330034595	0.361578622	0.289707892	0.324395038	0.286557302	0.316458854	0.313592132	0.374924987	0.304490481	0.321949573	0.35676084	0.313303799	0.323718785	0.308394368	0.354385104	0.319145884	0.296272201	0.328721309	0.31944846	0.286786884	0.31367645	0.362791363	0.283922073
GSE13485_CTRL_VS_DAY1_YF17D_VACCINE_PBMC_DN	-0.254589207	-0.25991218	-0.266108527	-0.269906755	-0.266953795	-0.251213638	-0.257633109	-0.260261468	-0.25997842	-0.23085277	-0.261037736	-0.275135431	-0.255584735	-0.276250018	-0.259692887	-0.254154356	-0.248882043	-0.26657714	-0.260420818	-0.245618842	-0.278398434	-0.28401319	-0.250195561	-0.260582783	-0.25507209	-0.243301707	-0.265052318	-0.253376258	-0.264318721	-0.272792321	-0.280417861	-0.254659867	-0.263278529	-0.269834087	-0.24482195	-0.271236914	-0.272849455	-0.25442432	-0.265344424	-0.256403417	-0.254338101	-0.27039113	-0.260995554	-0.259511178	-0.273710398	-0.266510068	-0.279225133	-0.282838379	-0.270526103
GSE13485_CTRL_VS_DAY3_YF17D_VACCINE_PBMC_UP	0.003293329	0.041819947	-0.01298646	-0.001267908	-0.019964822	0.016509674	0.011163885	0.022450884	-0.001038585	-0.017423647	-0.013737983	0.017889454	0.00838308	0.002748046	0.015020363	0.015694147	0.009973077	0.006985748	-0.004350864	0.003788291	-0.005580761	0.00732837	-0.011215171	-0.012128985	0.019475861	0.022819106	0.017563033	-0.026690026	-0.007459775	0.000309679	0.01169158	-0.005958929	0.003593943	0.024554736	0.004605705	-0.009980907	-0.014423566	0.00495596	0.03375636	-0.002148443	0.014860509	0.016727202	0.017422522	0.024361966	-0.005694088	-0.007649841	0.011497379	0.047522004	-0.007788849
GSE13485_CTRL_VS_DAY3_YF17D_VACCINE_PBMC_DN	0.240620907	0.357839308	0.260190631	0.28718949	0.259706159	0.282946815	0.209865922	0.356861903	0.309288109	0.195840321	0.26348908	0.28379553	0.236839254	0.282610191	0.296830895	0.351006719	0.245974479	0.313122371	0.271263256	0.242835031	0.293368846	0.331758011	0.320510351	0.284493898	0.200116387	0.263765032	0.256488916	0.254140263	0.28419129	0.276787107	0.277432186	0.237712367	0.330082771	0.271835028	0.170957341	0.293830301	0.317334645	0.302889556	0.269455988	0.20703612	0.266253555	0.305063886	0.278556847	0.23182836	0.276069336	0.390851954	0.438834656	0.28766819	0.330280976
GSE13485_CTRL_VS_DAY7_YF17D_VACCINE_PBMC_UP	0.228063456	0.242166462	0.2189772	0.221088447	0.242693561	0.227681073	0.231995256	0.225201284	0.219546667	0.229263801	0.218143518	0.230783385	0.237885902	0.221220421	0.235259127	0.217663492	0.222048164	0.223898924	0.232638252	0.237838718	0.208362163	0.207558128	0.219640398	0.211142997	0.259953244	0.218390791	0.236407795	0.226198209	0.220766347	0.237675508	0.214890896	0.226133357	0.22294028	0.235095759	0.220317904	0.227338583	0.213173866	0.231478667	0.237750827	0.224197635	0.22373956	0.185062795	0.233719068	0.209335132	0.223863205	0.214073242	0.207859889	0.266403717	0.221021815
GSE13485_CTRL_VS_DAY7_YF17D_VACCINE_PBMC_DN	0.237572131	0.353611128	0.257065657	0.27962848	0.254239018	0.278402929	0.195862443	0.328775525	0.295444927	0.168815754	0.24939308	0.27793541	0.208590086	0.26340573	0.275337497	0.341017217	0.227498845	0.299655252	0.257664622	0.213041815	0.296585258	0.31102508	0.329853193	0.271485827	0.190627062	0.258489792	0.237078725	0.248462242	0.26498452	0.267029221	0.276237145	0.210108269	0.335735322	0.264618223	0.160703377	0.278780992	0.325662748	0.299096161	0.259873756	0.203123158	0.260362404	0.29402141	0.252457996	0.217622572	0.265736868	0.402466398	0.424197704	0.27840118	0.324381235
GSE13485_CTRL_VS_DAY21_YF17D_VACCINE_PBMC_UP	0.384427094	0.408638436	0.384410687	0.410324254	0.381358766	0.392238626	0.379595698	0.437875811	0.411202181	0.389162598	0.383882305	0.394389046	0.405742857	0.439356546	0.423204395	0.407554927	0.384748765	0.406385645	0.390439254	0.396306999	0.411232173	0.425775068	0.389546351	0.407945024	0.440462606	0.481324766	0.415016719	0.393082389	0.40300752	0.389929484	0.441720564	0.409427552	0.392124897	0.390936777	0.418491034	0.38500359	0.364310658	0.398959307	0.398994206	0.390483491	0.383044467	0.370216596	0.425738982	0.399204273	0.396797943	0.394371023	0.431286626	0.394809457	0.393415411
GSE13485_CTRL_VS_DAY21_YF17D_VACCINE_PBMC_DN	-0.157124798	-0.168068325	-0.187545455	-0.17796909	-0.168637327	-0.150980976	-0.163357609	-0.190413266	-0.162607799	-0.146578785	-0.153323013	-0.166988529	-0.159461224	-0.173538974	-0.182173822	-0.17240636	-0.150944054	-0.173047133	-0.17044141	-0.154922185	-0.171892611	-0.180462266	-0.154258771	-0.151816414	-0.171960793	-0.189735226	-0.167898279	-0.145711714	-0.163618782	-0.162332623	-0.186039407	-0.168519201	-0.165934776	-0.158724674	-0.173234832	-0.17306218	-0.162753526	-0.183826811	-0.16887417	-0.165986636	-0.139360217	-0.155630198	-0.172867834	-0.183182418	-0.164334184	-0.167643522	-0.190655845	-0.170330373	-0.175991779
GSE13485_DAY1_VS_DAY3_YF17D_VACCINE_PBMC_UP	-0.273946654	-0.263274388	-0.28580206	-0.279726478	-0.285424464	-0.279887401	-0.261991982	-0.285606947	-0.267593991	-0.263186421	-0.246570087	-0.289788353	-0.280333156	-0.266675581	-0.289546759	-0.271172101	-0.262792833	-0.2904907	-0.281493096	-0.274418654	-0.288052408	-0.290038017	-0.275934083	-0.286754668	-0.282788273	-0.289916432	-0.273134499	-0.270970013	-0.278343228	-0.278723726	-0.299196717	-0.275607332	-0.274220224	-0.284621138	-0.266030219	-0.295087375	-0.272820202	-0.274658504	-0.260115214	-0.287051423	-0.260583851	-0.257518325	-0.284053301	-0.254241781	-0.279057337	-0.294026965	-0.299110273	-0.285852278	-0.297910434
GSE13485_DAY1_VS_DAY3_YF17D_VACCINE_PBMC_DN	0.315224004	0.303804782	0.261121744	0.284028079	0.267298702	0.249308158	0.286311576	0.309126156	0.275796211	0.231042245	0.242538882	0.277862207	0.242242169	0.275909411	0.293147396	0.258681448	0.300966996	0.295651322	0.276634386	0.283074694	0.284325874	0.315688746	0.337303711	0.267969784	0.217419709	0.229347819	0.279304701	0.282188828	0.26488102	0.284114184	0.258596398	0.261831741	0.306266437	0.326214215	0.230948152	0.29517056	0.340321131	0.294338188	0.270673021	0.250194893	0.326094893	0.283033849	0.25950224	0.268082702	0.288951686	0.324042774	0.358185145	0.324820988	0.289540832
GSE13485_DAY1_VS_DAY7_YF17D_VACCINE_PBMC_UP	-0.289099803	-0.268281418	-0.260268663	-0.258931128	-0.262332821	-0.260554119	-0.270963715	-0.280936238	-0.247155136	-0.251035577	-0.267138301	-0.262634052	-0.254272573	-0.268219247	-0.280521889	-0.27002626	-0.282390809	-0.251217409	-0.270098516	-0.272675191	-0.258008182	-0.293739378	-0.251933476	-0.268186842	-0.261182919	-0.271146456	-0.262582894	-0.281660109	-0.261305747	-0.25598302	-0.255104909	-0.250224111	-0.255581215	-0.292558229	-0.263538844	-0.270697571	-0.25137315	-0.26680266	-0.281696184	-0.28053181	-0.245067748	-0.260707545	-0.261310211	-0.264792529	-0.287417456	-0.265417163	-0.292129138	-0.294590946	-0.242450678
GSE13485_DAY1_VS_DAY7_YF17D_VACCINE_PBMC_DN	0.263330202	0.341975531	0.252902899	0.277290686	0.250788974	0.260708898	0.222150316	0.307963237	0.285803854	0.185739737	0.234015614	0.279613716	0.19536999	0.253700731	0.272812672	0.299645711	0.266598117	0.29549062	0.267187909	0.245151122	0.293161313	0.30070312	0.357377717	0.258593772	0.175261656	0.218003776	0.246932098	0.243735127	0.245275553	0.269528033	0.253565267	0.214310974	0.323839251	0.292047118	0.174166258	0.280086457	0.349518638	0.29175726	0.285490896	0.221950872	0.288072207	0.313584359	0.249026862	0.224125662	0.282732461	0.382797005	0.397977164	0.308849744	0.299676743
GSE13485_DAY1_VS_DAY21_YF17D_VACCINE_PBMC_UP	0.332704479	0.392590964	0.366624195	0.375462359	0.366415824	0.376071565	0.34765397	0.382152858	0.374698929	0.371572879	0.376387031	0.371948144	0.381997921	0.390324448	0.373343007	0.392053083	0.343285467	0.376563866	0.378472831	0.355626592	0.373693137	0.372026665	0.341361188	0.369889954	0.394603398	0.441164926	0.370441068	0.337649891	0.380389144	0.363434485	0.405814262	0.368237048	0.374324957	0.328087688	0.375723893	0.365132579	0.319107406	0.374454555	0.360009177	0.358764667	0.335171408	0.34665009	0.37418396	0.360981896	0.365463202	0.37027483	0.382709253	0.33961367	0.38206602
GSE13485_DAY1_VS_DAY21_YF17D_VACCINE_PBMC_DN	0.345240919	0.211860141	0.275022644	0.289950123	0.294014228	0.262536181	0.328924497	0.250177095	0.24155166	0.263461437	0.267353802	0.252608265	0.250350091	0.251549349	0.26561708	0.187549495	0.33233336	0.27563165	0.288811429	0.306100684	0.273110855	0.266618601	0.307168197	0.289461545	0.257887017	0.166973099	0.272004927	0.328278778	0.273975084	0.286610394	0.240567026	0.25063415	0.257486444	0.353196474	0.259720011	0.310673189	0.374071415	0.267167843	0.292003196	0.305833543	0.303973358	0.307553656	0.232807918	0.261227209	0.313839758	0.266153951	0.259778158	0.345359473	0.245449825
GSE13485_DAY3_VS_DAY7_YF17D_VACCINE_PBMC_UP	0.178127766	0.206391807	0.203091663	0.18636459	0.212980444	0.183521308	0.186908457	0.17092147	0.185957804	0.205669222	0.185787568	0.197270377	0.202150192	0.173798198	0.190385985	0.17518492	0.196389754	0.190884675	0.208677947	0.202442966	0.182245127	0.159466008	0.196694491	0.163427057	0.218401119	0.173829741	0.186990994	0.188926404	0.186004069	0.196308729	0.177995493	0.195943993	0.189607124	0.190036434	0.198117631	0.191367203	0.194094779	0.186213567	0.18143348	0.200891771	0.202748855	0.162234223	0.193522711	0.174524395	0.205060982	0.170124422	0.166066762	0.229594495	0.178893921
GSE13485_DAY3_VS_DAY7_YF17D_VACCINE_PBMC_DN	0.159680761	0.275379963	0.15672354	0.174462015	0.149589594	0.20568367	0.122596827	0.193423426	0.178778669	0.099462031	0.161488939	0.19047448	0.134476026	0.165025018	0.174337648	0.247445864	0.149273099	0.196662157	0.159657821	0.127697483	0.186914384	0.166165739	0.253861567	0.156933008	0.105215688	0.174697165	0.149227404	0.143970463	0.13360528	0.153952101	0.169524326	0.114525783	0.237419506	0.180582158	0.094558366	0.15973444	0.241719754	0.211488187	0.205887257	0.135262607	0.181314469	0.24836854	0.151312517	0.120839404	0.165687167	0.290914444	0.284005352	0.203787796	0.197469943
GSE13485_DAY3_VS_DAY21_YF17D_VACCINE_PBMC_UP	0.33349628	0.398382741	0.343327055	0.374136902	0.344546121	0.371496005	0.33276604	0.416511367	0.384369631	0.325545422	0.359308335	0.370889524	0.352659479	0.411481106	0.389247668	0.398956325	0.335013817	0.378042705	0.347899526	0.33806443	0.379585998	0.408749272	0.369315249	0.357403984	0.368094426	0.423816762	0.364327486	0.333340652	0.359582942	0.363034227	0.411936417	0.36477241	0.379031222	0.347723792	0.341193074	0.353918975	0.339380897	0.371098954	0.353814185	0.332302853	0.354154751	0.350263424	0.392218491	0.358537263	0.351456447	0.398971723	0.44412052	0.362733533	0.38066789
GSE13485_DAY3_VS_DAY21_YF17D_VACCINE_PBMC_DN	-0.304251056	-0.294380828	-0.311398143	-0.329543009	-0.319944559	-0.269437565	-0.297132851	-0.318530886	-0.288451194	-0.283089874	-0.285688997	-0.287750109	-0.27856717	-0.312595432	-0.318342766	-0.28416644	-0.314735393	-0.310812138	-0.317849591	-0.287920069	-0.30032383	-0.315195317	-0.292440761	-0.296413147	-0.301229557	-0.298635916	-0.301421214	-0.312062388	-0.298207953	-0.298737366	-0.299362056	-0.289178604	-0.308900125	-0.30272351	-0.294466455	-0.31015798	-0.31025892	-0.315598162	-0.284489642	-0.291739893	-0.254882855	-0.278651988	-0.278747889	-0.284033442	-0.317780613	-0.301053878	-0.320735849	-0.303014629	-0.290255403
GSE13485_DAY7_VS_DAY21_YF17D_VACCINE_PBMC_UP	0.268553431	0.378733506	0.281480193	0.3137269	0.26820956	0.325527718	0.248931068	0.375938375	0.330871668	0.235075901	0.291329698	0.30747038	0.266134342	0.332939467	0.325125821	0.365728536	0.257138246	0.325619094	0.271454078	0.265152785	0.308011063	0.360663838	0.34146291	0.312167118	0.278490607	0.353087039	0.279695436	0.25999974	0.304385379	0.294669773	0.340364285	0.272005729	0.358064512	0.292081673	0.233385159	0.303104024	0.319210718	0.340292866	0.299574389	0.245002865	0.293899568	0.345604478	0.320484011	0.286502543	0.281847536	0.400905768	0.432531309	0.299462856	0.34971915
GSE13485_DAY7_VS_DAY21_YF17D_VACCINE_PBMC_DN	-0.206755376	-0.192196865	-0.198183909	-0.210307093	-0.199997176	-0.14352421	-0.183812655	-0.209890523	-0.180571261	-0.19108081	-0.188180822	-0.191064158	-0.193299137	-0.219356544	-0.214132594	-0.164400462	-0.217156357	-0.209757067	-0.209132308	-0.195447812	-0.195301404	-0.217405608	-0.192180062	-0.202022102	-0.188004174	-0.209379575	-0.190169769	-0.209367446	-0.192006121	-0.187494565	-0.195817482	-0.177373478	-0.17650805	-0.188985998	-0.191671052	-0.204934179	-0.175608885	-0.210084065	-0.166102149	-0.183374198	-0.142256438	-0.183379572	-0.179447252	-0.194122204	-0.209346578	-0.225605742	-0.210561231	-0.193630552	-0.187758052
GSE13485_PRE_VS_POST_YF17D_VACCINATION_PBMC_UP	0.068725423	0.108009926	0.067632572	0.057470978	0.072578271	0.084378808	0.066251024	0.083925175	0.068504644	0.048856513	0.055428093	0.095604152	0.074941248	0.062189636	0.08238443	0.07174104	0.069517131	0.067579102	0.071132949	0.068308022	0.050682898	0.065317919	0.070482593	0.042511334	0.09151388	0.059703848	0.076864211	0.032323322	0.051604893	0.072357144	0.060739693	0.07595168	0.100514726	0.097275257	0.051487036	0.059149516	0.054366481	0.079144086	0.113800624	0.061678593	0.093909809	0.070576947	0.104831421	0.079433176	0.055422393	0.050799668	0.066996557	0.137769648	0.0733334
GSE13485_PRE_VS_POST_YF17D_VACCINATION_PBMC_DN	0.308634761	0.375898136	0.300520339	0.316322353	0.296077198	0.308156527	0.259021444	0.372083288	0.336433026	0.232490206	0.279102375	0.318312431	0.266647318	0.309253462	0.341678462	0.357170733	0.289791796	0.342566518	0.312486113	0.276454648	0.328808826	0.36077383	0.359518473	0.326160632	0.235329606	0.256531935	0.296545522	0.296845651	0.314741857	0.316871711	0.297112822	0.264787084	0.363822676	0.334079302	0.225365191	0.333800455	0.363722369	0.348514515	0.300284889	0.256651763	0.30883794	0.334292034	0.301466978	0.2674291	0.315457104	0.42094033	0.444999295	0.336119963	0.356967413
GSE13493_DP_VS_CD4INTCD8POS_THYMOCYTE_UP	0.247491764	0.287525348	0.261230967	0.266478043	0.259474541	0.257771161	0.248046761	0.278462853	0.272975863	0.27474012	0.256987405	0.301499967	0.265611686	0.274975103	0.277044539	0.267366123	0.262555579	0.259674294	0.269166427	0.275297358	0.265298573	0.277147276	0.270923727	0.255010628	0.262061078	0.277350474	0.253295513	0.241772361	0.248084565	0.268609738	0.27148795	0.286581471	0.282421892	0.237321787	0.273563687	0.258286454	0.228644835	0.276983493	0.255295087	0.245394294	0.306297752	0.249565831	0.276531286	0.25844706	0.2618832	0.266752865	0.280121867	0.257488745	0.280974644
GSE13493_DP_VS_CD4INTCD8POS_THYMOCYTE_DN	0.257809133	0.226678939	0.246847993	0.233272099	0.237495254	0.24902686	0.262629029	0.211952	0.226220338	0.227908997	0.256523897	0.233726111	0.221187573	0.229279555	0.229447726	0.22339624	0.254100579	0.225388519	0.229153379	0.237385508	0.244318539	0.22645569	0.239567559	0.236144804	0.247800289	0.213496183	0.241548452	0.252316254	0.24068383	0.231724188	0.244031412	0.238248159	0.241499522	0.257122927	0.236034262	0.245192265	0.265657257	0.253882894	0.258156198	0.262880373	0.232020706	0.26238768	0.251596036	0.246942566	0.245064522	0.244667364	0.222827826	0.24925633	0.230389681
GSE13493_DP_VS_CD8POS_THYMOCYTE_UP	0.233433511	0.272130703	0.255762735	0.25919653	0.243534298	0.261372637	0.232771666	0.264255531	0.273618044	0.254599822	0.260005191	0.278256883	0.261965477	0.24996878	0.25166257	0.266983455	0.2542158	0.263628862	0.250926814	0.276715663	0.259808678	0.251434354	0.278409128	0.225918082	0.252111848	0.248429075	0.262299037	0.227282649	0.240161734	0.259879399	0.270822652	0.275669167	0.270313709	0.229509329	0.256537829	0.247469187	0.24415817	0.271665925	0.264245956	0.240903982	0.291500082	0.268448052	0.268188985	0.274011084	0.254560754	0.261330216	0.268698775	0.252617344	0.28389625
GSE13493_DP_VS_CD8POS_THYMOCYTE_DN	0.237736419	0.236383221	0.225982293	0.233120513	0.240603918	0.232630773	0.246293963	0.232012369	0.220507096	0.225060069	0.240560087	0.213611446	0.219430137	0.233570464	0.236892032	0.23700881	0.223000147	0.228410371	0.229226637	0.219917404	0.234835991	0.23531756	0.222451564	0.250440926	0.232102422	0.229661673	0.23343755	0.252395951	0.25309671	0.233064126	0.232225144	0.232216487	0.23902235	0.242525118	0.226886887	0.243752707	0.242495671	0.236755642	0.23867505	0.241313778	0.207308422	0.228842484	0.235485988	0.225234676	0.238670049	0.23509082	0.233026093	0.22729044	0.223444856
GSE13493_CD4INTCD8POS_VS_CD8POS_THYMOCYTE_UP	0.253099026	0.238746565	0.246573303	0.248001581	0.225363643	0.22272263	0.239145047	0.226990221	0.229005479	0.250478573	0.243122784	0.253218351	0.234479101	0.22563947	0.239347139	0.199781377	0.25586811	0.236964306	0.235421268	0.257181973	0.220981986	0.233981696	0.260084767	0.216667667	0.234529038	0.215411651	0.254156526	0.248348812	0.200842949	0.240983685	0.242712759	0.248652058	0.241020244	0.255649315	0.25250886	0.234344204	0.260639209	0.252357245	0.250314955	0.245135019	0.275263288	0.259670917	0.228093224	0.254231962	0.243419234	0.231129303	0.235374365	0.255304902	0.237213363
GSE13493_CD4INTCD8POS_VS_CD8POS_THYMOCYTE_DN	0.12245123	0.159321023	0.149776296	0.141038925	0.155833312	0.158373081	0.139693627	0.167413079	0.16621055	0.140019517	0.154292182	0.148804435	0.158776943	0.164905509	0.159715139	0.198254733	0.13313154	0.142561513	0.148308364	0.114818371	0.154997662	0.163076023	0.116622464	0.168630497	0.15768752	0.188714322	0.137433446	0.134194861	0.174566067	0.137285442	0.160807427	0.139054772	0.158104433	0.121189841	0.145548257	0.162196353	0.124914122	0.144819096	0.167502725	0.151799366	0.117103246	0.139412365	0.157636183	0.116901647	0.149199442	0.166733925	0.161184447	0.128329182	0.158223858
GSE13738_RESTING_VS_TCR_ACTIVATED_CD4_TCELL_UP	0.211332871	0.244520709	0.206660551	0.195151931	0.177714166	0.207915121	0.196170527	0.194009922	0.213329743	0.212983941	0.202680179	0.261825525	0.200714772	0.174967408	0.206834082	0.176760086	0.222707038	0.198332013	0.191625053	0.253350296	0.192917894	0.173706042	0.238768145	0.144898282	0.171291105	0.163668806	0.211111705	0.176923556	0.15200057	0.220536628	0.198486895	0.217430945	0.224635442	0.194862423	0.218265235	0.183998263	0.185460333	0.22467283	0.219461028	0.200435418	0.260141821	0.205053503	0.225190209	0.193449379	0.204677026	0.190064052	0.197108082	0.212289031	0.220538231
GSE13738_RESTING_VS_TCR_ACTIVATED_CD4_TCELL_DN	0.295690156	0.259938058	0.284944902	0.29991789	0.283955257	0.291823881	0.297261014	0.289060268	0.283808085	0.251931626	0.276619114	0.278652701	0.266634092	0.290095323	0.285140997	0.275453267	0.283817758	0.284292156	0.269555293	0.262547478	0.295748005	0.292875857	0.284824298	0.280594521	0.280373141	0.292085072	0.277837388	0.284886739	0.299575383	0.277939734	0.313762173	0.276185553	0.278686817	0.296556494	0.271837653	0.295725871	0.306545194	0.271885652	0.284735675	0.287430754	0.260742602	0.270355564	0.283751475	0.305012722	0.281279578	0.288533559	0.290930384	0.292377666	0.288508237
GSE13738_RESTING_VS_BYSTANDER_ACTIVATED_CD4_TCELL_UP	0.210624941	0.238235075	0.209492691	0.196116302	0.180690598	0.207572415	0.193330804	0.204624355	0.226285685	0.205529633	0.220118404	0.274576976	0.202197442	0.173462507	0.202229824	0.176772334	0.23366511	0.192508478	0.197887708	0.252657209	0.203915995	0.188474008	0.257611275	0.130542039	0.163658254	0.163817528	0.194142526	0.185226929	0.129862867	0.231026889	0.229042626	0.236212881	0.244872313	0.199078132	0.209864139	0.178258921	0.179547012	0.248183928	0.226327989	0.191454766	0.289440465	0.216577201	0.23805972	0.199785093	0.190466627	0.20265332	0.200418906	0.209958337	0.221797782
GSE13738_RESTING_VS_BYSTANDER_ACTIVATED_CD4_TCELL_DN	0.323798903	0.348968928	0.319346654	0.359749132	0.322370738	0.356425365	0.350152668	0.363123917	0.342696123	0.280665401	0.325637125	0.31493415	0.323303453	0.342574291	0.33755879	0.364910634	0.306778357	0.337333329	0.310436432	0.28800368	0.373898152	0.372118236	0.305599979	0.345093656	0.32474867	0.34163021	0.333619397	0.336457616	0.357802339	0.322355536	0.344423513	0.304633251	0.351290536	0.348744591	0.323356352	0.35091886	0.335821777	0.320011959	0.361789521	0.340871026	0.286425072	0.32548917	0.343687358	0.344034323	0.331946329	0.353338686	0.368362751	0.343174411	0.3381237
GSE13738_TCR_VS_BYSTANDER_ACTIVATED_CD4_TCELL_UP	0.304205199	0.290498572	0.293740508	0.292840796	0.305900617	0.291668018	0.296352207	0.255964433	0.275228415	0.279170727	0.287468693	0.299706031	0.304462369	0.268324503	0.278847352	0.256162125	0.316399512	0.290563412	0.3019479	0.282517029	0.275886825	0.257836135	0.304309908	0.255850424	0.272274202	0.245525437	0.293766497	0.289193836	0.275357494	0.284357644	0.283571511	0.302846173	0.283166646	0.288299659	0.297067013	0.295773443	0.294142734	0.304844789	0.299476278	0.287694738	0.317895503	0.281189292	0.293686576	0.304723405	0.29655369	0.279467433	0.265870335	0.306552398	0.28280626
GSE13738_TCR_VS_BYSTANDER_ACTIVATED_CD4_TCELL_DN	0.268271612	0.321394884	0.270956081	0.290849885	0.243299402	0.281995197	0.247987321	0.306478845	0.304246719	0.228560947	0.267859612	0.316799147	0.258820272	0.279589528	0.305256681	0.288235098	0.250910793	0.28972856	0.251564152	0.263628392	0.268732417	0.310198221	0.269430083	0.254511829	0.237190704	0.28089036	0.270415712	0.255345213	0.261570392	0.272292542	0.270089327	0.270606468	0.285390715	0.266115708	0.244538094	0.285104002	0.257716382	0.300519101	0.303655905	0.244945665	0.304321356	0.271172083	0.311641082	0.280652104	0.261249591	0.296855555	0.30969612	0.285690425	0.290389776
GSE14000_TRANSLATED_RNA_VS_MRNA_DC_UP	0.360347558	0.289231758	0.323466017	0.328397815	0.330845396	0.317749646	0.343496024	0.28055921	0.290330071	0.331524638	0.315005038	0.299316424	0.302493294	0.310375385	0.303695394	0.282166841	0.353976678	0.312671561	0.322531773	0.334902295	0.31702337	0.298621618	0.334999152	0.327032455	0.33400502	0.292966357	0.326052302	0.350126655	0.321625772	0.321546927	0.317582686	0.31759157	0.304681627	0.356993137	0.336224016	0.327726415	0.382137836	0.312645169	0.333273874	0.359195137	0.330557725	0.327105401	0.307036448	0.316468385	0.345040772	0.302145051	0.294623433	0.353581852	0.304903365
GSE14000_TRANSLATED_RNA_VS_MRNA_DC_DN	0.373384986	0.359637101	0.39052065	0.396989776	0.39328319	0.397714426	0.377636226	0.403899763	0.380389151	0.391493832	0.378488811	0.367667278	0.38235558	0.40193614	0.389177622	0.404176949	0.353997933	0.394727706	0.389207834	0.375526722	0.374272838	0.389146742	0.362943294	0.416140522	0.434582881	0.430958332	0.372336022	0.377337868	0.426210544	0.376758292	0.387176739	0.362487745	0.364118936	0.372813776	0.391148709	0.408751944	0.389870392	0.383074798	0.358295579	0.399401187	0.325755407	0.370516817	0.376203075	0.374981501	0.399734913	0.382731299	0.392221507	0.367473725	0.372914684
GSE14000_TRANSLATED_RNA_VS_MRNA_4H_LPS_DC_UP	0.389688447	0.321377145	0.338917473	0.334666157	0.345239035	0.314892705	0.369231851	0.2971177	0.313766919	0.354471886	0.332845387	0.33886482	0.32117221	0.31445341	0.330911383	0.274360087	0.388324411	0.332832144	0.34426248	0.37180684	0.335024052	0.31763281	0.366862852	0.326581985	0.322433042	0.277378447	0.354071377	0.367759451	0.309874051	0.348150453	0.331172496	0.348976531	0.32796869	0.375422687	0.357996394	0.338706286	0.376703491	0.338697336	0.350484745	0.358839531	0.373398186	0.347265559	0.335733088	0.33457354	0.355686979	0.316610629	0.310320745	0.371296577	0.320579709
GSE14000_TRANSLATED_RNA_VS_MRNA_4H_LPS_DC_DN	0.312271587	0.279651693	0.308927116	0.324326753	0.314541048	0.318717841	0.317752815	0.320790011	0.293665014	0.30682868	0.299773215	0.288408247	0.287383174	0.319947108	0.307167984	0.300099274	0.307229668	0.308305144	0.311138826	0.300262903	0.307186444	0.312638396	0.302774053	0.327530027	0.353171819	0.352878733	0.300482132	0.332919419	0.334904099	0.299609521	0.315876774	0.290742573	0.292231438	0.308291656	0.310513433	0.328756603	0.328541575	0.303719573	0.283661454	0.332488148	0.269717275	0.292831359	0.289986868	0.291713542	0.330497278	0.305627063	0.310650622	0.304195185	0.29839125
GSE14000_TRANSLATED_RNA_VS_MRNA_16H_LPS_DC_UP	0.05950951	0.034758407	0.047352324	0.031149759	0.063091747	0.057494807	0.071210563	0.02228697	0.049388647	0.096886305	0.049965444	0.050174377	0.076912228	0.057107284	0.044645107	0.054608231	0.052635343	0.045091933	0.052009102	0.048825086	0.051192492	0.034247582	0.043810264	0.066154809	0.075306392	0.051002294	0.052087116	0.051994278	0.053607724	0.049908287	0.066950423	0.052920967	0.027497122	0.060855035	0.091375519	0.05487994	0.050605722	0.049285942	0.054311401	0.085962424	0.058975097	0.043433839	0.039276006	0.04695061	0.049575296	0.04474424	0.039000721	0.040316392	0.036714509
GSE14000_TRANSLATED_RNA_VS_MRNA_16H_LPS_DC_DN	0.351099096	0.305241291	0.330866333	0.347765558	0.341757202	0.348737993	0.349683111	0.345879405	0.320727933	0.335253223	0.327413557	0.323030758	0.332192513	0.348288752	0.339795643	0.324071985	0.332306391	0.335463032	0.327748435	0.348583207	0.325167432	0.342393618	0.332452177	0.348181563	0.368175637	0.364963028	0.321128662	0.347546932	0.363000947	0.334598305	0.343744418	0.317261403	0.324849796	0.348826426	0.328820477	0.361946802	0.365588658	0.335506108	0.32094544	0.351617481	0.312766673	0.321644863	0.320960444	0.323123012	0.350762989	0.324572426	0.338318414	0.343866125	0.322392212
GSE14000_UNSTIM_VS_4H_LPS_DC_TRANSLATED_RNA_UP	0.382446422	0.332746978	0.353175671	0.344566898	0.358430544	0.333168693	0.369494957	0.324241095	0.330216096	0.361739595	0.347659621	0.335335567	0.346325478	0.332980925	0.348993777	0.315952114	0.362243076	0.349082099	0.357256522	0.367643859	0.34274532	0.341776841	0.359933249	0.345905575	0.332945116	0.289467523	0.35833747	0.35437255	0.340891526	0.362681328	0.325761169	0.357052909	0.341384028	0.374020238	0.352471051	0.353250092	0.36459054	0.352422923	0.333589085	0.363916258	0.361150186	0.336276775	0.342705358	0.34498506	0.367470337	0.328684548	0.328490926	0.365395473	0.337570224
GSE14000_UNSTIM_VS_4H_LPS_DC_TRANSLATED_RNA_DN	0.099371322	0.224659752	0.116547457	0.131109544	0.098607877	0.165829826	0.080223016	0.152937399	0.153933258	0.067464485	0.120865013	0.180499772	0.08750057	0.100241573	0.119976189	0.181074745	0.109162632	0.140141365	0.109223386	0.103018261	0.144976505	0.120891328	0.200234983	0.082596919	0.093539353	0.137836035	0.110256399	0.079055532	0.099756489	0.115002938	0.172928919	0.087051959	0.192870147	0.112700872	0.093939241	0.123015233	0.16478203	0.162513662	0.156524952	0.109397755	0.160529793	0.173410953	0.154746582	0.112991852	0.127901024	0.222615958	0.2295749	0.149655776	0.166394462
GSE14000_UNSTIM_VS_16H_LPS_DC_TRANSLATED_RNA_UP	0.357910762	0.351378873	0.355656448	0.364692606	0.362512954	0.34669326	0.357728717	0.366789391	0.365377183	0.338665861	0.356421842	0.338141231	0.39019003	0.347419783	0.371829861	0.361081096	0.344531458	0.37476663	0.363299113	0.357946951	0.364002115	0.37765871	0.345517219	0.357277041	0.328053888	0.300583257	0.370549012	0.371742804	0.358087002	0.377146416	0.330038832	0.366469169	0.365037446	0.363479012	0.331785879	0.360437336	0.352950774	0.34849188	0.345723324	0.329597591	0.346483915	0.332031842	0.359325536	0.366392033	0.360189169	0.361503457	0.36477562	0.367899458	0.36185425
GSE14000_UNSTIM_VS_16H_LPS_DC_TRANSLATED_RNA_DN	0.180265357	0.254150236	0.191970066	0.197665994	0.186408348	0.207011617	0.177845048	0.204181405	0.217564641	0.148016071	0.190279253	0.235110696	0.163398558	0.179857945	0.181365459	0.205508652	0.196198306	0.200552745	0.18039589	0.179132358	0.206150236	0.194185163	0.25671656	0.151271714	0.159954959	0.182377674	0.185768835	0.17137055	0.169196551	0.193163003	0.239147272	0.179166456	0.23748461	0.190153401	0.157357269	0.194408439	0.230049177	0.222521846	0.214682533	0.179715622	0.224586291	0.223802772	0.215334941	0.199521204	0.195571134	0.257674398	0.259315629	0.22380638	0.228124682
GSE14000_UNSTIM_VS_4H_LPS_DC_UP	0.321913854	0.302078832	0.325604293	0.300572015	0.339913836	0.305813171	0.327411172	0.298614708	0.30626252	0.350559165	0.312463028	0.305127574	0.325669114	0.299336862	0.298396412	0.314998876	0.313701356	0.312465884	0.343015107	0.328786297	0.321819767	0.288700085	0.32592104	0.315201012	0.314201247	0.291350061	0.315290079	0.304379738	0.331366225	0.323593862	0.309724692	0.323783529	0.31106396	0.318855663	0.330431163	0.326818904	0.317767399	0.317726782	0.295831214	0.321243564	0.316297285	0.307224641	0.311549695	0.303509001	0.335189675	0.308951137	0.290563601	0.312870856	0.298648156
GSE14000_UNSTIM_VS_4H_LPS_DC_DN	0.210025382	0.316813916	0.211349874	0.228922786	0.201649503	0.248863731	0.184216515	0.262528591	0.248439035	0.160731733	0.205248492	0.262500068	0.178460215	0.212147412	0.222441418	0.271356317	0.196237037	0.23962722	0.21226955	0.203951371	0.245009027	0.236252921	0.29559144	0.188151462	0.188349919	0.24881406	0.217381053	0.195183698	0.201699489	0.222407244	0.262438097	0.191872801	0.291741154	0.216208655	0.18084516	0.226332475	0.255388924	0.261388846	0.246536761	0.201933064	0.240228236	0.262111352	0.243611906	0.199566662	0.227753114	0.313411504	0.321351075	0.241502101	0.267500592
GSE14000_UNSTIM_VS_16H_LPS_DC_UP	0.396184036	0.390371459	0.395026287	0.405703168	0.412672737	0.400984362	0.403055313	0.422095397	0.399225932	0.408682819	0.402859817	0.372686314	0.418804136	0.410550742	0.415438105	0.403897327	0.378526871	0.416066597	0.413656756	0.392384746	0.409569169	0.415195683	0.393406323	0.422542804	0.407799734	0.404078123	0.410463806	0.404612689	0.430239096	0.401652688	0.386408187	0.394366716	0.40310163	0.40268378	0.396876833	0.427521041	0.392390306	0.401576778	0.370103743	0.400212294	0.36025229	0.365664562	0.397038116	0.396149065	0.414289626	0.399054131	0.410665812	0.397140327	0.400743908
GSE14000_UNSTIM_VS_16H_LPS_DC_DN	0.283578197	0.315309007	0.282969977	0.306184518	0.280095723	0.297456092	0.271579822	0.320180516	0.308906545	0.254815828	0.285943153	0.315801521	0.275175387	0.3175673	0.308328582	0.31404512	0.264914891	0.300144175	0.278574211	0.268366059	0.32823745	0.322436012	0.295883771	0.280405999	0.271509698	0.325051132	0.30043242	0.270825867	0.28072054	0.292248907	0.318670866	0.282442767	0.300147676	0.292784877	0.273224775	0.287926566	0.298045351	0.293017653	0.310049983	0.284876772	0.301945655	0.308291888	0.309240577	0.289637421	0.292099085	0.324778714	0.34706511	0.302102802	0.311303768
GSE14000_4H_VS_16H_LPS_DC_TRANSLATED_RNA_UP	0.311859874	0.345070383	0.307029904	0.339816249	0.296300352	0.310171758	0.299165672	0.377203643	0.346176095	0.25666876	0.312448061	0.308544498	0.332895541	0.351636908	0.361955141	0.345184406	0.26876366	0.351289068	0.306900032	0.281104165	0.342589098	0.380222411	0.265267446	0.338460159	0.294781135	0.322083248	0.328922338	0.318939521	0.340300455	0.330490448	0.309809507	0.308336695	0.33368845	0.330523219	0.263405418	0.328978127	0.295545941	0.323873786	0.322251203	0.284466715	0.278823867	0.321316594	0.355549353	0.311578984	0.31702024	0.335151825	0.368399918	0.333832602	0.356572097
GSE14000_4H_VS_16H_LPS_DC_TRANSLATED_RNA_DN	0.27698568	0.247104666	0.272050329	0.262761484	0.269462245	0.257726339	0.281545071	0.233188733	0.247304357	0.277409065	0.264908273	0.278860567	0.265144135	0.259022708	0.250851603	0.240198095	0.276837624	0.26184614	0.273776637	0.272656908	0.266907021	0.24431024	0.275719446	0.250628571	0.257505374	0.228790447	0.261207655	0.246649058	0.256170395	0.26622725	0.265287548	0.279879763	0.260765033	0.26859039	0.275862704	0.262214412	0.278707368	0.260944375	0.267663062	0.273187871	0.274926203	0.271608742	0.258229597	0.275889172	0.271877631	0.258156962	0.245653262	0.282337942	0.262567538
GSE14000_4H_VS_16H_LPS_DC_UP	0.363433967	0.356954687	0.345182411	0.374440891	0.34853864	0.340857537	0.360476554	0.390849578	0.365330277	0.337046444	0.358144899	0.346176717	0.36311905	0.370266772	0.381526733	0.348068488	0.330602652	0.376584736	0.348750695	0.3390125	0.367185575	0.396816024	0.328141908	0.370952725	0.348388753	0.343878837	0.36224953	0.359841717	0.367468108	0.371336957	0.356112251	0.349281129	0.361464763	0.361670997	0.334857565	0.37171835	0.352823676	0.36357558	0.348295117	0.343346797	0.324839702	0.338747464	0.37395456	0.344261421	0.355525524	0.36726526	0.387437823	0.364036644	0.36782328
GSE14000_4H_VS_16H_LPS_DC_DN	0.313424198	0.281353791	0.29455763	0.296031423	0.308082154	0.288812846	0.31245802	0.274075265	0.277482593	0.314286618	0.296793265	0.295639211	0.290496544	0.297759116	0.288656425	0.277223868	0.304912993	0.29861377	0.300302682	0.30747809	0.292047107	0.278638397	0.310993266	0.283837507	0.290245301	0.283993328	0.297063353	0.28671996	0.288041347	0.29488532	0.281589938	0.301228216	0.288923578	0.302314458	0.315725736	0.300777045	0.308851815	0.292052499	0.294702555	0.309211337	0.301803548	0.287935689	0.286740889	0.287512585	0.301504608	0.281677719	0.281581088	0.305000837	0.285722134
GSE14026_TH1_VS_TH17_UP	0.044074324	0.071754824	0.067687031	0.053802364	0.06461948	0.071139247	0.055366399	0.077821563	0.061721936	0.065370211	0.071113247	0.044040347	0.065874698	0.070965405	0.055040498	0.098093999	0.028248855	0.060944208	0.072045113	0.040455869	0.066287332	0.059307552	0.037676736	0.071108045	0.087228581	0.072063875	0.067532621	0.037089214	0.084155903	0.045450144	0.061222123	0.073069026	0.0596073	0.061631956	0.065275156	0.063395081	0.058109549	0.055128043	0.06069711	0.065044566	0.026279613	0.061070723	0.082194019	0.063696534	0.06347857	0.056074551	0.067449089	0.055579783	0.058901257
GSE14026_TH1_VS_TH17_DN	0.177571237	0.149924498	0.162217717	0.15420691	0.16830869	0.156855496	0.173591227	0.146590472	0.166263306	0.153924722	0.164173718	0.171693742	0.156571481	0.148859988	0.16232292	0.127792335	0.184009506	0.154580687	0.16589032	0.168745051	0.175742252	0.161739777	0.17374157	0.161309096	0.143164307	0.134356855	0.154987523	0.173445739	0.149745636	0.175551365	0.176171591	0.156881341	0.170134047	0.178940437	0.151783505	0.168129686	0.185799153	0.167505299	0.163625138	0.158164941	0.176454457	0.185004928	0.157613366	0.163958058	0.175017934	0.154598298	0.158487208	0.1762775	0.168507138
GSE14308_TH2_VS_TH1_UP	0.302125794	0.284779158	0.302113087	0.287058072	0.290970726	0.284018219	0.300470596	0.285164417	0.281704553	0.28581829	0.287724238	0.285854298	0.295393653	0.289531668	0.289068269	0.26842402	0.294944266	0.285936607	0.289856776	0.295715455	0.29266517	0.295063958	0.301235191	0.288418347	0.28168978	0.287248962	0.293337556	0.277205762	0.287925787	0.28288207	0.294032798	0.30845662	0.290785261	0.300233396	0.287147687	0.294642521	0.30135576	0.298059265	0.293684427	0.290694205	0.301816272	0.288394593	0.292598367	0.315595276	0.287777583	0.289480871	0.282375644	0.290822512	0.287263643
GSE14308_TH2_VS_TH1_DN	0.238532735	0.260770648	0.227388101	0.262482319	0.239642093	0.242736444	0.229891434	0.259453237	0.25102383	0.213493824	0.243705446	0.252908024	0.236439439	0.242039235	0.247983881	0.245478177	0.248029589	0.260838322	0.245150517	0.238576186	0.250989745	0.264805472	0.252057171	0.237291507	0.222610392	0.230795502	0.252761646	0.245099944	0.239165971	0.250400443	0.239011262	0.241104823	0.266023316	0.236494564	0.221271346	0.253086538	0.231103369	0.257837204	0.238090572	0.228103197	0.229887001	0.231954321	0.258778872	0.258751806	0.250066047	0.249069497	0.269177562	0.255041268	0.259760549
GSE14308_TH2_VS_TH17_UP	0.282660918	0.253007431	0.269264394	0.271423642	0.282987241	0.266118371	0.28935761	0.264527358	0.281373446	0.268345717	0.263032293	0.254132847	0.261668877	0.286489291	0.268681481	0.264543184	0.26838709	0.268822079	0.276202175	0.252283756	0.291314694	0.284571299	0.275098212	0.298939535	0.284951041	0.268898205	0.2756132	0.298861889	0.289237421	0.280184937	0.269594423	0.276425163	0.253303461	0.304043292	0.279876907	0.274107024	0.296512452	0.259959647	0.283899934	0.300906121	0.267263857	0.280500909	0.266694866	0.277247236	0.283687236	0.291153999	0.279275629	0.29711422	0.25750026
GSE14308_TH2_VS_TH17_DN	0.268668925	0.288171217	0.275028573	0.270933849	0.267775606	0.265325435	0.269494038	0.278598218	0.273941613	0.280218936	0.27663173	0.285974113	0.263200545	0.267570995	0.266838617	0.269390086	0.272419229	0.269931651	0.274984511	0.277802322	0.262818594	0.278761883	0.275394004	0.271450675	0.271357968	0.273763316	0.26445813	0.266921242	0.266688324	0.276746826	0.264110878	0.271856451	0.285564853	0.259538692	0.277298408	0.272312267	0.252399343	0.284839756	0.261102101	0.263985302	0.258231458	0.253890842	0.27957847	0.270415181	0.273751952	0.276084327	0.272575033	0.266843883	0.274764125
GSE14308_TH2_VS_NAIVE_CD4_TCELL_UP	0.320892906	0.284813412	0.297404218	0.304588757	0.312046321	0.293826112	0.31621277	0.300214593	0.294142747	0.302744059	0.30436923	0.281627187	0.288657964	0.303504363	0.302146515	0.285893084	0.290355715	0.304288292	0.294573015	0.295121327	0.307889793	0.300018067	0.293029097	0.309876556	0.310692505	0.296947923	0.299058304	0.313647587	0.324405438	0.29812033	0.29491804	0.293779582	0.286393339	0.318793778	0.303444249	0.313421315	0.311824626	0.308157806	0.314238546	0.313067153	0.289409235	0.320305401	0.302625889	0.314348766	0.299772357	0.297567257	0.306684297	0.306585356	0.297913954
GSE14308_TH2_VS_NAIVE_CD4_TCELL_DN	0.250522441	0.265116072	0.257357711	0.258394582	0.256190823	0.245294116	0.253177467	0.263885498	0.261379738	0.250530236	0.25441752	0.274339129	0.255081677	0.259039292	0.261986967	0.239711603	0.276086086	0.2540948	0.267583333	0.25431439	0.2708478	0.271252893	0.276210038	0.246146579	0.230122578	0.244749801	0.26637938	0.255553053	0.245019561	0.275189377	0.264564519	0.274547486	0.27407743	0.253177615	0.246317137	0.251014466	0.242717276	0.26280856	0.250058857	0.237863414	0.266272168	0.234481362	0.261932724	0.251484276	0.261244384	0.260027432	0.271354939	0.267562993	0.266895216
GSE14308_TH2_VS_INDUCED_TREG_UP	0.26939859	0.264085032	0.251216828	0.268734575	0.264335851	0.249959927	0.260864563	0.269885014	0.258087504	0.255783785	0.245225347	0.288350668	0.257901287	0.267967989	0.281570215	0.242148903	0.260526453	0.26463111	0.24447951	0.271554563	0.255208382	0.268659998	0.266310018	0.261316077	0.255825492	0.269650899	0.270516209	0.25637661	0.253380316	0.265888279	0.260155406	0.261321518	0.271499543	0.267922879	0.260391543	0.271986718	0.253013446	0.273975435	0.264838702	0.265202164	0.275483643	0.252904904	0.261546139	0.267121136	0.253194842	0.250216675	0.265070495	0.273381948	0.27010433
GSE14308_TH2_VS_INDUCED_TREG_DN	0.274539686	0.280666231	0.298826503	0.275781157	0.291108615	0.282696166	0.280486261	0.262254448	0.283105785	0.291312179	0.289536816	0.275316541	0.287131094	0.277554878	0.271842902	0.288122365	0.27191265	0.27543506	0.296720934	0.27784995	0.28897681	0.263909612	0.281652623	0.287764765	0.288367722	0.284811489	0.27876811	0.278854622	0.286321791	0.281561628	0.29617405	0.295728318	0.271716261	0.272508365	0.290211981	0.285177535	0.288881391	0.278615657	0.285187936	0.292910595	0.253726111	0.274237561	0.284444711	0.283863371	0.294886424	0.28426857	0.267788851	0.273624172	0.293555741
GSE14308_TH2_VS_NATURAL_TREG_UP	0.247412956	0.235986975	0.245458593	0.246520816	0.247039311	0.26058859	0.243093794	0.239426646	0.244152642	0.253540589	0.239187319	0.248944646	0.244800042	0.244542638	0.239302132	0.245071289	0.236322214	0.244230378	0.245512741	0.244273843	0.243291097	0.23527063	0.245591736	0.246460784	0.254951997	0.248038916	0.24991077	0.25537295	0.253551387	0.248833836	0.254050326	0.248264884	0.236284758	0.246880071	0.251312276	0.246795593	0.258894817	0.234992213	0.251629231	0.258282164	0.231805975	0.242335725	0.240456701	0.241543043	0.248271509	0.250669274	0.236692909	0.245153527	0.240054286
GSE14308_TH2_VS_NATURAL_TREG_DN	0.206711744	0.236864219	0.236890247	0.217953543	0.228604401	0.230481351	0.207142308	0.237795804	0.241672209	0.232364539	0.223595861	0.238749422	0.247648584	0.220533116	0.234209506	0.246115523	0.222903188	0.219664308	0.243261531	0.220209607	0.243892678	0.23598391	0.231488476	0.231478264	0.206618148	0.212300887	0.225333286	0.216251947	0.217705586	0.229529053	0.229335981	0.244332789	0.246970086	0.209774357	0.226533162	0.219264316	0.212710474	0.233898104	0.245107535	0.213897432	0.220962567	0.217021991	0.236925622	0.221272907	0.23192603	0.233776869	0.242602179	0.219013066	0.241553792
GSE14308_TH1_VS_TH17_UP	0.26710298	0.262145917	0.263768046	0.275671814	0.265466752	0.275813275	0.27641513	0.255853398	0.278259948	0.26218968	0.266357313	0.249327244	0.267566225	0.275653859	0.267192665	0.276439743	0.24014695	0.279165393	0.264213101	0.24652256	0.288454295	0.280707523	0.255889838	0.280180275	0.274686403	0.249223907	0.283537221	0.280648957	0.274992035	0.275419502	0.261570541	0.274270845	0.247561347	0.289677563	0.251268875	0.26742393	0.290362686	0.260490681	0.275418449	0.292254631	0.263148604	0.272658528	0.275584664	0.2913899	0.271736573	0.273325336	0.275343094	0.282609344	0.262048649
GSE14308_TH1_VS_TH17_DN	0.346652447	0.370191677	0.349443053	0.352421311	0.353138948	0.345689586	0.346986508	0.354387121	0.361484781	0.347754082	0.365428312	0.366812425	0.347553038	0.342069535	0.353455121	0.358474488	0.336776049	0.354907639	0.354966183	0.358277289	0.348323429	0.349018385	0.357722134	0.339025825	0.339773682	0.344547779	0.352793816	0.339938703	0.346048057	0.364553745	0.361179164	0.34768009	0.367773475	0.337769188	0.340828337	0.357428484	0.336907252	0.36525641	0.356299928	0.343275275	0.349896459	0.351388498	0.364173821	0.345777432	0.359679375	0.351093762	0.356436816	0.35377701	0.360683557
GSE14308_TH1_VS_NAIVE_CD4_TCELL_UP	0.318453308	0.299686402	0.308098223	0.33860789	0.319496501	0.316842979	0.319219512	0.317823014	0.308680998	0.310019376	0.312135736	0.280651026	0.309123806	0.327130421	0.322697274	0.313272747	0.295172524	0.326922501	0.304997078	0.298096779	0.315453219	0.320214798	0.298573065	0.343674537	0.343955869	0.33233318	0.314198368	0.333007366	0.342001238	0.319477997	0.322744203	0.302636917	0.298034144	0.327267411	0.322504614	0.328796858	0.331213928	0.306236488	0.30755992	0.345139482	0.279579345	0.31356158	0.303634	0.305024429	0.327721551	0.313723212	0.315307929	0.318128007	0.305703918
GSE14308_TH1_VS_NAIVE_CD4_TCELL_DN	0.224773532	0.237926509	0.224735155	0.230857478	0.221590985	0.210482617	0.21780731	0.242202577	0.234165234	0.225211628	0.219279374	0.240251651	0.22522656	0.222865854	0.226506868	0.225651387	0.243509538	0.235446988	0.230907731	0.221118884	0.226938283	0.234159911	0.247691433	0.219971199	0.197064188	0.228152298	0.223004025	0.207590632	0.217054169	0.239379126	0.221899591	0.227676341	0.232947251	0.220331759	0.216177146	0.21641557	0.22396271	0.231176112	0.223173149	0.206827701	0.216376002	0.218457306	0.228618708	0.217592387	0.233234555	0.233478545	0.239436483	0.224675141	0.224843875
GSE14308_TH1_VS_INDUCED_TREG_UP	0.295747656	0.30262654	0.277257048	0.297198416	0.281202186	0.27966336	0.289366399	0.284411701	0.299327593	0.27470413	0.281694809	0.312917305	0.274365038	0.280470019	0.292697426	0.256427921	0.299167704	0.290576754	0.285765134	0.304194153	0.278134621	0.287158231	0.308828427	0.269859893	0.26933614	0.267481485	0.290695962	0.27369049	0.260717265	0.303859998	0.291882099	0.291631118	0.299234863	0.29222951	0.274519393	0.296420923	0.291259171	0.301495294	0.296838002	0.279413714	0.295155784	0.288463016	0.294452392	0.283726051	0.295728115	0.28572343	0.28616037	0.310620592	0.300509033
GSE14308_TH1_VS_INDUCED_TREG_DN	0.257641231	0.249832759	0.270919421	0.257041693	0.271463342	0.269111485	0.25934713	0.258562626	0.270283955	0.271521534	0.266302021	0.249726031	0.260997394	0.268823595	0.254985267	0.267699002	0.254079405	0.259068983	0.273129061	0.250023188	0.276350746	0.261817385	0.259453175	0.282822853	0.274435829	0.261554915	0.261667381	0.271602734	0.282670742	0.254267288	0.275564225	0.265879069	0.249622216	0.263693176	0.2723991	0.270388275	0.288093461	0.25325553	0.271805337	0.273875336	0.238830813	0.262065411	0.259195954	0.261559436	0.274827962	0.263626769	0.255822991	0.263323502	0.260441362
GSE14308_TH1_VS_NATURAL_TREG_UP	0.237245795	0.231369789	0.238509838	0.249509304	0.250794726	0.248085901	0.24567022	0.237566227	0.239338937	0.247604652	0.241890558	0.23850099	0.225488482	0.244868158	0.238402258	0.246895636	0.222016063	0.240296055	0.236692489	0.241345782	0.243283755	0.232290999	0.228511411	0.255500022	0.261787082	0.257234433	0.239148079	0.251822416	0.264780391	0.236614387	0.253484529	0.23314247	0.22926216	0.242592196	0.242817426	0.251381079	0.248562449	0.237351409	0.235262669	0.265750392	0.230507114	0.233292922	0.232153951	0.25558187	0.244617998	0.244778317	0.232387888	0.24020769	0.234207932
GSE14308_TH1_VS_NATURAL_TREG_DN	0.254339301	0.267586112	0.261385031	0.255647134	0.255619059	0.26007166	0.259552764	0.26598779	0.269969393	0.269111301	0.263006062	0.284492136	0.258138526	0.255814229	0.265906263	0.262614274	0.257752026	0.26514065	0.254573622	0.267592831	0.257703689	0.267296333	0.264653779	0.254621788	0.241623535	0.256444951	0.250876545	0.258252694	0.254710856	0.266828025	0.260014185	0.272516994	0.274511875	0.249016646	0.264397233	0.256072868	0.241378602	0.278498213	0.266498978	0.250702464	0.265285666	0.246827116	0.278708309	0.265692627	0.260009955	0.258153247	0.271702877	0.255089655	0.265512197
GSE14308_TH17_VS_NAIVE_CD4_TCELL_UP	0.279814859	0.247955481	0.256341523	0.262440417	0.269454097	0.265364621	0.277615224	0.258690624	0.262315133	0.248415113	0.271748746	0.250474964	0.257726332	0.265500945	0.258283306	0.26057504	0.263636535	0.267170832	0.267510034	0.257382157	0.27810097	0.267592576	0.265719807	0.27037628	0.261052418	0.254287785	0.259147348	0.269257817	0.27381237	0.264800301	0.270450082	0.250673993	0.263547454	0.2871455	0.241244935	0.270948112	0.284920685	0.264283563	0.282678892	0.261706125	0.248376687	0.294242572	0.266607939	0.273949637	0.269188095	0.269410511	0.260352975	0.280495412	0.256186326
GSE14308_TH17_VS_NAIVE_CD4_TCELL_DN	0.218327221	0.243257871	0.228983872	0.232726307	0.238112438	0.235540983	0.229946093	0.239331167	0.244736047	0.239555314	0.24033826	0.246787324	0.226750403	0.22756269	0.231575614	0.244779906	0.223589546	0.227616855	0.22800952	0.22934984	0.230946646	0.224661957	0.232250037	0.220540903	0.222336326	0.223005931	0.221425576	0.216329536	0.228453902	0.235889392	0.237157106	0.244253964	0.242645114	0.225176103	0.2397755	0.231826452	0.214518589	0.238438987	0.233934058	0.231565561	0.223775548	0.228895431	0.238260498	0.232151955	0.228811136	0.24967695	0.246614766	0.22184185	0.236760694
GSE14308_TH17_VS_INDUCED_TREG_UP	0.311529374	0.304983525	0.290213688	0.314499608	0.288473907	0.284172005	0.289383016	0.300031229	0.304166822	0.292629219	0.287932395	0.311298133	0.288493086	0.290427234	0.305685845	0.265394764	0.3276289	0.305187926	0.296289998	0.320221012	0.297404139	0.298187884	0.320084169	0.274495216	0.289645256	0.285899754	0.304687793	0.292712086	0.265722245	0.310264045	0.303348179	0.294605818	0.307422509	0.308744738	0.295160336	0.296929485	0.302856982	0.309308416	0.303657999	0.293197664	0.330430178	0.305310231	0.309785944	0.304996112	0.29677082	0.297468982	0.299393708	0.315526233	0.304264741
GSE14308_TH17_VS_INDUCED_TREG_DN	0.207656435	0.227874746	0.211828292	0.21645114	0.223597959	0.241078989	0.216318613	0.219016205	0.230499832	0.211681625	0.227455718	0.208495603	0.21928466	0.223655474	0.217880386	0.251819196	0.195819056	0.218973044	0.227891343	0.2053953	0.224764508	0.222432286	0.203178067	0.234972474	0.218188689	0.233666717	0.209879436	0.227726426	0.242417418	0.215850502	0.233505055	0.209356353	0.218733168	0.213165417	0.209850024	0.221191575	0.219538381	0.214899554	0.227694261	0.21447727	0.197273123	0.238480109	0.216662852	0.229026713	0.223224885	0.234639726	0.224333643	0.208576293	0.231809395
GSE14308_TH17_VS_NATURAL_TREG_UP	0.250480168	0.215192519	0.23011919	0.242496096	0.237669967	0.235422452	0.242990784	0.232904297	0.231829993	0.230598166	0.23128627	0.223965542	0.226858719	0.234621512	0.239788198	0.219192595	0.224830758	0.240855825	0.237528174	0.239839181	0.249830483	0.234099972	0.229408413	0.245167594	0.248289096	0.227668097	0.236972845	0.242187355	0.244010181	0.241154983	0.245471415	0.240143455	0.219426303	0.254487714	0.231269568	0.240996907	0.269354435	0.229927917	0.235940301	0.246844681	0.227996714	0.227581518	0.235159248	0.235813484	0.247410114	0.229968654	0.228286173	0.248072478	0.23828598
GSE14308_TH17_VS_NATURAL_TREG_DN	0.22535963	0.248957112	0.237564458	0.237038663	0.2320456	0.220494107	0.230631921	0.252631882	0.253658782	0.218581449	0.229550121	0.241131263	0.242514302	0.235469731	0.246081615	0.244898404	0.230209303	0.237907181	0.233762454	0.22377499	0.245948865	0.250931829	0.223528769	0.228807495	0.212864348	0.231564396	0.239483637	0.207574876	0.230916911	0.250095959	0.236212349	0.250063821	0.246034399	0.228865148	0.223746727	0.231996928	0.22262361	0.242163563	0.233725155	0.218037783	0.236964062	0.218670411	0.240789136	0.25308692	0.231236312	0.25304936	0.252341982	0.227799033	0.250513051
GSE14308_NAIVE_CD4_TCELL_VS_INDUCED_TREG_UP	0.323887469	0.324101016	0.311200953	0.311672575	0.306553334	0.306890896	0.299955935	0.312870886	0.30463766	0.301717853	0.30141603	0.325929823	0.324625837	0.306101575	0.327040559	0.273525041	0.34318599	0.313460622	0.323086879	0.324335156	0.3110727	0.315742514	0.3375093	0.288499755	0.282767466	0.302576797	0.326794134	0.311349033	0.279658351	0.324237314	0.3088897	0.322719716	0.32208768	0.31633046	0.309488266	0.308150402	0.307426842	0.322566189	0.315593029	0.303037538	0.327321664	0.306013551	0.310969858	0.305122762	0.321697282	0.299402475	0.316975853	0.338038912	0.31034599
GSE14308_NAIVE_CD4_TCELL_VS_INDUCED_TREG_DN	0.308781659	0.287983632	0.305659857	0.300252343	0.312852137	0.297169382	0.299433453	0.30147148	0.309565572	0.293453193	0.307515955	0.292827303	0.30191698	0.296859508	0.304150115	0.29858903	0.27486493	0.308638566	0.297259614	0.299911181	0.291846588	0.310146638	0.280336877	0.313759319	0.297492352	0.297521999	0.302114238	0.310054103	0.314332461	0.294754374	0.310392714	0.309942713	0.296908905	0.309072988	0.298260372	0.310769041	0.313334126	0.29618751	0.297223341	0.291944744	0.28922255	0.301287756	0.300696837	0.315178656	0.303424253	0.300996598	0.299088329	0.299126433	0.303316544
GSE14308_NAIVE_CD4_TCELL_VS_NATURAL_TREG_UP	0.187738048	0.19845998	0.196919371	0.192882446	0.189418848	0.203927378	0.181413239	0.186874145	0.19935847	0.195056051	0.193917796	0.204143318	0.19256201	0.191991037	0.194733306	0.197815213	0.199855033	0.187108848	0.188629553	0.18932462	0.177411594	0.180567077	0.18957068	0.186181534	0.204015997	0.200728468	0.195204112	0.195302097	0.187411402	0.184419744	0.199818058	0.190437337	0.183569489	0.178453119	0.212872894	0.186824634	0.194920283	0.193941141	0.19667011	0.21443614	0.170229203	0.177494487	0.197585554	0.192587988	0.193669897	0.195862965	0.183685396	0.189518723	0.190387599
GSE14308_NAIVE_CD4_TCELL_VS_NATURAL_TREG_DN	0.268963481	0.251896382	0.275181841	0.272393108	0.266748377	0.249821607	0.25338155	0.281324502	0.2634952	0.23493207	0.272570342	0.241647558	0.257125654	0.268197345	0.27548038	0.279816644	0.232521794	0.271248385	0.257899063	0.240380597	0.27893491	0.282791118	0.241662788	0.281562879	0.250303005	0.285158229	0.255493932	0.269931852	0.282720171	0.264477488	0.261290307	0.259593562	0.260688038	0.273565704	0.24251661	0.27426448	0.276513832	0.276846948	0.263118854	0.245084355	0.248260455	0.253074748	0.246424239	0.261004994	0.262704206	0.277119432	0.273884819	0.245821499	0.262205446
GSE14308_INDUCED_VS_NATURAL_TREG_UP	0.22744573	0.205602887	0.228436912	0.217100056	0.232295862	0.222241359	0.23226518	0.218475337	0.215248937	0.222087526	0.21385613	0.201566394	0.220624899	0.229630673	0.223574066	0.224418641	0.215721841	0.219454267	0.222601813	0.21261341	0.229803645	0.229053459	0.207302916	0.241209006	0.227854029	0.220866311	0.226754338	0.240282219	0.244933226	0.212470301	0.219428377	0.213661535	0.211139318	0.229695275	0.230790023	0.233637309	0.242923738	0.216900995	0.224679648	0.228822875	0.20669107	0.230067523	0.216647942	0.240366921	0.230421314	0.224555231	0.219596863	0.225493317	0.220900346
GSE14308_INDUCED_VS_NATURAL_TREG_DN	0.306773549	0.300631322	0.297048522	0.297326589	0.271853986	0.265873089	0.296956344	0.292474079	0.288494337	0.267297236	0.284772509	0.316783033	0.293343808	0.283586176	0.310310242	0.25601674	0.318367083	0.293252084	0.279866696	0.298897867	0.280704707	0.305580079	0.307546127	0.260811204	0.251864741	0.282345126	0.293922784	0.275375716	0.254848322	0.2981224	0.283166777	0.299114263	0.296592755	0.300150802	0.282381282	0.285691786	0.285216242	0.30984376	0.290878269	0.27312564	0.316034443	0.282874472	0.290745379	0.295202893	0.288453827	0.274680891	0.29938491	0.304393661	0.285321453
GSE1432_CTRL_VS_IFNG_1H_MICROGLIA_UP	0.208314517	0.254570541	0.256945802	0.236635761	0.25226564	0.262241306	0.215713243	0.265167421	0.262935654	0.256910112	0.256254154	0.234871102	0.253714327	0.268725144	0.250390275	0.302812203	0.197964564	0.243082646	0.259325511	0.229867833	0.260620699	0.25496512	0.212381583	0.269996174	0.272031617	0.296920353	0.241995531	0.230649345	0.280204618	0.228588033	0.258465301	0.246862632	0.239419615	0.215130043	0.261993436	0.254186942	0.225152017	0.237140294	0.247131231	0.244730187	0.185536231	0.21952116	0.256272212	0.254717356	0.244797252	0.262387146	0.257736172	0.203074609	0.254898341
GSE1432_CTRL_VS_IFNG_1H_MICROGLIA_DN	0.158946258	0.176467787	0.152041683	0.168957995	0.141204127	0.162125576	0.156545976	0.164106399	0.159839641	0.135777321	0.14371016	0.161002175	0.142204041	0.163122437	0.168676084	0.154597929	0.148754137	0.170193761	0.149027063	0.153304387	0.16681161	0.178612823	0.158377945	0.163917378	0.150841287	0.158174678	0.153180474	0.142760767	0.147221412	0.155244579	0.166788699	0.159358997	0.157280214	0.174550396	0.153454096	0.164520212	0.184362833	0.15478371	0.17614687	0.158249407	0.168892692	0.166291962	0.161454681	0.16732477	0.165311736	0.1644099	0.184416746	0.176436268	0.161784433
GSE1432_CTRL_VS_IFNG_6H_MICROGLIA_UP	0.267213996	0.269891419	0.266000216	0.243852165	0.286124017	0.280515866	0.283773166	0.259206886	0.265280883	0.29972903	0.286695773	0.268521134	0.279882706	0.270614482	0.25931465	0.265812955	0.276018394	0.256302564	0.286539459	0.270786672	0.293056051	0.267276614	0.267023646	0.272234672	0.270131621	0.238983187	0.279218141	0.263876298	0.271270764	0.270961412	0.266897565	0.27880648	0.277665269	0.262219888	0.288742364	0.272530408	0.26048724	0.276194914	0.29209276	0.278390968	0.280606007	0.294798813	0.277598528	0.274389593	0.283434867	0.273292909	0.262000895	0.276932709	0.259624026
GSE1432_CTRL_VS_IFNG_6H_MICROGLIA_DN	0.315843887	0.383794163	0.320977919	0.333891721	0.311516033	0.333757934	0.294894817	0.363347516	0.350257488	0.265359944	0.333987853	0.351889849	0.281949495	0.31087103	0.329218944	0.341229473	0.333798667	0.341427167	0.323478231	0.299625507	0.346314637	0.361070115	0.361981241	0.316957982	0.288361387	0.330258272	0.326486035	0.300774667	0.326375785	0.331265546	0.34627093	0.291459278	0.3663064	0.318336963	0.278582354	0.344687563	0.368513394	0.358329207	0.342414687	0.299909666	0.315617171	0.33825793	0.345767852	0.302994969	0.339516654	0.387790583	0.390108241	0.340385946	0.360292185
GSE1432_CTRL_VS_IFNG_24H_MICROGLIA_UP	0.219344617	0.267783422	0.226015411	0.242569205	0.218110816	0.237363287	0.232275507	0.243872109	0.246996414	0.221620932	0.252632019	0.244071061	0.236719325	0.261367345	0.232851048	0.257037017	0.215089905	0.262183688	0.221811859	0.232970769	0.240643588	0.264142946	0.212735276	0.234997962	0.220226874	0.214362617	0.238865487	0.213494492	0.229642331	0.228657914	0.234407157	0.241712532	0.24986533	0.23922947	0.219182587	0.227734187	0.235976239	0.235252415	0.257917544	0.222036646	0.2450681	0.281805865	0.259984225	0.261754369	0.230018989	0.24570435	0.256605383	0.246093392	0.249593027
GSE1432_CTRL_VS_IFNG_24H_MICROGLIA_DN	0.30733071	0.406728535	0.322648479	0.353732517	0.314874976	0.349941413	0.289879078	0.378753733	0.374519061	0.24569421	0.334428186	0.365270445	0.266992668	0.320586498	0.340729133	0.373027563	0.311102225	0.358491267	0.33198501	0.282426888	0.351204547	0.36563633	0.363948985	0.335861018	0.284575977	0.342019154	0.316435388	0.299009482	0.335782344	0.337629546	0.353391624	0.300075306	0.383005323	0.317410967	0.261402751	0.354759999	0.367262142	0.364746137	0.342065193	0.292201135	0.31518743	0.344860895	0.345569753	0.281379847	0.346759513	0.421146733	0.414212225	0.333969111	0.381486683
GSE1432_1H_VS_6H_IFNG_MICROGLIA_UP	0.223376353	0.23998878	0.223167438	0.234008962	0.226117378	0.248667261	0.236601784	0.25015599	0.254436438	0.214597209	0.249497441	0.230976232	0.25233122	0.255082615	0.243061574	0.255336864	0.234264649	0.235261045	0.232843496	0.224270125	0.258464471	0.255935063	0.225331393	0.249613608	0.237632026	0.241219327	0.247109304	0.245147388	0.244893445	0.235871268	0.242991641	0.24460011	0.262330921	0.236476265	0.218753759	0.234011757	0.232319341	0.223796361	0.254259975	0.227560825	0.238003253	0.22853943	0.250609141	0.23647895	0.237814774	0.251866757	0.247257996	0.24481505	0.251492158
GSE1432_1H_VS_6H_IFNG_MICROGLIA_DN	0.353257612	0.384840634	0.33810246	0.35348701	0.327082225	0.339890063	0.3224629	0.366371067	0.360336672	0.305116333	0.340242729	0.367629504	0.296648205	0.332033434	0.350433275	0.334732267	0.350456633	0.356577767	0.341086978	0.334116731	0.35505264	0.365485705	0.381557853	0.318958614	0.316634099	0.338846049	0.347954287	0.33141964	0.323856338	0.349281633	0.357464162	0.319926979	0.377276757	0.353125881	0.31408307	0.356481976	0.386539186	0.36757621	0.358312876	0.333810853	0.358184414	0.342849963	0.358362658	0.321750308	0.35511459	0.375851331	0.388543254	0.365347254	0.367503026
GSE1432_1H_VS_24H_IFNG_MICROGLIA_UP	0.191799172	0.277427129	0.204938067	0.236052882	0.186270753	0.234614345	0.209377648	0.239965907	0.249011092	0.186009177	0.253317563	0.219092948	0.22571554	0.251180206	0.230182752	0.265696376	0.170410456	0.241980058	0.19220956	0.187605179	0.244798094	0.271373292	0.188089145	0.226123082	0.208668249	0.243643947	0.233868707	0.198911083	0.220448218	0.209932314	0.24772439	0.220360944	0.229537858	0.215965315	0.215631915	0.21193902	0.200913464	0.210110751	0.263492002	0.207759336	0.244280696	0.267964902	0.276850291	0.241522887	0.204889759	0.234322159	0.252532416	0.234536531	0.240642887
GSE1432_1H_VS_24H_IFNG_MICROGLIA_DN	0.361701761	0.421536677	0.363736482	0.398567443	0.361722918	0.370302997	0.329784726	0.399340576	0.397123436	0.300160504	0.362566761	0.394108774	0.312771039	0.354848743	0.378482428	0.37527201	0.374140099	0.395282111	0.380752271	0.345098414	0.371170582	0.389279123	0.391813985	0.355224529	0.320375021	0.356564359	0.351812574	0.348054906	0.367585947	0.384882868	0.372333239	0.346843492	0.408222383	0.364634059	0.301547183	0.389826868	0.397370628	0.390203001	0.368032325	0.331891369	0.370106899	0.369462728	0.37718526	0.325517948	0.390407352	0.423678284	0.420600777	0.383651814	0.404914606
GSE1432_6H_VS_24H_IFNG_MICROGLIA_UP	0.284650932	0.330904662	0.291814934	0.312642503	0.284669712	0.301639332	0.289908131	0.319695198	0.33306182	0.268088226	0.316388866	0.31216725	0.286536053	0.316334109	0.298496225	0.31819851	0.261766556	0.316348379	0.292682486	0.283739918	0.318771466	0.349509787	0.291260753	0.300279476	0.287376879	0.294811527	0.310596983	0.294746116	0.297945325	0.300135168	0.315331081	0.290406441	0.324688032	0.313357183	0.277930268	0.306005585	0.304647546	0.304130001	0.335660893	0.283347268	0.31083455	0.341130253	0.329217288	0.344169698	0.285227585	0.324558716	0.329070776	0.318986072	0.31586579
GSE1432_6H_VS_24H_IFNG_MICROGLIA_DN	0.340009723	0.309835575	0.334103944	0.320966221	0.34210417	0.329279991	0.327958302	0.32821601	0.315099127	0.300626875	0.32368084	0.320647752	0.318256626	0.331205469	0.343828395	0.304607223	0.337380304	0.332856658	0.348080942	0.294072485	0.330689645	0.329231068	0.331980136	0.349970297	0.303493259	0.295124316	0.32465113	0.338742005	0.340621451	0.336999826	0.315073315	0.310986388	0.319173304	0.336537785	0.292510927	0.342366027	0.350663918	0.338012739	0.319881415	0.321786665	0.295788435	0.327270201	0.322981564	0.291178192	0.343812658	0.344285794	0.330097403	0.330283969	0.322092476
GSE14350_TREG_VS_TEFF_UP	0.342379597	0.370458723	0.334431689	0.349104724	0.33169293	0.340456265	0.339887231	0.353383261	0.360921158	0.339284774	0.345791279	0.394552029	0.353725854	0.342484431	0.348908411	0.330833961	0.370783896	0.341001332	0.346344704	0.358191838	0.353542312	0.350476448	0.389886833	0.303719431	0.311570559	0.324311772	0.347778331	0.324348083	0.29653418	0.366141745	0.364506561	0.361830009	0.372147512	0.336776633	0.336624526	0.32768669	0.314991732	0.363827583	0.357836264	0.328374209	0.395486093	0.339954874	0.364194911	0.349012373	0.349835295	0.344845832	0.36089084	0.358571718	0.359699798
GSE14350_TREG_VS_TEFF_DN	0.011810897	-0.005044797	0.028492188	0.000766416	0.017232928	0.035062359	0.019758329	0.001001507	0.006294922	0.02643738	0.048089472	-0.00596549	0.020693895	0.020313881	0.005156339	0.043997271	-0.0191054	0.008950662	0.004214104	-0.018838684	0.026007025	0.026056976	-0.009624791	0.044256479	0.033367972	0.019712178	0.025163697	0.048356059	0.025127593	0.006290182	0.019928056	0.026760374	-0.000522031	0.020675797	0.025180669	0.010632693	0.038853935	0.006788438	0.056849987	0.034058667	0.011003355	0.055882932	0.008093329	0.02236733	0.010566072	0.025807146	0.014397698	0.009433478	0.011309314
GSE14350_TREG_VS_TEFF_IN_IL2RB_KO_UP	0.305652454	0.342333985	0.299662704	0.313811467	0.301201038	0.318117855	0.298454674	0.333796565	0.337718988	0.300281016	0.320607885	0.366460092	0.311325132	0.313759479	0.327835745	0.311701217	0.323577681	0.316723955	0.309760908	0.330927523	0.327362301	0.332270948	0.336758187	0.297807256	0.301120354	0.307509753	0.31534307	0.313015588	0.293491609	0.328494651	0.330742688	0.316326645	0.348465738	0.29847622	0.31245213	0.307435064	0.291471668	0.332175806	0.31668181	0.305987801	0.327326336	0.30751417	0.351548843	0.309649289	0.316236138	0.326227032	0.331365476	0.313936417	0.333487868
GSE14350_TREG_VS_TEFF_IN_IL2RB_KO_DN	0.114682949	0.099793655	0.104926306	0.108954164	0.129806722	0.119721959	0.135024997	0.064993699	0.120735114	0.133301963	0.12956627	0.086443948	0.127453345	0.125904073	0.089665119	0.121923734	0.086743957	0.111257792	0.122008779	0.080466427	0.149934547	0.112323065	0.099056934	0.141076775	0.136248233	0.098742664	0.126290774	0.120583659	0.128571165	0.105547778	0.115572631	0.115656869	0.088300865	0.124615611	0.116328633	0.100796069	0.128301111	0.095796274	0.126050141	0.146438419	0.107104569	0.125541561	0.10194362	0.132864937	0.115486373	0.135778695	0.101555116	0.118387257	0.102346382
GSE14350_IL2RB_KO_VS_WT_TREG_UP	0.201792995	0.230754049	0.229415625	0.208898104	0.20911526	0.216986096	0.206060931	0.217288803	0.223413109	0.198357402	0.215262615	0.208026166	0.210907409	0.198092561	0.212388439	0.234205064	0.179778868	0.210524367	0.213032291	0.196261942	0.223223535	0.215690441	0.207735992	0.225704773	0.200942804	0.195366273	0.2226498	0.21696157	0.231835417	0.219267119	0.224085108	0.221386987	0.211105225	0.210641657	0.20118143	0.220534636	0.219796945	0.220108218	0.215271634	0.205134967	0.194509	0.191903108	0.228542407	0.201711092	0.210737779	0.228443188	0.212725162	0.209430668	0.21630411
GSE14350_IL2RB_KO_VS_WT_TREG_DN	0.156273118	0.189227044	0.163981184	0.180672132	0.156494568	0.186612003	0.15371091	0.173355869	0.176776178	0.111141976	0.171800394	0.177930019	0.175620756	0.176125317	0.176192249	0.184255973	0.13923439	0.186911679	0.153960081	0.151990009	0.182694517	0.186206222	0.13675958	0.156184529	0.132006074	0.177640986	0.168947576	0.143044399	0.17029039	0.176569919	0.178928004	0.159495044	0.168356955	0.159795881	0.125971787	0.164737213	0.155830493	0.176028058	0.174960983	0.135254977	0.156262996	0.173958323	0.179127887	0.183066472	0.162099906	0.171044622	0.175613588	0.168725553	0.192643065
GSE14350_IL2RB_KO_VS_WT_TEFF_UP	0.213803712	0.234634405	0.221222401	0.225251308	0.226787552	0.22201996	0.221574542	0.24438006	0.24777561	0.209130445	0.23534954	0.251586761	0.216939135	0.218966578	0.236972134	0.234006874	0.217143634	0.220433857	0.217642662	0.237415304	0.245872286	0.239726508	0.225355671	0.221276319	0.210978258	0.229182211	0.208205872	0.224542622	0.228352724	0.249383204	0.249468724	0.216617245	0.247641671	0.209698556	0.21246021	0.236768954	0.210454778	0.236948235	0.221371681	0.217309795	0.23432378	0.21683645	0.230923449	0.215003046	0.226708222	0.241881347	0.240059154	0.214619712	0.247464999
GSE14350_IL2RB_KO_VS_WT_TEFF_DN	0.19035216	0.214789764	0.199717196	0.196463524	0.185447734	0.205283863	0.200668053	0.175450588	0.212055257	0.179083065	0.205041538	0.196967529	0.175826885	0.185833445	0.176274509	0.21043261	0.171684447	0.191772396	0.181690584	0.173897136	0.217520908	0.198941839	0.191054668	0.179069955	0.179128465	0.185348429	0.189896833	0.195198842	0.189345616	0.190704617	0.202436214	0.199336224	0.216672157	0.192494753	0.187977923	0.194649692	0.213384985	0.198166172	0.227300577	0.197073961	0.193135889	0.222442053	0.210423754	0.234749098	0.193096345	0.220541439	0.18934136	0.193997868	0.196539011
GSE1448_CTRL_VS_ANTI_VALPHA2_DP_THYMOCYTE_UP	0.222455736	0.241790136	0.244421233	0.239117454	0.257206129	0.256961797	0.236989655	0.205912935	0.255715084	0.263152161	0.255087688	0.239092421	0.247796436	0.240282022	0.221561258	0.267149979	0.205871381	0.239988052	0.253175678	0.230699767	0.260565013	0.217237144	0.241788901	0.254049698	0.258168827	0.237077433	0.23530366	0.240919442	0.2485593	0.244546641	0.271023999	0.250641457	0.232820476	0.235829656	0.250103349	0.232698224	0.251048026	0.228048231	0.248749582	0.265373978	0.228207137	0.245348601	0.250147233	0.257450633	0.256369929	0.26101278	0.224369862	0.230955293	0.234838138
GSE1448_CTRL_VS_ANTI_VALPHA2_DP_THYMOCYTE_DN	0.190318338	0.202684624	0.183382389	0.207146569	0.187362266	0.215330141	0.174363452	0.219773884	0.220105265	0.173914395	0.196019806	0.206387451	0.192870187	0.200361912	0.201568805	0.202020684	0.206883763	0.211705673	0.205602041	0.194038272	0.209828483	0.215937743	0.209702079	0.20195614	0.210063925	0.212415448	0.19660735	0.190202286	0.20879124	0.20650276	0.234427377	0.19499444	0.203312706	0.19950105	0.192115003	0.219681025	0.208468115	0.205185773	0.210686602	0.193171287	0.210110376	0.213648789	0.206590933	0.179819062	0.213276498	0.217840424	0.218882867	0.214177406	0.216423609
GSE1448_CTRL_VS_ANTI_VBETA5_DP_THYMOCYTE_UP	0.304089157	0.29885657	0.290679236	0.306590126	0.294522955	0.303984325	0.29921947	0.285842321	0.314580596	0.28903107	0.313375475	0.318457604	0.293176478	0.286424903	0.296134975	0.29773076	0.287468873	0.3050238	0.290005646	0.301279127	0.298077661	0.293099567	0.307827734	0.285327126	0.287032317	0.287391838	0.30002179	0.280795778	0.285308561	0.306765157	0.317359425	0.305079182	0.303525567	0.307252144	0.296298497	0.300172367	0.308852805	0.307165937	0.313007674	0.301095656	0.322127146	0.328255192	0.304573405	0.314056837	0.300767569	0.309944776	0.295415693	0.311497654	0.316593308
GSE1448_CTRL_VS_ANTI_VBETA5_DP_THYMOCYTE_DN	0.27477323	0.331195128	0.290206095	0.313986612	0.286811545	0.315769087	0.266776241	0.32309092	0.32132768	0.261579786	0.323805203	0.303605476	0.280713786	0.288824472	0.293470849	0.323691177	0.262729286	0.306664817	0.293843921	0.286628159	0.323604425	0.308863321	0.284668744	0.296642253	0.292303015	0.301723536	0.282533009	0.279587041	0.310185682	0.30158515	0.327183229	0.288648469	0.311665564	0.285258328	0.270626837	0.299748773	0.29642002	0.319947158	0.307975318	0.277682358	0.28883156	0.303406683	0.320225471	0.289212708	0.295700596	0.334033595	0.323450777	0.27900136	0.322803893
GSE1448_ANTI_VALPHA2_VS_VBETA5_DP_THYMOCYTE_UP	0.287036505	0.278101179	0.262773025	0.279816412	0.268794725	0.27512816	0.2804174	0.267460921	0.283211368	0.279396455	0.288339388	0.297815769	0.273965476	0.272030112	0.274502106	0.260731091	0.285178713	0.278443057	0.275423863	0.288252494	0.272423369	0.268873142	0.286236698	0.254765454	0.269513929	0.258926217	0.28852578	0.273531913	0.25282731	0.282586401	0.292709785	0.288980287	0.267034833	0.285489952	0.27638315	0.27139241	0.279325304	0.286371301	0.297734641	0.27523211	0.309307018	0.283924867	0.28684899	0.285231641	0.279818228	0.285459992	0.27062402	0.291452467	0.286509498
GSE1448_ANTI_VALPHA2_VS_VBETA5_DP_THYMOCYTE_DN	0.221393256	0.270361967	0.241659194	0.257785777	0.256314871	0.265891815	0.238452145	0.261160132	0.27361903	0.229750463	0.279776197	0.256349714	0.250367914	0.25901437	0.254973334	0.290051397	0.20546361	0.256725096	0.249072866	0.222297941	0.258654406	0.258624143	0.217640539	0.279233811	0.268244202	0.26556576	0.236232447	0.255847324	0.275703239	0.254350502	0.265956776	0.23477417	0.257225731	0.255032627	0.246959375	0.251410103	0.244328972	0.245575102	0.265270983	0.24949597	0.220700846	0.246388612	0.268967028	0.235125435	0.258986728	0.292619333	0.271821403	0.241614679	0.262896857
GSE1460_INTRATHYMIC_T_PROGENITOR_VS_DP_THYMOCYTE_UP	0.201645868	0.197201681	0.208935902	0.215636706	0.208771335	0.216699763	0.203132422	0.185089492	0.226385954	0.181535234	0.204438101	0.205392585	0.206023981	0.174490243	0.190114829	0.188161692	0.215937227	0.216116252	0.205969473	0.205816465	0.22290152	0.181574899	0.208533911	0.179764932	0.189179019	0.155649706	0.2082232	0.185483985	0.204491877	0.215145599	0.228690002	0.207361422	0.212442098	0.202324125	0.178653654	0.218228962	0.221312846	0.200689737	0.210427776	0.193920239	0.207094863	0.213345573	0.220989404	0.218314479	0.221522821	0.243857632	0.196967354	0.225889094	0.243515978
GSE1460_INTRATHYMIC_T_PROGENITOR_VS_DP_THYMOCYTE_DN	0.152528763	0.224476641	0.170105803	0.186640995	0.143365779	0.18878528	0.153795333	0.198904884	0.20895204	0.144559731	0.186875248	0.208424333	0.169703884	0.170519614	0.187951819	0.210771984	0.137066766	0.177343251	0.145082104	0.155575238	0.178761336	0.18430706	0.15326851	0.176809237	0.159282095	0.186317256	0.163618132	0.175907454	0.173640781	0.179201066	0.185382065	0.173576387	0.174282083	0.157940497	0.155137874	0.161476937	0.154091112	0.197520668	0.203177643	0.164454532	0.185100519	0.181193555	0.202286332	0.147729287	0.160871746	0.197362006	0.191958495	0.162686075	0.183154569
GSE1460_INTRATHYMIC_T_PROGENITOR_VS_CD4_THYMOCYTE_UP	0.323108942	0.275509121	0.311459487	0.300828316	0.339681563	0.336128608	0.343930672	0.26624128	0.325030414	0.311427819	0.326782308	0.309352725	0.31130537	0.293545208	0.280688172	0.301962991	0.306852394	0.299637745	0.323238277	0.303160964	0.328076788	0.273591779	0.309050662	0.305637615	0.321697261	0.287206616	0.31153396	0.296746065	0.330379621	0.32773108	0.332542448	0.300452986	0.306653082	0.323743785	0.310264099	0.335233291	0.345405467	0.29930788	0.318138008	0.329312717	0.316271865	0.310401647	0.305282433	0.310490393	0.329405436	0.339347706	0.281701521	0.315928216	0.340656197
GSE1460_INTRATHYMIC_T_PROGENITOR_VS_CD4_THYMOCYTE_DN	0.190101787	0.329525273	0.240505392	0.271256844	0.209022546	0.294783291	0.193497215	0.288564926	0.299246744	0.178900636	0.28074319	0.331263989	0.228361142	0.224955412	0.244495995	0.316882046	0.210538746	0.261188455	0.220955413	0.218539727	0.2766086	0.2634954	0.246600545	0.204548328	0.179125674	0.235621977	0.199340068	0.198996885	0.238822666	0.263115597	0.268773145	0.245359668	0.312902326	0.207423383	0.185352906	0.24495189	0.218119738	0.306184349	0.307360127	0.206851167	0.270347408	0.272634446	0.295986972	0.213505559	0.235175535	0.301961045	0.291129612	0.242734655	0.288844025
GSE1460_INTRATHYMIC_T_PROGENITOR_VS_NAIVE_CD4_TCELL_CORD_BLOOD_UP	0.447002451	0.361681072	0.414981649	0.406177303	0.417481688	0.421826578	0.438835322	0.339745659	0.413966707	0.4136155	0.419701856	0.399438472	0.403964925	0.404100462	0.381636901	0.3630779	0.425943775	0.408911539	0.417892409	0.416124429	0.435336075	0.386146223	0.412070737	0.4060288	0.40933567	0.349491296	0.42285544	0.449913802	0.394335883	0.423453627	0.426925371	0.403617468	0.386405274	0.45004215	0.413885017	0.39409799	0.471029625	0.387649425	0.429273741	0.442190726	0.425659306	0.417474592	0.400313109	0.431684849	0.425299904	0.431217428	0.371001012	0.442813218	0.404708787
GSE1460_INTRATHYMIC_T_PROGENITOR_VS_NAIVE_CD4_TCELL_CORD_BLOOD_DN	0.078945268	0.150852111	0.11549162	0.113508358	0.093413172	0.117643769	0.077245842	0.142420382	0.147873577	0.084689457	0.123001349	0.141025413	0.113779802	0.107741949	0.124332368	0.159836722	0.087935854	0.115296393	0.105805659	0.086258099	0.130763381	0.128415027	0.085459811	0.098406428	0.08888841	0.114008242	0.110468527	0.094496102	0.113632249	0.114067097	0.100092117	0.125425107	0.126236266	0.088505344	0.089144738	0.109357268	0.094515196	0.129114217	0.137569768	0.087926114	0.094277867	0.107591121	0.138424742	0.087566134	0.111340262	0.13561014	0.137497764	0.112519425	0.127029499
GSE1460_INTRATHYMIC_T_PROGENITOR_VS_NAIVE_CD4_TCELL_ADULT_BLOOD_UP	0.383895191	0.313595345	0.364290157	0.35663119	0.39015603	0.374803104	0.392592506	0.276457079	0.374299984	0.372083318	0.379690572	0.346633014	0.364479168	0.338810461	0.317268476	0.328612558	0.370739202	0.358002374	0.383766135	0.364545233	0.401489803	0.321867753	0.370321916	0.363283657	0.362406157	0.289961254	0.377139855	0.387752031	0.344324083	0.386688406	0.387476699	0.369001893	0.333648147	0.396572146	0.366939308	0.34103026	0.430019037	0.327058135	0.379951533	0.404267268	0.404543546	0.358906093	0.358934673	0.376131357	0.388056678	0.383906692	0.314362162	0.395526898	0.351497976
GSE1460_INTRATHYMIC_T_PROGENITOR_VS_NAIVE_CD4_TCELL_ADULT_BLOOD_DN	0.213942149	0.284797183	0.236204516	0.252826744	0.199073539	0.247976423	0.214828791	0.272599243	0.252264747	0.213436343	0.239168327	0.282930142	0.218012786	0.247292669	0.254214593	0.260302674	0.197567759	0.245770686	0.205891929	0.225220429	0.229108203	0.26036362	0.220295251	0.229076704	0.226684547	0.254574875	0.223349839	0.222829184	0.227428663	0.227210228	0.241413547	0.233857938	0.245046483	0.221340028	0.219450206	0.225965256	0.203073659	0.274472115	0.2539571	0.224765956	0.246378515	0.232307714	0.27831035	0.217146603	0.214938098	0.24561782	0.26480778	0.227160416	0.245923949
GSE1460_INTRATHYMIC_T_PROGENITOR_VS_THYMIC_STROMAL_CELL_UP	0.320584072	0.323847471	0.329571083	0.325385273	0.330877523	0.310605947	0.31960213	0.296032886	0.333516205	0.32579325	0.326665582	0.338441608	0.321921515	0.30642279	0.306024612	0.303776217	0.348915509	0.326181823	0.341541038	0.327530818	0.336807578	0.298203908	0.349509299	0.306145718	0.30696242	0.301931405	0.326405481	0.323308222	0.305267217	0.334763921	0.338243705	0.330830469	0.318583267	0.31231174	0.315718213	0.308851406	0.322691679	0.317623765	0.308783182	0.318990466	0.332957457	0.299930166	0.322135799	0.3002368	0.345867118	0.33445439	0.308994757	0.331170601	0.324904115
GSE1460_INTRATHYMIC_T_PROGENITOR_VS_THYMIC_STROMAL_CELL_DN	0.067578055	0.107553879	0.068429476	0.075007198	0.037959128	0.107218311	0.057800827	0.107296154	0.100466902	0.07492199	0.094899001	0.058286597	0.075040585	0.101400576	0.099770144	0.09353731	0.022851789	0.080703778	0.032776815	0.051479108	0.064626917	0.1321426	0.040488943	0.092833322	0.080174609	0.08208169	0.069424183	0.080666293	0.080127278	0.068134326	0.08236434	0.082860866	0.063516779	0.085589362	0.102043456	0.070798949	0.082982212	0.094857045	0.130679283	0.084968529	0.098663489	0.159459788	0.123146934	0.1029637	0.030855864	0.062049396	0.109547412	0.063522332	0.078802475
GSE1460_DP_VS_CD4_THYMOCYTE_UP	0.275617656	0.260626408	0.277469644	0.281092659	0.27697185	0.289770596	0.289176872	0.244702829	0.276483645	0.272445139	0.291613913	0.269057552	0.290017685	0.270234777	0.243869957	0.278682711	0.278963092	0.275688163	0.276739388	0.257725759	0.272551133	0.255980412	0.261640524	0.270932163	0.278530475	0.27233891	0.264107497	0.271993828	0.284134962	0.274342068	0.277955017	0.262451796	0.263899001	0.260169675	0.280034318	0.27761324	0.286537628	0.25539077	0.272958854	0.283855006	0.269242492	0.283001939	0.266608194	0.279039399	0.291343889	0.287208165	0.252113369	0.272744203	0.290266155
GSE1460_DP_VS_CD4_THYMOCYTE_DN	0.196597099	0.307184293	0.23330961	0.24809399	0.205863582	0.27913577	0.185595199	0.28082032	0.284302688	0.161653416	0.253831604	0.288462095	0.232940313	0.242629695	0.25276901	0.297010104	0.220882686	0.252635007	0.230449008	0.216923552	0.264789311	0.261410856	0.228420932	0.211575303	0.1755195	0.240404006	0.218771619	0.187422362	0.242889562	0.253587542	0.256317409	0.238900445	0.287893264	0.222234645	0.168131642	0.2432916	0.226004591	0.278202114	0.284761855	0.195268276	0.247154163	0.273968729	0.282698699	0.212526381	0.236743405	0.288742076	0.289771229	0.248754531	0.28143957
GSE1460_DP_THYMOCYTE_VS_NAIVE_CD4_TCELL_CORD_BLOOD_UP	0.41402736	0.359841319	0.387962647	0.380297866	0.387126109	0.395597827	0.423934077	0.328266266	0.384352776	0.393394488	0.399429475	0.379474852	0.38107293	0.38037994	0.368390572	0.350683459	0.394321087	0.383119688	0.389045929	0.372941489	0.394708008	0.353445098	0.389114372	0.370270114	0.378698635	0.336820746	0.40199813	0.401917854	0.371443289	0.396702341	0.392462154	0.38884328	0.371678409	0.414095843	0.393966401	0.363664339	0.412445089	0.374007292	0.405850964	0.413463752	0.40806474	0.390980069	0.379120752	0.400804758	0.395444313	0.382517118	0.359590931	0.406412062	0.384906589
GSE1460_DP_THYMOCYTE_VS_NAIVE_CD4_TCELL_CORD_BLOOD_DN	0.125404678	0.175004651	0.137087431	0.153395889	0.138353373	0.147042574	0.122427887	0.150851601	0.147648556	0.121743348	0.149781904	0.16661003	0.126884421	0.130403392	0.130990577	0.172381341	0.118039128	0.147457351	0.133941775	0.134290156	0.138695333	0.13762787	0.126333185	0.121339074	0.117179505	0.137141283	0.136357879	0.123224334	0.153111026	0.137317856	0.157244318	0.128426691	0.164331619	0.111310083	0.115979082	0.14421083	0.116979114	0.170437412	0.144303945	0.108621831	0.137069277	0.143173309	0.167365702	0.13121783	0.134279103	0.146059572	0.140899187	0.109976378	0.172053666
GSE1460_DP_THYMOCYTE_VS_NAIVE_CD4_TCELL_ADULT_BLOOD_UP	0.319273002	0.288061547	0.317022989	0.314568572	0.324075339	0.318057452	0.325130405	0.254745481	0.31621622	0.30182083	0.320093386	0.290654358	0.318805086	0.312374267	0.281529582	0.295062039	0.318222717	0.315120094	0.319681063	0.285648659	0.334765506	0.288633099	0.303790729	0.313593736	0.298817139	0.267617164	0.317852072	0.324631444	0.293670799	0.32238862	0.326128311	0.307758376	0.291134395	0.334436855	0.310421008	0.288499323	0.358704317	0.280756245	0.33311833	0.333535134	0.313332724	0.336532761	0.295958419	0.334688525	0.322541857	0.326329344	0.286254737	0.329011509	0.322378256
GSE1460_DP_THYMOCYTE_VS_NAIVE_CD4_TCELL_ADULT_BLOOD_DN	0.315498534	0.376754817	0.336093947	0.341649027	0.308811421	0.363790576	0.315692275	0.357884765	0.341650608	0.313831601	0.346983957	0.36030507	0.32117011	0.343493737	0.345564477	0.368047079	0.289635812	0.341765801	0.316342599	0.325939657	0.343161022	0.344749628	0.304022813	0.323494107	0.308689793	0.342129491	0.330190209	0.301077382	0.342854477	0.337115525	0.325432431	0.327514058	0.353479857	0.319003434	0.302383698	0.339030092	0.310296717	0.364058731	0.348103375	0.306410181	0.307410947	0.32498539	0.367254954	0.339407041	0.321514072	0.35337901	0.3492267	0.315918429	0.363136378
GSE1460_DP_THYMOCYTE_VS_THYMIC_STROMAL_CELL_UP	0.257146333	0.279870006	0.26582181	0.26444744	0.281439758	0.258710933	0.266227466	0.254476898	0.281088721	0.276748859	0.269864907	0.288544801	0.260094353	0.258464907	0.266317112	0.259029605	0.265803051	0.26421872	0.275464361	0.267562099	0.269514689	0.251470873	0.273294873	0.253224852	0.248556419	0.249103569	0.254301206	0.242213261	0.260305149	0.272216704	0.259260325	0.265253394	0.279710098	0.255727411	0.267990567	0.254914281	0.245442344	0.272378064	0.256965373	0.270663981	0.273025268	0.239279847	0.268330278	0.246697854	0.266253788	0.268055321	0.261993398	0.257556383	0.260450279
GSE1460_DP_THYMOCYTE_VS_THYMIC_STROMAL_CELL_DN	0.246844495	0.232523342	0.233976551	0.252371252	0.220483033	0.252006891	0.22631259	0.240187229	0.21895034	0.218192856	0.249111584	0.217053971	0.222038051	0.238526337	0.237037423	0.223220274	0.221437677	0.246531317	0.221885504	0.225216684	0.235252726	0.248177373	0.218862713	0.226955577	0.230847136	0.219184305	0.252638232	0.239723506	0.223163816	0.238012747	0.250607335	0.232659648	0.234857179	0.250484037	0.226272515	0.232140758	0.261177099	0.239736709	0.267811471	0.227395338	0.218116711	0.276739512	0.258028316	0.244547672	0.229026446	0.225234264	0.238810365	0.244293628	0.25678404
GSE1460_CD4_THYMOCYTE_VS_NAIVE_CD4_TCELL_CORD_BLOOD_UP	0.455573813	0.416966504	0.427908162	0.438801154	0.42561472	0.425252302	0.446005305	0.405958721	0.421681405	0.407605073	0.414836342	0.425547377	0.425838076	0.418950409	0.430762706	0.376600257	0.462181242	0.43613628	0.433141411	0.449312285	0.440896827	0.421776509	0.451664352	0.409970729	0.410680431	0.387640077	0.427637934	0.419405109	0.408046798	0.438114786	0.436907501	0.435592843	0.419723574	0.459135082	0.425155236	0.43389384	0.454415236	0.431025659	0.440452567	0.429740342	0.449613865	0.43550991	0.426655335	0.435443585	0.444578481	0.42219795	0.42579597	0.466045786	0.4117063
GSE1460_CD4_THYMOCYTE_VS_NAIVE_CD4_TCELL_CORD_BLOOD_DN	0.166764517	0.220900608	0.189118137	0.18615988	0.187084188	0.204057194	0.162297004	0.206813326	0.20397104	0.163468836	0.204125663	0.194916933	0.199782585	0.199083627	0.190673753	0.223226472	0.152719277	0.1824202	0.187183756	0.158889961	0.192639387	0.204574787	0.159869492	0.197104828	0.185183996	0.204897429	0.18070157	0.172441304	0.213267382	0.18800774	0.191227617	0.178220507	0.213002793	0.176436286	0.174941948	0.195014087	0.177641006	0.20386022	0.198161431	0.167306526	0.180674238	0.213430628	0.196086016	0.169602473	0.185779727	0.208456905	0.208619231	0.176022996	0.208815779
GSE1460_CD4_THYMOCYTE_VS_NAIVE_CD4_TCELL_ADULT_BLOOD_UP	0.323110444	0.339496889	0.326775761	0.341707904	0.301837853	0.350335837	0.307744677	0.301395879	0.329897978	0.288088332	0.33038245	0.327013619	0.328120607	0.296500337	0.303041499	0.313560317	0.329766729	0.341771685	0.315921881	0.329368229	0.344589241	0.298046713	0.350751003	0.286234938	0.283429033	0.281080374	0.325375387	0.300360366	0.294191454	0.325912987	0.343211304	0.326163571	0.338397207	0.326908419	0.308600811	0.313535102	0.357684817	0.314415002	0.357750804	0.311957773	0.354777581	0.3728011	0.329508183	0.334326311	0.321092112	0.342749217	0.324870037	0.33612991	0.346160697
GSE1460_CD4_THYMOCYTE_VS_NAIVE_CD4_TCELL_ADULT_BLOOD_DN	0.276120686	0.306677974	0.278096544	0.294098982	0.287229196	0.31692088	0.272027793	0.324795895	0.301271724	0.262437154	0.308581324	0.312074644	0.279886262	0.305064268	0.312569541	0.318055298	0.236650051	0.293175127	0.274811683	0.265905292	0.297547508	0.313090592	0.249912782	0.30768204	0.281723682	0.314942411	0.280666558	0.267524011	0.330111793	0.28431806	0.286888218	0.273075689	0.304740177	0.275848898	0.256601125	0.316582293	0.260411969	0.320516487	0.289484493	0.278572244	0.261177838	0.271792437	0.31153384	0.257225446	0.283778914	0.318712487	0.318089984	0.27998443	0.309705106
GSE1460_CD4_THYMOCYTE_VS_THYMIC_STROMAL_CELL_UP	0.283830468	0.321186474	0.310173241	0.2959421	0.311850154	0.299564704	0.286121668	0.299389833	0.328331909	0.296098188	0.314454611	0.3355011	0.308225866	0.290580537	0.294674762	0.315755553	0.304692923	0.296621341	0.318965728	0.302136917	0.312656995	0.288589732	0.307391599	0.286719287	0.282340215	0.289679309	0.293378413	0.289650687	0.30106206	0.318848431	0.306650939	0.309783045	0.326115333	0.273284082	0.293020434	0.291453301	0.269264609	0.312140398	0.296617371	0.284483951	0.298092038	0.264572317	0.308354826	0.288028521	0.311139897	0.331138935	0.306921134	0.289173321	0.329967703
GSE1460_CD4_THYMOCYTE_VS_THYMIC_STROMAL_CELL_DN	0.1154694	0.141417265	0.115650044	0.123753853	0.098773384	0.162763334	0.106546923	0.143673633	0.133388123	0.136789174	0.150799936	0.11216101	0.127522478	0.140900068	0.136682616	0.147518166	0.089841952	0.132930013	0.108227681	0.120112552	0.11419084	0.152074851	0.099099866	0.147085906	0.148279762	0.133990114	0.136151344	0.129440902	0.138447908	0.119874815	0.141117198	0.126543369	0.126321486	0.130141094	0.138561989	0.121485083	0.136177132	0.132597643	0.1706148	0.143123555	0.107105919	0.196394628	0.159296126	0.152221228	0.110323053	0.126215145	0.139405904	0.117705295	0.145363518
GSE1460_CORD_VS_ADULT_BLOOD_NAIVE_CD4_TCELL_UP	0.246480179	0.261811975	0.271173315	0.263253392	0.251591501	0.263609202	0.254537015	0.232800389	0.26135772	0.230968075	0.266372046	0.257427133	0.25885794	0.240560763	0.23395622	0.242970452	0.235710826	0.260249204	0.249689339	0.25324947	0.2606834	0.24244494	0.250374476	0.230066143	0.226658869	0.228555254	0.246077029	0.233025227	0.225148019	0.254963131	0.273081613	0.257097097	0.268763979	0.244194852	0.238579446	0.250385947	0.285149026	0.24374669	0.2700816	0.244261965	0.25918622	0.275330889	0.247746304	0.264268835	0.254179204	0.27090542	0.252051902	0.262645789	0.269728136
GSE1460_CORD_VS_ADULT_BLOOD_NAIVE_CD4_TCELL_DN	0.418836176	0.400998068	0.406852278	0.404793115	0.399067563	0.38917108	0.402139431	0.406253828	0.386740752	0.387624563	0.40720229	0.413648733	0.385511617	0.405500431	0.408643897	0.376965974	0.40474005	0.406446837	0.403947356	0.407000215	0.404879352	0.409080196	0.404442706	0.403773513	0.393285005	0.391655961	0.401332545	0.406131453	0.409298222	0.401768254	0.387138626	0.412266975	0.399254806	0.419653618	0.391064831	0.413349797	0.414559341	0.4220223	0.400848779	0.391924822	0.401201539	0.392351143	0.397186262	0.401514471	0.410519572	0.402244773	0.405270674	0.413218803	0.397954772
GSE1460_NAIVE_CD4_TCELL_CORD_BLOOD_VS_THYMIC_STROMAL_CELL_UP	0.200335894	0.228462486	0.214974343	0.200841016	0.217120559	0.208125125	0.209822796	0.220653257	0.223806892	0.218238563	0.217229192	0.227066348	0.216558394	0.209717703	0.221255436	0.237945576	0.202733463	0.199904379	0.209218893	0.201834679	0.220449111	0.208641855	0.20167772	0.216200642	0.205728527	0.217265942	0.199807286	0.207224885	0.220816723	0.215861597	0.196949079	0.214684726	0.225678555	0.193095179	0.224873802	0.205899023	0.18721114	0.225244622	0.204125334	0.203843431	0.21008659	0.179046326	0.216067086	0.191723548	0.208755154	0.226854124	0.216673019	0.187494364	0.223074412
GSE1460_NAIVE_CD4_TCELL_CORD_BLOOD_VS_THYMIC_STROMAL_CELL_DN	0.314521114	0.246983589	0.273334038	0.287863036	0.272596236	0.281163736	0.304793656	0.258870518	0.252884458	0.279159929	0.286011194	0.255700807	0.271589274	0.291737272	0.272377963	0.243638669	0.300363804	0.282255843	0.276497048	0.303465158	0.291235325	0.293159314	0.295119532	0.293694308	0.292075019	0.255876518	0.296984457	0.294267286	0.275879637	0.273908887	0.300419936	0.298944949	0.254263668	0.315743576	0.296533987	0.279364281	0.332457636	0.276168585	0.304052966	0.312600337	0.314708312	0.314603939	0.27903162	0.313362222	0.284580026	0.269793671	0.27311888	0.313630329	0.267510388
GSE1460_NAIVE_CD4_TCELL_ADULT_BLOOD_VS_THYMIC_STROMAL_CELL_UP	0.324484397	0.345659078	0.342023606	0.323416411	0.325310265	0.320155238	0.330115347	0.33443755	0.340022728	0.33294412	0.336671559	0.359445053	0.325889848	0.328836901	0.327672375	0.326495091	0.321898055	0.325901064	0.330134227	0.346115587	0.33361306	0.321346065	0.339762523	0.315555066	0.326747629	0.332652766	0.314888352	0.310833297	0.321617747	0.329467914	0.323802677	0.338320316	0.346311314	0.322179639	0.334418442	0.320709192	0.305922403	0.347954996	0.323775008	0.315921317	0.333150743	0.302625236	0.331571735	0.325365549	0.330746647	0.339627669	0.32956473	0.323120856	0.338498921
GSE1460_NAIVE_CD4_TCELL_ADULT_BLOOD_VS_THYMIC_STROMAL_CELL_DN	0.196750713	0.183816063	0.165365717	0.178693059	0.185628076	0.195450092	0.20401122	0.184773043	0.204519559	0.177661533	0.202328007	0.152470867	0.182132853	0.194151716	0.186100046	0.186030646	0.169981651	0.181167436	0.181137995	0.164405256	0.190711106	0.213128867	0.16841659	0.205283479	0.177125919	0.147840347	0.189318239	0.208106757	0.182505415	0.196785139	0.200630813	0.172036708	0.177396543	0.217265311	0.194372099	0.18237411	0.219928883	0.175952913	0.227443444	0.209541904	0.203693427	0.237734338	0.200297257	0.212329733	0.189605289	0.188051333	0.201894004	0.213452296	0.186073557
GSE14769_UNSTIM_VS_20MIN_LPS_BMDM_UP	-0.180323581	-0.168222402	-0.171941174	-0.150522007	-0.165637342	-0.164778216	-0.167048829	-0.167063096	-0.158971676	-0.171701312	-0.157844773	-0.163981221	-0.164650335	-0.181460855	-0.185307275	-0.144638959	-0.186534234	-0.153067836	-0.156292513	-0.185739912	-0.157774068	-0.159612228	-0.172990408	-0.161059885	-0.172124364	-0.168559947	-0.166817957	-0.161730043	-0.156453045	-0.154038303	-0.161841538	-0.170782275	-0.170219033	-0.185833597	-0.164726697	-0.171556179	-0.16717436	-0.169410182	-0.163975344	-0.171670792	-0.163966992	-0.157195769	-0.168490397	-0.168197084	-0.162604378	-0.167810253	-0.180729036	-0.163972796	-0.154835853
GSE14769_UNSTIM_VS_20MIN_LPS_BMDM_DN	0.193610814	0.255900118	0.215064696	0.217128574	0.195348463	0.238959431	0.191485479	0.221094227	0.222044349	0.208468879	0.22233555	0.226963575	0.214767365	0.208561845	0.216378723	0.237893173	0.176518953	0.214203117	0.19992617	0.208884657	0.240015925	0.207634912	0.205320024	0.201050581	0.199482917	0.212014848	0.222179572	0.205097853	0.190535814	0.197125533	0.228446229	0.211592154	0.231652072	0.218821007	0.208584072	0.205931096	0.223883689	0.216750942	0.252495767	0.226657919	0.212906012	0.248517204	0.237988682	0.228525048	0.20572606	0.233569062	0.234407905	0.211274249	0.216467247
GSE14769_UNSTIM_VS_40MIN_LPS_BMDM_UP	0.065782707	0.069627573	0.059916231	0.068437757	0.071863332	0.067486322	0.065174309	0.084522118	0.075081632	0.082210658	0.064739813	0.062966499	0.058940799	0.073803368	0.080738758	0.075063334	0.049220416	0.066987834	0.065866066	0.053696066	0.066800792	0.089762252	0.044533559	0.088685068	0.064618281	0.077756341	0.059572365	0.075275659	0.07950826	0.071205272	0.074005056	0.074474356	0.069540444	0.06096415	0.077609991	0.080368591	0.056798603	0.065519418	0.051922084	0.068356594	0.069282959	0.05108458	0.066607913	0.059229941	0.065251521	0.067903829	0.078013963	0.050547343	0.081636341
GSE14769_UNSTIM_VS_40MIN_LPS_BMDM_DN	0.222244315	0.325525022	0.245265687	0.303989396	0.228520485	0.305704206	0.23591863	0.298006173	0.279863789	0.214333071	0.259751742	0.271401036	0.261963116	0.270439541	0.262995409	0.309013734	0.222766533	0.270236055	0.235056919	0.262039746	0.292582203	0.269675148	0.221843588	0.244075944	0.272857828	0.309990518	0.273904653	0.254041556	0.24871436	0.248152829	0.313435732	0.239424053	0.255230689	0.24752013	0.271961743	0.255960027	0.279278551	0.242600151	0.317647552	0.28749862	0.260349881	0.264111496	0.308930442	0.268164271	0.259355251	0.262544698	0.310798057	0.271062134	0.270272134
GSE14769_UNSTIM_VS_60MIN_LPS_BMDM_UP	0.308429211	0.302523138	0.311233375	0.316608054	0.325079084	0.310015261	0.307054174	0.331333288	0.307483928	0.312823854	0.305708409	0.304171007	0.304827487	0.324505143	0.315505498	0.307712084	0.308968065	0.320291755	0.326959701	0.309564517	0.313105775	0.329898457	0.313678859	0.329321333	0.32628617	0.336258187	0.305919611	0.324908556	0.336855236	0.310003306	0.295783184	0.308837904	0.302062654	0.313489373	0.307166024	0.328795472	0.31809675	0.315624978	0.295251187	0.315153633	0.273833708	0.296793177	0.290207519	0.287957065	0.336159234	0.304842029	0.31670666	0.311865898	0.297881467
GSE14769_UNSTIM_VS_60MIN_LPS_BMDM_DN	0.259645844	0.352932327	0.273284852	0.330078988	0.254050286	0.324910331	0.26710385	0.351693412	0.315590799	0.233407006	0.28492914	0.290362908	0.286281851	0.317630182	0.309152223	0.35177421	0.235700133	0.31052442	0.253643392	0.267092764	0.329804043	0.319491986	0.246843286	0.288935092	0.309013929	0.361649499	0.293178892	0.288998668	0.29040063	0.275519316	0.350503488	0.272267774	0.28352153	0.292380776	0.296248449	0.288252738	0.295065729	0.275592058	0.347054543	0.306057225	0.275252777	0.299419164	0.348999251	0.281607582	0.278913142	0.295909161	0.35542649	0.307625814	0.309771264
GSE14769_UNSTIM_VS_80MIN_LPS_BMDM_UP	0.30688671	0.300723341	0.288966199	0.296175297	0.312947966	0.301084704	0.294218645	0.317980926	0.302652997	0.318091512	0.292540367	0.300712046	0.312851094	0.305317282	0.303610183	0.309139022	0.296865429	0.309770949	0.326265708	0.31589958	0.302061534	0.316846193	0.316378638	0.314453941	0.292587987	0.307855211	0.296647465	0.304401528	0.307041195	0.308369828	0.282272892	0.303092795	0.313811849	0.309747785	0.290373411	0.315961811	0.283987011	0.314387153	0.288835374	0.294354139	0.303670059	0.298855535	0.284582796	0.288758747	0.316666419	0.286209218	0.309662394	0.293507226	0.285960834
GSE14769_UNSTIM_VS_80MIN_LPS_BMDM_DN	0.188393997	0.299111353	0.203362908	0.259618731	0.180523968	0.257416058	0.198192572	0.276649148	0.230703037	0.16077978	0.214261985	0.221914893	0.212385537	0.240331457	0.240078544	0.273081685	0.194651047	0.236447419	0.180719626	0.201201247	0.260907286	0.245300988	0.19992794	0.217385281	0.236962258	0.300767586	0.234244337	0.217470473	0.217173456	0.205111719	0.284502886	0.205930177	0.221356097	0.210950561	0.234070609	0.213240803	0.230248457	0.209594476	0.281976053	0.228982577	0.217155568	0.240403577	0.276071807	0.217822403	0.217135352	0.229675579	0.285593422	0.243653207	0.236921293
GSE14769_UNSTIM_VS_120MIN_LPS_BMDM_UP	0.34138793	0.332699606	0.332980603	0.326455283	0.346737177	0.325321055	0.333247402	0.342206448	0.326724724	0.344714877	0.327050297	0.33370125	0.34249559	0.326625679	0.340207154	0.337848094	0.331160625	0.341480238	0.352224806	0.338202774	0.340285364	0.341248599	0.344727577	0.343796243	0.31903667	0.319020084	0.329255709	0.340620985	0.348579993	0.335561438	0.306862739	0.335357765	0.343969026	0.346784505	0.328557078	0.351710512	0.325484529	0.344195275	0.328244072	0.328768594	0.331844785	0.327230039	0.326412853	0.316264101	0.353135939	0.321169181	0.338787477	0.337425413	0.318964449
GSE14769_UNSTIM_VS_120MIN_LPS_BMDM_DN	0.23489521	0.310184181	0.238473088	0.298165498	0.238075576	0.281301288	0.238741289	0.30371915	0.292364626	0.207997169	0.243475475	0.281710621	0.233423123	0.285907934	0.276061374	0.302077154	0.237243906	0.281967336	0.245640262	0.262459677	0.318589352	0.294315413	0.25611261	0.258473835	0.267872667	0.295738125	0.2783785	0.248809307	0.256244069	0.267479989	0.31611654	0.271917281	0.27530351	0.259959451	0.256528355	0.253560944	0.267857231	0.252279196	0.307030861	0.269808554	0.2879613	0.287589036	0.319204364	0.259292624	0.264896389	0.281391884	0.312889214	0.28685662	0.283123166
GSE14769_UNSTIM_VS_240MIN_LPS_BMDM_UP	0.317856006	0.291512149	0.297861189	0.308095044	0.312936399	0.306395221	0.325292314	0.301035151	0.309867308	0.297996754	0.302529208	0.287979713	0.2946909	0.312148978	0.302285437	0.30801423	0.306133392	0.314014978	0.310323605	0.29717074	0.321994959	0.313944585	0.282524504	0.328261795	0.303762634	0.294362442	0.300295627	0.348216328	0.312995266	0.304350069	0.301181946	0.296095017	0.292447427	0.337564298	0.293487312	0.314437601	0.330788229	0.293545473	0.307456164	0.317921986	0.306433879	0.296277092	0.295950348	0.300663079	0.318952837	0.31354537	0.302302883	0.322804318	0.295120407
GSE14769_UNSTIM_VS_240MIN_LPS_BMDM_DN	0.276471795	0.300767447	0.272816242	0.29898882	0.258680242	0.260016627	0.274745674	0.309111508	0.288445393	0.251623277	0.270852897	0.290303754	0.263200895	0.288401886	0.288802435	0.280842238	0.281881239	0.292165621	0.268941974	0.27901826	0.300133399	0.306810615	0.290780993	0.263042056	0.26522769	0.285251252	0.292766907	0.254514065	0.262376299	0.292695231	0.315432584	0.278020938	0.300533515	0.283439587	0.258901425	0.271665621	0.280555113	0.291418552	0.277127295	0.259280449	0.28227411	0.246844543	0.301332809	0.281432606	0.274600254	0.27518796	0.312328506	0.291222093	0.296258106
GSE14769_UNSTIM_VS_360MIN_LPS_BMDM_UP	0.379724915	0.344678672	0.365439027	0.374090125	0.37534592	0.366470176	0.385439424	0.34499476	0.352085353	0.360730954	0.36428864	0.333339873	0.364570408	0.365973682	0.35375072	0.355162601	0.357182328	0.373134647	0.366835384	0.357940486	0.367164259	0.360581248	0.352135685	0.37653022	0.368203391	0.343130574	0.370828639	0.385071006	0.377273785	0.362997008	0.355967963	0.352717825	0.345517684	0.38887331	0.354183018	0.37444494	0.392116162	0.347203909	0.363940447	0.378029725	0.338567514	0.369279509	0.358409262	0.371042589	0.377852435	0.360182226	0.356556313	0.375783839	0.355628434
GSE14769_UNSTIM_VS_360MIN_LPS_BMDM_DN	0.255929155	0.274447839	0.243407081	0.249433985	0.24640014	0.256169297	0.255524741	0.276475648	0.269637513	0.225963139	0.244671505	0.266060561	0.240173466	0.246850987	0.263133776	0.251175024	0.249734422	0.256358131	0.24828971	0.245844493	0.260220115	0.27040183	0.249120395	0.251551271	0.221888328	0.23770415	0.260043047	0.236260589	0.236632814	0.263703093	0.256065845	0.247433374	0.269094438	0.257466038	0.23076108	0.258578006	0.23652589	0.276194138	0.25660815	0.225079589	0.274203	0.243876393	0.27453864	0.270027598	0.246191113	0.268891464	0.272954478	0.264756929	0.255492805
GSE14769_20MIN_VS_360MIN_LPS_BMDM_UP	0.347672286	0.298918642	0.327702844	0.331067237	0.342179644	0.327461206	0.353669743	0.306684642	0.319168419	0.330734306	0.329731223	0.314462465	0.325567386	0.3325764	0.327653442	0.303730012	0.327649462	0.334243012	0.336658601	0.329442722	0.329373077	0.334969934	0.307614224	0.346734287	0.313312483	0.283470978	0.324943553	0.351061885	0.331902684	0.333498833	0.325951167	0.318031024	0.298336992	0.358199923	0.321345172	0.33888308	0.355167561	0.315575616	0.332603149	0.33804609	0.316521646	0.338335274	0.322635195	0.346491283	0.342629306	0.329068224	0.324349486	0.345972796	0.315446007
GSE14769_20MIN_VS_360MIN_LPS_BMDM_DN	0.251654772	0.24904139	0.248774732	0.247018311	0.231494625	0.250095701	0.242846952	0.249233856	0.253727181	0.22307185	0.236518927	0.252161035	0.231870003	0.23085627	0.244929578	0.222178469	0.241814947	0.248214408	0.250396293	0.252360488	0.249525654	0.246414671	0.251748362	0.239045069	0.237399236	0.235263126	0.247129609	0.223972435	0.235444058	0.250445089	0.260741794	0.250595601	0.249340545	0.246568652	0.232035764	0.241694189	0.255244607	0.257245808	0.26108178	0.233560223	0.246880451	0.256286351	0.266696345	0.261931856	0.234436253	0.258981608	0.25096996	0.250695539	0.26059917
GSE14769_40MIN_VS_360MIN_LPS_BMDM_UP	0.360924996	0.330256756	0.347981329	0.338876765	0.35713424	0.339025612	0.367578269	0.330351007	0.327674835	0.351849595	0.341755413	0.332586885	0.348039112	0.350742225	0.349751957	0.324203306	0.346254865	0.339609998	0.356062801	0.34909057	0.355849247	0.348589306	0.343510688	0.357487299	0.349912188	0.330346111	0.354345219	0.3551942	0.354559537	0.354265991	0.341304126	0.342187299	0.334764751	0.361991829	0.35103512	0.364789392	0.353849562	0.346762811	0.33831583	0.35722771	0.340941949	0.33098679	0.349596064	0.357369909	0.362394221	0.339041614	0.342249804	0.357883253	0.331540251
GSE14769_40MIN_VS_360MIN_LPS_BMDM_DN	0.280431182	0.301532293	0.273718584	0.278258427	0.268706977	0.275371488	0.277627817	0.292967744	0.282226573	0.268180297	0.274925884	0.273626969	0.28920401	0.27777948	0.288389114	0.270231678	0.277310704	0.284245483	0.280749149	0.264424947	0.292304891	0.291995487	0.272709818	0.285510378	0.262388567	0.277322637	0.290488304	0.271506057	0.269039687	0.286253364	0.292684986	0.271380249	0.286196811	0.27323836	0.277883676	0.269108857	0.260101937	0.291719924	0.288755004	0.266107513	0.279192378	0.284419049	0.285997767	0.292501165	0.276396215	0.289246198	0.293654496	0.28858955	0.291279582
GSE15215_CD2_POS_VS_NEG_PDC_UP	0.093983748	0.165253659	0.141190838	0.144085379	0.133151283	0.15470099	0.112396812	0.165794441	0.152520477	0.111725739	0.168046661	0.128017188	0.150884471	0.161598141	0.148533129	0.198948605	0.083174322	0.150864454	0.128589944	0.107642695	0.1510323	0.165669303	0.108993345	0.169363121	0.143251154	0.178355779	0.130069776	0.118339933	0.16001987	0.129614552	0.156248442	0.15218818	0.146585342	0.1223668	0.121540456	0.12924792	0.117689442	0.133089155	0.146860112	0.118933473	0.104231335	0.1467866	0.156447633	0.139472624	0.131490548	0.165817769	0.173220951	0.118997185	0.155488045
GSE15215_CD2_POS_VS_NEG_PDC_DN	0.424870638	0.390699875	0.390765285	0.408944424	0.394796215	0.400754234	0.406697576	0.398860998	0.398398407	0.380670831	0.390747845	0.401530046	0.399563029	0.407816889	0.407196079	0.370224987	0.411128346	0.404603466	0.40873972	0.398772909	0.411262234	0.411138858	0.409479336	0.401979715	0.388096188	0.401686317	0.405323166	0.414892018	0.387948944	0.41705484	0.412682182	0.397659805	0.387645661	0.414591207	0.396366468	0.402172004	0.408244932	0.401702625	0.397453775	0.400028772	0.408398504	0.400159917	0.395485137	0.398829138	0.413342184	0.399570786	0.401884733	0.416205865	0.385651571
GSE15324_NAIVE_VS_ACTIVATED_CD8_TCELL_UP	0.096822908	0.18142202	0.156405281	0.135612676	0.144329337	0.167435131	0.099011153	0.16919751	0.174862866	0.129833488	0.158042877	0.16730241	0.138868172	0.135352072	0.137712903	0.204621419	0.11211352	0.148694405	0.162995906	0.111338116	0.153175692	0.148691289	0.147472865	0.143851834	0.137267838	0.174068924	0.121335981	0.115218376	0.159086327	0.143239976	0.151402694	0.131276892	0.16058286	0.087792836	0.117186564	0.146743675	0.108716343	0.13990686	0.14586969	0.114714825	0.132346594	0.124021321	0.144990756	0.100133123	0.153347873	0.163931581	0.15973207	0.118835347	0.166466143
GSE15324_NAIVE_VS_ACTIVATED_CD8_TCELL_DN	0.168550957	0.180790635	0.165718118	0.143890235	0.169894415	0.172274686	0.183104617	0.158532974	0.165007438	0.169292601	0.184662642	0.146877215	0.172407247	0.170557359	0.155938776	0.179347438	0.155239596	0.149278119	0.161259172	0.159647688	0.178886424	0.169031353	0.158633775	0.157749664	0.174762672	0.165023173	0.182525024	0.172459223	0.167141172	0.156661558	0.177128248	0.163547984	0.170005027	0.176259342	0.169539958	0.165147482	0.184849155	0.172892762	0.19340285	0.169821825	0.17481857	0.188984451	0.171101425	0.197173261	0.168447301	0.159453755	0.169276204	0.171615106	0.168160874
GSE15324_NAIVE_VS_ACTIVATED_ELF4_KO_CD8_TCELL_UP	0.171548799	0.217632583	0.198154778	0.209617845	0.200389186	0.212154448	0.181508356	0.232114529	0.221710589	0.20952477	0.20893879	0.214957992	0.203673836	0.219447753	0.21381525	0.242049709	0.172018165	0.206740052	0.203022003	0.189490812	0.207953387	0.218418269	0.179489952	0.220188964	0.21661479	0.253426013	0.194811531	0.17409253	0.218825318	0.197250095	0.205069883	0.200303765	0.217446124	0.172567811	0.201364453	0.204884532	0.17404349	0.206917162	0.192530876	0.196083344	0.192360804	0.194874548	0.208807297	0.188700706	0.196230599	0.220543799	0.220595744	0.171920046	0.212639077
GSE15324_NAIVE_VS_ACTIVATED_ELF4_KO_CD8_TCELL_DN	0.229625289	0.215601427	0.218599093	0.221985853	0.206785079	0.211890275	0.235574509	0.200732384	0.213039909	0.230652312	0.225150117	0.211822611	0.208788523	0.21428011	0.212759956	0.198513669	0.237245415	0.220315678	0.215308533	0.231091867	0.218435352	0.208937204	0.22635631	0.216617615	0.227142282	0.204298024	0.224161445	0.247270711	0.20728512	0.21626308	0.219204337	0.216238676	0.210520025	0.236985738	0.241766338	0.209127091	0.236642007	0.207772743	0.224910283	0.241799464	0.228401725	0.209077863	0.21511557	0.231692948	0.222983618	0.211250715	0.212137677	0.235911643	0.201122395
GSE15324_ELF4_KO_VS_WT_NAIVE_CD8_TCELL_UP	0.071323577	0.094142463	0.075597815	0.077116094	0.086674585	0.102667305	0.075365105	0.07377394	0.081236722	0.07962055	0.09684307	0.08540661	0.071968039	0.081065146	0.078443283	0.122217382	0.052021984	0.076662978	0.077156217	0.059645825	0.101982302	0.08145024	0.062677405	0.095547942	0.083753597	0.094138702	0.080287567	0.084808301	0.092273486	0.082622593	0.089275633	0.100593202	0.098467201	0.08433813	0.068798801	0.084001154	0.077252391	0.096671948	0.099703156	0.086735386	0.08248438	0.11140978	0.072928052	0.092219493	0.078487908	0.095526516	0.085253104	0.077250752	0.084846967
GSE15324_ELF4_KO_VS_WT_NAIVE_CD8_TCELL_DN	-0.048824443	-0.036780732	-0.057337047	-0.030864459	-0.058398496	-0.009154405	-0.038439625	-0.030615893	-0.039089096	-0.050716468	-0.028894893	-0.061082857	-0.032645896	-0.013915573	-0.040221934	-0.007644587	-0.065956456	-0.02513398	-0.059956464	-0.059456648	-0.030045939	-0.034845702	-0.081294148	-0.022447251	-0.020032291	-0.008500121	-0.032878779	-0.042921289	-0.030451953	-0.038379068	-0.045915584	-0.047446486	-0.050190967	-0.036912046	-0.036470654	-0.050775564	-0.025775759	-0.052623326	-0.014105277	-0.024227284	-0.056389941	-0.016900752	-0.023100257	-0.024193541	-0.042713856	-0.041294126	-0.030942242	-0.053475894	-0.054220037
GSE15324_ELF4_KO_VS_WT_ACTIVATED_CD8_TCELL_UP	0.249337821	0.21790926	0.236476585	0.223116156	0.217433368	0.211762274	0.228163322	0.218860088	0.20725516	0.227461899	0.21511337	0.237111068	0.217602536	0.220386684	0.239109116	0.186791248	0.239523999	0.22360132	0.219444133	0.24240258	0.220062841	0.227748022	0.234656317	0.211290968	0.221489098	0.213607814	0.236037459	0.20651736	0.213172391	0.22503658	0.231689111	0.234951695	0.228395248	0.238098699	0.230605063	0.235770871	0.233668185	0.237639324	0.226759485	0.232596279	0.244177617	0.241669213	0.234242908	0.249033879	0.21900006	0.203994734	0.225923293	0.239901745	0.214021357
GSE15324_ELF4_KO_VS_WT_ACTIVATED_CD8_TCELL_DN	0.163842741	0.1826191	0.161227013	0.180949308	0.172363163	0.185156195	0.165745721	0.185930216	0.182878482	0.168360573	0.168953478	0.171566531	0.167890456	0.184730077	0.170592075	0.196626091	0.166198164	0.17692801	0.185063667	0.166323481	0.189020293	0.180788672	0.170928099	0.179837576	0.172687691	0.185308505	0.168803182	0.183146675	0.183369316	0.180090284	0.161584356	0.165906276	0.175765752	0.170098724	0.164968834	0.171702743	0.156790484	0.166331108	0.168213225	0.173681915	0.167664244	0.167147742	0.159338626	0.161504158	0.183288119	0.186946003	0.184239434	0.171754716	0.166632494
GSE15659_TREG_VS_TCONV_UP	0.050748949	0.086565491	0.065907402	0.046369322	0.051645969	0.055630277	0.055717297	0.043060725	0.055903711	0.05225951	0.070978596	0.052679375	0.067377148	0.050324251	0.038166619	0.046486719	0.054721522	0.052741931	0.040981138	0.071990572	0.048497316	0.05695935	0.050571927	0.052210408	0.052161523	0.044662157	0.069355437	0.062704693	0.049585351	0.04757177	0.061338721	0.054669019	0.046930168	0.060002703	0.059041383	0.056059891	0.080746157	0.055224411	0.090759556	0.05226115	0.089371848	0.095203632	0.062277829	0.071157523	0.044763778	0.055917553	0.051877694	0.063678817	0.063257621
GSE15659_TREG_VS_TCONV_DN	0.032982805	0.076662497	0.042266872	0.054756116	0.036509563	0.069610399	0.019334949	0.049884734	0.040720177	0.02512309	0.045915159	0.049994064	0.043423703	0.027969503	0.02955438	0.064166197	0.053565903	0.06317997	0.035665319	0.039405212	0.043092119	0.043530398	0.052214474	0.022024349	0.024347886	0.039439311	0.029305083	0.023669846	0.043216335	0.049233186	0.053965921	0.046983536	0.069456954	0.033113036	0.008866875	0.040908278	0.039600933	0.048867647	0.04962907	0.020976736	0.03203743	0.082418956	0.060512771	0.041745684	0.042335662	0.054916784	0.043612891	0.040789345	0.062222929
GSE15659_NAIVE_VS_PTPRC_NEG_CD4_TCELL_UP	0.107646334	0.125077104	0.106898286	0.117415597	0.121478453	0.124065835	0.11075454	0.112406094	0.121950212	0.122109961	0.11777824	0.128373254	0.136231243	0.105912829	0.123852346	0.11810291	0.127463106	0.122471041	0.121227675	0.10802555	0.134772652	0.116051497	0.106294533	0.123604507	0.12468782	0.110369687	0.117126609	0.102369217	0.118486178	0.130451534	0.1258806	0.110364356	0.119010871	0.109145962	0.110000916	0.115074617	0.109014366	0.130046877	0.130461552	0.119324751	0.117986773	0.136243017	0.110933821	0.099026708	0.126825479	0.115158952	0.11335023	0.123095137	0.120835164
GSE15659_NAIVE_VS_PTPRC_NEG_CD4_TCELL_DN	0.106073379	0.104988095	0.108039962	0.119538068	0.107964585	0.114883624	0.112577524	0.13682023	0.126915848	0.093828352	0.105497983	0.099576346	0.120569513	0.122757445	0.127119184	0.113422336	0.111781536	0.126846385	0.114547004	0.084729491	0.124091214	0.14890494	0.108815319	0.139879782	0.102274693	0.115607806	0.114413097	0.131116531	0.122087391	0.128110692	0.110600456	0.124030021	0.103588762	0.124797761	0.108379188	0.114758028	0.123598813	0.102434852	0.125649633	0.104819747	0.114164314	0.116603309	0.119427576	0.114833707	0.129564563	0.12383668	0.128690938	0.124405341	0.120241059
GSE15659_NAIVE_CD4_TCELL_VS_RESTING_TREG_UP	0.166692591	0.189290026	0.17205884	0.183332008	0.183553812	0.182350108	0.168408933	0.16847365	0.195446325	0.168063024	0.18370757	0.190656171	0.180462345	0.162068945	0.167828144	0.172617153	0.184391578	0.181047836	0.18925664	0.169789505	0.187303823	0.173691617	0.168791901	0.170637064	0.154038925	0.160098129	0.166965204	0.170398427	0.176101646	0.182820732	0.177017632	0.171036183	0.184183073	0.158466781	0.164806703	0.169406021	0.172916544	0.189182101	0.185102357	0.169556999	0.174150258	0.193939293	0.17146211	0.174761989	0.187572945	0.186825242	0.165840413	0.163025502	0.197476608
GSE15659_NAIVE_CD4_TCELL_VS_RESTING_TREG_DN	0.069807583	0.072759052	0.084028128	0.08063974	0.083936806	0.088799332	0.07987648	0.09271871	0.091344617	0.082592855	0.082691146	0.07037874	0.082450912	0.085708961	0.090352474	0.103852991	0.06979201	0.089356682	0.086310073	0.066552894	0.095486017	0.099227846	0.071831963	0.098414374	0.07458152	0.089163355	0.075895187	0.095259333	0.093517802	0.088819321	0.08614639	0.080131153	0.071142707	0.081269356	0.077413596	0.083791184	0.074825887	0.073957016	0.080949157	0.082104023	0.074748901	0.07381787	0.082132965	0.084734276	0.089503833	0.096292634	0.089730244	0.066921447	0.086013347
GSE15659_NAIVE_CD4_TCELL_VS_NONSUPPRESSIVE_TCELL_UP	0.110412955	0.138050126	0.11831307	0.132448766	0.128812233	0.143512099	0.11620135	0.115798117	0.129440111	0.130997988	0.133103822	0.140859288	0.129446691	0.105313875	0.110354443	0.137223539	0.128567192	0.130051834	0.125368474	0.135366916	0.135983888	0.110248577	0.133042117	0.113937585	0.131428944	0.123623865	0.121391584	0.11724278	0.129473806	0.130523273	0.134727906	0.120931718	0.1266763	0.101875456	0.12707153	0.130155282	0.112844919	0.12925595	0.125585556	0.115185989	0.120458273	0.122103981	0.120143184	0.112488937	0.129250476	0.120927896	0.11100267	0.109152154	0.124988977
GSE15659_NAIVE_CD4_TCELL_VS_NONSUPPRESSIVE_TCELL_DN	0.135710156	0.136008792	0.149998466	0.158075043	0.142831008	0.147913182	0.145036047	0.171000269	0.156848267	0.12401961	0.138206896	0.131168019	0.145988902	0.172751192	0.167216697	0.161835871	0.132230325	0.152559682	0.153723553	0.119356935	0.165502138	0.181322283	0.126087783	0.183184774	0.151123591	0.168678121	0.148138281	0.161243224	0.167806757	0.153626459	0.150779858	0.141887965	0.125769891	0.151503975	0.138507711	0.152512673	0.155237726	0.134970619	0.145688173	0.140037876	0.117935112	0.135218822	0.143994908	0.145419481	0.156417064	0.169324452	0.166510776	0.14577555	0.162691225
GSE15659_NAIVE_CD4_TCELL_VS_ACTIVATED_TREG_UP	0.068795003	0.098786839	0.091414068	0.098238069	0.088023184	0.099012783	0.072077283	0.0776749	0.099913085	0.078893324	0.091411536	0.104576074	0.086641047	0.062019472	0.076569404	0.097053711	0.080946661	0.097819974	0.088676019	0.085644192	0.081318712	0.0765983	0.088438072	0.066119568	0.073153917	0.072375928	0.071299944	0.08417395	0.084903754	0.091681483	0.078278253	0.075493909	0.084597853	0.061190711	0.065840948	0.084886433	0.085097196	0.094973879	0.08505005	0.066007992	0.076490276	0.096855472	0.082577828	0.085246424	0.085266369	0.087041084	0.070421356	0.074266531	0.101688432
GSE15659_NAIVE_CD4_TCELL_VS_ACTIVATED_TREG_DN	0.131875966	0.124682344	0.135176912	0.13768293	0.12536842	0.152923421	0.132568551	0.14864872	0.147509316	0.115836633	0.139683248	0.124651419	0.126433021	0.146085962	0.143292174	0.14419287	0.120734324	0.14246237	0.130457838	0.110087788	0.147424261	0.151307161	0.129507281	0.157055699	0.133970343	0.147840711	0.123271486	0.150925614	0.142698169	0.14447515	0.127890299	0.138358364	0.132675765	0.145536424	0.129405264	0.134400779	0.142901247	0.130354676	0.144922163	0.132078703	0.133716832	0.144590414	0.131172123	0.135368962	0.135073232	0.151601286	0.147572698	0.137418661	0.146179618
GSE15659_CD45RA_NEG_CD4_TCELL_VS_RESTING_TREG_UP	0.0859328	0.105759824	0.08945017	0.102387742	0.103648472	0.101110724	0.09095565	0.11456736	0.125747076	0.076243373	0.114132058	0.107524936	0.089987536	0.107301073	0.10950118	0.108323259	0.088361576	0.099028485	0.096399223	0.07428414	0.112681047	0.125764076	0.072847113	0.110307578	0.083071507	0.089577642	0.09360425	0.099484079	0.117352582	0.09126832	0.103032454	0.083777465	0.106027918	0.097504187	0.086535943	0.105449977	0.096450803	0.108686997	0.109601036	0.077802877	0.081668266	0.118132535	0.105593291	0.10464914	0.101309726	0.11748945	0.113566859	0.098990976	0.125606793
GSE15659_CD45RA_NEG_CD4_TCELL_VS_RESTING_TREG_DN	0.129183483	0.112391794	0.128531629	0.10972767	0.116107423	0.11259742	0.128948318	0.123413371	0.112096771	0.136567898	0.108979535	0.120373283	0.128300941	0.118512611	0.125665435	0.110655912	0.129768536	0.115885123	0.122253943	0.133661839	0.120825587	0.122345304	0.11889058	0.117852016	0.10749425	0.111534609	0.120565285	0.11373534	0.111885778	0.131720034	0.115861163	0.136149971	0.116409386	0.127186626	0.124727502	0.116457589	0.108180475	0.130043819	0.11099933	0.120739586	0.136798061	0.110519041	0.131226948	0.119291793	0.124631827	0.118561338	0.119611359	0.118142063	0.113580197
GSE15659_CD45RA_NEG_CD4_TCELL_VS_NONSUPPRESSIVE_TCELL_UP	0.036206934	0.073833231	0.050003384	0.055488729	0.063715536	0.068941954	0.051618174	0.068444689	0.064409283	0.056048148	0.066740722	0.070424503	0.055321002	0.04235216	0.05331818	0.073628938	0.057823513	0.047475667	0.062871435	0.051921757	0.069611708	0.063454332	0.058999461	0.06917724	0.070658955	0.059172943	0.050878742	0.05850925	0.075252718	0.061026155	0.062040034	0.05383002	0.062912413	0.033902477	0.065434421	0.077490041	0.047301439	0.072042575	0.061520912	0.050655733	0.045316145	0.064451943	0.06166355	0.04641659	0.066381746	0.062856902	0.054742423	0.043888537	0.060204132
GSE15659_CD45RA_NEG_CD4_TCELL_VS_NONSUPPRESSIVE_TCELL_DN	0.172269506	0.168067881	0.179447619	0.186473124	0.175155741	0.181560601	0.171408705	0.19909996	0.196405048	0.163413832	0.178411888	0.187911268	0.187441107	0.201337611	0.198565559	0.190335311	0.167295854	0.193841318	0.177935024	0.168494483	0.193657788	0.20406136	0.16327806	0.205753833	0.170065611	0.201826311	0.185626364	0.187462806	0.192319158	0.187994138	0.180481513	0.189447981	0.173823911	0.186415817	0.172599683	0.183058448	0.177299452	0.175391559	0.174469908	0.178210759	0.15626262	0.181540467	0.184229081	0.18487034	0.18095779	0.199636061	0.194638195	0.186990044	0.196335511
GSE15659_CD45RA_NEG_CD4_TCELL_VS_ACTIVATED_TREG_UP	0.041949376	0.060785439	0.052808663	0.0560022	0.052134796	0.059869092	0.048241657	0.052101527	0.050934822	0.05132379	0.054681431	0.057969208	0.059936359	0.042526556	0.047450882	0.061112025	0.034942601	0.057523117	0.044003365	0.04782168	0.047477792	0.056187412	0.03612117	0.052684199	0.060821105	0.058020437	0.061087263	0.060911927	0.06129314	0.05395494	0.058676825	0.03917445	0.044691884	0.034715216	0.06202262	0.058566473	0.046281669	0.053766063	0.049061577	0.044380752	0.04740415	0.07301041	0.061235077	0.046173	0.039824437	0.042979356	0.047758702	0.036485051	0.065624284
GSE15659_CD45RA_NEG_CD4_TCELL_VS_ACTIVATED_TREG_DN	0.207836379	0.198994799	0.206634377	0.207910622	0.205902212	0.226942752	0.209829724	0.218839315	0.216301197	0.195657137	0.212333025	0.209666912	0.202861428	0.219165339	0.21883262	0.200513619	0.204131796	0.219794514	0.209320848	0.19102761	0.220760791	0.217756756	0.211334989	0.223346142	0.202877425	0.222687115	0.199854474	0.213078812	0.213692713	0.217375238	0.207685663	0.2127701	0.202194764	0.217183436	0.204299104	0.213379806	0.206201302	0.207089018	0.212895609	0.207038012	0.207889197	0.203159192	0.201140344	0.201616559	0.210943205	0.221239993	0.21601625	0.216475948	0.212279944
GSE15659_RESTING_TREG_VS_NONSUPPRESSIVE_TCELL_UP	0.025531777	0.052555043	0.042196653	0.033242416	0.036774084	0.053437953	0.037013431	0.030135965	0.039597942	0.047977847	0.055954304	0.048300367	0.050753685	0.016630106	0.025554552	0.045286912	0.047206748	0.029945381	0.036657078	0.047257741	0.04838939	0.02226416	0.044570228	0.030142522	0.050287119	0.031858707	0.040278499	0.039873583	0.028211412	0.040870112	0.043187267	0.041109277	0.043557354	0.019003048	0.047491774	0.035093106	0.035591729	0.046052064	0.050442174	0.034380083	0.04932057	0.054719034	0.041926105	0.037651753	0.041078375	0.034287427	0.023730297	0.025975643	0.031016687
GSE15659_RESTING_TREG_VS_NONSUPPRESSIVE_TCELL_DN	0.168694893	0.183148203	0.183780457	0.187559536	0.184196029	0.199722956	0.177462229	0.206764415	0.206967651	0.160726703	0.191156381	0.191175362	0.181061721	0.20622784	0.198421089	0.20106906	0.174359832	0.192750154	0.182872666	0.159514846	0.19807397	0.212334854	0.171326359	0.209507123	0.179166179	0.212623481	0.177518859	0.205621386	0.196259232	0.193013797	0.191709711	0.191163558	0.187328727	0.192670034	0.171212771	0.186533606	0.183551645	0.186911102	0.196187514	0.177405508	0.169709472	0.186943277	0.188758313	0.188025877	0.188925712	0.207690813	0.20212044	0.190215061	0.198029997
GSE15659_RESTING_VS_ACTIVATED_TREG_UP	0.013904196	0.034024854	0.009699249	0.011389839	0.021313934	0.032045709	0.014202118	0.015239189	0.030630539	0.032646242	0.025326357	0.022394659	0.028612218	0.005286677	0.015914724	0.026511954	0.023176924	0.014526929	0.026689724	0.006747716	0.020561908	0.013819915	0.01756526	0.015482836	0.039310742	0.018820728	0.023047061	0.023525264	0.032475071	0.031195833	0.003607292	0.012076067	0.013354921	0.000241661	0.03083345	0.024012647	0.013687858	0.029713625	0.031871636	0.027263919	0.020934291	0.042881912	0.01831329	0.015903017	0.024622504	0.015950262	0.006997694	0.019516878	0.024954268
GSE15659_RESTING_VS_ACTIVATED_TREG_DN	0.214534947	0.204056271	0.213578717	0.218115205	0.210951247	0.216457788	0.213665382	0.230385071	0.214875092	0.19473306	0.210247329	0.201699279	0.201742234	0.224685966	0.226919194	0.196587542	0.21542479	0.225936866	0.211173438	0.197987995	0.222845633	0.239265806	0.223440374	0.238021068	0.209027385	0.219173899	0.209414976	0.233000616	0.217934583	0.220384689	0.20202782	0.213162429	0.202418417	0.22816565	0.205036726	0.216980921	0.227347474	0.209844788	0.212624446	0.209907766	0.210217383	0.215080665	0.206046234	0.210158929	0.226581524	0.220303472	0.228270798	0.229361083	0.207565727
GSE15659_NONSUPPRESSIVE_TCELL_VS_ACTIVATED_TREG_UP	0.007912384	0.037156803	0.020128844	0.023363405	0.012751109	0.02291514	0.003772664	0.031851962	0.03282608	0.016897829	0.018827079	0.025955152	0.030338099	0.006945028	0.017599204	0.038279258	0.005318562	0.026477926	0.014394026	0.013680469	0.021310438	0.024192611	-0.003791285	0.01813336	0.024081802	0.015545734	0.028149356	0.00934044	0.025533063	0.021663123	0.023726534	0.015185214	0.017221449	0.008408178	0.025465722	0.021693099	0.013536963	0.031203192	0.029124326	0.00995894	0.024768485	0.054486923	0.032717856	0.026161845	0.014080515	0.019907287	0.034461002	0.017319458	0.040502142
GSE15659_NONSUPPRESSIVE_TCELL_VS_ACTIVATED_TREG_DN	0.233122903	0.212448166	0.226845758	0.227357537	0.216602707	0.218869478	0.226282511	0.225633293	0.228597563	0.20658706	0.218442595	0.227586259	0.213907284	0.230895435	0.23478711	0.190065152	0.237820253	0.232402756	0.227441788	0.219706185	0.224491578	0.232206429	0.231818555	0.220328089	0.20469956	0.211312815	0.220638189	0.232180205	0.20919011	0.239526123	0.212242148	0.224836213	0.223134189	0.232799767	0.214270721	0.22123292	0.22995137	0.224294402	0.22056258	0.206218111	0.226628023	0.212893672	0.220136384	0.223281985	0.230859915	0.228817274	0.224423596	0.238418635	0.223655077
GSE15733_BM_VS_SPLEEN_MEMORY_CD4_TCELL_UP	0.049923068	0.104078224	0.036615935	0.075992546	0.064284516	0.083915739	0.07596581	0.097431589	0.084177785	0.018202182	0.062451079	0.048357374	0.062460978	0.097020851	0.087062181	0.091613362	-0.004061051	0.084331301	0.054897537	0.004231134	0.0722432	0.107821192	-0.01070442	0.088163666	0.065669534	0.089974214	0.072081604	0.029640179	0.090776628	0.054424159	0.077256301	0.029746123	0.052141041	0.094221442	0.03176898	0.083614743	0.039062395	0.046636693	0.087740678	0.058964368	0.03012196	0.076562498	0.096702558	0.089948579	0.05911011	0.066503705	0.098707103	0.107136262	0.072318934
GSE15733_BM_VS_SPLEEN_MEMORY_CD4_TCELL_DN	0.318514573	0.340231748	0.340060301	0.336597897	0.321057038	0.332499143	0.314853439	0.330243702	0.340957751	0.306048688	0.334595163	0.332934729	0.309135223	0.313570452	0.314890731	0.330008094	0.315625708	0.325857128	0.316603763	0.322752489	0.330796719	0.3186029	0.320359267	0.315316946	0.315780736	0.310788843	0.311656157	0.314064746	0.327458234	0.331386878	0.347180121	0.343510884	0.350580663	0.323976332	0.312198143	0.326286995	0.347532476	0.340461937	0.342870609	0.318405044	0.32297591	0.315554025	0.330501797	0.309145814	0.325097095	0.339715408	0.326491368	0.324188273	0.344026799
GSE15750_WT_VS_TRAF6KO_DAY6_EFF_CD8_TCELL_UP	0.176520875	0.161858552	0.169812585	0.157283675	0.164331408	0.175625885	0.177099932	0.169409761	0.154307487	0.173836694	0.165501436	0.168126015	0.172894273	0.162858162	0.170343647	0.16919101	0.168279338	0.160640253	0.157412327	0.164449702	0.157913419	0.162000106	0.160797768	0.173743091	0.164930768	0.165337268	0.163072559	0.168780242	0.179987032	0.165596394	0.161915704	0.159002848	0.152100498	0.165609382	0.166097774	0.176145274	0.166142392	0.175578274	0.161843267	0.170196532	0.140197114	0.16827221	0.159140163	0.145133654	0.166024116	0.161933101	0.16383455	0.154915238	0.148742523
GSE15750_WT_VS_TRAF6KO_DAY6_EFF_CD8_TCELL_DN	0.033458507	0.076434735	0.050213023	0.047268955	0.02830924	0.050585817	0.037958282	0.037086905	0.040189997	0.045249485	0.065427456	0.05814527	0.047372305	0.031998432	0.035068026	0.06581366	0.043548233	0.040451839	0.028057222	0.04351504	0.035075959	0.042075867	0.053827551	0.031788448	0.017929764	0.033003521	0.04078532	0.055006851	0.022078722	0.037156196	0.053741003	0.053562038	0.069420859	0.039028885	0.039297774	0.032464005	0.051576834	0.044302948	0.089978634	0.030850897	0.090145066	0.095138783	0.057765904	0.068586809	0.031647409	0.045630865	0.043895344	0.052532747	0.043363104
GSE15750_WT_VS_TRAF6KO_DAY10_EFF_CD8_TCELL_UP	0.252032033	0.221270989	0.234064917	0.24088488	0.240640655	0.221659006	0.254207038	0.234223151	0.236621525	0.215631543	0.231353933	0.229374711	0.217411176	0.234264496	0.24022432	0.232451835	0.237003746	0.243405341	0.23323928	0.230222977	0.246596822	0.245385738	0.212433416	0.243906497	0.215928621	0.214985012	0.235833272	0.25842831	0.248225978	0.250638515	0.235740962	0.236143652	0.236406354	0.254466039	0.224363364	0.247442352	0.258314085	0.24463513	0.231878357	0.234213837	0.235489709	0.230190859	0.22866841	0.247790192	0.238736501	0.242193991	0.23574547	0.252692046	0.236256889
GSE15750_WT_VS_TRAF6KO_DAY10_EFF_CD8_TCELL_DN	-0.137969405	-0.109591165	-0.113826843	-0.110750258	-0.138107338	-0.117066344	-0.127282526	-0.122261506	-0.103957029	-0.119334885	-0.118014645	-0.135732787	-0.108525266	-0.112671988	-0.128838413	-0.097442332	-0.16092442	-0.114374711	-0.140922005	-0.128810828	-0.134757077	-0.122298602	-0.140771254	-0.108138296	-0.116525384	-0.104010042	-0.120386808	-0.13013488	-0.120247683	-0.143621456	-0.122387857	-0.110747095	-0.125019951	-0.134543461	-0.108437498	-0.141971961	-0.118337867	-0.132630895	-0.117355095	-0.130057397	-0.095943877	-0.105639832	-0.118222121	-0.113548327	-0.139170006	-0.112872254	-0.129587361	-0.140198438	-0.118592602
GSE15750_DAY6_VS_DAY10_EFF_CD8_TCELL_UP	0.278763513	0.198161022	0.245286187	0.247913106	0.326631928	0.274005746	0.34084948	0.12677276	0.329010606	0.281499198	0.289531048	0.24041133	0.262366621	0.306436069	0.211532268	0.260038455	0.229855314	0.256041222	0.295743578	0.210866613	0.369875596	0.242603131	0.231099012	0.338713191	0.274328134	0.187619145	0.297275549	0.347831981	0.262996251	0.287370784	0.291058251	0.248770313	0.188772907	0.354235104	0.242904515	0.203462926	0.361798579	0.170742573	0.339510005	0.373433673	0.288524385	0.331032133	0.231593799	0.310848218	0.296696899	0.335724811	0.230832704	0.342545396	0.239564927
GSE15750_DAY6_VS_DAY10_EFF_CD8_TCELL_DN	0.221962232	0.268569428	0.250089443	0.234127172	0.234712792	0.241373292	0.228186625	0.262889292	0.247914477	0.24391323	0.249885036	0.2718177	0.248939929	0.237700996	0.252957461	0.272315975	0.222443523	0.241321749	0.237909621	0.243229419	0.250241161	0.244456331	0.241155637	0.22545476	0.221160064	0.262502249	0.246264387	0.234368546	0.236778521	0.242680946	0.246751027	0.26512028	0.258468005	0.213248523	0.235629736	0.236861067	0.204410245	0.259769084	0.23416221	0.221535515	0.234756093	0.21920222	0.260750579	0.232553811	0.232144481	0.246484427	0.262087165	0.210573179	0.250592247
GSE15750_DAY6_VS_DAY10_TRAF6KO_EFF_CD8_TCELL_UP	0.287320927	0.204854475	0.266352939	0.26907982	0.331409495	0.276898286	0.339018464	0.135721146	0.329181713	0.284956846	0.293413829	0.24498395	0.270314216	0.317054648	0.223206373	0.270090763	0.221688293	0.271480165	0.298044368	0.218398724	0.374055083	0.262330017	0.234545715	0.34951686	0.265673395	0.196598384	0.303491235	0.348406325	0.265866234	0.28965634	0.295902428	0.258837664	0.188946556	0.358661299	0.252147355	0.205684348	0.370180836	0.186262605	0.333589028	0.378427707	0.284141629	0.333859173	0.240261179	0.333919473	0.293573761	0.345465213	0.232992985	0.340353498	0.24993167
GSE15750_DAY6_VS_DAY10_TRAF6KO_EFF_CD8_TCELL_DN	0.23125209	0.299358772	0.265719501	0.267511146	0.251639568	0.270570495	0.242114525	0.276564566	0.261354201	0.264657327	0.273213773	0.29239578	0.269782496	0.251299993	0.248866033	0.304015085	0.219959278	0.263473147	0.249247943	0.247011002	0.25527208	0.242772213	0.242081662	0.232381458	0.251790803	0.296048215	0.245717263	0.233530156	0.260364824	0.251811129	0.264588463	0.271714421	0.265095736	0.220395962	0.259638123	0.257930552	0.221530685	0.267277755	0.251437276	0.253727269	0.245771805	0.235179986	0.285860855	0.243436446	0.248830637	0.258239274	0.267514736	0.230111812	0.267379853
GSE15767_MED_VS_SCS_MAC_LN_UP	0.167788531	0.218431635	0.163240039	0.242218854	0.17941112	0.198130354	0.162709954	0.287660658	0.242187674	0.1160505	0.196144028	0.174157836	0.189528539	0.249344206	0.235619012	0.257114291	0.143157464	0.257840852	0.207294688	0.129856278	0.202784442	0.292122535	0.132724816	0.233525695	0.157044834	0.226478201	0.190433505	0.143088855	0.220029288	0.203482616	0.207487142	0.154103816	0.191956314	0.214105172	0.119971201	0.225737064	0.155490122	0.18612934	0.20108464	0.151986941	0.140892669	0.212419493	0.216981004	0.179419934	0.2040046	0.233427745	0.291883475	0.222126248	0.240220589
GSE15767_MED_VS_SCS_MAC_LN_DN	0.266455622	0.288771391	0.285000846	0.258259918	0.256180318	0.272215509	0.269815029	0.246374158	0.266545072	0.270822252	0.295538281	0.311641498	0.253116534	0.244863752	0.25434355	0.270293903	0.25672207	0.266980135	0.254914627	0.270171121	0.271254608	0.245566565	0.293093882	0.227725292	0.248843346	0.25118303	0.249566139	0.230058184	0.250895347	0.265332923	0.26783109	0.277283736	0.297755524	0.256226425	0.261940153	0.264051184	0.255418728	0.299651621	0.278718672	0.267669726	0.299086143	0.273465695	0.290834916	0.286605413	0.263299997	0.283027151	0.249539643	0.258303038	0.265393036
GSE15930_NAIVE_VS_24H_IN_VITRO_STIM_CD8_TCELL_UP	0.193313481	0.255027499	0.207015352	0.209079339	0.210485664	0.237921685	0.194812971	0.237959148	0.239215014	0.211195838	0.250804892	0.239029232	0.224706874	0.224826274	0.224617879	0.249510334	0.178485553	0.215293049	0.219652502	0.209191847	0.221218748	0.224925966	0.214672988	0.232182565	0.229110057	0.256651131	0.224063511	0.213011006	0.225090322	0.221262806	0.243695864	0.226266999	0.230646648	0.19663711	0.212677857	0.213334104	0.199662867	0.229270883	0.235521595	0.202964575	0.22825328	0.215485628	0.232211679	0.216588861	0.212961564	0.23815596	0.241797281	0.205055423	0.231692823
GSE15930_NAIVE_VS_24H_IN_VITRO_STIM_CD8_TCELL_DN	0.396779453	0.324209189	0.385750085	0.3783479	0.412153757	0.384740946	0.416027717	0.324860696	0.373899079	0.368204008	0.3853503	0.32769824	0.358309366	0.374703721	0.346687031	0.36633464	0.354409325	0.37533567	0.388456337	0.350957625	0.411938311	0.369639367	0.352340735	0.415376278	0.394019893	0.350627972	0.374647736	0.404511478	0.409051783	0.380590782	0.385396701	0.35780313	0.344718875	0.421595377	0.372606296	0.388638828	0.456706579	0.339829684	0.399264514	0.423279742	0.345692316	0.389378649	0.364397771	0.387938007	0.408044153	0.400533224	0.357700732	0.409696636	0.351933897
GSE15930_NAIVE_VS_24H_IN_VITRO_STIM_IL12_CD8_TCELL_UP	0.203232291	0.270947985	0.221646711	0.220542739	0.231805661	0.253041157	0.210721486	0.257673049	0.264479556	0.226797201	0.259890226	0.2527626	0.239341782	0.247749883	0.250926665	0.27745057	0.184717447	0.228662237	0.235894122	0.214990492	0.241796364	0.253066969	0.220453534	0.255331625	0.24412777	0.281923498	0.234213339	0.229026111	0.251338495	0.233257529	0.252167271	0.237631213	0.248734535	0.212079615	0.235063696	0.238261434	0.206839479	0.238910659	0.248114449	0.224760907	0.238734283	0.20946531	0.249476393	0.230981064	0.227978887	0.26208454	0.264681197	0.212821751	0.247740826
GSE15930_NAIVE_VS_24H_IN_VITRO_STIM_IL12_CD8_TCELL_DN	0.384930242	0.321950783	0.378227672	0.374286349	0.404892632	0.381311398	0.40026746	0.323823828	0.363679404	0.358137724	0.378140421	0.320247681	0.350868955	0.362092245	0.336333474	0.364990084	0.345812925	0.371625448	0.38346621	0.339882446	0.402621826	0.35935372	0.34917055	0.406248599	0.389130712	0.347682981	0.368129166	0.398084717	0.402172914	0.374220901	0.383557698	0.35414712	0.339326274	0.409283646	0.363965125	0.380087966	0.449140458	0.331778598	0.391868181	0.413094614	0.337211713	0.383668843	0.358492616	0.376429584	0.402691257	0.397575388	0.348994191	0.399804548	0.348892208
GSE15930_NAIVE_VS_24H_IN_VITRO_STIM_INFAB_CD8_TCELL_UP	0.187456659	0.241906165	0.205172379	0.202178506	0.216652595	0.243905179	0.19686318	0.240006482	0.239549138	0.212332063	0.242387918	0.23178319	0.226380455	0.234134909	0.229222503	0.258187583	0.180191111	0.209781647	0.225259784	0.196714694	0.228183765	0.23403143	0.204175913	0.240366483	0.234879194	0.272365128	0.221717393	0.206628331	0.236682947	0.215996507	0.239277158	0.230432628	0.224144606	0.192405986	0.216496435	0.224892917	0.187980237	0.223322601	0.22657987	0.206564694	0.221803398	0.193109579	0.228546287	0.216912275	0.214674386	0.233718471	0.245398004	0.197507544	0.225651906
GSE15930_NAIVE_VS_24H_IN_VITRO_STIM_INFAB_CD8_TCELL_DN	0.389324199	0.31979377	0.379542155	0.374787293	0.402836413	0.380027271	0.404613251	0.320748314	0.361997386	0.357985101	0.376970371	0.32126836	0.347052431	0.362497433	0.336637153	0.360853926	0.352621335	0.370281378	0.381324195	0.347394852	0.400716121	0.361261086	0.351182544	0.401715589	0.388155187	0.343860504	0.36702845	0.396278153	0.398511704	0.371721635	0.378703686	0.35175069	0.337958749	0.409541961	0.363295537	0.38053951	0.450623633	0.33296549	0.392796733	0.414249088	0.337254191	0.38073133	0.360409849	0.382627756	0.402596833	0.39202168	0.3488975	0.400085951	0.343517993
GSE15930_NAIVE_VS_48H_IN_VITRO_STIM_CD8_TCELL_UP	0.1286907	0.22305509	0.16046095	0.169331982	0.156833708	0.205216662	0.140414675	0.186318915	0.199986665	0.152936545	0.208668999	0.190784648	0.190196011	0.1798043	0.171623656	0.209482139	0.122611125	0.177378992	0.173846758	0.162598709	0.17822133	0.167110651	0.166302415	0.176934523	0.179981661	0.208253844	0.177229114	0.139406192	0.179208633	0.174436114	0.203291848	0.182142671	0.178093774	0.151448159	0.144967033	0.161659393	0.164773536	0.175868443	0.193759492	0.145939426	0.203599858	0.185316352	0.198052355	0.164566757	0.164097507	0.19634739	0.186473428	0.153620987	0.189351626
GSE15930_NAIVE_VS_48H_IN_VITRO_STIM_CD8_TCELL_DN	0.464265776	0.411358821	0.457966773	0.458544135	0.479187305	0.476491517	0.475813912	0.411874675	0.44349267	0.462319054	0.467071477	0.417697401	0.43433239	0.46088312	0.43168895	0.44506488	0.416566802	0.457498368	0.463818611	0.4253834	0.481449893	0.440000639	0.421055162	0.490016238	0.489766407	0.439378212	0.44579002	0.479378924	0.48754415	0.44032614	0.467543729	0.439087782	0.413087939	0.489939843	0.463284086	0.463916774	0.514839342	0.424480759	0.482946603	0.512613174	0.396613092	0.479056542	0.441268201	0.462217641	0.481682089	0.477191242	0.43195049	0.468996446	0.426988545
GSE15930_NAIVE_VS_48H_IN_VITRO_STIM_IL12_CD8_TCELL_UP	0.183728048	0.255566054	0.205171581	0.209195394	0.20685949	0.222714501	0.191592525	0.235133876	0.242210533	0.212769292	0.238263903	0.227691065	0.206983149	0.230278703	0.212892325	0.268016721	0.161232044	0.218047113	0.20868218	0.200478195	0.2243344	0.22831537	0.20307601	0.226808934	0.221952873	0.245035309	0.205329314	0.204045301	0.224874316	0.203436843	0.228285246	0.214863164	0.239408078	0.191222457	0.211947802	0.2106189	0.184924094	0.230751148	0.231889764	0.188669786	0.218787967	0.218600696	0.23151543	0.217273366	0.203016947	0.244456806	0.236284681	0.184683261	0.235364394
GSE15930_NAIVE_VS_48H_IN_VITRO_STIM_IL12_CD8_TCELL_DN	0.434185785	0.365833554	0.40865738	0.41611106	0.434508248	0.429314251	0.433471666	0.369440094	0.401379517	0.404804394	0.419454713	0.377992526	0.394103608	0.414171123	0.393802544	0.411417816	0.384132308	0.410889481	0.412645807	0.388042162	0.43921001	0.405037251	0.381357798	0.449363191	0.437926742	0.395852408	0.404052574	0.44390089	0.439482599	0.4004796	0.431402636	0.410254067	0.382530866	0.446312337	0.418029025	0.425331021	0.47322869	0.385784387	0.440587725	0.461192892	0.3732618	0.431147018	0.402859009	0.41602046	0.436030603	0.436502661	0.389431887	0.429576384	0.388943776
GSE15930_NAIVE_VS_48H_IN_VITRO_STIM_IFNAB_CD8_TCELL_UP	0.162879134	0.237914034	0.180438845	0.180828631	0.175192476	0.199347061	0.169323744	0.199927145	0.200166378	0.185225513	0.218066439	0.207125813	0.194388221	0.188132178	0.181906153	0.237545371	0.156362107	0.187920025	0.178372695	0.175332668	0.189958843	0.193482856	0.165782345	0.177525655	0.194970334	0.212910782	0.191053121	0.184080832	0.195561539	0.187829945	0.197288593	0.195227633	0.213172112	0.162378832	0.187659594	0.185168647	0.16854573	0.207083863	0.212644327	0.174110022	0.191201584	0.189708571	0.207682121	0.185323519	0.176184169	0.200465343	0.200391129	0.164664671	0.191820457
GSE15930_NAIVE_VS_48H_IN_VITRO_STIM_IFNAB_CD8_TCELL_DN	0.444947642	0.391361413	0.43826296	0.426153281	0.455186545	0.440241693	0.446030978	0.383347152	0.401532012	0.430672364	0.436006832	0.387756823	0.416970107	0.421608365	0.404012545	0.42519993	0.405551706	0.429806269	0.433182784	0.411608545	0.448685113	0.406319025	0.413206403	0.451322643	0.451609649	0.406528507	0.422210016	0.447905188	0.455547585	0.416287255	0.433982044	0.417830638	0.396655604	0.460897297	0.427360643	0.442483563	0.495619038	0.401758374	0.45491536	0.472806374	0.380527268	0.441081365	0.413174621	0.433841398	0.455144531	0.441763038	0.399731376	0.446039082	0.404807403
GSE15930_NAIVE_VS_72H_IN_VITRO_STIM_CD8_TCELL_UP	0.157612989	0.189041028	0.165237231	0.161902941	0.165927868	0.202245494	0.161704567	0.187720732	0.187533829	0.178289823	0.199717557	0.177307337	0.164759311	0.178167659	0.18319427	0.217385473	0.141011669	0.167421784	0.167805275	0.153365109	0.172880716	0.175201682	0.164459375	0.20132376	0.192590507	0.218576474	0.168606872	0.171761284	0.190508735	0.180725842	0.19960762	0.176778846	0.170481456	0.167849253	0.196252773	0.174240311	0.168856574	0.180494396	0.197215445	0.180321846	0.180299127	0.187435113	0.184907573	0.164206572	0.168716884	0.183115121	0.196239044	0.159678728	0.176864083
GSE15930_NAIVE_VS_72H_IN_VITRO_STIM_CD8_TCELL_DN	0.348628192	0.30196466	0.326113099	0.333747463	0.364645932	0.347354323	0.358670707	0.294307412	0.353620012	0.305813632	0.348724626	0.316861355	0.320506057	0.33889201	0.312348696	0.336641884	0.312307248	0.330904171	0.348227445	0.294619025	0.364658182	0.332275298	0.310728758	0.363001429	0.336921873	0.318316863	0.334442275	0.368069109	0.349787472	0.344274988	0.339916065	0.310723462	0.319548787	0.373325763	0.313399836	0.331070288	0.38694956	0.300536166	0.353717145	0.363695721	0.314780733	0.335403728	0.315734296	0.348581968	0.353566159	0.372743115	0.327997985	0.36418014	0.315049818
GSE15930_NAIVE_VS_72H_IN_VITRO_STIM_IL12_CD8_TCELL_UP	0.24147499	0.265221856	0.242852683	0.249654374	0.246942085	0.270204857	0.235478479	0.269370452	0.263227236	0.24234485	0.268719473	0.249781934	0.249192157	0.262909724	0.260901794	0.28094242	0.211762966	0.252011998	0.249672875	0.240298228	0.259855898	0.25435561	0.237787556	0.273428162	0.268616863	0.29377402	0.253804014	0.255826907	0.268566356	0.247333738	0.278963509	0.241415978	0.256716312	0.248358733	0.255369248	0.260282999	0.252239635	0.262486077	0.25849759	0.251492944	0.231029379	0.238823159	0.262689386	0.246903899	0.250684086	0.266311031	0.274800027	0.231124975	0.260418962
GSE15930_NAIVE_VS_72H_IN_VITRO_STIM_IL12_CD8_TCELL_DN	0.303112454	0.280078575	0.299208386	0.311873584	0.319406692	0.326158637	0.315316963	0.289628693	0.303505138	0.249674877	0.322048398	0.266713209	0.295834103	0.30840189	0.291654105	0.32421327	0.271943879	0.30708173	0.299680956	0.255113202	0.333518736	0.3212776	0.276942152	0.33454767	0.313665306	0.318968991	0.300796235	0.319222471	0.336434045	0.302011817	0.31515729	0.280342412	0.301750777	0.331119513	0.274040953	0.322016612	0.349697412	0.278292015	0.324310079	0.315213607	0.273604593	0.305222168	0.291804374	0.339820567	0.314117361	0.33402005	0.310713309	0.32436215	0.293074904
GSE15930_NAIVE_VS_72H_IN_VITRO_STIM_IFNAB_CD8_TCELL_UP	0.203465988	0.229323393	0.214396151	0.221136819	0.214477374	0.245834575	0.204663009	0.238428926	0.228884377	0.224216805	0.23536865	0.229085647	0.229406917	0.22715544	0.222947166	0.259102776	0.185402989	0.228319282	0.226912389	0.211421141	0.222806009	0.219508874	0.212789305	0.240420047	0.24108518	0.269470113	0.227238661	0.212973645	0.234679231	0.220340697	0.242921028	0.231653775	0.221629414	0.20367017	0.227100851	0.217906211	0.211045326	0.229913665	0.230579566	0.209954323	0.211181956	0.204927419	0.232254005	0.224112404	0.220798389	0.225322846	0.233206714	0.196288346	0.229306286
GSE15930_NAIVE_VS_72H_IN_VITRO_STIM_IFNAB_CD8_TCELL_DN	0.354046462	0.316377403	0.34769023	0.349588167	0.380657249	0.366776456	0.379237558	0.297939204	0.361675046	0.329916617	0.372488427	0.324748447	0.332019714	0.358097749	0.326329886	0.35520926	0.321892724	0.349783383	0.355662731	0.309804124	0.392207285	0.349179301	0.327162481	0.390181829	0.363350133	0.339622378	0.351126153	0.384455169	0.375195073	0.354994034	0.368640815	0.322587439	0.328643359	0.389339155	0.337026696	0.353197367	0.416993408	0.309021993	0.373378465	0.394867743	0.33147861	0.367008168	0.33829058	0.376905222	0.369753928	0.394709921	0.347349376	0.375634794	0.334845562
GSE15930_NAIVE_VS_72H_IN_VITRO_STIM_TRICHOSTATINA_CD8_TCELL_UP	0.265839318	0.286814807	0.266728855	0.271073142	0.264582498	0.296578476	0.254985767	0.301234434	0.280893862	0.257350891	0.269111306	0.285406959	0.27040384	0.287714799	0.292943536	0.292290039	0.24873587	0.274396152	0.270499849	0.260642227	0.277384027	0.289366925	0.269951613	0.292510009	0.276409225	0.310488982	0.273395539	0.277720828	0.277329073	0.277832013	0.29140835	0.270193912	0.281525446	0.264400391	0.270765342	0.272561857	0.264126818	0.294143682	0.288247349	0.26207343	0.259352461	0.274825165	0.282116013	0.274345714	0.267978008	0.284625872	0.302651275	0.253460489	0.281894003
GSE15930_NAIVE_VS_72H_IN_VITRO_STIM_TRICHOSTATINA_CD8_TCELL_DN	0.350104694	0.308290697	0.353123227	0.356500066	0.381760404	0.359030914	0.373573765	0.311348381	0.353324845	0.33000421	0.363889591	0.305649146	0.330693921	0.358725694	0.327904636	0.358921823	0.311640661	0.350838893	0.356520235	0.306309881	0.38198813	0.347377342	0.303918419	0.393419106	0.363287276	0.353197177	0.339154979	0.372961812	0.385337798	0.353560909	0.363075685	0.330325041	0.309911661	0.379520029	0.329450449	0.351558219	0.408610436	0.306950284	0.359262994	0.384653719	0.303742215	0.35651082	0.326398509	0.365310451	0.373305287	0.391328839	0.346805251	0.367162301	0.338109374
GSE15930_STIM_VS_STIM_AND_IL12_24H_CD8_T_CELL_UP	0.326734158	0.294257285	0.300257826	0.312451513	0.302136788	0.298502634	0.316294686	0.299563573	0.286448816	0.287521442	0.30348771	0.288328527	0.28884584	0.313850894	0.301372996	0.2857519	0.296176219	0.303215917	0.296773236	0.298672336	0.305531216	0.31409415	0.299533117	0.315152529	0.305018915	0.287005337	0.294816655	0.317845076	0.301841159	0.302865144	0.298415058	0.295262687	0.297678953	0.327289954	0.296930653	0.309336166	0.344714156	0.307745164	0.31287373	0.313782932	0.293849466	0.312905666	0.298736917	0.307700843	0.311716471	0.297440694	0.307413398	0.319014198	0.288305892
GSE15930_STIM_VS_STIM_AND_IL12_24H_CD8_T_CELL_DN	0.073478824	0.115341937	0.091627983	0.087943959	0.067096358	0.104850366	0.079237299	0.100823873	0.082317257	0.077784081	0.099172482	0.078352075	0.088841952	0.087311646	0.078688259	0.118739856	0.054932264	0.095781805	0.081808659	0.071801462	0.084384909	0.084132312	0.082272903	0.090064822	0.092740935	0.112789224	0.084759102	0.066250119	0.095434781	0.07210267	0.087926017	0.09403491	0.087707162	0.074106431	0.082586943	0.072933396	0.091327648	0.104638082	0.102579322	0.080584631	0.076128835	0.129732559	0.096437327	0.100207578	0.080440502	0.098547365	0.098005551	0.070164253	0.087583592
GSE15930_STIM_VS_STIM_AND_IFNAB_24H_CD8_T_CELL_UP	0.229036718	0.219191268	0.229321354	0.237899344	0.218751012	0.236419759	0.223483629	0.223211045	0.211336558	0.205542038	0.231356429	0.204754246	0.212369902	0.240608414	0.228776331	0.231857739	0.211550561	0.224569099	0.217809055	0.208811325	0.223290114	0.222674364	0.212016567	0.236226745	0.235294509	0.23479308	0.213014333	0.236526138	0.232015712	0.218765031	0.217352471	0.211207592	0.209837918	0.23709484	0.217967646	0.219000398	0.257796114	0.220504135	0.239957594	0.236269264	0.199483366	0.238146489	0.224023793	0.233606669	0.227462531	0.221059528	0.23038707	0.240397282	0.210184807
GSE15930_STIM_VS_STIM_AND_IFNAB_24H_CD8_T_CELL_DN	0.16727005	0.175321024	0.158022848	0.16214724	0.147926093	0.168902174	0.16353382	0.183140364	0.156908069	0.149547726	0.166746109	0.147681447	0.164268705	0.170096079	0.161345673	0.182232576	0.140620324	0.162211279	0.156465818	0.154925715	0.167682124	0.169183124	0.153803133	0.169067723	0.178514565	0.18784063	0.162882439	0.141644143	0.172428331	0.15516931	0.173321012	0.175181182	0.161692445	0.163440307	0.164323489	0.16411645	0.175702107	0.176912565	0.190605512	0.164873077	0.155077176	0.195507683	0.171724207	0.166348998	0.163946539	0.163724146	0.174061458	0.16305726	0.154748801
GSE15930_STIM_VS_STIM_AND_TRICHOSTATINA_24H_CD8_T_CELL_UP	0.034150924	0.078458213	0.051593611	0.062571957	0.046270676	0.079997335	0.033662951	0.059434947	0.062954974	0.047134078	0.076294745	0.059018864	0.049651012	0.056600497	0.050222061	0.098592804	0.022542811	0.063960592	0.053534855	0.039914486	0.063210176	0.043604332	0.055810504	0.052525179	0.057906157	0.073414467	0.045023379	0.036306149	0.062006844	0.050953807	0.068081802	0.059162649	0.061635397	0.045442467	0.049220539	0.038660905	0.054055599	0.060323531	0.085391913	0.04931728	0.047584106	0.095598247	0.067343268	0.07614973	0.053790318	0.079119168	0.051407094	0.046032922	0.061576134
GSE15930_STIM_VS_STIM_AND_TRICHOSTATINA_24H_CD8_T_CELL_DN	0.331807902	0.321217294	0.320496793	0.323686588	0.31144521	0.305237555	0.323492252	0.315982493	0.313946331	0.301461891	0.319916383	0.307610524	0.312117439	0.313372344	0.317896723	0.312837516	0.318332413	0.319987303	0.311009783	0.316854487	0.315587222	0.321601658	0.322176959	0.325486898	0.307393067	0.303002075	0.314364608	0.332978519	0.320054521	0.318681684	0.308490437	0.309799177	0.319672122	0.334001064	0.308745914	0.323779569	0.362324916	0.321154999	0.337183	0.324315702	0.299464756	0.325800368	0.318597788	0.321781794	0.328206291	0.319906065	0.324009039	0.334169865	0.313888248
GSE15930_STIM_VS_STIM_AND_IL12_48H_CD8_T_CELL_UP	0.365159547	0.417463297	0.387042849	0.401085241	0.385430671	0.412727406	0.370080618	0.400093516	0.407450917	0.374464287	0.413300195	0.416182767	0.377881279	0.393537915	0.386215785	0.425880142	0.348207863	0.39886944	0.393809314	0.380099415	0.397692612	0.386578084	0.381661656	0.390198332	0.391756305	0.407205677	0.373128145	0.370810768	0.399321881	0.395008492	0.406881498	0.388789523	0.401463623	0.375001752	0.364766757	0.394554389	0.38392348	0.414232774	0.414496735	0.384138281	0.371347617	0.402837294	0.397097483	0.387340116	0.394544053	0.428332144	0.406218918	0.372359825	0.404365752
GSE15930_STIM_VS_STIM_AND_IL12_48H_CD8_T_CELL_DN	0.267116408	0.304556535	0.262010439	0.289838607	0.255801366	0.30489034	0.258059315	0.290363326	0.282680718	0.237847405	0.297509259	0.286121262	0.255379322	0.275804259	0.274653735	0.289442934	0.254420895	0.282519156	0.25923982	0.2469793	0.295385207	0.286696533	0.266318572	0.267141904	0.266703081	0.278866327	0.271639375	0.256224452	0.27914733	0.271200665	0.285078953	0.245259633	0.311710089	0.280920824	0.261743923	0.285435882	0.287767139	0.296586045	0.30616783	0.27366678	0.269544893	0.292779838	0.295624655	0.286341428	0.269461122	0.302577827	0.301380786	0.285744223	0.280978016
GSE15930_STIM_VS_STIM_AND_IFNAB_48H_CD8_T_CELL_UP	0.399788582	0.429682553	0.409857329	0.43531447	0.415965896	0.430101653	0.397785165	0.424777467	0.433758969	0.390740666	0.427660882	0.419578336	0.402578109	0.437593252	0.419503147	0.445688172	0.371003665	0.425595521	0.423981184	0.394488461	0.436359172	0.431250513	0.397737363	0.432364773	0.427497809	0.431770389	0.408314081	0.416028959	0.44114262	0.417175805	0.420899556	0.399279106	0.431713502	0.411497682	0.383730177	0.423344818	0.398770316	0.428739515	0.423917392	0.409757081	0.370168403	0.411134071	0.41567438	0.413752254	0.418866845	0.438005082	0.427208025	0.408203539	0.440529833
GSE15930_STIM_VS_STIM_AND_IFNAB_48H_CD8_T_CELL_DN	0.258297696	0.331920819	0.278777309	0.260759164	0.270984934	0.28734631	0.260852979	0.291939931	0.284802435	0.229571659	0.284191823	0.277526611	0.24305395	0.278914431	0.274656031	0.31095054	0.253962125	0.27640519	0.261843923	0.240939714	0.2881661	0.282129975	0.281847068	0.267939328	0.253412572	0.306059636	0.256790273	0.245343629	0.273620929	0.277104149	0.301121791	0.236859411	0.301343357	0.263254656	0.241682125	0.283406055	0.288410291	0.309272201	0.300340912	0.256390826	0.250132484	0.298080243	0.285942612	0.244511767	0.280833559	0.321408138	0.331083575	0.271252877	0.296789633
GSE15930_STIM_VS_STIM_AND_TRICHOSTATINA_48H_CD8_T_CELL_UP	0.309624095	0.345658027	0.316546263	0.339871756	0.31805866	0.340734452	0.314826289	0.346734019	0.335785342	0.303425618	0.341348767	0.318802116	0.318132839	0.339503064	0.337482614	0.340307747	0.299858164	0.337166273	0.331156801	0.289770184	0.348754844	0.350621082	0.291598977	0.335078789	0.315446056	0.32675919	0.32923199	0.306349394	0.348820824	0.325723492	0.326227624	0.311281674	0.336382103	0.331854236	0.30677264	0.341765797	0.322658029	0.338089318	0.347833575	0.312620418	0.316285058	0.336954611	0.336404396	0.340105868	0.324393622	0.349196096	0.349563945	0.331553424	0.333287492
GSE15930_STIM_VS_STIM_AND_TRICHOSTATINA_48H_CD8_T_CELL_DN	0.32881949	0.372071846	0.345012959	0.337466685	0.327200109	0.34037855	0.330802671	0.354764964	0.342408578	0.306265635	0.331579799	0.335927083	0.311121663	0.347163311	0.344002375	0.364135462	0.296182882	0.346663053	0.327063216	0.310213355	0.338559058	0.345970286	0.34764667	0.346178261	0.323525253	0.356960557	0.329910836	0.317744639	0.34222283	0.331907475	0.345853452	0.311797226	0.361854243	0.348068752	0.314798644	0.341477794	0.364619525	0.357522934	0.348406445	0.325276206	0.326507957	0.353425892	0.339739041	0.340424751	0.331303099	0.37966269	0.374092803	0.329376457	0.358590122
GSE15930_STIM_VS_STIM_AND_IL12_72H_CD8_T_CELL_UP	0.351805649	0.332393571	0.337651996	0.342623016	0.337731707	0.334494113	0.338582844	0.336449954	0.336962645	0.327413433	0.335423395	0.327034736	0.329780697	0.34584474	0.346743831	0.324895501	0.335024421	0.341771718	0.342746223	0.335932257	0.348472861	0.347665566	0.339846428	0.34546859	0.32363948	0.326336473	0.335393318	0.336418512	0.333948669	0.344198029	0.325495721	0.336495511	0.341523885	0.353795618	0.330261468	0.339702727	0.358179158	0.336445344	0.345263835	0.337617152	0.348514203	0.330744245	0.330087658	0.338340313	0.348149429	0.338758152	0.344946833	0.348783369	0.334587831
GSE15930_STIM_VS_STIM_AND_IL12_72H_CD8_T_CELL_DN	0.089298171	0.102155033	0.099386317	0.096319748	0.08921077	0.109738734	0.102643976	0.108646002	0.082440424	0.083890322	0.11150399	0.078942401	0.098691054	0.103599722	0.098087958	0.125758627	0.06584211	0.09731087	0.08804793	0.079471599	0.095403331	0.097502166	0.091385058	0.104481321	0.10647316	0.118494169	0.089315714	0.085780713	0.12022751	0.084580189	0.098790734	0.092672372	0.085718049	0.097221159	0.090751705	0.101420325	0.104952614	0.105283557	0.107341106	0.096995318	0.066222186	0.107162772	0.102737708	0.101191614	0.093591722	0.101624223	0.112285158	0.095954687	0.088312848
GSE15930_STIM_VS_STIM_AND_IFNAB_72H_CD8_T_CELL_UP	0.074781085	0.122898979	0.107657645	0.110104554	0.096790437	0.119951407	0.078680839	0.109882009	0.106046248	0.094999447	0.12332274	0.101063867	0.11152277	0.109559337	0.09912758	0.142953832	0.078285725	0.108763691	0.106012449	0.090272706	0.106273781	0.094239898	0.091854919	0.09736964	0.110092752	0.115048941	0.101543893	0.08095506	0.10678465	0.093831044	0.100327566	0.120921552	0.109477788	0.078801428	0.091547316	0.089271512	0.097119802	0.103896586	0.1217783	0.098949079	0.104133164	0.117703725	0.113896378	0.116674468	0.101342005	0.113896926	0.102587482	0.100891195	0.10756232
GSE15930_STIM_VS_STIM_AND_IFNAB_72H_CD8_T_CELL_DN	0.34091825	0.306802743	0.326699781	0.327863698	0.329498403	0.322975758	0.345591344	0.321377439	0.317282735	0.32194124	0.324479282	0.302507652	0.316265731	0.330536047	0.328492157	0.319641604	0.312425756	0.329883463	0.319641398	0.312940172	0.332027965	0.330297219	0.320580714	0.346020681	0.339942122	0.324491112	0.319393958	0.329122392	0.335229714	0.332412007	0.337863053	0.320537552	0.306913277	0.350857511	0.33306884	0.333485536	0.365489071	0.323104762	0.336891714	0.345335142	0.295999927	0.339129434	0.325500228	0.330744439	0.336582556	0.332591086	0.329473036	0.330127995	0.312926255
GSE15930_STIM_VS_STIM_AND_TRICHOSTATINA_72H_CD8_T_CELL_UP	0.341676927	0.339330108	0.336237516	0.343747659	0.325412075	0.332572243	0.332982662	0.346179691	0.333054082	0.332710662	0.342327161	0.339044212	0.32629126	0.348492159	0.343370744	0.321268482	0.325551292	0.336198766	0.32796709	0.346037425	0.336267867	0.343533621	0.338260831	0.337672013	0.34373257	0.329850571	0.334092141	0.339272754	0.326585316	0.343124532	0.335511396	0.345175367	0.338852855	0.344442	0.338713913	0.329225703	0.350014654	0.34712473	0.337633883	0.340409789	0.34101344	0.345814246	0.334739406	0.339092269	0.334743176	0.333676254	0.340714564	0.336656255	0.335274132
GSE15930_STIM_VS_STIM_AND_TRICHOSTATINA_72H_CD8_T_CELL_DN	0.131734669	0.125185008	0.153332721	0.128864649	0.141840968	0.139583816	0.137217869	0.130067627	0.109346381	0.11694299	0.139683928	0.093572659	0.120526312	0.145107458	0.128030929	0.157583731	0.092192147	0.132697572	0.128346488	0.099365205	0.129584878	0.131064511	0.109572034	0.154705699	0.141997949	0.161177021	0.113840019	0.129768777	0.167149358	0.116118735	0.122169017	0.123299828	0.116928253	0.139010124	0.122489634	0.149623141	0.172417961	0.128955891	0.135525017	0.140545747	0.090058224	0.147356522	0.126486452	0.141095044	0.140432903	0.141110486	0.140090448	0.125664471	0.119051374
GSE16522_MEMORY_VS_NAIVE_CD8_TCELL_UP	0.273715636	0.276204234	0.262160137	0.275361443	0.268125031	0.280433396	0.274334459	0.275811038	0.266142207	0.234865415	0.273369772	0.269828421	0.271239251	0.279522812	0.283351575	0.266753861	0.274030709	0.266433758	0.262245327	0.253410644	0.265460126	0.278889414	0.259705353	0.267032192	0.265570209	0.267669923	0.263058153	0.274725897	0.27899212	0.259448643	0.259234414	0.247435523	0.302813248	0.283830299	0.23939613	0.281537859	0.275367924	0.283583372	0.283153933	0.26129823	0.25219243	0.29260286	0.263387832	0.263669177	0.270467352	0.269092494	0.278991035	0.280305345	0.276607031
GSE16522_MEMORY_VS_NAIVE_CD8_TCELL_DN	0.113571433	0.138645442	0.137196139	0.13780842	0.118109691	0.137800269	0.129069797	0.123705272	0.145257279	0.113498561	0.156714253	0.149104555	0.114049894	0.126798535	0.123303178	0.15491129	0.102433243	0.146439552	0.108292234	0.121695251	0.134050577	0.129324927	0.12508333	0.115338988	0.108422764	0.125218218	0.117589358	0.101980565	0.11900406	0.141917127	0.134216457	0.137068973	0.143619378	0.123302526	0.1197848	0.122771218	0.119197591	0.131882708	0.142072079	0.122348619	0.163581324	0.140630482	0.152869448	0.141717391	0.118918354	0.137430026	0.133086192	0.121295782	0.156895985
GSE16522_MEMORY_VS_NAIVE_ANTI_CD3CD28_STIM_CD8_TCELL_UP	0.277283058	0.273549571	0.268968096	0.291220057	0.266617986	0.289154458	0.273944545	0.301606232	0.285148652	0.241877632	0.287184264	0.281146122	0.281763456	0.277386587	0.295131729	0.280983927	0.244910359	0.292405454	0.259727249	0.261571474	0.291513917	0.309256716	0.262166255	0.291749043	0.277965579	0.271454201	0.283059684	0.294781242	0.290408054	0.273113745	0.281051933	0.269923578	0.292593127	0.28521193	0.263257231	0.296863508	0.281446368	0.292893307	0.293620713	0.277799416	0.275531811	0.279691462	0.291404901	0.286568206	0.263338122	0.283860931	0.299955419	0.278799201	0.305300321
GSE16522_MEMORY_VS_NAIVE_ANTI_CD3CD28_STIM_CD8_TCELL_DN	0.236665308	0.302447796	0.277562438	0.285448463	0.267131756	0.281953064	0.243191321	0.283102891	0.279609814	0.222543133	0.278209692	0.273017412	0.245686234	0.268948028	0.262198734	0.309517938	0.239830603	0.286183007	0.273587784	0.231673908	0.291809858	0.28704021	0.272503581	0.260978599	0.251703427	0.286318098	0.251048202	0.250211234	0.279523417	0.267127556	0.279123334	0.255596525	0.295967449	0.239041526	0.224813739	0.274603122	0.274328241	0.281376103	0.273560523	0.244487321	0.262812392	0.261942095	0.276896355	0.252228683	0.266460982	0.313524954	0.284566772	0.25197705	0.289461203
GSE16522_ANTI_CD3CD28_STIM_VS_UNSTIM_MEMORY_CD8_TCELL_UP	0.206418896	0.207831611	0.197923336	0.235913242	0.195154808	0.219165532	0.20574999	0.213030882	0.206441643	0.179906225	0.218688532	0.19746227	0.187562882	0.215036053	0.211492956	0.223375239	0.204685145	0.222947805	0.172117397	0.189483696	0.207937512	0.22007523	0.187981515	0.20750382	0.205565376	0.221278967	0.208109663	0.206275629	0.208358858	0.205015961	0.22095253	0.210608647	0.185159095	0.21554775	0.213341369	0.202650649	0.206442871	0.20023209	0.225288189	0.211081293	0.211012477	0.218579815	0.224878664	0.211744439	0.188172921	0.208916544	0.221361136	0.214995958	0.198818642
GSE16522_ANTI_CD3CD28_STIM_VS_UNSTIM_MEMORY_CD8_TCELL_DN	0.341499747	0.334371655	0.331709403	0.340981611	0.335215534	0.342737039	0.3393806	0.352987359	0.344841438	0.318210925	0.341910068	0.345404082	0.323672194	0.349618081	0.349782151	0.336823623	0.33906638	0.334608303	0.333494201	0.335446108	0.332398362	0.358340367	0.340838825	0.347404896	0.340717267	0.340641475	0.314910255	0.338961033	0.355172582	0.341079147	0.322357472	0.321669256	0.337144566	0.340548305	0.320888802	0.356504708	0.331834683	0.354692894	0.33708816	0.339172422	0.303758559	0.331443619	0.330592794	0.328251316	0.34961554	0.337696814	0.3590737	0.338792191	0.333600681
GSE16522_ANTI_CD3CD28_STIM_VS_UNSTIM_NAIVE_CD8_TCELL_UP	0.211075464	0.191784656	0.198347872	0.206063314	0.187183682	0.200545414	0.1884288	0.181844446	0.179810767	0.184642347	0.207886905	0.174218813	0.186966196	0.181443087	0.182994692	0.191260655	0.190896625	0.191377662	0.192289546	0.20490741	0.201066966	0.181726675	0.205214789	0.190317516	0.211367475	0.203913232	0.201497967	0.20296973	0.205182431	0.187285385	0.197978175	0.201704569	0.200322402	0.211739544	0.201425582	0.193311931	0.233393382	0.190179464	0.205306243	0.206434535	0.193456581	0.215678015	0.193155528	0.197809099	0.199204668	0.197031345	0.18233077	0.206367185	0.188095533
GSE16522_ANTI_CD3CD28_STIM_VS_UNSTIM_NAIVE_CD8_TCELL_DN	0.330035093	0.342427445	0.336277172	0.339207233	0.336509644	0.34057486	0.34305177	0.339036718	0.358080723	0.327104133	0.341605573	0.35073576	0.333269177	0.33607203	0.33335448	0.344778837	0.32719233	0.340201092	0.337411463	0.32954391	0.351056514	0.350446333	0.337996719	0.329649811	0.323248187	0.314577491	0.326800468	0.332406617	0.342448047	0.339110087	0.343661209	0.336671505	0.342870602	0.33203202	0.321589212	0.344105013	0.329144804	0.352375882	0.347759146	0.32856813	0.322848505	0.330525443	0.34300702	0.342376139	0.33188177	0.351645623	0.339583521	0.327560161	0.350844723
GSE16755_CTRL_VS_IFNA_TREATED_MAC_UP	0.357907893	0.364410005	0.339032329	0.359256494	0.344875348	0.337418141	0.343887547	0.369220449	0.366866695	0.34384384	0.348007098	0.370828904	0.370625957	0.358141588	0.373856284	0.341565646	0.351415641	0.366344148	0.355630352	0.35950011	0.345513693	0.368824812	0.339418214	0.346487911	0.323794195	0.322482457	0.360579905	0.342102397	0.33631759	0.362405442	0.347117721	0.359644018	0.348802067	0.353747609	0.34378512	0.345332169	0.325565856	0.368166975	0.337980699	0.336273461	0.357597133	0.337272214	0.353789173	0.350483846	0.355003595	0.353820457	0.372309102	0.350226993	0.355508374
GSE16755_CTRL_VS_IFNA_TREATED_MAC_DN	0.229015163	0.326288934	0.26497945	0.27779422	0.226925497	0.255737584	0.231029456	0.278227618	0.261925127	0.204863046	0.26369711	0.288853037	0.226149392	0.241033579	0.248360751	0.27470898	0.256408202	0.271233871	0.233713512	0.243546881	0.277209046	0.269828685	0.298201776	0.217573765	0.228511967	0.274425627	0.257109997	0.219545149	0.238780379	0.254559831	0.275256682	0.24262978	0.29774573	0.239380595	0.222550802	0.26382119	0.26617062	0.279352917	0.286754722	0.232110718	0.291115304	0.272634944	0.288682594	0.258293012	0.253158612	0.306302677	0.312615262	0.275459955	0.286389536
GSE17580_TREG_VS_TEFF_UP	0.187281982	0.206681953	0.198855686	0.194298096	0.18089192	0.212896932	0.182961267	0.179384613	0.195915924	0.177764039	0.214297217	0.201944072	0.188825093	0.188916907	0.182145231	0.210919396	0.148186791	0.201227167	0.179209531	0.17612218	0.199292253	0.192793569	0.176787191	0.195330561	0.187960029	0.205979775	0.180980823	0.176905694	0.203441812	0.192602397	0.194973583	0.191215743	0.198002416	0.191823538	0.177523712	0.199735938	0.201563359	0.197193797	0.208001734	0.185466534	0.183099665	0.216508264	0.202734965	0.20469703	0.182129758	0.213413189	0.191080531	0.198139155	0.192702127
GSE17580_TREG_VS_TEFF_DN	0.296249213	0.348988994	0.319401996	0.323897212	0.307066611	0.328726795	0.288975327	0.317192019	0.330900627	0.290859559	0.329866745	0.341128865	0.31853336	0.299378909	0.315281921	0.331977372	0.304901808	0.333551388	0.315879386	0.30906928	0.321482279	0.321928351	0.317042663	0.294908569	0.301445827	0.296687304	0.327824215	0.300925876	0.306999735	0.326920236	0.324418069	0.331310582	0.338902531	0.295990036	0.30300206	0.307486479	0.294211874	0.33015068	0.336449999	0.290711517	0.323641708	0.331120123	0.343069073	0.315925641	0.312208171	0.326096973	0.311315649	0.30234399	0.326287538
GSE17580_TREG_VS_TEFF_S_MANSONI_INF_UP	0.193136906	0.220783393	0.206439962	0.221003951	0.199753923	0.245917178	0.207151178	0.209025555	0.219704969	0.151595134	0.205786524	0.210581113	0.197959753	0.217571249	0.197937954	0.238040215	0.183223557	0.223485468	0.192150377	0.191301715	0.237737666	0.229374741	0.177596692	0.200858392	0.181791819	0.212629752	0.202281695	0.187223384	0.214372405	0.20759254	0.234623028	0.182971031	0.223256364	0.201097769	0.182662764	0.221202725	0.21969034	0.203724309	0.242958038	0.192471553	0.188005019	0.217427395	0.228455369	0.220137308	0.21628081	0.245712465	0.219446724	0.219335521	0.219889536
GSE17580_TREG_VS_TEFF_S_MANSONI_INF_DN	0.24396318	0.306824822	0.248482565	0.287290549	0.235768764	0.253901469	0.230628891	0.252963005	0.264507825	0.220258743	0.265596123	0.294222195	0.244829097	0.225233839	0.242266463	0.250528848	0.272475214	0.272752949	0.235963115	0.262378926	0.24083591	0.250876996	0.278136436	0.213867669	0.230718437	0.209455436	0.251194066	0.242195412	0.232711688	0.268189543	0.256065792	0.253460934	0.289409923	0.232536852	0.216732284	0.253289366	0.247830383	0.277147733	0.281834054	0.234642055	0.278811598	0.279737115	0.265319896	0.239940012	0.244389476	0.253790493	0.248356026	0.273490564	0.273237803
GSE17580_UNINFECTED_VS_S_MANSONI_INF_TEFF_UP	0.263077738	0.311901985	0.294402193	0.298945589	0.296975103	0.286037408	0.271467114	0.33245982	0.359768211	0.265308235	0.32296927	0.33176855	0.292650059	0.294602354	0.298902426	0.331543237	0.255723995	0.297427972	0.294349001	0.279371081	0.305488968	0.311337581	0.2883478	0.288654864	0.267967501	0.29541989	0.280828023	0.287062647	0.300861033	0.318854035	0.325887658	0.296501441	0.321703648	0.273710799	0.25913437	0.298624232	0.273463829	0.302662208	0.321199175	0.264025069	0.263067196	0.304151746	0.322013888	0.274466922	0.299070637	0.326526872	0.321466997	0.282499238	0.334523641
GSE17580_UNINFECTED_VS_S_MANSONI_INF_TEFF_DN	0.210971419	0.266071068	0.218647098	0.243390059	0.214242115	0.26170685	0.213293814	0.226376112	0.242919932	0.192791709	0.248117055	0.25415358	0.209985542	0.224405024	0.232557732	0.243339906	0.191055769	0.234144105	0.213270288	0.203258858	0.23357911	0.23759922	0.219738297	0.227622944	0.22203676	0.240103502	0.203564908	0.235435405	0.245144978	0.221244108	0.246759599	0.198819782	0.243138314	0.234853985	0.211977589	0.246600501	0.231898348	0.227754052	0.263878708	0.229532522	0.232737589	0.265819149	0.238739279	0.219701457	0.233345027	0.26464079	0.265699297	0.250733493	0.227060685
GSE17580_UNINFECTED_VS_S_MANSONI_INF_TREG_UP	0.255431756	0.301015977	0.281672615	0.291855836	0.274810424	0.26613714	0.263358827	0.293191868	0.318420665	0.263567817	0.273597831	0.309050677	0.246553248	0.262663443	0.279093135	0.295280356	0.278871157	0.282004221	0.275577855	0.280361116	0.282378117	0.279947318	0.289709562	0.257397172	0.258042679	0.269332902	0.25488228	0.279205796	0.264826952	0.296485637	0.294243605	0.282747003	0.311644652	0.251113232	0.25836938	0.28017321	0.255818218	0.292623469	0.291773549	0.262254089	0.266711251	0.265019373	0.283509526	0.263949983	0.283262458	0.295615582	0.286781493	0.266221155	0.313285961
GSE17580_UNINFECTED_VS_S_MANSONI_INF_TREG_DN	0.304439082	0.302333813	0.297402885	0.309125582	0.314294099	0.341115432	0.307519723	0.309131697	0.309906043	0.279448569	0.326402757	0.287196797	0.289087037	0.316220982	0.304511825	0.327814587	0.276952569	0.306088857	0.298163562	0.265918873	0.328904946	0.313389362	0.267394457	0.32818779	0.329620586	0.324359363	0.297493051	0.33050956	0.342515005	0.302303504	0.318064001	0.288983035	0.297000782	0.328375908	0.287704856	0.327088647	0.330206826	0.293294218	0.324395499	0.335118954	0.267156325	0.32887241	0.302541123	0.294130259	0.32798645	0.331023632	0.315023524	0.319286059	0.298724927
GSE17721_CTRL_VS_LPS_0.5H_BMDC_UP	0.240532276	0.22929699	0.230327696	0.223719881	0.225933381	0.227530335	0.23695844	0.229248265	0.233042382	0.212176551	0.231579509	0.223081505	0.220332174	0.235242568	0.239302184	0.222600252	0.230661183	0.227539182	0.238951305	0.215740727	0.241257416	0.240329755	0.229600996	0.236209981	0.22468161	0.221026095	0.246641878	0.222976051	0.230631426	0.233988736	0.232069992	0.226376263	0.219386919	0.25607253	0.221446971	0.226671246	0.24428378	0.229111146	0.253900955	0.233657129	0.235254278	0.257970083	0.229070216	0.236447673	0.235275976	0.230836836	0.244131912	0.261732585	0.226264773
GSE17721_CTRL_VS_LPS_0.5H_BMDC_DN	0.133190251	0.161727925	0.166625589	0.156620262	0.153857287	0.184273208	0.137058364	0.154241335	0.160939102	0.152897392	0.169324886	0.158512902	0.152047385	0.156433447	0.150628918	0.184383523	0.136135768	0.15535074	0.153043185	0.154704661	0.151118475	0.135680173	0.150650554	0.16235636	0.177277584	0.185531038	0.139732567	0.146842523	0.172151266	0.149702369	0.178416097	0.156476171	0.171022209	0.136487384	0.150931901	0.159804931	0.16408311	0.162697044	0.167340762	0.146775422	0.136842934	0.154826483	0.162323341	0.141044766	0.158279276	0.157700291	0.152245488	0.139064134	0.181210542
GSE17721_CTRL_VS_LPS_1H_BMDC_UP	0.300989866	0.286119832	0.304025812	0.297117411	0.291613765	0.30205313	0.291889863	0.291330688	0.301060816	0.302402627	0.294593166	0.294622385	0.297966853	0.312118469	0.305414	0.295873734	0.279102837	0.309679259	0.306061306	0.302575	0.310291409	0.304790716	0.287148602	0.314726181	0.305098679	0.315018864	0.288150352	0.278493916	0.306651925	0.295289637	0.301725786	0.289901138	0.280868529	0.297777022	0.300894729	0.292901901	0.295218805	0.298385934	0.291450892	0.306081241	0.286043599	0.295374969	0.294791542	0.307991526	0.293823202	0.298443252	0.298430837	0.287602483	0.287742195
GSE17721_CTRL_VS_LPS_1H_BMDC_DN	0.119321812	0.154730595	0.112854889	0.161502495	0.108333914	0.159001972	0.123544096	0.170004386	0.140744493	0.093200922	0.13953131	0.120728813	0.124753043	0.143729771	0.133582256	0.152060832	0.106627156	0.149277056	0.109747	0.111184794	0.135381081	0.145082441	0.103700422	0.142284819	0.14696167	0.144779835	0.129536185	0.135121526	0.138462168	0.121776154	0.15926915	0.115216647	0.131768818	0.122304059	0.128920187	0.135280515	0.139361729	0.12095009	0.158871868	0.128558597	0.113712283	0.156538419	0.165803263	0.125058795	0.114309705	0.137077112	0.162677871	0.13804849	0.152938594
GSE17721_CTRL_VS_LPS_2H_BMDC_UP	0.315721375	0.296710353	0.310078342	0.307012763	0.327175691	0.311097464	0.320953067	0.312456721	0.309395526	0.316423169	0.311211562	0.300289852	0.300542992	0.319879721	0.310471836	0.318090836	0.286809197	0.318060068	0.31417215	0.302951175	0.307038009	0.322482163	0.286327708	0.338812429	0.316880603	0.325611008	0.305595299	0.321778334	0.332224098	0.311030778	0.303471319	0.300331331	0.290826212	0.325408449	0.309177286	0.324293488	0.317100784	0.305787997	0.302069292	0.324617165	0.285372908	0.304839533	0.296889974	0.304108367	0.318723687	0.323157264	0.316763849	0.316106324	0.308479051
GSE17721_CTRL_VS_LPS_2H_BMDC_DN	0.123754329	0.197329891	0.146699836	0.162084949	0.128832127	0.156325667	0.126175535	0.163488792	0.178291633	0.120958492	0.160946907	0.169721056	0.137957036	0.159153883	0.152524286	0.163728779	0.138480895	0.157229864	0.129352252	0.146620264	0.154997864	0.164521723	0.134074267	0.143443386	0.143009337	0.179561398	0.140824091	0.126333325	0.140892717	0.156264013	0.183967086	0.152536031	0.169850505	0.132044505	0.128591325	0.139132269	0.15878391	0.153091838	0.174483894	0.136391343	0.168760049	0.176808977	0.179404022	0.153343967	0.141640849	0.180974468	0.162189895	0.153708768	0.178191275
GSE17721_CTRL_VS_LPS_4H_BMDC_UP	0.358977725	0.351908468	0.365756453	0.374041514	0.378002849	0.366471268	0.36064027	0.381824797	0.377871704	0.366331817	0.365269314	0.360875613	0.370594412	0.375141101	0.379135954	0.375025428	0.357323231	0.378000518	0.3888956	0.357349765	0.383663816	0.385870704	0.361351657	0.393003116	0.366600595	0.349731403	0.359332812	0.36568587	0.38560609	0.381824617	0.369229961	0.370127292	0.350842761	0.373927993	0.354439411	0.380965886	0.370641492	0.371650358	0.353196527	0.356806531	0.350234118	0.363027849	0.374969891	0.364604036	0.383968867	0.381358362	0.379427586	0.368306913	0.364913856
GSE17721_CTRL_VS_LPS_4H_BMDC_DN	0.108588972	0.154291595	0.120987559	0.144591026	0.12503415	0.129143138	0.125304745	0.135391478	0.132743494	0.12132736	0.146864127	0.12986816	0.125547811	0.134483554	0.129174067	0.125993889	0.131926951	0.140039839	0.122483589	0.126268903	0.146275107	0.136933017	0.136148332	0.127318345	0.134404175	0.138972335	0.135090741	0.132381057	0.118591241	0.132009197	0.140754906	0.127207798	0.151352005	0.131762889	0.136721784	0.124773747	0.12889019	0.12251477	0.152524106	0.12995979	0.156254645	0.141344256	0.133677309	0.12524816	0.130098207	0.14440775	0.136910942	0.149901221	0.158674982
GSE17721_CTRL_VS_LPS_6H_BMDC_UP	0.340878461	0.335824876	0.344206905	0.345363886	0.345754272	0.345275213	0.349373845	0.33881427	0.335568277	0.340773346	0.339894579	0.336755639	0.34235103	0.342072154	0.336081375	0.340550583	0.335843209	0.347060225	0.35258841	0.34955592	0.346985192	0.340702293	0.351456212	0.348009596	0.334800911	0.330717396	0.347930741	0.340445226	0.353839344	0.345441809	0.337938684	0.345934321	0.344558524	0.348070818	0.334678486	0.353223713	0.354246254	0.343206839	0.346235162	0.335327584	0.332012086	0.338761716	0.341668595	0.336450397	0.353121048	0.335712077	0.337866434	0.350101021	0.345097504
GSE17721_CTRL_VS_LPS_6H_BMDC_DN	0.205844243	0.229458301	0.206566684	0.224187759	0.196432411	0.203351299	0.208406226	0.21113963	0.21090252	0.184137118	0.204441254	0.206923216	0.189723092	0.218349686	0.214164824	0.204785424	0.19812369	0.218026642	0.193886596	0.204076031	0.220941149	0.219064083	0.197836296	0.207442141	0.200239769	0.210728071	0.21135101	0.202146067	0.200864618	0.203210796	0.218824172	0.20211441	0.216704028	0.217332277	0.205039432	0.209093192	0.221433028	0.205808562	0.229606126	0.198949511	0.198974888	0.221746699	0.220885532	0.199913898	0.206138206	0.219596418	0.216629149	0.229351196	0.213717383
GSE17721_CTRL_VS_LPS_8H_BMDC_UP	0.357283072	0.344859092	0.352208675	0.370008678	0.373561512	0.368056693	0.367291209	0.376663748	0.360887109	0.35478824	0.357198631	0.34200786	0.3669368	0.378678242	0.370453355	0.375425806	0.334351572	0.375300943	0.376699503	0.347759425	0.35208317	0.375128096	0.327989496	0.390595537	0.359779521	0.366445551	0.355885533	0.36332007	0.385420454	0.366696785	0.350600461	0.343944266	0.340522025	0.368421144	0.352317227	0.383307298	0.358384477	0.362479413	0.347598574	0.360458736	0.326296535	0.358510711	0.35094883	0.354037198	0.372429945	0.368783491	0.366298893	0.358029976	0.363276276
GSE17721_CTRL_VS_LPS_8H_BMDC_DN	0.146206169	0.194348384	0.15560268	0.175205988	0.164227383	0.19404301	0.149258364	0.187758188	0.180005772	0.142687883	0.183712911	0.174877396	0.163328086	0.180349618	0.171001653	0.193471224	0.157452325	0.174212787	0.171305151	0.14656303	0.18096551	0.179683249	0.153252005	0.181343648	0.184118209	0.184459341	0.165465095	0.162183579	0.178405944	0.17706987	0.194980797	0.155642743	0.171797273	0.157354142	0.151477057	0.176198451	0.155586244	0.173642785	0.196996748	0.15828841	0.149206133	0.195624321	0.188723393	0.164076991	0.172410185	0.184575983	0.193084687	0.175550328	0.18751742
GSE17721_CTRL_VS_LPS_12H_BMDC_UP	0.331060449	0.330095544	0.336245555	0.348772068	0.339895482	0.33857454	0.332400175	0.359384028	0.344347847	0.312759348	0.341119482	0.327092495	0.341592435	0.34480901	0.348675652	0.340725008	0.310379409	0.351706479	0.339128892	0.319042639	0.347308178	0.368917361	0.305976474	0.366582624	0.313377761	0.336615928	0.337836236	0.346971603	0.352181511	0.34634831	0.328498424	0.326311028	0.328921814	0.33942991	0.304841258	0.347915048	0.337586142	0.343489943	0.330310225	0.317598474	0.311476023	0.340692157	0.32947833	0.339720076	0.341803806	0.352097244	0.356343691	0.343130157	0.338583974
GSE17721_CTRL_VS_LPS_12H_BMDC_DN	0.229725387	0.253930881	0.242695754	0.270499312	0.23741632	0.257701321	0.227120931	0.262938901	0.247645124	0.219030066	0.233468109	0.24392595	0.229912978	0.256811041	0.240898503	0.245630939	0.235880729	0.263604059	0.249346919	0.227933479	0.247658057	0.25241984	0.252663865	0.251373993	0.252163612	0.257777617	0.246854574	0.236660917	0.257227328	0.23877866	0.249633744	0.234251285	0.248486072	0.246557869	0.235057439	0.261256679	0.256362734	0.244525585	0.260605434	0.246888429	0.232819082	0.246546017	0.251953678	0.245338921	0.248739564	0.25677855	0.262911044	0.252315254	0.252389859
GSE17721_CTRL_VS_LPS_24H_BMDC_UP	0.288743301	0.275666589	0.271665637	0.287128882	0.283554888	0.292906957	0.283065254	0.294737074	0.284203486	0.268167705	0.282073198	0.286141854	0.280301146	0.301422762	0.287909367	0.286133624	0.260028816	0.29796721	0.279087764	0.26856864	0.285044705	0.300426601	0.259896038	0.289160485	0.274280828	0.279074792	0.27463069	0.253251996	0.284707933	0.290614232	0.277424473	0.27949243	0.284003089	0.292037459	0.266614673	0.291498089	0.277765256	0.293448752	0.274528108	0.270585131	0.266513992	0.269466083	0.279128355	0.289154632	0.272478227	0.287874433	0.297106867	0.286053125	0.279864581
GSE17721_CTRL_VS_LPS_24H_BMDC_DN	0.301880432	0.295528261	0.308324608	0.315353397	0.303295805	0.31510132	0.297788032	0.307183297	0.302401385	0.287963004	0.305342359	0.29680974	0.30312742	0.304173054	0.29978955	0.306680774	0.2926	0.309549376	0.299500675	0.28682808	0.30839903	0.305408961	0.295944512	0.30735067	0.293052795	0.298723413	0.287333534	0.288501918	0.312874387	0.295901186	0.303720238	0.303182231	0.294595025	0.305395836	0.283245636	0.318914234	0.328707803	0.299800692	0.309597642	0.305912071	0.280184607	0.310245633	0.303703478	0.290549403	0.308416088	0.30451665	0.304080719	0.302340997	0.305399103
GSE17721_CTRL_VS_POLYIC_0.5H_BMDC_UP	0.28996068	0.280500735	0.287697579	0.280857885	0.277001734	0.275375381	0.285514644	0.28657464	0.285488936	0.272943807	0.278528789	0.283056563	0.284638995	0.28171259	0.298522937	0.262424443	0.289128162	0.282136513	0.293065012	0.284047684	0.290325394	0.294107994	0.284490735	0.278405935	0.261671933	0.255400731	0.294862901	0.278249749	0.273452666	0.288090394	0.284915441	0.288528539	0.281125874	0.303463818	0.268339693	0.286799109	0.290257886	0.294447973	0.284648835	0.272807137	0.272536416	0.285871102	0.286828738	0.292413914	0.283070653	0.291627132	0.292776295	0.296132275	0.280502688
GSE17721_CTRL_VS_POLYIC_0.5H_BMDC_DN	0.070995648	0.091654024	0.102577554	0.085670681	0.083573133	0.111700837	0.078563674	0.082948205	0.095400872	0.091584782	0.09638139	0.083681408	0.076219511	0.080681718	0.078089844	0.108198839	0.074620717	0.076351476	0.081991892	0.093419951	0.084258061	0.072971071	0.093852355	0.093049958	0.109193223	0.113076252	0.065415426	0.071854829	0.094918727	0.075176968	0.099647452	0.083372767	0.099823192	0.070480638	0.095885185	0.08865183	0.099182634	0.092795127	0.090835704	0.096647365	0.081820952	0.093082195	0.093757712	0.08670419	0.084092479	0.08235256	0.084268557	0.07351056	0.102364373
GSE17721_CTRL_VS_POLYIC_1H_BMDC_UP	0.283893486	0.274043461	0.268479447	0.279237027	0.279779623	0.281739095	0.277606498	0.310349597	0.287675809	0.266877395	0.283409522	0.259338193	0.270196015	0.295361037	0.29516836	0.285851501	0.250164931	0.27752266	0.274358608	0.262870886	0.294526447	0.310515119	0.258582204	0.296384351	0.282489933	0.284473047	0.278016104	0.286128033	0.29439576	0.273568702	0.278611933	0.266610686	0.27327128	0.302491973	0.266139202	0.289966565	0.279488769	0.274980221	0.284908381	0.283855205	0.262215667	0.282623035	0.269353418	0.278112489	0.276147947	0.272890339	0.303155702	0.28003967	0.270855601
GSE17721_CTRL_VS_POLYIC_1H_BMDC_DN	0.145355792	0.174060652	0.156780262	0.177272857	0.155708356	0.179297046	0.161827384	0.154940619	0.171344867	0.147709541	0.169503731	0.177927334	0.162471824	0.154703327	0.152544347	0.177646903	0.168730827	0.174668299	0.15304686	0.160491402	0.165062073	0.146604747	0.165918221	0.162890496	0.170489367	0.175160039	0.164980423	0.169505291	0.162157658	0.165741584	0.182616855	0.155832608	0.173210289	0.150636185	0.161495858	0.161493407	0.162683215	0.158342651	0.181030524	0.160826266	0.165772709	0.162034155	0.17639754	0.151873248	0.164929289	0.172214655	0.157017279	0.171034591	0.177041665
GSE17721_CTRL_VS_POLYIC_2H_BMDC_UP	0.277104964	0.276244735	0.275364406	0.274163759	0.290573147	0.279250019	0.272551208	0.277533493	0.269788698	0.285141573	0.277976907	0.265952371	0.274440792	0.279473127	0.2796231	0.281576915	0.255255701	0.281733396	0.286371848	0.27624325	0.281772348	0.279741615	0.271618029	0.289224197	0.285398521	0.255218213	0.278937961	0.26854637	0.29583373	0.278381829	0.279596558	0.275305599	0.266221395	0.280842286	0.282495576	0.292325752	0.278956493	0.277893036	0.270188688	0.286769749	0.243718527	0.269484691	0.279664919	0.269356602	0.280129827	0.274092948	0.278197912	0.27559872	0.280498053
GSE17721_CTRL_VS_POLYIC_2H_BMDC_DN	0.150214704	0.192060789	0.169706202	0.177524735	0.165876427	0.186704944	0.164157066	0.193021438	0.185319561	0.158576883	0.190547415	0.17037128	0.175699662	0.191124213	0.183740408	0.198556344	0.166363806	0.16789047	0.16072803	0.154766564	0.188612666	0.174786789	0.155211774	0.180797677	0.183175479	0.19833322	0.173776668	0.16182415	0.181794911	0.160452823	0.199191563	0.158231473	0.170665788	0.177717258	0.182319609	0.174515793	0.172854526	0.16430688	0.212012674	0.180436264	0.186469864	0.188006753	0.194797846	0.181281998	0.165888073	0.180407585	0.202807121	0.197071546	0.183498208
GSE17721_CTRL_VS_POLYIC_4H_BMDC_UP	0.340306912	0.323350351	0.342710162	0.333746199	0.35295405	0.342400669	0.344866146	0.331112845	0.327587246	0.345624525	0.341900728	0.331118263	0.337827935	0.34236767	0.335099441	0.344807296	0.32571685	0.340093329	0.349331179	0.330189592	0.34603216	0.343898855	0.325410183	0.350517131	0.336425188	0.330784866	0.340518381	0.343404554	0.359075048	0.33453794	0.331444693	0.331195163	0.329120805	0.346307279	0.333881199	0.348103348	0.35157183	0.33095018	0.339787301	0.353395413	0.306987885	0.335571021	0.334970167	0.331793984	0.356182523	0.343661568	0.337135067	0.338002104	0.332676952
GSE17721_CTRL_VS_POLYIC_4H_BMDC_DN	0.176202412	0.235730171	0.202088552	0.211515114	0.190745011	0.209206982	0.161798989	0.232283897	0.219572661	0.161369084	0.196500502	0.218655349	0.183715153	0.207876657	0.21656918	0.207596577	0.178737447	0.205542841	0.191329489	0.183877521	0.226265793	0.215161875	0.201077753	0.19766777	0.178760996	0.208709053	0.194981977	0.18532694	0.200172309	0.202438998	0.209711628	0.18200008	0.220209316	0.186584462	0.172735438	0.206183885	0.208043499	0.198421016	0.209959639	0.181625786	0.20000874	0.202492251	0.224660874	0.188362126	0.199326404	0.231184196	0.234142987	0.218459987	0.222391095
GSE17721_CTRL_VS_POLYIC_6H_BMDC_UP	0.370655978	0.371837993	0.375653427	0.377077692	0.381451563	0.384652081	0.368701343	0.391099576	0.382550808	0.370416384	0.375794947	0.370243533	0.365270502	0.395110981	0.386609714	0.391416322	0.341175592	0.372827481	0.378746844	0.359343789	0.382136061	0.390285731	0.348853315	0.402875624	0.387006543	0.398657239	0.365814984	0.371085554	0.395555719	0.378560545	0.371297088	0.356838038	0.36868164	0.386285513	0.366173782	0.390492646	0.381674083	0.377587259	0.378333914	0.379745042	0.357239787	0.384873283	0.373357883	0.379403231	0.379536467	0.385653116	0.398295836	0.378767757	0.37081693
GSE17721_CTRL_VS_POLYIC_6H_BMDC_DN	0.182344911	0.212169921	0.19417855	0.202274405	0.180234045	0.200022121	0.178605781	0.20005651	0.198491005	0.159940494	0.198972138	0.205637487	0.178848835	0.184618143	0.194560813	0.200043051	0.187128256	0.195425601	0.174218869	0.18990995	0.19791541	0.195076042	0.1955101	0.169930194	0.17655566	0.193587643	0.171153132	0.177588407	0.176104085	0.195390702	0.211678391	0.178354956	0.209016268	0.187043859	0.166226896	0.191192438	0.205001616	0.20013329	0.210437221	0.175048647	0.200665973	0.221463121	0.205506511	0.198363301	0.182581046	0.221167877	0.212703336	0.202397588	0.205094334
GSE17721_CTRL_VS_POLYIC_8H_BMDC_UP	0.360116137	0.342253339	0.357189892	0.364079412	0.374444474	0.384149627	0.374365436	0.366332853	0.359053415	0.360133596	0.370041862	0.343371733	0.35090714	0.384864482	0.361460614	0.379129989	0.320381381	0.365089488	0.363282895	0.340142631	0.383595763	0.371363013	0.332898232	0.402863187	0.385799452	0.381091126	0.347456558	0.362532852	0.396788016	0.360883913	0.374178282	0.347688082	0.352808589	0.373526621	0.361715718	0.379408463	0.376105178	0.359915778	0.367370467	0.38029967	0.318513767	0.372601752	0.355363814	0.358202279	0.374115997	0.374872945	0.371555558	0.35762335	0.355775134
GSE17721_CTRL_VS_POLYIC_8H_BMDC_DN	0.157924519	0.194231847	0.193355544	0.194486829	0.178856626	0.189612293	0.160138532	0.199774406	0.20122892	0.167563755	0.188909969	0.194802857	0.177889054	0.190791682	0.188847269	0.203772507	0.144733554	0.19986983	0.17184794	0.168756925	0.2054091	0.198644087	0.178493725	0.188673266	0.174026296	0.186722823	0.17811691	0.163619363	0.180303371	0.185385477	0.187226334	0.178848912	0.189321612	0.171305391	0.16569376	0.180592312	0.196407916	0.171938285	0.192751627	0.163774225	0.201575754	0.20335386	0.188499758	0.193697946	0.17745873	0.204158208	0.205218578	0.181178529	0.189289651
GSE17721_CTRL_VS_POLYIC_12H_BMDC_UP	0.391581271	0.381761231	0.386668238	0.380513199	0.397380403	0.393410493	0.397487411	0.387048861	0.393783309	0.392974076	0.397459021	0.385344797	0.383698293	0.394211842	0.391849109	0.384687636	0.366228998	0.389917221	0.392368793	0.382857223	0.397526024	0.399288873	0.366721703	0.403330474	0.373190532	0.37112623	0.387476255	0.389498671	0.398787438	0.398128289	0.386530741	0.382342648	0.376610049	0.399032478	0.379332969	0.393137009	0.389992572	0.394939982	0.388598965	0.390762247	0.370144824	0.388841026	0.397273584	0.399686187	0.399542957	0.401935439	0.393390589	0.387847304	0.384648885
GSE17721_CTRL_VS_POLYIC_12H_BMDC_DN	0.198656984	0.204571827	0.208519439	0.216187936	0.189776238	0.219037081	0.193514271	0.215438309	0.198427231	0.177067612	0.218210369	0.200394619	0.180117053	0.198036934	0.20287639	0.217799932	0.17131296	0.206618848	0.189147446	0.174098782	0.200975417	0.199345062	0.191485372	0.202396137	0.199563351	0.201760367	0.197185522	0.187643949	0.20317371	0.195793499	0.214458504	0.192064086	0.218415612	0.206663722	0.187393854	0.208181257	0.222086993	0.206866171	0.215603646	0.191078451	0.200484417	0.205652838	0.219849807	0.209285426	0.201660265	0.207327464	0.217386917	0.199037472	0.221723677
GSE17721_CTRL_VS_POLYIC_24H_BMDC_UP	0.340514447	0.292676887	0.303770876	0.315243723	0.313144807	0.320423172	0.3407457	0.318830064	0.301251698	0.298233263	0.315034454	0.296538009	0.30174914	0.32144098	0.318369413	0.301934082	0.312832149	0.31691557	0.318093794	0.3126446	0.319453042	0.332004813	0.302954552	0.336018562	0.305679012	0.303730546	0.315675545	0.334048167	0.321789821	0.324626333	0.307862074	0.295400519	0.310611085	0.341763694	0.300761163	0.328252643	0.336061673	0.321248667	0.315746565	0.324030805	0.295272288	0.323497299	0.30476662	0.329438124	0.321659003	0.308239358	0.322876864	0.329032329	0.312704603
GSE17721_CTRL_VS_POLYIC_24H_BMDC_DN	0.214901909	0.23816462	0.216247564	0.243112902	0.21331821	0.23712914	0.214851568	0.250559014	0.233512744	0.209463955	0.228906704	0.230911955	0.203236125	0.239866091	0.237802754	0.238162258	0.19679052	0.239126039	0.212498682	0.218276388	0.240406776	0.232859923	0.221296706	0.230937904	0.231342039	0.252341386	0.220593056	0.210138631	0.227785836	0.236179918	0.244100128	0.212895373	0.233447804	0.224849564	0.224213776	0.220424191	0.227739539	0.227550541	0.237822428	0.209225172	0.225647327	0.248721014	0.239107189	0.216572915	0.22078574	0.24752907	0.246813732	0.226794095	0.24399487
GSE17721_CTRL_VS_PAM3CSK4_0.5H_BMDC_UP	0.322740584	0.285185115	0.306465891	0.305973992	0.302011529	0.278919429	0.314440625	0.298126599	0.291401347	0.286084907	0.293166989	0.302294963	0.278203888	0.297318361	0.307252402	0.253987831	0.320486303	0.30003651	0.302609115	0.30566402	0.305621083	0.316195148	0.317674415	0.290939394	0.2726227	0.273572807	0.294974122	0.311266841	0.283538636	0.308109474	0.304780235	0.300678637	0.295037694	0.3262443	0.289497587	0.301109637	0.314247869	0.306440484	0.30853926	0.294802064	0.314513822	0.310100305	0.299606897	0.30250258	0.303145717	0.29991615	0.302913528	0.325275648	0.29060493
GSE17721_CTRL_VS_PAM3CSK4_0.5H_BMDC_DN	0.164461018	0.166661745	0.155367686	0.1552469	0.161724532	0.171790359	0.160845142	0.169840227	0.170160048	0.153099734	0.181325773	0.1689454	0.166119793	0.175521581	0.168327912	0.175301548	0.141315305	0.163640778	0.154218795	0.151848207	0.166989952	0.163023167	0.144897758	0.178921882	0.164947541	0.175855388	0.162328335	0.157742067	0.176994599	0.170740058	0.160439168	0.16151081	0.175359555	0.165615515	0.149499035	0.159228259	0.154812234	0.174603267	0.172741004	0.171472788	0.151489284	0.185484461	0.176571433	0.162380233	0.162801572	0.181237654	0.17438219	0.16375695	0.1848126
GSE17721_CTRL_VS_PAM3CSK4_1H_BMDC_UP	0.357591538	0.331356485	0.333472191	0.3290674	0.346562321	0.339966111	0.350218183	0.338765078	0.330022119	0.349126911	0.337345096	0.32438542	0.334773612	0.344499706	0.340262436	0.338354138	0.335126151	0.335382127	0.353006668	0.339066996	0.340230093	0.348304513	0.337863299	0.358688946	0.336994135	0.329853785	0.336245151	0.353020819	0.353872186	0.351277397	0.322391606	0.333102217	0.327364672	0.350652389	0.34221976	0.351603976	0.342189025	0.347911825	0.337928995	0.346795212	0.326491441	0.34680479	0.323981223	0.325473824	0.354095008	0.330777697	0.337577149	0.346025292	0.320323989
GSE17721_CTRL_VS_PAM3CSK4_1H_BMDC_DN	0.093068111	0.14180885	0.115966888	0.138579888	0.110471964	0.128971902	0.103493654	0.13821134	0.117397784	0.089195676	0.126806973	0.120770487	0.119454799	0.126539378	0.127870992	0.139329598	0.10509358	0.135532145	0.108757415	0.103252853	0.131298074	0.13586605	0.105830161	0.126554435	0.099355854	0.132052077	0.114172596	0.095995157	0.122240638	0.117159398	0.141668852	0.115766909	0.121367451	0.106190345	0.101225065	0.130111119	0.129210398	0.102510538	0.131433174	0.106856865	0.107363477	0.111583437	0.137219729	0.107613582	0.113281741	0.127095003	0.142851203	0.118864991	0.137796283
GSE17721_CTRL_VS_PAM3CSK4_2H_BMDC_UP	0.29604326	0.294371353	0.306783098	0.304835205	0.308305765	0.298351471	0.299875571	0.297923297	0.289991923	0.299138177	0.298339714	0.299146541	0.304512259	0.298153502	0.297657463	0.296242961	0.289008423	0.305733443	0.309626507	0.30722511	0.298547551	0.298625634	0.303245	0.312164303	0.289055895	0.284386221	0.293460097	0.287852991	0.313572339	0.302990953	0.295442134	0.297811555	0.296795823	0.293884765	0.287172447	0.312601426	0.305995561	0.308476411	0.296963573	0.283205026	0.303936969	0.303586072	0.292849198	0.292498012	0.30417633	0.306651986	0.296102717	0.296627715	0.301934885
GSE17721_CTRL_VS_PAM3CSK4_2H_BMDC_DN	0.082766816	0.124743874	0.094321246	0.098418342	0.070820517	0.11108766	0.091810054	0.107171549	0.107611258	0.080925344	0.112029527	0.1000216	0.089807378	0.094244754	0.091237105	0.100200587	0.082955612	0.105107898	0.073641263	0.091029813	0.102810532	0.110433688	0.08462065	0.086233109	0.089268825	0.107113962	0.090124983	0.098656757	0.092025031	0.090768655	0.109559154	0.09638644	0.106490326	0.085709941	0.096922544	0.094807729	0.09583042	0.098077181	0.10541196	0.077730443	0.130966387	0.103503519	0.110621583	0.110744884	0.072759833	0.095626284	0.11541212	0.086747951	0.116431912
GSE17721_CTRL_VS_PAM3CSK4_4H_BMDC_UP	0.323634842	0.313850797	0.318939097	0.330876592	0.333969034	0.322739318	0.332148183	0.336535705	0.326241968	0.321019935	0.328412457	0.313221786	0.317769266	0.333718563	0.334002604	0.326711087	0.324564577	0.330134986	0.330418918	0.328126262	0.337827126	0.34641536	0.316819303	0.347330555	0.320179681	0.311547906	0.320457463	0.333523093	0.346064075	0.330209711	0.322777886	0.316201031	0.308442393	0.332022511	0.312573088	0.341134547	0.340981325	0.316391292	0.317402259	0.328527752	0.295098926	0.331026737	0.3171297	0.317296131	0.342861305	0.339554945	0.343748873	0.33596022	0.316805866
GSE17721_CTRL_VS_PAM3CSK4_4H_BMDC_DN	0.15406965	0.186323355	0.166380319	0.187165182	0.144638314	0.175017504	0.144093361	0.193219342	0.184682445	0.149502389	0.16997897	0.166650054	0.152059601	0.181247038	0.170587495	0.170977988	0.149939531	0.185412578	0.160231193	0.148118799	0.176316525	0.192577994	0.151444866	0.171662143	0.167236092	0.184888115	0.165358119	0.15221241	0.162503134	0.162686875	0.176342255	0.168672642	0.17016426	0.164851035	0.156615908	0.160740977	0.175184865	0.163811744	0.182106156	0.160989309	0.177118665	0.177325323	0.186616089	0.191917187	0.158916535	0.175711972	0.188757276	0.174034823	0.183530333
GSE17721_CTRL_VS_PAM3CSK4_6H_BMDC_UP	0.319850867	0.332143335	0.325690725	0.328721167	0.330219559	0.337039877	0.320186337	0.340449307	0.32651731	0.319547489	0.336185812	0.328352476	0.331904048	0.323053097	0.327015612	0.347623773	0.302091926	0.335533861	0.337142783	0.318281294	0.334723702	0.337118174	0.314628398	0.350015108	0.305121216	0.322811551	0.323113503	0.326397987	0.355051543	0.343123669	0.318207877	0.311401913	0.344298782	0.319272092	0.308102468	0.345849075	0.326251701	0.344390162	0.318140201	0.31145812	0.324161927	0.343132006	0.321847657	0.318759658	0.336377832	0.338584306	0.335596553	0.316984437	0.337015037
GSE17721_CTRL_VS_PAM3CSK4_6H_BMDC_DN	0.257009397	0.246458187	0.263316763	0.281189643	0.250961514	0.253445467	0.257240994	0.264052852	0.23908872	0.232139475	0.253803001	0.242860278	0.235143862	0.263709083	0.261987562	0.222544147	0.248841892	0.270448545	0.242015571	0.257256589	0.263510012	0.266331109	0.246133942	0.258683091	0.247815488	0.234958234	0.25209332	0.250240646	0.254121602	0.254517109	0.270681512	0.25224761	0.2455503	0.26481296	0.262234227	0.258840269	0.281115791	0.249610068	0.262635595	0.243558291	0.242286293	0.268623858	0.266640381	0.263880515	0.250351563	0.259162734	0.260064313	0.277721618	0.267488388
GSE17721_CTRL_VS_PAM3CSK4_8H_BMDC_UP	0.333112944	0.320559792	0.320515563	0.338203689	0.345287992	0.331219874	0.340700174	0.338096526	0.351331306	0.323555399	0.334875905	0.332414041	0.335447581	0.346128884	0.343656729	0.332494973	0.32666774	0.339144121	0.340150878	0.314316588	0.341916786	0.350542873	0.324356208	0.352865872	0.329014079	0.318889617	0.33463215	0.341373277	0.338494852	0.339785289	0.324559882	0.327331149	0.336036353	0.345051627	0.319704604	0.337257524	0.337696042	0.334329107	0.331921084	0.331517276	0.330482245	0.327832087	0.330765447	0.330864494	0.341772953	0.351481763	0.352318082	0.340067641	0.337326455
GSE17721_CTRL_VS_PAM3CSK4_8H_BMDC_DN	0.197386971	0.219560886	0.207785469	0.222336195	0.211333842	0.241991642	0.205465274	0.210954996	0.214068204	0.19461456	0.214650108	0.221658322	0.202819504	0.221995633	0.218826579	0.219945501	0.199326158	0.216755296	0.206912197	0.219013091	0.236374545	0.217237498	0.20690428	0.213475005	0.218565796	0.227945579	0.215348577	0.204153837	0.214357125	0.217486433	0.232393424	0.213832713	0.22933407	0.215647008	0.215189901	0.214337256	0.224322594	0.212671698	0.238708141	0.213884211	0.224242655	0.216204295	0.234431073	0.241836406	0.208186922	0.223460051	0.217511336	0.234384134	0.215828808
GSE17721_CTRL_VS_PAM3CSK4_12H_BMDC_UP	0.297544683	0.289084817	0.280889124	0.298682678	0.296193006	0.299028865	0.296163925	0.311647369	0.307982802	0.296269905	0.29672722	0.286024936	0.298047165	0.305133672	0.306525722	0.300125254	0.290617865	0.303613074	0.304470838	0.289837359	0.308322723	0.318691022	0.282754061	0.308233206	0.301292926	0.308633826	0.294594778	0.286890692	0.30118658	0.311715855	0.300034943	0.290603773	0.290408968	0.299415545	0.285866464	0.300210977	0.290269248	0.300510619	0.284422516	0.292095317	0.293346383	0.293581756	0.29241407	0.290412981	0.306168998	0.307933347	0.306777704	0.294609604	0.301329176
GSE17721_CTRL_VS_PAM3CSK4_12H_BMDC_DN	0.191138166	0.212452599	0.204713611	0.232827211	0.196567145	0.226202026	0.19554188	0.211065529	0.19655004	0.174605099	0.202203394	0.19687641	0.179807499	0.22102309	0.202126322	0.219166054	0.183043373	0.219148174	0.190834261	0.191053865	0.226198936	0.209931757	0.188725552	0.21607815	0.218962021	0.217311316	0.212795418	0.201597381	0.222590636	0.201035525	0.230904041	0.197363757	0.205938112	0.215995805	0.208948743	0.221025251	0.247041297	0.194533527	0.235671452	0.215955283	0.190766207	0.230198468	0.221292678	0.195086657	0.199835812	0.216872449	0.214526615	0.223040416	0.209295294
GSE17721_CTRL_VS_PAM3CSK4_24H_BMDC_UP	0.333376188	0.360303182	0.341227258	0.363889737	0.345501576	0.355150535	0.337247643	0.359240998	0.367957647	0.32450654	0.357351964	0.366071	0.341762496	0.367216944	0.342666963	0.365358842	0.32283202	0.367265712	0.342765663	0.347713293	0.357721422	0.368198829	0.330934406	0.35110446	0.334077208	0.351284483	0.349873409	0.329387092	0.354818613	0.357053077	0.366588158	0.330508419	0.360952997	0.337513761	0.324092893	0.351391139	0.335622688	0.357256122	0.352907243	0.328053165	0.347135247	0.351955028	0.362744832	0.355661796	0.342216604	0.36422297	0.361098948	0.34292847	0.370921866
GSE17721_CTRL_VS_PAM3CSK4_24H_BMDC_DN	0.241477725	0.231016506	0.242217664	0.257179098	0.236890388	0.263331316	0.250637838	0.250898864	0.217836976	0.222581031	0.231408851	0.222493468	0.224864096	0.25616108	0.247505805	0.25182693	0.225219412	0.251314134	0.23038946	0.225183372	0.26644857	0.251629912	0.230305803	0.25715317	0.252788597	0.248809155	0.251371799	0.229475764	0.266945373	0.222253062	0.257209869	0.227768082	0.225423378	0.263716383	0.238827408	0.256662023	0.269123292	0.226377047	0.268210866	0.24991014	0.208457687	0.253243546	0.254873427	0.236971998	0.249326523	0.238774046	0.250779588	0.254823586	0.237395333
GSE17721_CTRL_VS_CPG_0.5H_BMDC_UP	0.347402005	0.336176496	0.329726018	0.332308678	0.325687589	0.31898335	0.329441817	0.324934083	0.327823237	0.321393087	0.335553106	0.33089815	0.342222639	0.330146201	0.340162984	0.307579328	0.327513139	0.335441974	0.328354118	0.352009076	0.330992982	0.332301512	0.338083633	0.325250848	0.303872119	0.28586935	0.346616595	0.332899506	0.304711588	0.338661007	0.320465449	0.344073147	0.325075169	0.353081542	0.318800799	0.320357727	0.34190441	0.332809527	0.34174991	0.325461279	0.351131307	0.325650886	0.342903972	0.33379575	0.330618886	0.317038614	0.330674989	0.355013981	0.333379135
GSE17721_CTRL_VS_CPG_0.5H_BMDC_DN	0.082586532	0.122531558	0.117880636	0.107296307	0.114284519	0.133839239	0.099999631	0.116098509	0.119301604	0.107195619	0.135507756	0.093687152	0.100836229	0.126062365	0.107049765	0.151649135	0.078102442	0.110796789	0.115069725	0.078754462	0.121435791	0.109702521	0.080316795	0.136411844	0.127809689	0.147938868	0.111077816	0.100579648	0.146049571	0.095042666	0.125782989	0.099045094	0.103336079	0.08856357	0.109089958	0.117878711	0.112818903	0.105405359	0.121541906	0.122712123	0.079457004	0.112615298	0.117122892	0.093655364	0.117203113	0.134879286	0.111025478	0.09253281	0.112332704
GSE17721_CTRL_VS_CPG_1H_BMDC_UP	0.346651997	0.331464904	0.34452356	0.337688432	0.351927332	0.351425643	0.349911816	0.349092488	0.33457728	0.338402664	0.341176388	0.320801726	0.331768659	0.354821464	0.349170686	0.345809901	0.323406691	0.342767824	0.346978285	0.329358473	0.338597818	0.352237261	0.326708429	0.375208883	0.350176701	0.347904294	0.327741372	0.34932398	0.366381952	0.34848698	0.319717474	0.333436289	0.329991733	0.351107726	0.336358597	0.355246203	0.343417267	0.34896281	0.340433766	0.338481008	0.306082513	0.344962848	0.328253927	0.323838714	0.351195179	0.340257356	0.345319302	0.342651759	0.321647386
GSE17721_CTRL_VS_CPG_1H_BMDC_DN	0.040238058	0.057774015	0.042889301	0.043005736	0.01739508	0.034115283	0.043399911	0.049905056	0.042424076	0.013628822	0.030586362	0.043069575	0.044176849	0.047752577	0.041691496	0.046621038	0.025728652	0.038924497	0.025582256	0.029638407	0.043014555	0.055136618	0.031663836	0.03638064	0.030695556	0.073075302	0.036014844	0.043884065	0.043530623	0.040296893	0.053858604	0.037213049	0.058632094	0.04071489	0.02110443	0.04227685	0.054937421	0.045965055	0.056567719	0.026897607	0.046222194	0.065929946	0.043301694	0.060599649	0.030565416	0.048383795	0.059105704	0.044373594	0.046991881
GSE17721_CTRL_VS_CPG_2H_BMDC_UP	0.316182859	0.303391276	0.312509477	0.314695868	0.308465351	0.304538739	0.305145992	0.310055374	0.302961304	0.316679666	0.30742804	0.306928195	0.318029782	0.305611544	0.311440766	0.30673097	0.30376597	0.316680979	0.320447725	0.313905266	0.314824364	0.311420061	0.316769021	0.316517232	0.303054835	0.292580279	0.312745245	0.298487	0.310380021	0.310949508	0.29504838	0.326728794	0.307734337	0.310520033	0.307465707	0.311934181	0.310379666	0.31475988	0.31111228	0.304052757	0.29049995	0.319624012	0.311641297	0.310778774	0.317558597	0.303883211	0.304758837	0.306282052	0.305177273
GSE17721_CTRL_VS_CPG_2H_BMDC_DN	0.095803264	0.124762896	0.096726863	0.123958582	0.098107171	0.116867809	0.103954439	0.124488195	0.110266125	0.076850149	0.107192615	0.102415919	0.106232748	0.113754829	0.110273883	0.111834322	0.111012788	0.120081143	0.097895923	0.09503979	0.124402747	0.120008687	0.110300165	0.108514933	0.110634746	0.123355239	0.115940825	0.08748236	0.113123386	0.107041269	0.132734032	0.11005813	0.118084315	0.109941197	0.106879722	0.110649567	0.105769387	0.110680344	0.128202884	0.1044625	0.098846261	0.146636235	0.124236884	0.118925282	0.103400047	0.118039314	0.12756416	0.116802669	0.113127568
GSE17721_CTRL_VS_CPG_4H_BMDC_UP	0.319571327	0.311556785	0.32811683	0.322305844	0.338068532	0.321174427	0.318057918	0.32584457	0.336318583	0.318000539	0.331612156	0.310751683	0.316427028	0.327036427	0.323672335	0.332879768	0.289204034	0.32847859	0.330456684	0.310361942	0.324734925	0.327005526	0.300658924	0.346746489	0.316676795	0.312952044	0.3181223	0.329394579	0.347474871	0.334430461	0.320195671	0.328738272	0.321860277	0.328135147	0.306584477	0.340360034	0.333633693	0.32012027	0.315900726	0.320730311	0.297689439	0.328793496	0.315858411	0.315581988	0.334434033	0.337445652	0.329406173	0.315987468	0.329333004
GSE17721_CTRL_VS_CPG_4H_BMDC_DN	0.196851753	0.207001773	0.183502573	0.217207435	0.179616652	0.201737961	0.185499809	0.201888075	0.19042532	0.164290564	0.196204956	0.194966826	0.183583137	0.194510835	0.196671868	0.179246792	0.194040046	0.212456862	0.182485634	0.188326895	0.214043673	0.208458738	0.19661564	0.189786656	0.176318607	0.183398313	0.202849105	0.199436147	0.17431314	0.202713917	0.197251199	0.190612131	0.202054276	0.204096781	0.182478658	0.198335629	0.207279341	0.19424951	0.216157755	0.181724592	0.206562807	0.213650781	0.213235635	0.186663827	0.187966895	0.203458815	0.212975234	0.219930245	0.207271232
GSE17721_CTRL_VS_CPG_6H_BMDC_UP	0.319051017	0.330759714	0.319383033	0.333244692	0.337331107	0.346100221	0.327347653	0.343921827	0.339315437	0.323318214	0.340820448	0.320974664	0.337443409	0.341111891	0.342500058	0.359400107	0.325295565	0.342602593	0.34160863	0.319916635	0.334532042	0.355613715	0.317525676	0.359919606	0.330324686	0.351348473	0.32279187	0.329770331	0.357519981	0.344800049	0.328377168	0.327399086	0.342018042	0.328011408	0.324038019	0.350888199	0.320185742	0.330596872	0.331319732	0.320075863	0.318529793	0.327043486	0.32779866	0.325814609	0.350890222	0.346715749	0.343260383	0.330687934	0.34199642
GSE17721_CTRL_VS_CPG_6H_BMDC_DN	0.231984004	0.250333731	0.250889357	0.257865567	0.232669635	0.256071172	0.22284249	0.242733708	0.243126103	0.221347221	0.244166847	0.254229426	0.223627857	0.241788562	0.238536996	0.236883858	0.225423717	0.251551913	0.219751088	0.238007037	0.247411843	0.235605965	0.247306715	0.234667145	0.2470075	0.250353325	0.238196465	0.223950634	0.238703103	0.237911535	0.254942344	0.230404347	0.244070758	0.235850342	0.232020747	0.241902135	0.261294253	0.242790419	0.253563144	0.235003322	0.246890221	0.252367134	0.259794771	0.237691847	0.232550896	0.257831761	0.245584834	0.236911267	0.257983284
GSE17721_CTRL_VS_CPG_8H_BMDC_UP	0.336635638	0.334363741	0.329579024	0.344791534	0.34055342	0.3352585	0.338438503	0.353893285	0.348151987	0.322861711	0.337514415	0.329290666	0.340161196	0.344811914	0.345907451	0.355537987	0.313914667	0.342761189	0.340908114	0.326941793	0.342657185	0.346441462	0.318763897	0.357565068	0.332366398	0.339967507	0.334428891	0.345642774	0.350847236	0.337366263	0.325281334	0.341902284	0.329715971	0.336590588	0.323680012	0.341726935	0.325694263	0.341750258	0.340364583	0.327872979	0.295293409	0.316657881	0.333437137	0.326423303	0.340055334	0.34031992	0.343689793	0.329130132	0.337661502
GSE17721_CTRL_VS_CPG_8H_BMDC_DN	0.22029089	0.228319058	0.218161975	0.226597462	0.220193556	0.229854665	0.225297213	0.225793247	0.234329124	0.215916307	0.228880238	0.226204831	0.216338772	0.22640186	0.227968231	0.218097097	0.201148158	0.228284779	0.210923951	0.238824339	0.235961626	0.224235189	0.231265305	0.23141519	0.221011593	0.23141428	0.232254135	0.217762492	0.220318045	0.240566219	0.229565912	0.222739642	0.228032633	0.239009086	0.240835389	0.234188428	0.238854958	0.228662844	0.24101345	0.23388095	0.238512355	0.231756085	0.237476087	0.233793972	0.210246177	0.234689323	0.238891334	0.233736303	0.237775736
GSE17721_CTRL_VS_CPG_12H_BMDC_UP	0.339954097	0.324539721	0.326559421	0.349051396	0.344924359	0.350744336	0.346796783	0.328660642	0.342211287	0.339866494	0.338422532	0.334308999	0.349673687	0.334167653	0.335304509	0.331256138	0.325092505	0.344035532	0.337269895	0.337398542	0.354330175	0.343490475	0.33119661	0.349645534	0.338207816	0.305592473	0.338050443	0.331198057	0.335238772	0.346390921	0.339409277	0.344811582	0.330159548	0.343014091	0.340596335	0.332968097	0.353033481	0.340240016	0.340681574	0.340941739	0.34436338	0.332201624	0.336833106	0.342089704	0.339602009	0.345858508	0.338955371	0.348638957	0.336884646
GSE17721_CTRL_VS_CPG_12H_BMDC_DN	0.221823151	0.229179853	0.220101527	0.22818969	0.216759921	0.229993654	0.223190715	0.230482089	0.226774421	0.20380831	0.228895638	0.216277148	0.208084115	0.227265522	0.224997868	0.219251815	0.208462752	0.225601831	0.206714621	0.206509395	0.238307983	0.231435797	0.221233062	0.234028937	0.224867626	0.228216567	0.214688169	0.220624745	0.221126777	0.226348785	0.239441949	0.209296385	0.229214603	0.233346103	0.223050785	0.230169032	0.243728168	0.218763548	0.237469202	0.225016383	0.237420213	0.242415674	0.236300692	0.222791049	0.216045105	0.231340437	0.241260797	0.234294647	0.220800968
GSE17721_CTRL_VS_CPG_24H_BMDC_UP	0.109130126	0.121444246	0.111398293	0.121530967	0.113559827	0.107520125	0.114910455	0.127271032	0.134994124	0.110307381	0.115678304	0.119797674	0.115916546	0.131366085	0.127481125	0.127189675	0.115790541	0.118526821	0.127439066	0.114901864	0.133317019	0.124996016	0.113891181	0.123096167	0.116388878	0.121241817	0.121438464	0.108989541	0.123899307	0.12548675	0.116170366	0.122935418	0.120099321	0.122183988	0.109619867	0.112790186	0.104641844	0.131239846	0.106202076	0.112560713	0.11599867	0.119104091	0.123316549	0.114834761	0.1177605	0.130281217	0.12640186	0.122223774	0.116840272
GSE17721_CTRL_VS_CPG_24H_BMDC_DN	0.230656707	0.233882915	0.241209537	0.234800769	0.236428901	0.224165912	0.237029188	0.215664427	0.230078228	0.226911619	0.241483953	0.218470302	0.22325965	0.22081427	0.22005734	0.219670763	0.223880171	0.231065005	0.225832394	0.231780873	0.228707065	0.207404856	0.236227243	0.222761637	0.235595909	0.223320876	0.21640425	0.228663693	0.228195724	0.225679881	0.239390187	0.233222434	0.232761493	0.241696315	0.230441105	0.23158425	0.252318226	0.224634063	0.236112269	0.233858081	0.233374137	0.228190569	0.225677411	0.226280296	0.239506498	0.219754979	0.220687901	0.239039648	0.235867657
GSE17721_CTRL_VS_GARDIQUIMOD_0.5H_BMDC_UP	0.386053099	0.364643273	0.366775006	0.36920624	0.349478232	0.353034639	0.372464025	0.36038053	0.365118557	0.347044667	0.354210319	0.369275754	0.351337023	0.366922682	0.381951604	0.333187282	0.362583614	0.370512879	0.351809507	0.364006956	0.363919441	0.374537897	0.364513357	0.351750997	0.337431736	0.334344915	0.372556955	0.375563235	0.334777255	0.370197732	0.359886805	0.376290196	0.367362735	0.391819987	0.350436785	0.358052718	0.377465747	0.370379882	0.373336108	0.356851362	0.380063592	0.35653332	0.371867883	0.373531278	0.360399822	0.369344589	0.366468107	0.385964065	0.366821723
GSE17721_CTRL_VS_GARDIQUIMOD_0.5H_BMDC_DN	0.196238952	0.210146454	0.219800159	0.223197069	0.216420441	0.226758235	0.203231554	0.236164979	0.211309152	0.207243364	0.216345237	0.214504875	0.214615821	0.227867332	0.218156782	0.244359861	0.193905318	0.222792814	0.215195097	0.208802033	0.221643492	0.219797041	0.195031815	0.236579786	0.235905671	0.243573774	0.210085729	0.233761954	0.245039187	0.206798132	0.212632215	0.20815506	0.227619273	0.200897425	0.207876144	0.224201219	0.223226031	0.21332976	0.217314638	0.21762161	0.192912633	0.220674071	0.212001355	0.210314319	0.218900472	0.232407985	0.221551842	0.198010082	0.225690428
GSE17721_CTRL_VS_GARDIQUIMOD_1H_BMDC_UP	0.259688773	0.279260124	0.281446871	0.28034458	0.272543245	0.280235803	0.250625693	0.292695762	0.282455444	0.270713052	0.265937788	0.278078524	0.272191587	0.284867023	0.280652464	0.297335971	0.233661255	0.284861709	0.274368643	0.265166685	0.278966995	0.280337593	0.252831338	0.291560445	0.279009533	0.305072236	0.264447814	0.251156853	0.284751948	0.269565355	0.266048115	0.265058545	0.278443276	0.260241508	0.257497147	0.273807216	0.27234567	0.278664868	0.263269893	0.266127508	0.233506588	0.258499436	0.278078667	0.285159656	0.274321986	0.287428493	0.280001073	0.251936159	0.266961945
GSE17721_CTRL_VS_GARDIQUIMOD_1H_BMDC_DN	0.184018193	0.198810771	0.17658236	0.215407618	0.179195072	0.202406012	0.191019884	0.195723909	0.189707894	0.152888836	0.179277266	0.208195114	0.173229115	0.18695701	0.185130992	0.18071614	0.197325106	0.206583561	0.174194488	0.186097128	0.195763235	0.204064344	0.19075755	0.180997301	0.160969595	0.152756525	0.184012471	0.175118382	0.172137869	0.197071025	0.196727029	0.179113733	0.193117687	0.19525904	0.166567232	0.183447969	0.198384549	0.187019129	0.210571456	0.170792392	0.213082967	0.205289596	0.209703416	0.191091945	0.184491119	0.201131938	0.201684646	0.230521906	0.195311855
GSE17721_CTRL_VS_GARDIQUIMOD_2H_BMDC_UP	0.241213322	0.237473804	0.244465472	0.25202845	0.263588095	0.262482556	0.256000943	0.255741131	0.237373573	0.251882372	0.245752708	0.233520241	0.246299258	0.262531674	0.249087072	0.269300693	0.210540336	0.250736323	0.256893462	0.240817329	0.240985746	0.255522168	0.223483352	0.276385837	0.254130583	0.258856426	0.229863416	0.235118661	0.272805626	0.247478619	0.242763346	0.228887792	0.246510213	0.24383353	0.241051647	0.268272434	0.253574357	0.245740285	0.25155284	0.258246563	0.22455377	0.254157232	0.241031683	0.239061037	0.255825268	0.258988046	0.259372531	0.236088169	0.249202287
GSE17721_CTRL_VS_GARDIQUIMOD_2H_BMDC_DN	0.20434119	0.219074234	0.218640873	0.23812236	0.201677946	0.221666138	0.202900296	0.221138923	0.20400837	0.191086041	0.210814204	0.208123615	0.206626584	0.22685931	0.22186634	0.198831594	0.208236689	0.227885935	0.206494822	0.211648626	0.220845315	0.227645366	0.19920302	0.217089805	0.197930185	0.22492285	0.221275651	0.207504364	0.201550307	0.215067595	0.231725749	0.212847596	0.19817137	0.222323407	0.206339075	0.206820214	0.237518183	0.205098918	0.22459031	0.205380895	0.211081308	0.209297815	0.230917023	0.221456167	0.213487456	0.205818272	0.227470213	0.226181159	0.208600858
GSE17721_CTRL_VS_GARDIQUIMOD_4H_BMDC_UP	0.311276574	0.307330111	0.31061563	0.321964776	0.321300292	0.319593625	0.317574807	0.333056327	0.328568114	0.301896163	0.323527107	0.314596256	0.316764881	0.33278601	0.32179228	0.329169001	0.302081317	0.325320294	0.324240026	0.308230059	0.320996799	0.336480999	0.299618978	0.337285801	0.312066061	0.290353975	0.315729901	0.326544619	0.334742455	0.32618361	0.310635903	0.316645191	0.314871633	0.319181641	0.307701783	0.324643314	0.318183739	0.312426557	0.31316017	0.309592389	0.300454132	0.318414547	0.314356804	0.311166154	0.319986874	0.3274775	0.331557186	0.316740732	0.323317081
GSE17721_CTRL_VS_GARDIQUIMOD_4H_BMDC_DN	0.131818417	0.179849174	0.149690316	0.181784318	0.129389198	0.152716702	0.133491669	0.178299812	0.142777678	0.117757304	0.136784581	0.140963334	0.13611734	0.149496514	0.155272705	0.155468222	0.138338423	0.169978281	0.132426408	0.143071032	0.160893384	0.164154142	0.136408893	0.137352023	0.143075836	0.161060745	0.152892114	0.145579119	0.147942212	0.140175	0.162479963	0.140194337	0.13688786	0.143312591	0.137450842	0.137685072	0.16208985	0.144208284	0.159929263	0.14568015	0.146685009	0.160747097	0.162083583	0.143922583	0.140965584	0.144343343	0.171432099	0.162530806	0.1475001
GSE17721_CTRL_VS_GARDIQUIMOD_6H_BMDC_UP	0.31522755	0.312352914	0.319465909	0.328165487	0.331031128	0.318105597	0.31928802	0.342305336	0.347354263	0.313917165	0.331156449	0.331510248	0.325717588	0.345178201	0.337940833	0.340300192	0.298237073	0.328383038	0.330917675	0.308829832	0.336285087	0.349170058	0.31525214	0.357614065	0.322669084	0.327579502	0.321844511	0.331581128	0.346172376	0.331650428	0.325780524	0.330180906	0.322939493	0.320829377	0.311914875	0.332803108	0.325216586	0.325412854	0.312074496	0.32028269	0.305898193	0.318794299	0.324441158	0.307233311	0.328915734	0.348804914	0.340320414	0.315899574	0.331790814
GSE17721_CTRL_VS_GARDIQUIMOD_6H_BMDC_DN	0.240768363	0.257577611	0.247468833	0.260232481	0.242665307	0.258770867	0.245647985	0.245045766	0.242907954	0.225053488	0.233591874	0.251369954	0.23383388	0.234731268	0.231715162	0.240665529	0.24248111	0.254604503	0.238611514	0.253398802	0.265049045	0.240312888	0.24756156	0.234849924	0.244028983	0.229417998	0.250204091	0.235729605	0.241366664	0.250597544	0.260756359	0.251480732	0.256790949	0.248041237	0.240372333	0.250233967	0.269093994	0.248370512	0.270653886	0.247291121	0.24305541	0.282337352	0.263850125	0.248266764	0.252001388	0.25589594	0.250864255	0.26229703	0.258221166
GSE17721_CTRL_VS_GARDIQUIMOD_8H_BMDC_UP	0.30702637	0.294528241	0.305897664	0.313017518	0.319836426	0.317154016	0.30184316	0.314186879	0.312797473	0.295247708	0.307068466	0.296616936	0.305138012	0.329089843	0.312175998	0.31873413	0.290431993	0.31450444	0.321542312	0.293761501	0.312399451	0.333115425	0.28595685	0.341689765	0.313685067	0.328275487	0.303316479	0.308863447	0.335533425	0.311819226	0.304128717	0.294692209	0.301571011	0.318928954	0.283890643	0.32006387	0.320357967	0.304197853	0.308940515	0.313263638	0.283998227	0.311802177	0.290690948	0.292950479	0.325054554	0.32746672	0.309620406	0.314589828	0.303008435
GSE17721_CTRL_VS_GARDIQUIMOD_8H_BMDC_DN	0.255860641	0.263812288	0.256765776	0.279022128	0.245723727	0.259784498	0.244418765	0.283346794	0.279009551	0.215431076	0.264745407	0.262342499	0.24679106	0.273758595	0.277510326	0.261260163	0.240932615	0.278951024	0.255200127	0.250498635	0.271835957	0.288383357	0.248857833	0.253749517	0.228833065	0.272367989	0.253635449	0.251263143	0.263473987	0.272393306	0.263881211	0.270858539	0.266295473	0.267600214	0.218291194	0.26080941	0.261776926	0.275040105	0.262342442	0.234029245	0.266295239	0.256429672	0.275776395	0.260843576	0.255344317	0.276940164	0.284715789	0.270974314	0.273981856
GSE17721_CTRL_VS_GARDIQUIMOD_12H_BMDC_UP	0.273403531	0.270154037	0.259781897	0.269583396	0.283279395	0.283011683	0.276769794	0.277987459	0.271417958	0.276744823	0.281123526	0.266308145	0.268251396	0.293026204	0.281176829	0.291387701	0.250875183	0.263383715	0.280687244	0.261633171	0.279921979	0.28379828	0.252496604	0.303168944	0.291347892	0.294861811	0.265930499	0.293694749	0.294273702	0.27384201	0.272563407	0.265647608	0.25920309	0.278709225	0.275000274	0.282538831	0.272749324	0.277278836	0.275180334	0.288059213	0.249118753	0.278238317	0.277048328	0.257804625	0.282208222	0.28116294	0.281961846	0.269982739	0.266795654
GSE17721_CTRL_VS_GARDIQUIMOD_12H_BMDC_DN	0.252181913	0.261936	0.247860861	0.250628373	0.238116734	0.253401908	0.238818075	0.263281588	0.247589117	0.22581487	0.244546651	0.246435025	0.228925924	0.258181866	0.259354198	0.252044007	0.225479076	0.246698136	0.229904448	0.221854853	0.253966438	0.261429891	0.252579029	0.256853213	0.233160078	0.256614164	0.23051831	0.234614305	0.257963572	0.247222359	0.250234521	0.234632889	0.254863978	0.253208113	0.23133291	0.258954541	0.264129583	0.258739427	0.265755365	0.23818543	0.250060446	0.273465796	0.258421179	0.250665169	0.23548573	0.261357718	0.272198428	0.246048561	0.248890677
GSE17721_CTRL_VS_GARDIQUIMOD_24H_BMDC_UP	0.277811866	0.287730729	0.291798091	0.293853423	0.292096961	0.307382998	0.276808014	0.30882337	0.298772556	0.290219971	0.302302336	0.283352918	0.296163644	0.299486869	0.296517406	0.307373319	0.257264199	0.291148369	0.299085625	0.284187903	0.308249629	0.315739056	0.275196665	0.310013943	0.287520961	0.291951118	0.296403406	0.282057092	0.30469275	0.29012106	0.297443922	0.297085555	0.293232429	0.273863416	0.277915876	0.290986151	0.293823058	0.293763086	0.298744508	0.275923907	0.273824083	0.292916987	0.298463722	0.295693249	0.295050704	0.311444586	0.303050459	0.290884518	0.302273158
GSE17721_CTRL_VS_GARDIQUIMOD_24H_BMDC_DN	0.33794178	0.327952319	0.323567091	0.334514624	0.324117502	0.321631084	0.334530165	0.322838458	0.326189027	0.307751608	0.341856682	0.31322828	0.309416763	0.326779304	0.329966836	0.313510878	0.321939372	0.331997047	0.311492321	0.312892018	0.333507894	0.326083778	0.326852494	0.331763967	0.319045618	0.327687016	0.322711608	0.331933468	0.327481949	0.329773403	0.347486738	0.329987213	0.317412934	0.349468287	0.327326137	0.331282501	0.351222827	0.327726872	0.334298811	0.331104196	0.335281496	0.340351152	0.325827861	0.318568066	0.322294216	0.339630424	0.330749902	0.339562286	0.332679976
GSE17721_LPS_VS_POLYIC_0.5H_BMDC_UP	0.243616405	0.220741103	0.248038902	0.241309936	0.2266124	0.212147877	0.244218941	0.245747636	0.236055802	0.222378559	0.230516269	0.224155855	0.220727629	0.245164566	0.244811191	0.217521496	0.229197265	0.237344144	0.235008586	0.235522472	0.242575823	0.25038174	0.228446517	0.243681	0.238142542	0.231455814	0.244549733	0.239203259	0.246860766	0.230798586	0.247115503	0.248219715	0.236626205	0.245976045	0.236824391	0.240720037	0.255229405	0.237149271	0.229754894	0.233907128	0.220345325	0.221550192	0.245742316	0.25124881	0.233621656	0.247975274	0.246096586	0.239143132	0.236920016
GSE17721_LPS_VS_POLYIC_0.5H_BMDC_DN	0.124505629	0.134916395	0.137751385	0.125739606	0.131811405	0.155734251	0.12815925	0.126357815	0.133168777	0.149085694	0.134954467	0.139936001	0.131576134	0.12312894	0.140511045	0.140977444	0.123590316	0.116289923	0.124633301	0.149394228	0.125629147	0.118627355	0.135781614	0.136198454	0.146625001	0.138982342	0.110779823	0.122652284	0.133607736	0.115332091	0.140034168	0.126814327	0.138492186	0.126547263	0.150135556	0.14087071	0.1366422	0.137581835	0.144259088	0.143589736	0.143475558	0.160145572	0.152008088	0.13600601	0.129907583	0.124558339	0.134231333	0.13794815	0.125440841
GSE17721_LPS_VS_POLYIC_1H_BMDC_UP	0.187727411	0.202905901	0.177689996	0.208701751	0.178898359	0.211532499	0.191590227	0.198933493	0.175025027	0.165226512	0.195270515	0.175156235	0.197797156	0.207063692	0.200279604	0.199719511	0.163109791	0.205902438	0.176716777	0.16970118	0.209412934	0.211408112	0.163814865	0.217382724	0.197324897	0.21266454	0.201678682	0.202869081	0.205864668	0.188068971	0.206278208	0.181042743	0.177183431	0.202418143	0.188712089	0.197401485	0.218215339	0.184561184	0.217539073	0.220004328	0.185890009	0.203104579	0.202363562	0.197927037	0.190075949	0.206284545	0.212601785	0.20095462	0.183304221
GSE17721_LPS_VS_POLYIC_1H_BMDC_DN	0.320282468	0.32338133	0.314148175	0.313153292	0.317894166	0.304414479	0.322994021	0.33386674	0.322202593	0.334481858	0.30761559	0.316242759	0.31537382	0.325178563	0.334137814	0.322615749	0.28737844	0.318086767	0.320765474	0.316929837	0.311724378	0.338748455	0.305318232	0.324807886	0.312691047	0.32573042	0.313705738	0.300433018	0.326287584	0.325499305	0.307404722	0.323355293	0.317373056	0.318750548	0.325197708	0.333307171	0.307423462	0.329016672	0.305387491	0.318429011	0.305899648	0.313951665	0.324671583	0.330611903	0.314034592	0.324654792	0.334371	0.30770808	0.311962701
GSE17721_LPS_VS_POLYIC_2H_BMDC_UP	0.164175268	0.203847258	0.16403256	0.208186669	0.162214601	0.185338261	0.158215226	0.207905025	0.198973856	0.155842816	0.167868606	0.19376088	0.169648295	0.196288879	0.194439454	0.185200445	0.182709376	0.195511717	0.167463738	0.17890842	0.208215124	0.216207094	0.184981524	0.17988354	0.180691191	0.192180729	0.173191786	0.175423907	0.173942744	0.198112566	0.207215724	0.188387841	0.183069778	0.185812648	0.174715221	0.182942796	0.183198617	0.174802156	0.202703944	0.182028736	0.207128346	0.187642687	0.207478525	0.191989118	0.185526751	0.190297925	0.205132418	0.198473455	0.19337872
GSE17721_LPS_VS_POLYIC_2H_BMDC_DN	0.374544363	0.356216438	0.356405933	0.372458477	0.371539722	0.352400539	0.366423877	0.374166874	0.365118793	0.362904227	0.344982164	0.361836111	0.363099078	0.370985783	0.37550245	0.361474078	0.3694767	0.368117418	0.377996266	0.367361453	0.355707126	0.377929834	0.369209368	0.370666093	0.355482448	0.356379791	0.34859531	0.363943029	0.37154634	0.3687813	0.356136656	0.362851619	0.360722067	0.378125151	0.358038209	0.382478736	0.361040625	0.369309178	0.352889274	0.365456156	0.358149998	0.346152227	0.361986368	0.359233401	0.376044496	0.358902555	0.381062051	0.376672824	0.355549325
GSE17721_LPS_VS_POLYIC_4H_BMDC_UP	0.248660927	0.255083753	0.237972367	0.257347983	0.236891385	0.251014915	0.236326175	0.251875892	0.240489267	0.212246126	0.250822043	0.224195003	0.250803988	0.245446927	0.251036941	0.245684676	0.238293858	0.259200424	0.241217529	0.225687986	0.255014746	0.247182419	0.242686566	0.248782461	0.237348706	0.236465215	0.255378411	0.247589092	0.24547352	0.246034768	0.259712523	0.253028011	0.240034167	0.265972871	0.236220676	0.249525789	0.261238829	0.245988941	0.273192272	0.242062303	0.240906847	0.276960863	0.254721529	0.25500468	0.243446144	0.233397199	0.257482546	0.273794208	0.248947726
GSE17721_LPS_VS_POLYIC_4H_BMDC_DN	0.338642389	0.353806057	0.346413843	0.358537088	0.36783231	0.356784306	0.346594269	0.355412217	0.356466132	0.348073086	0.350515652	0.34086194	0.351612161	0.356313864	0.358409639	0.375655516	0.321097942	0.360504172	0.362843491	0.332916279	0.355533764	0.358379999	0.319520335	0.372171653	0.367188364	0.362463901	0.335041662	0.349899013	0.378740795	0.361004054	0.353780293	0.317483307	0.344496819	0.347384003	0.343316474	0.371959801	0.351250681	0.342239406	0.350013715	0.357513007	0.29559437	0.330452054	0.351671141	0.339938007	0.37206458	0.364648107	0.355813328	0.349795034	0.354216536
GSE17721_LPS_VS_POLYIC_6H_BMDC_UP	0.307293052	0.289686346	0.28705956	0.297996017	0.282246993	0.283895537	0.293962683	0.288822728	0.28329711	0.281602715	0.290750514	0.276662606	0.284146798	0.292054512	0.290437644	0.277978334	0.283429849	0.291108876	0.277751502	0.293905899	0.297964514	0.297649894	0.28478161	0.293571418	0.300785196	0.292567001	0.291112367	0.30658633	0.292691378	0.282250462	0.30229785	0.296790945	0.286034463	0.310714482	0.310314482	0.297294404	0.316413341	0.288766992	0.30747779	0.302978229	0.279247975	0.300154419	0.290179277	0.299734961	0.287953985	0.285393101	0.291151452	0.303811044	0.290807468
GSE17721_LPS_VS_POLYIC_6H_BMDC_DN	0.335312812	0.350585891	0.347938692	0.366664292	0.347791785	0.371050024	0.337958123	0.370122542	0.359045578	0.329627633	0.348866979	0.368727038	0.353066093	0.370047091	0.367958453	0.365069918	0.341430694	0.369480059	0.359005283	0.348268355	0.366659063	0.370693706	0.337630732	0.363554376	0.344677536	0.346227186	0.345908021	0.337046857	0.359456907	0.360538396	0.357969152	0.343540697	0.352811522	0.34613601	0.319348156	0.349599039	0.340837509	0.351410684	0.347331833	0.345711356	0.330061305	0.347655359	0.364419449	0.360455433	0.361185403	0.372036791	0.367856144	0.35330025	0.350777804
GSE17721_LPS_VS_POLYIC_8H_BMDC_UP	0.318097385	0.319494332	0.311718206	0.31961443	0.310804658	0.319138176	0.30794019	0.308468002	0.312549998	0.301809719	0.308986408	0.30641189	0.294572448	0.303966734	0.305290635	0.311618675	0.301487696	0.312844398	0.308235006	0.317994161	0.311806404	0.301355848	0.308652108	0.306043277	0.318032494	0.311053746	0.305624817	0.310169228	0.312710207	0.304644268	0.31783497	0.300687973	0.321126984	0.32889007	0.310985557	0.322776704	0.331281806	0.313689877	0.34423465	0.319832459	0.302190393	0.343510204	0.313619712	0.321123343	0.314810287	0.315141993	0.309878149	0.317916172	0.306746318
GSE17721_LPS_VS_POLYIC_8H_BMDC_DN	0.275285134	0.299335081	0.275857305	0.300327545	0.282452189	0.295511287	0.269790209	0.307068832	0.314938558	0.234206231	0.279548488	0.299949565	0.274116891	0.296112043	0.294980586	0.300441983	0.261735151	0.303223224	0.287523166	0.258865062	0.308814924	0.313411903	0.282617785	0.290317602	0.264360419	0.295887182	0.27149439	0.272897253	0.295954244	0.297100651	0.291134161	0.282658741	0.312906629	0.285960019	0.240512572	0.294492272	0.287063375	0.299198764	0.285206835	0.265002206	0.27762533	0.26829275	0.299357598	0.278733741	0.290687798	0.314810671	0.309092908	0.296204469	0.315105517
GSE17721_LPS_VS_POLYIC_12H_BMDC_UP	0.356558765	0.356503574	0.350364954	0.34222526	0.340371734	0.350074823	0.342966237	0.346645773	0.344435083	0.342666748	0.348812006	0.329149842	0.342089912	0.350990425	0.347096025	0.347872479	0.334179349	0.345026965	0.343176825	0.331028603	0.347858874	0.35208285	0.330337216	0.349909683	0.352439933	0.336549609	0.355731936	0.34847006	0.349732642	0.336007328	0.353866996	0.358844325	0.335654171	0.357970114	0.354669218	0.351797049	0.360094519	0.348579826	0.372123662	0.3497935	0.332817039	0.349063672	0.366720804	0.341323642	0.344769356	0.341907896	0.342922485	0.348548343	0.340545288
GSE17721_LPS_VS_POLYIC_12H_BMDC_DN	0.257890016	0.266053955	0.247812537	0.294583725	0.254549414	0.287919939	0.255178702	0.296258993	0.283866388	0.224983101	0.274281031	0.267849987	0.250513791	0.272470739	0.27623643	0.278453868	0.244092998	0.275917923	0.253865033	0.259864862	0.265456038	0.289171205	0.256806706	0.282518037	0.262595512	0.276194027	0.253734164	0.277554242	0.268055531	0.268562964	0.278143693	0.266293834	0.255805467	0.266420487	0.233822428	0.261696871	0.266986035	0.261296601	0.271282121	0.259585564	0.250280923	0.265693014	0.279655076	0.257657257	0.262087689	0.283387576	0.285829631	0.270049808	0.277154389
GSE17721_LPS_VS_POLYIC_16H_BMDC_UP	0.346677011	0.312915291	0.322962858	0.348116311	0.328061567	0.326352864	0.331480795	0.322792959	0.318865685	0.315663334	0.317283314	0.314244153	0.326287266	0.330012312	0.339686776	0.308027262	0.326801881	0.345634209	0.329443401	0.320398053	0.330094198	0.330070283	0.318496905	0.340189002	0.328667768	0.313914949	0.325973153	0.338389554	0.343261688	0.327144639	0.327958253	0.312060996	0.304009503	0.356025581	0.326125759	0.345664169	0.356538738	0.325755343	0.33115489	0.338146417	0.30884841	0.347950755	0.321959955	0.323492368	0.340963648	0.326480153	0.327268402	0.3505594	0.325704824
GSE17721_LPS_VS_POLYIC_16H_BMDC_DN	0.255848319	0.296962536	0.264971632	0.281268318	0.260228514	0.275152151	0.255880474	0.29314624	0.288357401	0.24418624	0.279868156	0.277757933	0.258180193	0.283041784	0.275275783	0.288269183	0.249820438	0.286909475	0.253593273	0.262650189	0.280441826	0.293037251	0.280437448	0.267686589	0.262676324	0.277071953	0.25381018	0.246373629	0.268560229	0.278283518	0.280383035	0.261284137	0.291408248	0.259473261	0.249401379	0.265320197	0.260566947	0.276137849	0.283399194	0.249449143	0.280310641	0.2797241	0.280015438	0.270535565	0.263481532	0.296727576	0.301580999	0.272351331	0.282018422
GSE17721_LPS_VS_POLYIC_24H_BMDC_UP	0.335983226	0.292705728	0.310667886	0.324459465	0.320271902	0.32366648	0.325828233	0.299637225	0.301203336	0.294161219	0.319008799	0.291039822	0.308750754	0.310822646	0.31011775	0.308462524	0.304196989	0.319888673	0.306966616	0.308466818	0.324237461	0.307676605	0.303787346	0.33751803	0.333057791	0.319815635	0.317238961	0.322306962	0.341190565	0.314148232	0.333423155	0.311603255	0.305808551	0.331240015	0.309243447	0.331023205	0.356774483	0.30290086	0.328707114	0.333416408	0.293100657	0.323879146	0.309886647	0.308833246	0.32884678	0.317895622	0.297845139	0.326641287	0.299037568
GSE17721_LPS_VS_POLYIC_24H_BMDC_DN	0.2849998	0.32544158	0.292889595	0.319711077	0.295684115	0.310191646	0.284297578	0.338088486	0.325467687	0.279163511	0.295516577	0.305156706	0.305181948	0.328051234	0.320461845	0.321375322	0.27606258	0.315965681	0.302735978	0.28685704	0.324105883	0.336677223	0.292873389	0.317372648	0.298171952	0.324153766	0.298898893	0.299481705	0.301965703	0.310936501	0.328056781	0.29460329	0.312256902	0.300155232	0.283949548	0.299316362	0.281523187	0.304395559	0.315856123	0.281912732	0.278914823	0.291505363	0.311045795	0.318212628	0.298867053	0.32884201	0.342739893	0.312941431	0.318081789
GSE17721_POLYIC_VS_PAM3CSK4_0.5H_BMDC_UP	0.07193477	0.097214787	0.098348049	0.101398502	0.095341174	0.096241986	0.077638604	0.087495715	0.102923933	0.098101357	0.11406175	0.085171338	0.07356075	0.083447296	0.07752988	0.112996272	0.075985428	0.100790779	0.092512644	0.086406015	0.089533029	0.078756008	0.090446967	0.098100757	0.098369646	0.100436725	0.077670688	0.099756223	0.102120659	0.092339786	0.100865591	0.072787547	0.099319632	0.0827366	0.076278564	0.095868664	0.093938241	0.088366596	0.08975821	0.099769662	0.074749302	0.10993876	0.086460264	0.080395518	0.095089465	0.107268232	0.088889415	0.077256245	0.105780569
GSE17721_POLYIC_VS_PAM3CSK4_0.5H_BMDC_DN	0.311176861	0.318544031	0.30648202	0.315521916	0.303973611	0.301655122	0.303746767	0.324565365	0.313783394	0.291200829	0.306374029	0.311034492	0.297661301	0.314324881	0.324035969	0.297565898	0.293672407	0.316606997	0.30435327	0.306353827	0.311995568	0.329663743	0.304400702	0.310666143	0.285782955	0.292369839	0.30712769	0.295449197	0.29602338	0.33238577	0.314800772	0.308824908	0.305994675	0.317676329	0.300515085	0.3087295	0.316573001	0.316412918	0.309289306	0.292417066	0.307766822	0.326617792	0.315168254	0.312024196	0.307289895	0.315455424	0.322400517	0.319378217	0.315816869
GSE17721_POLYIC_VS_PAM3CSK4_1H_BMDC_UP	0.362458621	0.341350298	0.350342672	0.358781861	0.363359427	0.349648139	0.357610141	0.352412309	0.353268506	0.371515758	0.345563394	0.351240424	0.333554952	0.360880344	0.354089959	0.339396647	0.354270692	0.35990591	0.367735612	0.361335516	0.349637562	0.353785908	0.36480171	0.362313927	0.374374679	0.355336525	0.343141679	0.359144659	0.359267803	0.359673267	0.34821667	0.348591155	0.34745357	0.364822862	0.369765623	0.36440262	0.372089193	0.354593792	0.34894031	0.37123973	0.334560314	0.358370502	0.334055955	0.34449364	0.372386384	0.353783513	0.352240717	0.358067518	0.339537103
GSE17721_POLYIC_VS_PAM3CSK4_1H_BMDC_DN	0.186433219	0.22330053	0.194821074	0.221213834	0.182695328	0.215561996	0.199834615	0.224416611	0.216879587	0.149562976	0.200310795	0.212225772	0.194692929	0.209712135	0.209081905	0.221594724	0.182663593	0.209196014	0.19200242	0.178161002	0.230765272	0.225389602	0.176540578	0.200449585	0.182793413	0.214814869	0.205691006	0.199214564	0.203547675	0.200310984	0.250296849	0.186075592	0.200990944	0.198981338	0.191601708	0.202340975	0.19830869	0.205550907	0.243804617	0.199337589	0.189182207	0.223469008	0.239887291	0.217667924	0.194536225	0.222618767	0.227717442	0.208998554	0.229207596
GSE17721_POLYIC_VS_PAM3CSK4_2H_BMDC_UP	0.328748136	0.327667908	0.314757418	0.319485917	0.323774229	0.313458709	0.324696022	0.334693566	0.335298253	0.307644316	0.300395537	0.332790229	0.324877923	0.330732061	0.325727193	0.318341084	0.325013483	0.327892396	0.332147479	0.32507731	0.330678328	0.333571576	0.334066735	0.31489029	0.294350071	0.302824552	0.327994054	0.295677169	0.305629002	0.333976357	0.324512705	0.308988648	0.330075872	0.331264571	0.304779986	0.318982965	0.313629546	0.32568469	0.314341615	0.306476233	0.324195939	0.302303631	0.334296265	0.311888284	0.328701238	0.321890414	0.334760272	0.336694026	0.336246634
GSE17721_POLYIC_VS_PAM3CSK4_2H_BMDC_DN	0.068624505	0.123901102	0.092551546	0.120870201	0.077186172	0.112980939	0.070705037	0.118967892	0.117955005	0.069639522	0.106249788	0.099691995	0.100811066	0.110291435	0.088268047	0.12998727	0.0729616	0.118683978	0.080406074	0.081130575	0.119503015	0.126806708	0.083072628	0.100878842	0.097830439	0.108271243	0.093370532	0.085835837	0.097244971	0.08866834	0.125043101	0.103847057	0.109717498	0.088713753	0.08387464	0.092222031	0.094224614	0.093250921	0.131951938	0.089820007	0.100743534	0.118493566	0.127205841	0.119393582	0.101591822	0.117936052	0.116739002	0.098302706	0.119042291
GSE17721_POLYIC_VS_PAM3CSK4_4H_BMDC_UP	0.326631205	0.313404609	0.320118401	0.332112716	0.325849881	0.331748921	0.326775081	0.334501004	0.323586692	0.300610797	0.32569052	0.318025418	0.306195361	0.332916333	0.333285228	0.325854706	0.314581824	0.330504182	0.321083384	0.315529026	0.333698674	0.34083923	0.312162951	0.333799073	0.311936298	0.318001226	0.319612946	0.303176182	0.333281382	0.323641089	0.327872329	0.316409907	0.322470537	0.336929838	0.29794274	0.332255017	0.330420721	0.319217692	0.335723161	0.312537354	0.306042866	0.315821648	0.32497113	0.314089385	0.331180927	0.332969232	0.337351371	0.342842632	0.321945902
GSE17721_POLYIC_VS_PAM3CSK4_4H_BMDC_DN	0.373024648	0.365386961	0.364518515	0.367785321	0.357984159	0.35225291	0.364204767	0.383027149	0.366075726	0.357572766	0.360093993	0.355477675	0.355312597	0.379557808	0.378428081	0.35493202	0.351352683	0.366630188	0.363247871	0.361343373	0.373108339	0.386792485	0.35674665	0.361301979	0.363221574	0.363338736	0.362750402	0.356988726	0.363976707	0.356163848	0.350367627	0.362903071	0.365500272	0.377327529	0.370020874	0.372697491	0.364495321	0.36888867	0.365923371	0.358582102	0.349350933	0.363288924	0.369944571	0.364943658	0.362581676	0.35606058	0.384284235	0.37056495	0.354842206
GSE17721_POLYIC_VS_PAM3CSK4_6H_BMDC_UP	0.246168767	0.269898815	0.240628297	0.279036182	0.245959397	0.258367503	0.259685008	0.267646447	0.280670995	0.224209764	0.251491621	0.263331787	0.252744311	0.264047512	0.260870611	0.258129195	0.237320249	0.275482558	0.252585009	0.238702624	0.262642251	0.272888927	0.236646333	0.263811066	0.253949923	0.254283483	0.251582185	0.245251939	0.253107221	0.262161174	0.284545266	0.257615958	0.26431683	0.258362794	0.241133722	0.253227336	0.256838099	0.25472251	0.249628837	0.246800144	0.248405218	0.246885276	0.263822966	0.253318403	0.256733996	0.263935293	0.265017798	0.267747743	0.282547766
GSE17721_POLYIC_VS_PAM3CSK4_6H_BMDC_DN	0.386209877	0.368356403	0.389437167	0.383202381	0.387190498	0.388020662	0.381692288	0.368331054	0.383821241	0.373623284	0.384952713	0.36273698	0.377466514	0.374798448	0.374987377	0.363368272	0.373567671	0.387413455	0.385333365	0.373176671	0.387533589	0.376870719	0.380288517	0.391294845	0.387102053	0.362736568	0.387995038	0.395163324	0.401167938	0.383489512	0.383910315	0.379573774	0.373280802	0.39505898	0.381532816	0.388223325	0.406976843	0.378557899	0.387002046	0.377221495	0.371970016	0.378978611	0.38981893	0.373580013	0.388955534	0.378787275	0.371745876	0.389699091	0.380244853
GSE17721_POLYIC_VS_PAM3CSK4_8H_BMDC_UP	0.314258298	0.32549115	0.308436913	0.335441628	0.292118503	0.305473655	0.305760058	0.341960866	0.324712958	0.281578167	0.311286781	0.314506387	0.3011813	0.32786541	0.327861084	0.314424531	0.294365264	0.327337596	0.302564518	0.305932228	0.322349769	0.337653504	0.30641125	0.316755013	0.301052401	0.328113052	0.313373512	0.298661557	0.304824547	0.314824303	0.325581183	0.298554283	0.313772251	0.321514088	0.297303556	0.317169	0.314744546	0.326858826	0.31173267	0.298754588	0.319721234	0.313828828	0.334887462	0.325090116	0.311571077	0.323248589	0.339911478	0.321075506	0.321337014
GSE17721_POLYIC_VS_PAM3CSK4_8H_BMDC_DN	0.358656751	0.337259701	0.35575811	0.355565308	0.366148804	0.354790011	0.357718231	0.365029497	0.353930463	0.351957294	0.358436427	0.339249464	0.331462688	0.361291761	0.359076885	0.359300268	0.325074572	0.3589708	0.355504264	0.355122527	0.368139782	0.373772502	0.336459311	0.376512219	0.362506071	0.346384566	0.343775459	0.357412892	0.37953024	0.359213935	0.355419687	0.342906448	0.343067708	0.367592212	0.353058597	0.372139594	0.369748829	0.350381979	0.347490458	0.370989095	0.316604132	0.353463779	0.35237455	0.359666726	0.363595453	0.355172083	0.359028037	0.354347832	0.350584384
GSE17721_POLYIC_VS_PAM3CSK4_12H_BMDC_UP	0.250470313	0.286113113	0.251264989	0.267069737	0.245783239	0.267584381	0.241671819	0.28019671	0.283706828	0.232719869	0.281612644	0.267496236	0.263412939	0.261390699	0.261066933	0.281452782	0.241337623	0.26300577	0.258452182	0.25732255	0.272407085	0.285004405	0.272219016	0.251847445	0.253718388	0.284491976	0.257045412	0.243520066	0.265543732	0.26932295	0.273927007	0.270555571	0.271180292	0.247492633	0.232067311	0.26321123	0.250010044	0.26610992	0.274300915	0.238301255	0.26129046	0.270290059	0.282009697	0.278909461	0.265663014	0.279775119	0.270580058	0.26085386	0.280660325
GSE17721_POLYIC_VS_PAM3CSK4_12H_BMDC_DN	0.394864444	0.368858271	0.380727791	0.40038204	0.393846472	0.388035571	0.394170247	0.387431197	0.377403633	0.361794526	0.38425903	0.364563345	0.376781283	0.394972605	0.391988787	0.386106378	0.360705993	0.392478026	0.384974122	0.366190905	0.391980001	0.401325993	0.358270569	0.415543958	0.406823489	0.392194205	0.380025224	0.401166072	0.413941378	0.381852303	0.385059937	0.373252077	0.369160225	0.405441335	0.378067394	0.408114733	0.404060708	0.379323865	0.396861335	0.391331209	0.349006905	0.385143396	0.378730915	0.385849413	0.402868505	0.392993453	0.388072583	0.401432415	0.382075029
GSE17721_POLYIC_VS_PAM3CSK4_16H_BMDC_UP	0.272739202	0.282458211	0.270064329	0.297522808	0.26627502	0.267081839	0.270219073	0.305084789	0.284877074	0.254241866	0.27556356	0.269367658	0.264592411	0.299049168	0.293921416	0.283490564	0.24027587	0.28724002	0.265792724	0.262795796	0.271665852	0.303907083	0.260263599	0.282056481	0.26836628	0.311367368	0.269957233	0.244204516	0.290285437	0.2787768	0.284148069	0.256960905	0.281725558	0.274758805	0.260364822	0.276468919	0.251704875	0.290285016	0.273303993	0.256213981	0.245724072	0.278215317	0.287334731	0.28855838	0.265878713	0.28602957	0.301398604	0.269938686	0.287007237
GSE17721_POLYIC_VS_PAM3CSK4_16H_BMDC_DN	0.361510445	0.362252714	0.367565337	0.369332932	0.367720836	0.372704875	0.360854952	0.364828256	0.361540883	0.348862566	0.371740333	0.342672459	0.364187913	0.367268869	0.364256694	0.367875577	0.34448589	0.3718799	0.37241711	0.345482491	0.380461958	0.371732835	0.348496475	0.378730837	0.367976221	0.350268282	0.370244623	0.37788957	0.389119193	0.3578613	0.358523261	0.350041621	0.363593373	0.367139281	0.359118852	0.37458198	0.386934547	0.364235097	0.383229599	0.372545774	0.327537911	0.373230038	0.361476331	0.367400304	0.372354142	0.374647721	0.370254518	0.369354763	0.366664474
GSE17721_POLYIC_VS_PAM3CSK4_24H_BMDC_UP	0.268621746	0.281200942	0.268239185	0.285097607	0.265080348	0.276516983	0.264301217	0.289160427	0.288720892	0.254277011	0.272338506	0.276912862	0.278126633	0.280908	0.282785487	0.277555129	0.244980872	0.277823388	0.265132917	0.270308092	0.27850612	0.297962821	0.261672726	0.28076565	0.262674616	0.283403266	0.268290248	0.271128661	0.280180123	0.276129811	0.28898371	0.278943577	0.268728079	0.277641989	0.257743003	0.272897402	0.269520963	0.270215419	0.274416204	0.264495667	0.262528508	0.257740141	0.279533743	0.270239279	0.273162984	0.278753048	0.286019869	0.265504706	0.270731921
GSE17721_POLYIC_VS_PAM3CSK4_24H_BMDC_DN	0.350454914	0.314039863	0.336143911	0.345428617	0.33442918	0.333024745	0.340370995	0.315936398	0.326539884	0.309013405	0.327688023	0.315515615	0.317189582	0.333486719	0.327033968	0.315357723	0.317119393	0.344025611	0.327289333	0.326472516	0.348817827	0.334434085	0.315898087	0.346012807	0.346744715	0.32039001	0.332203034	0.340045931	0.343285712	0.326403305	0.355500711	0.324073711	0.327662519	0.356026254	0.323789803	0.344314335	0.375708509	0.32742288	0.345729487	0.344517009	0.315771462	0.344471899	0.332676875	0.354106743	0.335850792	0.336883558	0.322179005	0.340208477	0.326871762
GSE17721_PAM3CSK4_VS_CPG_0.5H_BMDC_UP	0.252921228	0.292368022	0.284870166	0.282466588	0.284520253	0.296279089	0.259870111	0.287301871	0.291186388	0.287311234	0.296659415	0.284792342	0.300389772	0.285293392	0.277447258	0.300785948	0.23414593	0.284096405	0.277804035	0.270010258	0.290623131	0.289288872	0.257166744	0.285416711	0.278132735	0.272742364	0.287601595	0.262743745	0.282461151	0.271713325	0.292516621	0.293601283	0.284429725	0.252672033	0.292643144	0.2775799	0.260239843	0.279413256	0.285131457	0.271428833	0.270040255	0.267392257	0.299926049	0.28981212	0.273848234	0.283433538	0.292809445	0.256459627	0.286405179
GSE17721_PAM3CSK4_VS_CPG_0.5H_BMDC_DN	0.217183635	0.194871871	0.204101209	0.205632048	0.206538911	0.204009118	0.22231393	0.18788477	0.204504944	0.207213772	0.203701575	0.190496881	0.182231902	0.206679682	0.197716243	0.190728766	0.205735978	0.207619638	0.206052628	0.215210102	0.207237709	0.202987093	0.213183922	0.217042448	0.207929287	0.201907294	0.207710334	0.216168415	0.220428725	0.20488878	0.202800515	0.197590505	0.196300026	0.20699422	0.213938139	0.209772863	0.223573896	0.203224086	0.212881835	0.217270436	0.190558634	0.223319622	0.201537912	0.19832838	0.208719676	0.205062286	0.193411327	0.20916545	0.201335921
GSE17721_PAM3CSK4_VS_CPG_1H_BMDC_UP	0.210366164	0.213255629	0.216837415	0.227388315	0.208637654	0.224088717	0.210179446	0.222317185	0.21362596	0.207047982	0.21297349	0.201077609	0.209157597	0.224075082	0.220840001	0.223789845	0.204410538	0.22597529	0.215000696	0.205460084	0.214234838	0.232906778	0.195670448	0.240974029	0.222054566	0.221989766	0.21283479	0.223629005	0.238523482	0.210503333	0.220951646	0.205864302	0.197351932	0.222254548	0.218204942	0.220914357	0.223708497	0.209006373	0.210561656	0.215336923	0.197923687	0.216294917	0.227622178	0.208163698	0.220402414	0.217056904	0.218927625	0.21362571	0.209486032
GSE17721_PAM3CSK4_VS_CPG_1H_BMDC_DN	0.231341305	0.251250934	0.228860726	0.248055098	0.236630781	0.263279593	0.237142869	0.245869103	0.243308445	0.218448623	0.244398339	0.249050484	0.242107707	0.244792457	0.243649114	0.25716581	0.221205046	0.238194445	0.225588215	0.227236259	0.260952686	0.257885375	0.227710778	0.24533725	0.229893949	0.249015402	0.251901806	0.236486738	0.243417528	0.234584728	0.252424258	0.238147996	0.234866156	0.245209152	0.223495605	0.246750622	0.251150562	0.235887398	0.278438611	0.238814384	0.251133051	0.265170894	0.246913737	0.237992573	0.241797093	0.252862399	0.252345914	0.264956872	0.241937841
GSE17721_PAM3CSK4_VS_CPG_2H_BMDC_UP	0.114819236	0.129292868	0.107086216	0.100068747	0.108942691	0.121567629	0.112657411	0.110684859	0.111296379	0.116869052	0.11932276	0.11518867	0.099540712	0.120730681	0.113904676	0.114060049	0.130131434	0.105627953	0.12436449	0.115414306	0.117608049	0.117402124	0.113251601	0.115166161	0.115210732	0.113990495	0.112217433	0.109668541	0.120674925	0.11969689	0.11269651	0.120976963	0.113797619	0.113475941	0.115016039	0.119707245	0.100676817	0.127150774	0.122195238	0.112643992	0.114879437	0.132001305	0.115871527	0.098988646	0.124643646	0.101689399	0.117782593	0.110554401	0.103280914
GSE17721_PAM3CSK4_VS_CPG_2H_BMDC_DN	0.159704833	0.190476691	0.164043392	0.175345547	0.172442494	0.182673171	0.161818665	0.179006053	0.164849839	0.152328799	0.175361479	0.165224967	0.180199445	0.170453091	0.172169848	0.187472266	0.156139078	0.180014901	0.171285986	0.166756319	0.168296556	0.174112341	0.172878137	0.170070546	0.164744697	0.173187494	0.159966756	0.160864566	0.179672856	0.174465314	0.173567129	0.166977701	0.180326555	0.164027202	0.140274412	0.175531514	0.158768869	0.173876832	0.171209515	0.150115306	0.166846257	0.190405791	0.180745372	0.171614758	0.171222133	0.182852961	0.182639397	0.176342026	0.171396242
GSE17721_PAM3CSK4_VS_CPG_4H_BMDC_UP	0.347366824	0.358221782	0.361427971	0.366344613	0.363085767	0.364765886	0.346313616	0.387330359	0.374106844	0.350949165	0.361018034	0.354483792	0.354773217	0.377447838	0.379407691	0.368340432	0.343471697	0.365488307	0.362151411	0.347029587	0.376975912	0.385079255	0.338080656	0.371302356	0.358301386	0.370560426	0.352627203	0.361665968	0.372154668	0.361449141	0.356997736	0.367847522	0.360008604	0.360156085	0.352728847	0.3727136	0.350896167	0.362611212	0.370511353	0.354650947	0.333953576	0.360880622	0.3677765	0.356671081	0.369186342	0.368010837	0.384395186	0.360949628	0.360056673
GSE17721_PAM3CSK4_VS_CPG_4H_BMDC_DN	0.213926675	0.263075409	0.228185769	0.247872808	0.233794531	0.235654531	0.211315382	0.264431418	0.26320215	0.198857311	0.232810305	0.249464423	0.211199282	0.228458657	0.246703432	0.25087694	0.226744894	0.245327723	0.226028254	0.214918475	0.24800011	0.269102392	0.222880645	0.24052227	0.214953812	0.236157496	0.213511506	0.235419488	0.23407916	0.236677269	0.255878962	0.213814828	0.252680304	0.225097136	0.217827683	0.244336405	0.236670855	0.230115987	0.23182935	0.223740589	0.221245699	0.235606561	0.243701668	0.212537949	0.240564292	0.261732605	0.269614372	0.240048345	0.257984166
GSE17721_PAM3CSK4_VS_CPG_6H_BMDC_UP	0.361860105	0.348794295	0.36225299	0.35933094	0.362824554	0.362563797	0.363511736	0.367317219	0.370138952	0.354439986	0.358263596	0.344852302	0.352830115	0.371758078	0.370249017	0.369511848	0.335069897	0.365396434	0.362015259	0.34277776	0.371664047	0.373826412	0.333059451	0.379612095	0.373657136	0.351738501	0.363742079	0.362574882	0.374926987	0.354197429	0.361869435	0.365506926	0.350926759	0.371706649	0.356805991	0.361902453	0.356259112	0.363005334	0.372661609	0.367841535	0.331378457	0.350831975	0.371896123	0.369317124	0.363090238	0.366945895	0.369412693	0.357801522	0.362974668
GSE17721_PAM3CSK4_VS_CPG_6H_BMDC_DN	0.22494936	0.245574061	0.228847611	0.235657329	0.2149511	0.228792277	0.223507771	0.238797698	0.247668135	0.210921498	0.218382855	0.23199782	0.216639174	0.230172935	0.234354888	0.233266222	0.211617293	0.241041119	0.222353971	0.232789648	0.238874466	0.239577384	0.217642394	0.221500149	0.221945089	0.230956961	0.221146657	0.203322135	0.229101769	0.242259096	0.231995167	0.238580187	0.24306413	0.24198594	0.218505489	0.234095303	0.238024336	0.237558217	0.247484926	0.226933075	0.243866105	0.228824855	0.249935307	0.232740972	0.239497978	0.242579907	0.245454747	0.240214044	0.244442488
GSE17721_PAM3CSK4_VS_CPG_8H_BMDC_UP	0.313269456	0.289869863	0.310521914	0.309174774	0.321608775	0.330039793	0.320790628	0.316837148	0.31698627	0.301622109	0.317139997	0.286930798	0.310113174	0.315341535	0.311851274	0.327140071	0.296793338	0.307457685	0.316768993	0.295577901	0.328651451	0.316603481	0.294571242	0.332257283	0.326926207	0.318532302	0.309369955	0.319074211	0.338220562	0.306461041	0.322999117	0.306977227	0.304281297	0.319617996	0.315528638	0.323929608	0.32609204	0.304107024	0.321355257	0.317366595	0.276478751	0.310808734	0.31421846	0.312555473	0.322038859	0.325802044	0.316151835	0.314921267	0.332740217
GSE17721_PAM3CSK4_VS_CPG_8H_BMDC_DN	0.315688824	0.310908354	0.300528552	0.319042518	0.297591588	0.295346637	0.305049336	0.317077132	0.303307644	0.272605862	0.301971699	0.306525092	0.28982213	0.318110373	0.316743716	0.281918396	0.312825697	0.313507529	0.293264955	0.299931397	0.310621836	0.333435086	0.306383242	0.295428262	0.280127635	0.297424408	0.29612751	0.303645163	0.294012901	0.309408166	0.301928145	0.299546803	0.298260018	0.320481695	0.295543724	0.314192179	0.311509183	0.310806003	0.311073973	0.292030694	0.318116074	0.307105211	0.306925759	0.316418015	0.29894621	0.295893074	0.325450802	0.329933354	0.311159771
GSE17721_PAM3CSK4_VS_CPG_12H_BMDC_UP	0.358482151	0.3250256	0.342521166	0.354324704	0.360351909	0.371584881	0.363353183	0.351940163	0.337237254	0.342537544	0.356936049	0.325617289	0.340782865	0.350260841	0.349602398	0.353179056	0.329317229	0.354579947	0.349453101	0.338285366	0.358865552	0.346748013	0.328442095	0.371749865	0.368562246	0.349430909	0.341159941	0.351804821	0.371466395	0.34688917	0.359106395	0.334236165	0.344701223	0.360894823	0.343796567	0.374697276	0.36901711	0.347628128	0.355136616	0.362288587	0.301765437	0.342247715	0.332548324	0.341979208	0.362748888	0.348984468	0.34681545	0.344152111	0.34836846
GSE17721_PAM3CSK4_VS_CPG_12H_BMDC_DN	0.254980382	0.290872665	0.24885431	0.272619094	0.24464603	0.263059831	0.245412132	0.298111535	0.274568799	0.21613902	0.255397625	0.266408067	0.237078	0.274436021	0.276224253	0.272216828	0.229558412	0.268574054	0.255735746	0.242070868	0.272513092	0.298670525	0.254920025	0.282519624	0.238941976	0.285758719	0.251820406	0.251848571	0.260164986	0.262424982	0.274080303	0.236045681	0.27839026	0.265921053	0.232642428	0.265496549	0.274029291	0.271689126	0.261881786	0.241854144	0.250623179	0.271716214	0.262443629	0.245853523	0.254694135	0.282943916	0.30366586	0.255535523	0.273518179
GSE17721_PAM3CSK4_VS_CPG_16H_BMDC_UP	0.245129935	0.234570331	0.215323109	0.236039085	0.237640668	0.261718358	0.24521889	0.240571999	0.237938514	0.217251465	0.226132572	0.227659823	0.236716177	0.242128542	0.236202117	0.233636353	0.219701829	0.239373648	0.224125708	0.225353567	0.241166223	0.251476521	0.223316696	0.225383102	0.236387021	0.232922427	0.234478588	0.220832419	0.235287548	0.243078017	0.256054393	0.234857495	0.245246549	0.257283575	0.229942237	0.24647139	0.240647815	0.243960932	0.242418732	0.233838786	0.245013665	0.237035541	0.245239089	0.245574324	0.231936355	0.229952387	0.243558835	0.251576091	0.24495555
GSE17721_PAM3CSK4_VS_CPG_16H_BMDC_DN	0.195120516	0.233707991	0.220051425	0.22515912	0.206856838	0.227261437	0.197548148	0.23159019	0.225427911	0.19002689	0.22327568	0.224813521	0.198869575	0.23946681	0.220790313	0.239655838	0.179551565	0.23006552	0.214168708	0.202907192	0.241457046	0.228146835	0.210436028	0.228090018	0.20651316	0.235795273	0.19847819	0.193973966	0.235258079	0.224282652	0.202723367	0.204562811	0.231616423	0.209204659	0.201399894	0.224664084	0.2217746	0.222175223	0.219834662	0.205973611	0.18741612	0.225846079	0.22246622	0.215477753	0.213680034	0.239753698	0.240736105	0.200955327	0.221962658
GSE17721_PAM3CSK4_VS_CPG_24H_BMDC_UP	0.218156697	0.236718738	0.222427711	0.238955533	0.220152899	0.238492119	0.219007646	0.238742465	0.236915309	0.208286756	0.234392441	0.231708337	0.217878492	0.233093078	0.225892137	0.247958525	0.197607418	0.234245207	0.218142457	0.208208544	0.223046038	0.243405195	0.208562759	0.244561159	0.233542394	0.245135446	0.220635142	0.209059485	0.25280993	0.210558056	0.2355869	0.224743434	0.234901256	0.229069392	0.220954428	0.238579401	0.230244115	0.219913656	0.242483938	0.228213301	0.213255873	0.249486992	0.236911444	0.229817963	0.227575383	0.235605405	0.23648991	0.235764253	0.23234088
GSE17721_PAM3CSK4_VS_CPG_24H_BMDC_DN	0.293833258	0.313727135	0.307496147	0.332371112	0.300496056	0.293265184	0.286706284	0.310574795	0.322769427	0.28523555	0.302898296	0.308543664	0.289652366	0.308319712	0.303300521	0.298093404	0.286298836	0.323477196	0.306136951	0.301843528	0.318322094	0.318043974	0.304998234	0.307787632	0.284801078	0.295444169	0.296716807	0.296422361	0.305067494	0.31348309	0.320126932	0.300803617	0.307218657	0.299688185	0.293480251	0.311086887	0.320027572	0.304833121	0.30576158	0.291294763	0.295989509	0.304125507	0.303705008	0.304579345	0.306165083	0.323053018	0.320293478	0.300881049	0.327322126
GSE17721_CPG_VS_GARDIQUIMOD_0.5H_BMDC_UP	0.20615657	0.195911377	0.19304695	0.213461889	0.192892464	0.194875471	0.209239394	0.191307229	0.185887415	0.183454951	0.196507836	0.185275986	0.186651465	0.194523856	0.192770765	0.185976422	0.212834907	0.199129824	0.199402463	0.192408964	0.193720048	0.192970188	0.185864943	0.204590937	0.185429575	0.190468806	0.19896975	0.201938246	0.201301574	0.192622038	0.183752279	0.176495669	0.190851384	0.204440658	0.185905981	0.204462642	0.2144458	0.190494713	0.201349065	0.199539714	0.174345485	0.205794703	0.18781823	0.182184198	0.211568408	0.19644933	0.194704236	0.208851448	0.197947216
GSE17721_CPG_VS_GARDIQUIMOD_0.5H_BMDC_DN	0.254364599	0.309063837	0.29254377	0.295485231	0.279710861	0.282829387	0.26106453	0.295635998	0.290727946	0.263949337	0.290320303	0.284948718	0.281874689	0.289119454	0.281903415	0.309277117	0.253138569	0.296451523	0.287358522	0.276855025	0.295569159	0.29436773	0.278230038	0.289247392	0.276530795	0.274593114	0.284937066	0.268516175	0.293695785	0.278849093	0.288298003	0.284538829	0.305457882	0.260984913	0.262377024	0.27202474	0.262710164	0.285937941	0.279369063	0.25605071	0.269932948	0.267872307	0.295148351	0.293190214	0.276815382	0.296103672	0.28995145	0.266958621	0.297343987
GSE17721_CPG_VS_GARDIQUIMOD_1H_BMDC_UP	0.170452431	0.198941379	0.180563244	0.19455107	0.180107704	0.192391845	0.183399049	0.192409174	0.198686945	0.166595673	0.179375179	0.201726956	0.183604552	0.184248828	0.193344351	0.195010287	0.186647214	0.192384579	0.185111799	0.178365858	0.183343191	0.196361433	0.185794512	0.186105166	0.182115445	0.199297408	0.17856162	0.178966228	0.200237224	0.201273437	0.199872639	0.198721978	0.183109584	0.174532692	0.1786192	0.196538983	0.173855338	0.190340731	0.194803244	0.177716599	0.196042617	0.196495231	0.207674621	0.177330428	0.188163618	0.19232938	0.19355701	0.196561157	0.197114295
GSE17721_CPG_VS_GARDIQUIMOD_1H_BMDC_DN	0.413932464	0.379376206	0.403198996	0.398361094	0.40289089	0.388262089	0.402663222	0.389546465	0.384978488	0.388701241	0.386109419	0.384768624	0.391241505	0.398885823	0.399473714	0.377039777	0.395635983	0.403284757	0.404925083	0.400684795	0.389461624	0.402152524	0.387626431	0.403116356	0.376197921	0.370464756	0.391001943	0.405988175	0.402369956	0.400016664	0.384826441	0.387780929	0.385867105	0.422287663	0.384586741	0.414094829	0.419143041	0.395650211	0.396055767	0.389212846	0.380997807	0.399810759	0.39368183	0.399953494	0.402831623	0.392777862	0.390036934	0.41034387	0.381214832
GSE17721_CPG_VS_GARDIQUIMOD_2H_BMDC_UP	0.101348753	0.133021094	0.123707684	0.132835938	0.122247923	0.137579268	0.11284152	0.139976119	0.142007261	0.106818458	0.152203579	0.12294099	0.132991017	0.131581706	0.115613087	0.167944194	0.109384287	0.127815056	0.121781197	0.102328878	0.142086405	0.130284997	0.113490591	0.141537763	0.152414555	0.164244215	0.122993539	0.100342377	0.138084907	0.121045005	0.150073491	0.125975334	0.132747059	0.112025466	0.123144968	0.131626427	0.137828694	0.124297906	0.141778453	0.135250236	0.116142808	0.140879543	0.139047899	0.126562195	0.128547524	0.144909682	0.142337956	0.111012714	0.134937785
GSE17721_CPG_VS_GARDIQUIMOD_2H_BMDC_DN	0.325806809	0.312974956	0.310782822	0.320321722	0.314353922	0.29127527	0.313556034	0.336124931	0.313366645	0.295435445	0.302446302	0.313833342	0.301756568	0.318357762	0.326839338	0.295334338	0.332554046	0.325374092	0.320373599	0.311910534	0.315784536	0.346242354	0.308615841	0.326655736	0.296758764	0.307042624	0.316694718	0.318226001	0.31851206	0.309405454	0.312054175	0.316459653	0.312752993	0.33341637	0.313506681	0.32794622	0.324679452	0.315061474	0.303990516	0.300883525	0.309689043	0.308351241	0.323077071	0.314980288	0.317569752	0.303091296	0.331103384	0.332367498	0.312205314
GSE17721_CPG_VS_GARDIQUIMOD_4H_BMDC_UP	0.239718039	0.22380959	0.221890001	0.239225579	0.222845304	0.22961411	0.226501969	0.226163306	0.2188218	0.221142277	0.212470872	0.215660103	0.213456757	0.228625082	0.231099949	0.218727906	0.219233178	0.240632427	0.218069563	0.221108881	0.241436814	0.231370492	0.243862595	0.231529733	0.220950531	0.21492099	0.220738862	0.21972069	0.231386732	0.241330332	0.228648119	0.217893409	0.228917234	0.242044013	0.223665296	0.241415045	0.254683535	0.230861357	0.229055037	0.236160878	0.235468939	0.221170272	0.218816747	0.216465633	0.228602759	0.232841067	0.238367889	0.233291428	0.214234427
GSE17721_CPG_VS_GARDIQUIMOD_4H_BMDC_DN	0.31767805	0.339123849	0.329305523	0.337963799	0.320759699	0.318154884	0.317775462	0.339308952	0.322416091	0.313676392	0.322197801	0.330351098	0.334174437	0.329500474	0.330917832	0.323931804	0.299784256	0.338770579	0.325792136	0.342363101	0.32205275	0.335419013	0.301542186	0.324272628	0.319496944	0.335136526	0.3347557	0.315347926	0.327102256	0.321788213	0.342354881	0.327503262	0.320045794	0.317992652	0.327218129	0.328358951	0.324393172	0.328402103	0.318227697	0.315991146	0.295807601	0.306478744	0.339147607	0.345381241	0.327510026	0.328646215	0.334698171	0.323521921	0.337438361
GSE17721_CPG_VS_GARDIQUIMOD_6H_BMDC_UP	0.172064087	0.205189758	0.203055173	0.207606672	0.191777418	0.21372554	0.175728628	0.199217753	0.185016385	0.167690973	0.194144056	0.186461989	0.180786003	0.19544612	0.188831616	0.215177473	0.178314756	0.214876254	0.181111181	0.165319536	0.207824263	0.19707201	0.189937251	0.203495604	0.18992765	0.204758153	0.195066527	0.183504908	0.202885998	0.189427042	0.199990806	0.201173512	0.189381557	0.196308566	0.176035061	0.203856464	0.22708725	0.192594035	0.220483257	0.19884758	0.185350184	0.220309635	0.191733299	0.187160975	0.201641997	0.209516088	0.214491942	0.202808963	0.193812741
GSE17721_CPG_VS_GARDIQUIMOD_6H_BMDC_DN	0.340597085	0.326243724	0.32734307	0.331584508	0.322261261	0.330006462	0.330308968	0.331211348	0.322113498	0.313745449	0.323887239	0.320784795	0.323860792	0.334114705	0.337738626	0.31914526	0.322720771	0.335904601	0.328990134	0.327849504	0.335145489	0.335639058	0.317823892	0.320296241	0.313313338	0.316990764	0.329237278	0.314977307	0.324146043	0.338330982	0.326700814	0.321576066	0.328412508	0.339490176	0.323926348	0.331116638	0.329033174	0.334108164	0.320790015	0.323034272	0.31706276	0.326145221	0.327242814	0.328951206	0.333349853	0.32097218	0.331033191	0.345315001	0.326554071
GSE17721_CPG_VS_GARDIQUIMOD_8H_BMDC_UP	0.263686825	0.280058964	0.266894606	0.287907384	0.273216425	0.272735184	0.268330566	0.272445694	0.267221702	0.251861032	0.277874825	0.257851026	0.259199097	0.277012294	0.270571837	0.264031065	0.272507134	0.27355319	0.265349064	0.268996149	0.267794869	0.267824748	0.262623878	0.269530129	0.281443734	0.271010878	0.262554564	0.276821645	0.281468835	0.256374525	0.27758339	0.255574746	0.270253223	0.277240268	0.263104992	0.287928413	0.286990907	0.266997471	0.281115861	0.273844463	0.259852118	0.271982467	0.268208026	0.261684273	0.287571293	0.274554061	0.280807859	0.281218157	0.274444599
GSE17721_CPG_VS_GARDIQUIMOD_8H_BMDC_DN	0.290599633	0.295762448	0.283641218	0.291959167	0.272559614	0.281375066	0.289465332	0.300935329	0.298965282	0.265076414	0.287220779	0.290776299	0.282599641	0.288073766	0.297877618	0.296796864	0.275823613	0.289590196	0.284545696	0.282418799	0.305757329	0.307905944	0.287530468	0.286702859	0.267697548	0.274685079	0.288578634	0.285015839	0.28733907	0.289332696	0.297932899	0.296358825	0.299406812	0.298699637	0.273070397	0.285408956	0.282044286	0.293270368	0.29260573	0.277954459	0.277318754	0.29129812	0.305672419	0.305717317	0.285405149	0.294394831	0.301672152	0.291144436	0.293289034
GSE17721_CPG_VS_GARDIQUIMOD_12H_BMDC_UP	0.112969369	0.146547155	0.11432684	0.134224117	0.122135018	0.149517158	0.11703739	0.146381801	0.151338934	0.104897589	0.137357615	0.131437801	0.112721247	0.146271946	0.120316157	0.153293803	0.095375873	0.125298435	0.121070359	0.117305709	0.120611355	0.136711078	0.101055265	0.126794291	0.134597258	0.146449341	0.117441873	0.114505329	0.141540181	0.126503633	0.139645785	0.112409858	0.125681648	0.112673938	0.111214747	0.133472468	0.111338561	0.13114084	0.13544279	0.118026706	0.123679186	0.14452075	0.139665631	0.129297004	0.114923916	0.145256948	0.136733994	0.112108743	0.13624885
GSE17721_CPG_VS_GARDIQUIMOD_12H_BMDC_DN	0.259993917	0.255879666	0.259503339	0.283315609	0.258296505	0.287350081	0.268122917	0.28188056	0.276329037	0.220517644	0.260916828	0.250111601	0.255939466	0.269199795	0.271649572	0.280102346	0.218697853	0.275921164	0.250848124	0.241358535	0.270887231	0.270626173	0.232022699	0.269114183	0.257863573	0.266034842	0.261040626	0.244551196	0.282583782	0.263945544	0.278778902	0.252264029	0.25633251	0.275275362	0.243869618	0.280439416	0.279089482	0.266354402	0.277941201	0.262184512	0.242770204	0.25743919	0.267264509	0.270035429	0.263847075	0.265446983	0.276968281	0.284302584	0.287195043
GSE17721_CPG_VS_GARDIQUIMOD_16H_BMDC_UP	0.098085194	0.144535401	0.136685513	0.138896321	0.140463012	0.165449756	0.110148579	0.149303255	0.142588959	0.112329628	0.149248729	0.140014991	0.132769248	0.130665109	0.125553788	0.183093609	0.101485971	0.141155294	0.125883064	0.111839802	0.135721055	0.137267264	0.105921884	0.143241727	0.139279085	0.159259618	0.126541884	0.12399574	0.155867629	0.131866985	0.140842298	0.132136686	0.139964937	0.110806984	0.101122685	0.142015035	0.135661547	0.129078459	0.161388984	0.130963105	0.11039024	0.158491222	0.151675585	0.131161369	0.126856075	0.163635334	0.152204967	0.11568908	0.161100454
GSE17721_CPG_VS_GARDIQUIMOD_16H_BMDC_DN	0.266956334	0.254458922	0.248786183	0.263625175	0.262996463	0.251356417	0.274866594	0.262449704	0.256944315	0.248818095	0.250820031	0.246378545	0.235441577	0.263946281	0.272811846	0.239639849	0.256924486	0.259783773	0.258857868	0.253515504	0.258262654	0.266292608	0.2523303	0.260253909	0.248348649	0.250029592	0.264869929	0.259889895	0.259557488	0.261528332	0.266092282	0.256624097	0.247628177	0.277000754	0.263076791	0.27619271	0.267705387	0.262088898	0.26247714	0.25895534	0.255296472	0.261993293	0.26917289	0.259859596	0.257594764	0.254391826	0.274576834	0.276069224	0.265929825
GSE17721_CPG_VS_GARDIQUIMOD_24H_BMDC_UP	0.230827946	0.250095174	0.23042366	0.247317573	0.243940375	0.24446254	0.228463608	0.251972837	0.247628237	0.235209797	0.255248824	0.235726186	0.248493083	0.250178263	0.245290213	0.256924458	0.226695581	0.248851176	0.235075004	0.226609739	0.253051901	0.258705757	0.236793707	0.255998063	0.246496179	0.260832698	0.247301397	0.237148029	0.255542932	0.248680355	0.2539662	0.237657823	0.233398904	0.243131619	0.237426381	0.241786862	0.241434323	0.231016117	0.252283661	0.243787637	0.242646381	0.245287506	0.246085923	0.261314522	0.243734713	0.257744606	0.258416632	0.242121417	0.258162476
GSE17721_CPG_VS_GARDIQUIMOD_24H_BMDC_DN	0.223499569	0.221504901	0.205039802	0.233749948	0.20350154	0.21336486	0.213919671	0.218864014	0.209545624	0.182007347	0.215660377	0.20124167	0.191227482	0.207332322	0.207460739	0.197567516	0.201122084	0.233029247	0.20172693	0.209753453	0.216556809	0.2181582	0.203459871	0.211433262	0.201990696	0.196438917	0.212884652	0.225053485	0.211987387	0.21746158	0.227160182	0.206691753	0.226575626	0.22783033	0.189548712	0.225792792	0.226973618	0.213348629	0.214414828	0.208633141	0.214789397	0.230650031	0.212498835	0.213575183	0.216477929	0.206983948	0.217023273	0.241333363	0.233428774
GSE17721_LPS_VS_PAM3CSK4_0.5H_BMDC_UP	0.201245422	0.199810399	0.212936578	0.216573721	0.218528135	0.219518218	0.199354038	0.221960594	0.216007745	0.21427805	0.214871318	0.202706262	0.20202521	0.211403917	0.21437871	0.227129273	0.193650358	0.218321017	0.215961302	0.189615599	0.20826806	0.216164806	0.193387319	0.232096062	0.213063332	0.221345013	0.207821319	0.213642516	0.230395274	0.212833256	0.215871888	0.201738459	0.210756751	0.212201451	0.198517169	0.227227656	0.214726645	0.208251291	0.206760446	0.213493499	0.170131915	0.192781932	0.208427361	0.199210195	0.215147526	0.221674816	0.214596699	0.197918061	0.228256337
GSE17721_LPS_VS_PAM3CSK4_0.5H_BMDC_DN	0.140989648	0.169132708	0.142236189	0.162681272	0.14168858	0.156676614	0.129939239	0.14821701	0.162729649	0.138186115	0.168602912	0.163214418	0.142774906	0.141097906	0.141879284	0.144104595	0.134443169	0.161590601	0.141936695	0.139319667	0.149815561	0.152813521	0.15292437	0.133458885	0.123443509	0.130225432	0.141567082	0.147959193	0.145332513	0.161990195	0.163728473	0.154163828	0.167402507	0.146467936	0.136634696	0.144445063	0.144600152	0.153304	0.166730246	0.133685606	0.169528992	0.17141164	0.163898937	0.151494953	0.149748332	0.164853883	0.150810039	0.162615617	0.173878315
GSE17721_LPS_VS_PAM3CSK4_1H_BMDC_UP	0.277442021	0.241971701	0.266611202	0.26318374	0.279790473	0.264124699	0.274969892	0.255512412	0.253672681	0.263961959	0.267280602	0.254347601	0.256438185	0.256531574	0.256889972	0.253051944	0.261585254	0.263100448	0.274334001	0.275418856	0.250274671	0.261234446	0.258903927	0.273946422	0.27188128	0.250353142	0.258917441	0.280674187	0.278282064	0.262202234	0.265439757	0.246370353	0.240853293	0.281596944	0.263044323	0.280042984	0.295716067	0.261724478	0.265901002	0.274799196	0.237288792	0.259960064	0.259108063	0.25949527	0.280850101	0.262437642	0.253614454	0.272128883	0.248338635
GSE17721_LPS_VS_PAM3CSK4_1H_BMDC_DN	0.175627178	0.251986381	0.19996314	0.233366287	0.189600192	0.225466701	0.187854182	0.232073428	0.228119276	0.167172204	0.226645606	0.203008034	0.203549808	0.212087431	0.215613111	0.238546358	0.174349104	0.224180675	0.194645784	0.190419403	0.22635063	0.22269241	0.188884154	0.211543949	0.179742455	0.210133569	0.21769422	0.196693418	0.196642354	0.200108426	0.247236408	0.213961618	0.208979333	0.187487513	0.181627461	0.19953042	0.196950051	0.198051012	0.23257041	0.184653447	0.190154678	0.220203968	0.242691962	0.217289048	0.199471348	0.223589942	0.232041824	0.203134104	0.206006881
GSE17721_LPS_VS_PAM3CSK4_2H_BMDC_UP	0.200212872	0.244611275	0.199416146	0.230710017	0.193276011	0.225498404	0.204082804	0.216362605	0.219071916	0.169249192	0.213092066	0.213559528	0.193927998	0.209863564	0.214775976	0.216845484	0.195237336	0.232453721	0.190476293	0.201317518	0.226738849	0.219009821	0.206733543	0.206820701	0.177618116	0.200828358	0.205784131	0.19126122	0.208974701	0.215027697	0.225422682	0.193226631	0.221111077	0.208754316	0.183730854	0.207634505	0.221929501	0.200708088	0.22903236	0.196442506	0.236909586	0.235667267	0.22699034	0.222956654	0.209351654	0.22969089	0.229837989	0.226976533	0.233118152
GSE17721_LPS_VS_PAM3CSK4_2H_BMDC_DN	0.104899839	0.12099449	0.124528931	0.113780372	0.129528849	0.130427512	0.116077674	0.120271542	0.138083976	0.124842204	0.137706366	0.123124598	0.111809587	0.115694835	0.113803348	0.141226815	0.109529751	0.119978269	0.122830277	0.110612733	0.12250394	0.113498465	0.113056657	0.134563497	0.136806352	0.114271463	0.107959659	0.139489741	0.134524558	0.116926088	0.129123148	0.131645006	0.112192783	0.112437079	0.127630694	0.122589267	0.13078475	0.10919105	0.140046175	0.124419169	0.126452017	0.146562672	0.113952306	0.107169624	0.125932831	0.131430851	0.113877625	0.114035291	0.118298773
GSE17721_LPS_VS_PAM3CSK4_4H_BMDC_UP	0.219069812	0.243217227	0.221136683	0.237712937	0.224154147	0.240205438	0.215196012	0.248706889	0.249969875	0.194496221	0.237842364	0.235116576	0.199716781	0.241648635	0.233523427	0.232764703	0.21412859	0.23688661	0.219008857	0.226642629	0.236799057	0.259919389	0.227697718	0.230191526	0.223882707	0.24652293	0.221849534	0.213996743	0.22960141	0.240774369	0.252492537	0.217795481	0.246363087	0.225814571	0.211411139	0.240787271	0.243520549	0.231005893	0.230714491	0.209810136	0.22838352	0.229224689	0.243859009	0.231814619	0.229105652	0.240785379	0.248241458	0.229338771	0.2497055
GSE17721_LPS_VS_PAM3CSK4_4H_BMDC_DN	0.377736319	0.369329661	0.371967667	0.373102371	0.380500312	0.383996167	0.374198861	0.386323998	0.365925575	0.371978145	0.376909064	0.365474923	0.369128418	0.375205896	0.383539849	0.378831752	0.354856264	0.378150674	0.382244405	0.369397439	0.379988727	0.384514721	0.368703963	0.386017988	0.36501289	0.367191366	0.367611613	0.385643284	0.381815097	0.370514864	0.377260879	0.373369883	0.373764549	0.380422673	0.368786975	0.385639907	0.374953009	0.375005136	0.386202321	0.362260657	0.354541342	0.376772672	0.37093605	0.373251587	0.381752369	0.380302126	0.380677004	0.375940152	0.37649126
GSE17721_LPS_VS_PAM3CSK4_6H_BMDC_UP	0.252622085	0.26303777	0.256446084	0.266844895	0.256015559	0.256107252	0.258371478	0.274482844	0.281077995	0.223607949	0.263182582	0.272922497	0.24684911	0.249216346	0.262363702	0.258426097	0.238637002	0.262993642	0.246637322	0.251541095	0.257148339	0.284709122	0.255338274	0.263403462	0.231857	0.251034356	0.249831335	0.254899532	0.26394858	0.273532568	0.260205418	0.247046364	0.267433626	0.259085775	0.239570723	0.272946579	0.271186729	0.262983034	0.272910631	0.247597116	0.260510457	0.244161515	0.275355274	0.255621488	0.258930351	0.277794769	0.276560691	0.263519604	0.271101724
GSE17721_LPS_VS_PAM3CSK4_6H_BMDC_DN	0.408395616	0.388671646	0.393807948	0.40280746	0.402227653	0.39683938	0.404588281	0.418924552	0.402311395	0.382631642	0.409003371	0.376405493	0.382249136	0.408518305	0.414117416	0.399125919	0.367321949	0.402815084	0.402130096	0.380210481	0.403009936	0.41202958	0.364228253	0.425115131	0.404920232	0.39211446	0.387179666	0.397389758	0.425188271	0.396402111	0.398106186	0.380015888	0.38339279	0.420078072	0.390493617	0.421392501	0.414716957	0.397525807	0.403649372	0.399502637	0.344431561	0.403278698	0.396246886	0.38085286	0.406018555	0.396737837	0.411490869	0.407232991	0.401631396
GSE17721_LPS_VS_PAM3CSK4_8H_BMDC_UP	0.286499551	0.320549757	0.286834963	0.327529906	0.2757607	0.303397918	0.285627817	0.330328122	0.302931977	0.262841498	0.289258345	0.308240465	0.283236326	0.311646981	0.300967226	0.311848067	0.266617338	0.319354579	0.287176787	0.293665775	0.316507199	0.317423522	0.277449767	0.290341491	0.289945565	0.313966195	0.290954023	0.2735751	0.297623981	0.304375708	0.307612775	0.282729251	0.308397972	0.301458328	0.292672149	0.304712142	0.282828352	0.300213949	0.310698029	0.288627703	0.281239577	0.291709412	0.315682596	0.292455028	0.298318065	0.310309065	0.329227693	0.302269932	0.304937558
GSE17721_LPS_VS_PAM3CSK4_8H_BMDC_DN	0.348121807	0.339946781	0.33852294	0.364404314	0.336893712	0.363855211	0.346200518	0.365123915	0.334731837	0.330877746	0.341019753	0.338310656	0.336520278	0.359014129	0.356921797	0.36435792	0.323905412	0.363743994	0.345065739	0.355429662	0.354133489	0.373218358	0.328216705	0.375937525	0.360693039	0.36141917	0.35309693	0.349262675	0.373759907	0.343737866	0.352719694	0.329674131	0.352311881	0.363018839	0.33279447	0.362043769	0.361182661	0.346343896	0.346967481	0.349498312	0.312908879	0.344934449	0.354310004	0.362589348	0.349885087	0.345835195	0.354872699	0.348067523	0.347143956
GSE17721_LPS_VS_PAM3CSK4_12H_BMDC_UP	0.247308542	0.292308576	0.260973376	0.274315297	0.242221812	0.266924074	0.237578998	0.284570119	0.255786645	0.220290192	0.254734114	0.267916646	0.257110143	0.286195346	0.271599918	0.277764711	0.246549254	0.267936362	0.251542709	0.2511795	0.28207356	0.291642485	0.25753065	0.261677008	0.240280329	0.291286824	0.254173897	0.225569095	0.260022855	0.258758969	0.284916652	0.252921053	0.269715936	0.246761043	0.238430763	0.264239229	0.269955262	0.271631285	0.275440934	0.237185617	0.250017773	0.278118793	0.276997719	0.249386922	0.25293556	0.275496693	0.287633259	0.251884526	0.267670973
GSE17721_LPS_VS_PAM3CSK4_12H_BMDC_DN	0.331991079	0.320312199	0.316387069	0.333258877	0.324317343	0.34008237	0.329644739	0.320307519	0.320287062	0.31265145	0.321970108	0.299123022	0.313742361	0.330392909	0.327572335	0.323953517	0.291734859	0.334292986	0.323812169	0.314531427	0.340902865	0.32631232	0.300966661	0.337207993	0.335226989	0.306109093	0.32075228	0.324692867	0.328039071	0.316666659	0.32569894	0.318855472	0.316182275	0.345636434	0.312341476	0.331317621	0.346669661	0.312934919	0.336008335	0.330749882	0.313391501	0.335168586	0.320786013	0.320672709	0.333251376	0.318503587	0.322814527	0.34358505	0.321650691
GSE17721_LPS_VS_PAM3CSK4_16H_BMDC_UP	0.279398926	0.290015337	0.274517013	0.303396605	0.283118811	0.291856486	0.276138894	0.321665871	0.289720051	0.259387014	0.289867612	0.282797469	0.267424282	0.308172231	0.298116266	0.29907768	0.255069112	0.294106858	0.27563242	0.260207501	0.280515703	0.313348461	0.270497298	0.294039558	0.292789175	0.325345357	0.265944419	0.265345175	0.303772741	0.272542182	0.294790912	0.271528174	0.292045925	0.287533488	0.273234433	0.29596851	0.271824342	0.291841986	0.279357145	0.281777497	0.259797246	0.27015429	0.287487656	0.274211801	0.278254562	0.303615297	0.315479781	0.274365851	0.290044665
GSE17721_LPS_VS_PAM3CSK4_16H_BMDC_DN	0.327548193	0.314922326	0.317647164	0.329847355	0.32461293	0.313012669	0.32484876	0.327025941	0.324408397	0.306211507	0.319397817	0.305579453	0.312281376	0.338556835	0.334615425	0.312981879	0.292236036	0.328929178	0.323493288	0.305810659	0.331725867	0.339496767	0.30342517	0.337891108	0.32170978	0.310140628	0.321793486	0.32902437	0.329620582	0.32944028	0.328695041	0.317500742	0.302678702	0.331407615	0.31833149	0.320005032	0.328528445	0.320442447	0.323765076	0.319193893	0.30355139	0.3117995	0.323735537	0.315114425	0.318229489	0.325729084	0.336047392	0.318879919	0.339799403
GSE17721_LPS_VS_PAM3CSK4_24H_BMDC_UP	0.251142979	0.278666787	0.273382304	0.29394157	0.282381172	0.286788383	0.254706404	0.284971527	0.272827645	0.258015355	0.276149161	0.267126028	0.255545309	0.278551426	0.269674053	0.291490597	0.262607089	0.283602569	0.276257302	0.255822047	0.29787365	0.285550049	0.271977575	0.288895175	0.280699067	0.297090579	0.25937991	0.266275709	0.291037526	0.275769382	0.29694356	0.258509454	0.275339853	0.258108074	0.270111832	0.286630169	0.28924542	0.259833369	0.274276725	0.277155774	0.249270872	0.260286934	0.275653317	0.254783287	0.290388342	0.299187008	0.287475888	0.275552524	0.274993278
GSE17721_LPS_VS_PAM3CSK4_24H_BMDC_DN	0.312362936	0.319456975	0.309085409	0.336661679	0.312589898	0.336389832	0.310911347	0.333488205	0.332925705	0.282071389	0.322725888	0.31652864	0.32143962	0.344577472	0.324696253	0.351086598	0.299872333	0.335024183	0.320964653	0.288133162	0.346053399	0.338081664	0.293652828	0.3356572	0.31989805	0.329212955	0.309091404	0.313895303	0.337734053	0.312807854	0.327407557	0.3058838	0.332878576	0.323595571	0.284606629	0.326338288	0.3081751	0.327339647	0.321789517	0.310135894	0.277096172	0.309853516	0.320793613	0.340623013	0.318092794	0.332193782	0.329602556	0.31006975	0.331127952
GSE17721_POLYIC_VS_CPG_0.5H_BMDC_UP	0.041023905	0.081294598	0.05510672	0.049256413	0.074349265	0.078299388	0.056761972	0.053453329	0.068494928	0.072591471	0.076124051	0.068454763	0.069726942	0.065372579	0.056090221	0.103922119	0.031321408	0.059961101	0.059800657	0.062532758	0.065371882	0.056450645	0.043653654	0.069964236	0.061628814	0.085674542	0.062749133	0.034370902	0.072321845	0.045616609	0.046742428	0.046364247	0.078817694	0.045512227	0.055939593	0.054253172	0.045139268	0.054199439	0.082945636	0.066981593	0.052406995	0.073789093	0.063389924	0.05798277	0.053708614	0.076769109	0.060951949	0.04351451	0.070632798
GSE17721_POLYIC_VS_CPG_0.5H_BMDC_DN	0.298547318	0.262235571	0.268650618	0.283425718	0.274173741	0.264009893	0.294652564	0.270699181	0.272097928	0.255382267	0.261311533	0.26883724	0.276947533	0.275122703	0.28226238	0.239640098	0.287674484	0.277570275	0.273926008	0.286637742	0.268919235	0.292771513	0.275408785	0.276146545	0.25726032	0.245546679	0.277653091	0.285218085	0.266127252	0.279372157	0.272254501	0.272090028	0.260412768	0.295748555	0.262901074	0.285968651	0.291583179	0.271253989	0.282818004	0.26963048	0.282485662	0.297444339	0.27107656	0.273358813	0.278895642	0.264817248	0.275848036	0.299271928	0.27047212
GSE17721_POLYIC_VS_CPG_1H_BMDC_UP	0.314370888	0.306653204	0.31087235	0.30928536	0.317293828	0.308675057	0.316811292	0.315411282	0.311313159	0.319986978	0.310650462	0.319743779	0.298060317	0.317848364	0.310049494	0.30880932	0.311953064	0.312626413	0.319702962	0.324847863	0.309005056	0.309119786	0.316925927	0.318401415	0.321486648	0.304860953	0.304705933	0.309107372	0.316543324	0.314588078	0.311137989	0.312246505	0.318789262	0.316336031	0.319895338	0.314795613	0.312716309	0.310338333	0.305038909	0.32116455	0.300905008	0.304253562	0.312633121	0.317123328	0.320849021	0.320276171	0.308964375	0.312447261	0.301760745
GSE17721_POLYIC_VS_CPG_1H_BMDC_DN	0.205175165	0.231371872	0.214845369	0.237088162	0.198033582	0.224783692	0.205967707	0.235037125	0.221819853	0.182996735	0.20448925	0.222616324	0.201384291	0.221936151	0.222620405	0.210277009	0.216801839	0.231425448	0.205440534	0.21938526	0.239450517	0.232411589	0.205784509	0.205886836	0.212573553	0.22734475	0.225720254	0.198164595	0.208077639	0.216877738	0.239855215	0.218324499	0.217608755	0.211859017	0.212541222	0.220396569	0.214138707	0.215493327	0.232978739	0.214014885	0.229327702	0.218715031	0.253099691	0.227764318	0.211696847	0.209839878	0.234763065	0.230043573	0.222268034
GSE17721_POLYIC_VS_CPG_2H_BMDC_UP	0.340384672	0.331557499	0.322220375	0.337494608	0.328849948	0.320232412	0.323195742	0.332627777	0.327204553	0.334756857	0.325898127	0.344518566	0.314750465	0.332639778	0.339890306	0.310923663	0.340154372	0.336315535	0.330101724	0.343940851	0.329630663	0.338503177	0.348371998	0.331173819	0.328875468	0.321417652	0.334947706	0.33219359	0.323608075	0.334249797	0.324438743	0.333168446	0.320103961	0.340933188	0.339851353	0.328743296	0.328762315	0.333220071	0.318527931	0.33582135	0.331944537	0.315705689	0.332474664	0.335730579	0.337201876	0.321158766	0.333659602	0.333602687	0.328358496
GSE17721_POLYIC_VS_CPG_2H_BMDC_DN	0.144695267	0.173912872	0.144525695	0.171058041	0.137754609	0.175765512	0.144672119	0.17053862	0.177774467	0.127411523	0.16653032	0.164669747	0.166016699	0.162689089	0.161548908	0.174290406	0.135776497	0.175440595	0.14995611	0.147340801	0.17167192	0.177727557	0.143707471	0.164713753	0.15598084	0.172957477	0.158421767	0.14553963	0.164638497	0.16126327	0.181971011	0.176585607	0.15816035	0.164249794	0.144468848	0.152390538	0.172771984	0.15081772	0.198898662	0.16562618	0.169620095	0.186728921	0.191422706	0.176530636	0.149565349	0.190659024	0.182797478	0.17580933	0.18007678
GSE17721_POLYIC_VS_CPG_4H_BMDC_UP	0.331349175	0.341470036	0.324097804	0.338434651	0.347027154	0.347571043	0.328108916	0.351330034	0.342188818	0.32415557	0.34855637	0.337067723	0.349383513	0.338634658	0.345341233	0.350724434	0.322524047	0.34240164	0.34335581	0.336156831	0.358046275	0.356015981	0.322247888	0.344817507	0.3236961	0.341355588	0.331494519	0.322796489	0.35644166	0.349220484	0.333828875	0.333869428	0.352427696	0.342674592	0.321028264	0.358730017	0.329247434	0.343752863	0.350190338	0.326287778	0.337054311	0.34487795	0.338263448	0.331601036	0.350292909	0.356505359	0.350318004	0.340741707	0.347567073
GSE17721_POLYIC_VS_CPG_4H_BMDC_DN	0.252588608	0.237183197	0.226792831	0.25738835	0.227864651	0.238947775	0.237600943	0.265358614	0.228773087	0.220178328	0.227973758	0.230002879	0.233405367	0.254494497	0.257090328	0.239544714	0.222101755	0.248099492	0.220375974	0.225382358	0.242887585	0.267846125	0.234195041	0.251358418	0.238604705	0.260056945	0.220364747	0.252390287	0.244155405	0.238930599	0.248305492	0.243962431	0.232309669	0.267707042	0.234812061	0.2511085	0.245926572	0.243989891	0.249076099	0.246509974	0.23984233	0.25601419	0.240550954	0.249205597	0.232109279	0.237576203	0.264016895	0.256871273	0.232740214
GSE17721_POLYIC_VS_CPG_6H_BMDC_UP	0.300995372	0.310488198	0.296165387	0.324755281	0.292246312	0.300957925	0.29172053	0.313595096	0.318076613	0.264027312	0.305958231	0.31737522	0.310127025	0.299802896	0.315560304	0.294560001	0.304752588	0.323148001	0.304934267	0.288421012	0.311917393	0.321952049	0.309860776	0.296384932	0.260932151	0.283566513	0.307133727	0.301990756	0.282628795	0.313311253	0.294008886	0.310917737	0.311820963	0.314553808	0.269120849	0.303320032	0.312032677	0.304621823	0.308912274	0.27559512	0.323561386	0.294593247	0.311558151	0.301313413	0.309920352	0.313085375	0.321317821	0.329748946	0.314251477
GSE17721_POLYIC_VS_CPG_6H_BMDC_DN	0.308855499	0.302784838	0.306864338	0.320401758	0.301332515	0.309654917	0.304743209	0.312646505	0.30292724	0.294532386	0.304085473	0.301856804	0.294411529	0.317651637	0.314640345	0.300466689	0.278914499	0.311440003	0.290732506	0.299042328	0.305916317	0.313627367	0.291847238	0.305491448	0.323464987	0.314110791	0.297795501	0.290772813	0.317831188	0.297958986	0.319009488	0.296141775	0.299477081	0.318327952	0.312059896	0.310879131	0.326207672	0.310173213	0.310769179	0.312760255	0.297742826	0.311014166	0.312923541	0.310636649	0.29891531	0.311786837	0.314383887	0.312372646	0.305494467
GSE17721_POLYIC_VS_CPG_8H_BMDC_UP	0.239752658	0.272273044	0.245509596	0.277606371	0.258381792	0.266876618	0.23448884	0.293418271	0.285455937	0.238677176	0.273051905	0.262265483	0.256941924	0.278956772	0.274119864	0.300761845	0.239539907	0.275668686	0.261311187	0.231886893	0.276909368	0.299727347	0.252260545	0.279689984	0.243119241	0.264134613	0.242982254	0.264853305	0.282860759	0.27159023	0.243349652	0.257647013	0.271011222	0.256101507	0.230678329	0.26733713	0.245009089	0.263721216	0.276893643	0.24465199	0.256930057	0.272593892	0.267227112	0.248814812	0.264101144	0.281615411	0.293429813	0.258419255	0.277133021
GSE17721_POLYIC_VS_CPG_8H_BMDC_DN	0.357283196	0.317688241	0.35079587	0.34314523	0.343473135	0.344451934	0.347583304	0.32414024	0.327301542	0.335671746	0.338468482	0.320721252	0.329143712	0.337886907	0.333843847	0.324819725	0.343862269	0.334084217	0.338189122	0.341007805	0.337685699	0.325919416	0.341109732	0.344023526	0.355033034	0.326003083	0.33364053	0.353772708	0.341620529	0.335709228	0.349948558	0.33355383	0.318898137	0.360397213	0.345294612	0.34941945	0.384727167	0.33941836	0.359723062	0.353334122	0.318300657	0.350245801	0.330685405	0.342638684	0.352952605	0.334552081	0.327112941	0.355937395	0.333433467
GSE17721_POLYIC_VS_CPG_12H_BMDC_UP	0.24370017	0.276519528	0.229179904	0.269711367	0.250067469	0.26701331	0.233674222	0.29046982	0.276007863	0.218677886	0.25861346	0.257884783	0.241744468	0.260527821	0.267383458	0.278916117	0.230419466	0.2589364	0.249134089	0.245088685	0.263032946	0.281589882	0.246936202	0.267442691	0.253057778	0.267522808	0.248542683	0.248894693	0.263700364	0.26347496	0.2700435	0.251956651	0.274796016	0.255565133	0.229802766	0.265593899	0.240096571	0.265434736	0.259105502	0.243749501	0.244069504	0.244418512	0.272904575	0.248450656	0.258911633	0.26965017	0.289069958	0.26080938	0.270061276
GSE17721_POLYIC_VS_CPG_12H_BMDC_DN	0.309703904	0.31686916	0.30291463	0.319864352	0.311441605	0.320868478	0.311862562	0.315692897	0.314845059	0.301883637	0.316624041	0.290297961	0.29949512	0.31907876	0.316210246	0.323747215	0.289288062	0.318028133	0.30585436	0.297472863	0.312975861	0.322948901	0.287964979	0.332596075	0.327171806	0.308257604	0.306613806	0.314568977	0.331116999	0.301070487	0.319693568	0.307485314	0.304279006	0.32914081	0.316368281	0.32452416	0.335062978	0.301067556	0.339895636	0.317831646	0.290996642	0.335069255	0.324382339	0.324159133	0.31940373	0.324188364	0.321709157	0.321583609	0.322471541
GSE17721_POLYIC_VS_CPG_16H_BMDC_UP	0.265518657	0.288125348	0.271713728	0.271598372	0.273729173	0.288073967	0.271605739	0.293102711	0.287850551	0.246060015	0.276856489	0.287056857	0.279340581	0.284131525	0.287554656	0.27941382	0.260468635	0.275614716	0.264942959	0.272405922	0.282426523	0.297839609	0.272118921	0.27772015	0.266013879	0.259007814	0.27031018	0.260831704	0.278652553	0.278756241	0.271918096	0.272644423	0.286479866	0.274875795	0.254332412	0.279350639	0.269403237	0.290201911	0.28267998	0.255954856	0.263166293	0.277728532	0.291221669	0.28259596	0.265832958	0.286880549	0.290165929	0.266283551	0.274654061
GSE17721_POLYIC_VS_CPG_16H_BMDC_DN	0.33970077	0.303813975	0.313618935	0.310485713	0.316476905	0.321175829	0.342956372	0.315450374	0.309055283	0.31563774	0.318553416	0.290061759	0.300544348	0.32350484	0.321618434	0.307839884	0.304942311	0.315904989	0.30920451	0.30631279	0.317968299	0.331337397	0.299977637	0.334505496	0.313743407	0.293431683	0.321264951	0.328817801	0.323624905	0.316662551	0.316627081	0.298930285	0.302297609	0.344703479	0.329169218	0.322383247	0.34023749	0.316744552	0.337048638	0.333473169	0.319160858	0.330051156	0.314284214	0.330978007	0.311472329	0.314053799	0.323334479	0.328657497	0.3074574
[truncated: 4,290 more rows]
[truncated: 87 more columns]
