# Supplementary material for: A Novel Prognostic Model for Acute Myeloid Leukemia Based on Gene Set Variation Analysis
Source: J Oncol. 2022 Nov 21;2022:7727424. doi: 10.1155/2022/7727424 (PMC9705098; doi:10.1155/2022/7727424)
Supplement: Supplementary Materials — Supplementary Table 1.The enrichment score (ES) of immunologic and hallmark gene sets in the TCGA cohort by gene set variation analysis (GSVA). Supplementary Table 2. The subtypes of AML patients in the TCGA cohort with the nonnegative matrix factorization (NMF) method. Supplementary Table 3. The differences in the enrichment score (ES) of immunologic and hallmark gene sets among each cluster. Supplementary Table 4. The enrichment score (ES) of immunologic and hallmark gene sets in the GSE146173 cohort. Supplementary Table 5. The subtypes of AML patients in the GSE146173 cohort by supervised hierarchical clustering. Supplementary Table 6. One hundred and twenty-five representative gene sets whose ES differed among the three subgroups. Supplementary Table 7.Sixty-two gene sets that were related to survival by univariate Cox regression analysis. Supplementary Table 8. The gene sets constructing the final prognostic model and their corresponding coefficients. Supplementary Table 9. The risk category of patients in the TCGA cohort based on the prognostic model. Supplementary Table 10. The risk category of patients in the GSE146173 cohort based on the prognostic model. Supplementary Table 11. The risk category of patients in the GSE12417 cohort based on the prognostic model. Supplementary Table 12. Analysis of clinical characteristics in the TCGA cohort. Supplementary Table 13. Analysis of clinical characteristics in the GSE146173 cohort. Supplementary Table 14. Analysis of clinical characteristics in the GSE12417 cohort. Supplementary Table 15. The top 50 genes based on the ranking of gene-connecting nodes. Supplementary Table 16. The differentially expressed genes (DEGs) between the high- and low-risk groups in the TCGA cohort. Supplementary Figure 1. Patients in TCGA (A), GSE146173 (B), and GSE12417 (C) cohorts were divided into low- and high-risk groups according to the ES of GSE36891_UNSTIM_VS_PAM_TLR2_STIM_PERITONEAL_MACROPHAGE_DN, with the median ES as the cutoff [file 7727424.f1.zip › Supplementary Table 10.txt]

id	futime	fustat	GSE36891_UNSTIM_VS_PAM_TLR2_STIM_PERITONEAL_MACROPHAGE_DN	GSE35543_IN_VITRO_ITREG_VS_CONVERTED_EX_ITREG_DN	HALLMARK_CHOLESTEROL_HOMEOSTASIS	riskScore	Risk
GSM4367654	0.060273973	1	0.256822522	0.185422356	0.261288171	5.427978771	high
GSM4367691	0.065753425	1	0.261299183	0.195527526	0.259269426	5.534071485	high
GSM4367692	0.071232877	1	0.276200994	0.190700761	0.257202607	5.572804866	high
GSM4367716	0.071232877	1	0.260916624	0.190768919	0.257630185	5.475390413	high
GSM4367686	0.084931507	1	0.253455895	0.186716246	0.263937512	5.438074724	high
GSM4367608	0.087671233	1	0.253544233	0.177681281	0.261758923	5.359332734	high
GSM4367626	0.087671233	1	0.261359288	0.188685897	0.25871766	5.467803756	high
GSM4367687	0.090410959	1	0.26490075	0.183928793	0.257658612	5.439677614	high
GSM4367601	0.095890411	1	0.262528553	0.195256543	0.269503006	5.619432665	high
GSM4367635	0.098630137	1	0.259811878	0.188330407	0.238486896	5.296784369	low
GSM4367662	0.101369863	1	0.265143354	0.192119131	0.282202458	5.70704995	high
GSM4367609	0.109589041	1	0.250434473	0.169141906	0.251749805	5.162930762	low
GSM4367629	0.109589041	1	0.265003739	0.184720302	0.2513997	5.398844488	high
GSM4367665	0.112328767	0	0.25964369	0.184973142	0.251765134	5.368447236	high
GSM4367748	0.112328767	1	0.258894726	0.18989824	0.255270164	5.435668889	high
GSM4367747	0.115068493	1	0.265802233	0.183851903	0.256953988	5.439469042	high
GSM4367663	0.117808219	0	0.265864764	0.192675263	0.257864542	5.527409645	high
GSM4367591	0.120547945	1	0.263266651	0.196232733	0.256914645	5.535214197	high
GSM4367592	0.123287671	1	0.249275831	0.16258038	0.241429099	5.015073131	low
GSM4367644	0.126027397	1	0.249238963	0.176202175	0.248776021	5.19621189	low
GSM4367749	0.126027397	1	0.246704836	0.174313004	0.241892914	5.108591766	low
GSM4367584	0.134246575	1	0.253376142	0.177346068	0.237571829	5.14684185	low
GSM4367658	0.145205479	1	0.26020021	0.191868085	0.264078243	5.530863982	high
GSM4367729	0.156164384	1	0.25831264	0.184111729	0.242370168	5.278617888	low
GSM4367689	0.161643836	0	0.266897422	0.182048403	0.259910987	5.453314155	high
GSM4367535	0.164383562	1	0.259526099	0.181731528	0.259334819	5.397053285	high
GSM4367551	0.17260274	1	0.239393715	0.175474652	0.263685157	5.240368793	low
GSM4367677	0.18630137	1	0.260361995	0.185385827	0.254837736	5.400896353	high
GSM4367614	0.191780822	1	0.266263429	0.199050069	0.270876843	5.689481675	high
GSM4367732	0.194520548	1	0.25861501	0.180315389	0.248301096	5.292192729	low
GSM4367656	0.205479452	1	0.251827423	0.175725504	0.24978874	5.216917922	low
GSM4367688	0.205479452	1	0.269731979	0.193767152	0.253105935	5.525960317	high
GSM4367507	0.219178082	1	0.266660348	0.188693513	0.248767289	5.42555607	high
GSM4367667	0.219178082	1	0.264352913	0.181794495	0.249308625	5.351574677	high
GSM4367653	0.235616438	1	0.261857886	0.194502	0.250908233	5.463327685	high
GSM4367578	0.238356164	1	0.257679618	0.184424772	0.248550929	5.325396797	low
GSM4367620	0.243835616	1	0.265277682	0.195755383	0.262292255	5.58606952	high
GSM4367528	0.271232877	1	0.260072772	0.183981477	0.235099796	5.232496579	low
GSM4367557	0.282191781	1	0.265868888	0.187882794	0.252352459	5.440830473	high
GSM4367622	0.298630137	1	0.269091825	0.198407975	0.256837076	5.593072548	high
GSM4367715	0.301369863	1	0.252446959	0.183524162	0.248023418	5.278376742	low
GSM4367661	0.315068493	1	0.253970259	0.188543177	0.259681383	5.425002663	high
GSM4367612	0.317808219	1	0.257993582	0.192352033	0.253844227	5.440959738	high
GSM4367568	0.323287671	1	0.261325815	0.190770423	0.253859217	5.448757173	high
GSM4367604	0.328767123	1	0.243786257	0.164181734	0.249147859	5.053363168	low
GSM4367536	0.345205479	1	0.256627798	0.190021022	0.253811821	5.410399463	high
GSM4367668	0.380821918	1	0.256801226	0.19749286	0.25449971	5.48502098	high
GSM4367737	0.394520548	1	0.257735454	0.172847869	0.243709949	5.182536882	low
GSM4367652	0.416438356	1	0.257889235	0.19275812	0.269127384	5.562964073	high
GSM4367659	0.449315068	1	0.262403831	0.194104451	0.255793794	5.501363061	high
GSM4367633	0.457534247	1	0.262721579	0.173195063	0.247609521	5.249131639	low
GSM4367702	0.460273973	1	0.256116733	0.181023022	0.267166804	5.428963327	high
GSM4367672	0.465753425	1	0.269512369	0.186958753	0.26050748	5.520064791	high
GSM4367746	0.465753425	1	0.252659875	0.184598927	0.252673506	5.325792151	low
GSM4367733	0.473972603	1	0.246692514	0.185782697	0.248856549	5.267289862	low
GSM4367570	0.490410959	1	0.260510682	0.190091412	0.241410519	5.340235895	low
GSM4367532	0.504109589	1	0.255647581	0.171194268	0.246196196	5.172973405	low
GSM4367682	0.547945205	1	0.264868684	0.192267866	0.261475909	5.545207784	high
GSM4367660	0.569863014	1	0.265343948	0.194068358	0.256329164	5.524701068	high
GSM4367572	0.575342466	1	0.255428214	0.186309092	0.249019838	5.331294568	low
GSM4367615	0.597260274	1	0.260530717	0.183269623	0.264550887	5.458349775	high
GSM4367676	0.608219178	1	0.26522301	0.196246122	0.269936502	5.64969861	high
GSM4367649	0.616438356	1	0.263915245	0.19004586	0.263112143	5.531367862	high
GSM4367518	0.619178082	1	0.254328126	0.197666869	0.264780782	5.550254088	high
GSM4367546	0.619178082	1	0.257535394	0.190957433	0.258317637	5.460037367	high
GSM4367590	0.630136986	0	0.252927608	0.182646206	0.245075539	5.250608547	low
GSM4367577	0.64109589	1	0.254370185	0.185182128	0.255513448	5.364563177	high
GSM4367530	0.654794521	1	0.250897948	0.171421349	0.228460119	5.005451563	low
GSM4367603	0.676712329	1	0.253880659	0.187372214	0.244106577	5.292468472	low
GSM4367636	0.687671233	1	0.260409148	0.189940396	0.255561765	5.448367141	high
GSM4367587	0.690410959	1	0.266903389	0.186909757	0.260809559	5.504667529	high
GSM4367678	0.728767123	1	0.266734376	0.189002966	0.257043588	5.493307177	high
GSM4367739	0.736986301	1	0.252550773	0.175096702	0.244301058	5.173255808	low
GSM4367685	0.739726027	1	0.248069601	0.189277491	0.242718041	5.260487882	low
GSM4367538	0.745205479	1	0.255141658	0.180689556	0.247266644	5.264514479	low
GSM4367637	0.747945205	1	0.267052367	0.17804264	0.245023196	5.301907991	low
GSM4367569	0.797260274	1	0.270131517	0.177533128	0.233603518	5.228770458	low
GSM4367657	0.797260274	1	0.260746301	0.192269709	0.259306149	5.500991516	high
GSM4367579	0.810958904	1	0.260897268	0.199591357	0.271771292	5.665792354	high
GSM4367671	0.81369863	0	0.269052919	0.185209343	0.252007157	5.434886269	high
GSM4367666	0.832876712	1	0.256770276	0.182059949	0.258519686	5.375424217	high
GSM4367534	0.852054795	1	0.258855966	0.181302252	0.254325215	5.349690925	high
GSM4367650	0.852054795	1	0.259022262	0.182373525	0.242639114	5.269572078	low
GSM4367529	0.884931507	1	0.257834999	0.1862518	0.25825302	5.418623285	high
GSM4367680	0.884931507	1	0.259674349	0.198261568	0.26209137	5.570191626	high
GSM4367681	0.904109589	1	0.259133158	0.18570862	0.244617448	5.316114519	low
GSM4367642	0.961643836	1	0.262915866	0.179236161	0.248903411	5.315566765	low
GSM4367575	0.994520548	1	0.249472544	0.182893225	0.261980668	5.361569683	high
GSM4367711	1.010958904	1	0.257339651	0.195158744	0.258619668	5.499391206	high
GSM4367750	1.016438356	1	0.260891543	0.186780281	0.241566434	5.31379045	low
GSM4367679	1.035616438	1	0.253858149	0.187008089	0.251728994	5.348347704	low
GSM4367651	1.038356164	1	0.25272032	0.187680551	0.249151497	5.326863722	low
GSM4367719	1.052054795	1	0.229017222	0.153592422	0.24598231	4.834233736	low
GSM4367624	1.068493151	1	0.257945362	0.187944889	0.249722522	5.36837162	high
GSM4367554	1.093150685	1	0.258873672	0.184051527	0.248661583	5.330774623	low
GSM4367527	1.095890411	1	0.242675303	0.172150812	0.244254099	5.080541134	low
GSM4367521	1.128767123	1	0.265534161	0.191506337	0.251464802	5.464732583	high
GSM4367540	1.139726027	1	0.253104965	0.193160181	0.261870062	5.478395062	high
GSM4367543	1.156164384	1	0.266690279	0.183528673	0.258091478	5.451268317	high
GSM4367517	1.183561644	1	0.264477199	0.189526305	0.25255053	5.448125788	high
GSM4367724	1.197260274	1	0.248158716	0.182288921	0.257123486	5.309529528	low
GSM4367632	1.202739726	1	0.266493518	0.185925756	0.268370803	5.551850544	high
GSM4367510	1.219178082	1	0.26229992	0.191417513	0.253622482	5.459273227	high
GSM4367630	1.238356164	1	0.259526924	0.189017423	0.27179579	5.560499975	high
GSM4367515	1.24109589	1	0.257138767	0.178434902	0.249230522	5.272495792	low
GSM4367524	1.246575342	0	0.265526835	0.194295827	0.250425304	5.482020307	high
GSM4367710	1.257534247	1	0.26476424	0.182622678	0.228855243	5.202602908	low
GSM4367576	1.260273973	1	0.246436812	0.179782397	0.250729178	5.225473813	low
GSM4367723	1.301369863	1	0.244647865	0.163447226	0.238837147	4.972102302	low
GSM4367621	1.336986301	1	0.263375413	0.1852645	0.260110659	5.46082996	high
GSM4367556	1.495890411	1	0.254175461	0.178967652	0.254123894	5.295799744	low
GSM4367585	1.569863014	1	0.255475124	0.173613375	0.247050138	5.200531751	low
GSM4367526	1.589041096	1	0.25293959	0.171319087	0.240046724	5.108272418	low
GSM4367640	1.660273973	0	0.26393334	0.197030548	0.263542971	5.598516757	high
GSM4367752	1.663013699	1	0.050301244	0.027374951	0.037312941	0.873670366	low
GSM4367519	1.679452055	1	0.255484341	0.179606156	0.24083702	5.206849615	low
GSM4367558	1.701369863	1	0.258864843	0.180034995	0.240542945	5.230888636	low
GSM4367583	1.715068493	1	0.251951611	0.189647049	0.270749549	5.507854866	high
GSM4367751	1.736986301	1	0.228022451	0.156945224	0.228224598	4.719940425	low
GSM4367567	1.789041096	0	0.255881405	0.176505709	0.243034286	5.198326197	low
GSM4367611	1.808219178	1	0.263913644	0.181149054	0.241633622	5.283020028	low
GSM4367634	1.835616438	1	0.262563045	0.195732971	0.255622307	5.515929832	high
GSM4367544	1.945205479	1	0.256620425	0.177349707	0.242084631	5.20352746	low
GSM4367599	1.975342466	1	0.250133267	0.174473139	0.252628342	5.216374553	low
GSM4367553	1.994520548	1	0.25695098	0.181216097	0.251619067	5.315201755	low
GSM4367581	2	1	0.247947692	0.18384972	0.248233908	5.253144667	low
GSM4367735	2.046575342	0	0.255911773	0.186671713	0.251715507	5.358795689	high
GSM4367693	2.101369863	1	0.263481264	0.190652346	0.260760466	5.515708535	high
GSM4367561	2.115068493	1	0.260271716	0.179423026	0.247700722	5.290370339	low
GSM4367727	2.145205479	1	0.263961282	0.195214629	0.259900508	5.553787481	high
GSM4367643	2.189041096	1	0.261463975	0.188014163	0.262759806	5.493846372	high
GSM4367697	2.232876712	1	0.262150748	0.193114192	0.266402365	5.57325526	high
GSM4367627	2.24109589	1	0.252195186	0.186884871	0.258170939	5.386352604	high
GSM4367589	2.326027397	1	0.273185829	0.194851814	0.258122719	5.597814695	high
GSM4367564	2.367123288	1	0.262442203	0.179633468	0.243268886	5.272177126	low
GSM4367562	2.416438356	0	0.267549606	0.184706573	0.256185522	5.452865666	high
GSM4367512	2.487671233	1	0.25573689	0.190968057	0.256117024	5.431072737	high
GSM4367631	2.569863014	1	0.26016829	0.191442303	0.248447115	5.405067084	high
GSM4367588	2.62739726	1	0.259013481	0.200467226	0.258960507	5.561539384	high
GSM4367550	2.665753425	0	0.266855557	0.189396877	0.252453071	5.461960181	high
GSM4367563	2.865753425	0	0.268511874	0.186768687	0.249636706	5.427057248	high
GSM4367582	2.887671233	0	0.257841888	0.183369217	0.252349015	5.346422032	low
GSM4367598	2.887671233	1	0.242627228	0.168970855	0.238069117	5.003076745	low
GSM4367594	2.895890411	0	0.245902364	0.181558537	0.24412341	5.186688832	low
GSM4367593	3.049315068	0	0.240539938	0.162246332	0.243115736	4.967224111	low
GSM4367616	3.109589041	0	0.264291595	0.181740502	0.249606532	5.352995303	high
GSM4367574	3.123287671	0	0.260127783	0.171475827	0.250966592	5.24239478	low
GSM4367700	3.161643836	0	0.260863698	0.186024913	0.250540761	5.37659355	high
GSM4367555	3.180821918	0	0.255461541	0.187403989	0.240445098	5.274734249	low
GSM4367628	3.208219178	0	0.257952978	0.168943155	0.224218301	4.996621396	low
GSM4367586	3.224657534	0	0.26250323	0.185365307	0.248498731	5.365554449	high
GSM4367712	3.224657534	1	0.254047294	0.171096227	0.252393451	5.209718341	low
GSM4367606	3.243835616	1	0.252436432	0.175722108	0.245980661	5.191276246	low
GSM4367511	3.260273973	1	0.262185142	0.18172983	0.244913948	5.302391796	low
GSM4367552	3.279452055	0	0.263736288	0.199720639	0.259287667	5.588601866	high
GSM4367580	3.298630137	1	0.262052222	0.188966825	0.246000696	5.375946247	high
GSM4367565	3.312328767	1	0.262343532	0.188666978	0.249975799	5.406094768	high
GSM4367595	3.312328767	0	0.23408504	0.153023677	0.249680851	4.891455081	low
GSM4367613	3.334246575	1	0.261501135	0.18468421	0.247146724	5.342172842	low
GSM4367541	3.356164384	0	0.262449528	0.184764496	0.254071453	5.403110234	high
GSM4367623	3.364383562	0	0.263120341	0.185686742	0.257578181	5.443269797	high
GSM4367625	3.389041096	1	0.258367943	0.183841716	0.242780524	5.279718156	low
GSM4367559	3.419178082	0	0.265600378	0.19437296	0.24665875	5.453884893	high
GSM4367670	3.435616438	0	0.258367749	0.191067408	0.258149255	5.465249031	high
GSM4367641	3.449315068	0	0.259334722	0.188305909	0.267727497	5.521063293	high
GSM4367675	3.473972603	0	0.242134112	0.166254326	0.23091333	4.919326935	low
GSM4367560	3.578082192	0	0.260170861	0.178512083	0.255981629	5.34587203	low
GSM4367646	3.578082192	0	0.244361309	0.180121296	0.244535367	5.166573839	low
GSM4367516	3.580821918	1	0.247195672	0.182812066	0.246147782	5.22245522	low
GSM4367545	3.61369863	0	0.244975655	0.175465435	0.246435308	5.142996839	low
GSM4367648	3.652054795	0	0.256398777	0.178728977	0.255328087	5.317744617	low
GSM4367645	3.660273973	0	0.262103207	0.185612374	0.251365305	5.387472951	high
GSM4367539	3.663013699	0	0.259176139	0.188400118	0.251181448	5.392043216	high
GSM4367573	3.673972603	0	0.259711072	0.196820834	0.264144073	5.573283317	high
GSM4367542	3.687671233	0	0.26631131	0.191365897	0.243671674	5.40792916	high
GSM4367721	3.704109589	1	0.246545525	0.177713832	0.237170351	5.101768391	low
GSM4367571	3.717808219	0	0.248328505	0.185533107	0.255459067	5.327271376	low
GSM4367537	3.720547945	0	0.256467275	0.183134908	0.239595813	5.235873491	low
GSM4367566	3.78630137	1	0.262515213	0.185785656	0.25061343	5.385930951	high
GSM4367523	3.797260274	0	0.248587458	0.185110671	0.251478676	5.294146444	low
GSM4367707	3.810958904	0	0.263532298	0.183568064	0.24865712	5.357228182	high
GSM4367647	3.816438356	0	0.266558862	0.169846822	0.235239606	5.147744777	low
GSM4367638	3.821917808	0	0.262114898	0.193203161	0.256795356	5.499028601	high
GSM4367533	3.838356164	0	0.262168212	0.175685094	0.236823108	5.184178803	low
GSM4367744	3.857534247	0	0.259095999	0.180982612	0.258703301	5.382456563	high
GSM4367669	3.876712329	0	0.265098433	0.182551415	0.258778736	5.437153309	high
GSM4367547	3.917808219	0	0.255729177	0.177639804	0.24287808	5.206439152	low
GSM4367525	3.950684932	0	0.265135787	0.197772527	0.253878427	5.538007459	high
GSM4367602	4.030136986	1	0.231066334	0.16716653	0.229753185	4.845209234	low
GSM4367549	4.068493151	0	0.256737434	0.172679293	0.237870076	5.128912151	low
GSM4367514	4.139726027	0	0.265208068	0.186602972	0.251454323	5.417787861	high
GSM4367619	4.139726027	0	0.2649154	0.183979148	0.255629584	5.424435845	high
GSM4367639	4.178082192	0	0.272867014	0.191549464	0.260977602	5.587823198	high
GSM4367690	4.18630137	1	0.255430979	0.186489796	0.258808716	5.40917626	high
GSM4367738	4.205479452	0	0.26104576	0.176511628	0.229787773	5.129492731	low
GSM4367531	4.216438356	0	0.240339053	0.160092193	0.231253248	4.853892999	low
GSM4367730	4.221917808	0	0.258009736	0.177563156	0.240602129	5.203144419	low
GSM4367706	4.295890411	0	0.249075626	0.192489368	0.247185679	5.33122512	low
GSM4367741	4.323287671	1	0.255030519	0.191693057	0.25852216	5.451723779	high
GSM4367734	4.331506849	0	0.261820678	0.183431602	0.25399335	5.386180584	high
GSM4367513	4.35890411	0	0.268523226	0.191083368	0.2452609	5.432396503	high
GSM4367740	4.361643836	0	0.26223409	0.178820905	0.24858183	5.304755858	low
GSM4367718	4.364383562	0	0.237104667	0.154298987	0.246029172	4.894675249	low
GSM4367605	4.397260274	1	0.238610696	0.170842611	0.246952097	5.062665548	low
GSM4367600	4.449315068	0	0.246138953	0.17177257	0.243293481	5.092584309	low
GSM4367736	4.463013699	0	0.266720599	0.182162889	0.238121752	5.28353463	low
GSM4367548	4.473972603	0	0.247220558	0.177395453	0.230944134	5.054865536	low
GSM4367522	4.487671233	0	0.261401493	0.175017386	0.241733701	5.211240728	low
GSM4367745	4.493150685	0	0.258226921	0.18363729	0.247748893	5.315602926	low
GSM4367508	4.515068493	0	0.261027714	0.176994023	0.244431311	5.24778499	low
GSM4367726	4.578082192	0	0.263334178	0.183306395	0.245990654	5.332767763	low
GSM4367725	4.602739726	0	0.251483769	0.177760354	0.252222255	5.252136427	low
GSM4367731	4.624657534	0	0.253182728	0.183415351	0.252824764	5.319647545	low
GSM4367717	4.635616438	0	0.256620619	0.190408093	0.242072163	5.322475761	low
GSM4367708	4.693150685	0	0.259894396	0.186937554	0.251252032	5.384023049	high
GSM4367720	4.731506849	0	0.263483738	0.190316746	0.261145693	5.515664883	high
GSM4367722	4.750684932	0	0.250360396	0.177620448	0.266847213	5.357280485	high
GSM4367709	4.819178082	0	0.268306526	0.181450842	0.244296644	5.335638743	low
GSM4367509	4.832876712	0	0.252986791	0.176239916	0.251645991	5.24375683	low
GSM4367674	4.873972603	0	0.266827711	0.188029395	0.26768665	5.567917481	high
GSM4367618	4.904109589	0	0.26159384	0.192007555	0.252855811	5.454000259	high
GSM4367703	5.010958904	0	0.255110611	0.18219709	0.242300554	5.239385821	low
GSM4367704	5.01369863	0	0.264366642	0.19512629	0.259167601	5.549964076	high
GSM4367713	5.057534247	0	0.261645262	0.182348396	0.253387882	5.370428246	high
GSM4367684	5.136986301	0	0.267514242	0.191121886	0.25662057	5.514502286	high
GSM4367610	5.164383562	0	0.242524239	0.174025623	0.249732467	5.139285085	low
GSM4367673	5.169863014	0	0.256457136	0.184047209	0.233877509	5.199600458	low
GSM4367728	5.175342466	0	0.263173364	0.172314537	0.249835068	5.261428774	low
GSM4367705	5.284931507	0	0.259632387	0.181659925	0.245951991	5.292906999	low
GSM4367696	5.334246575	0	0.268330539	0.189484391	0.24705824	5.430535922	high
GSM4367695	5.438356164	0	0.259902594	0.180644877	0.243023177	5.262641832	low
GSM4367607	5.446575342	0	0.252816178	0.179432486	0.247671179	5.240781925	low
GSM4367664	5.457534247	0	0.256840568	0.183345398	0.254435918	5.35581279	high
GSM4367714	5.531506849	0	0.2699333	0.194282293	0.25200769	5.523440727	high
GSM4367597	5.550684932	0	0.250057298	0.182678272	0.248740656	5.260401694	low
GSM4367683	5.734246575	0	0.265065057	0.191661088	0.251393442	5.462476668	high
GSM4367596	5.739726027	0	0.241561341	0.172023664	0.245051478	5.078202665	low
GSM4367698	5.873972603	0	0.259216743	0.173938837	0.255790107	5.296362139	low
GSM4367694	6.090410959	0	0.257843198	0.173901289	0.227061736	5.063232067	low
GSM4367699	6.273972603	0	0.253085463	0.174271139	0.23620784	5.106262131	low
GSM4367655	7.249315068	0	0.268073818	0.184880437	0.250867629	5.416522194	high
