# Supplementary material for: A Novel Prognostic Model for Acute Myeloid Leukemia Based on Gene Set Variation Analysis
Source: J Oncol. 2022 Nov 21;2022:7727424. doi: 10.1155/2022/7727424 (PMC9705098; doi:10.1155/2022/7727424)
Supplement: Supplementary Materials — Supplementary Table 1.The enrichment score (ES) of immunologic and hallmark gene sets in the TCGA cohort by gene set variation analysis (GSVA). Supplementary Table 2. The subtypes of AML patients in the TCGA cohort with the nonnegative matrix factorization (NMF) method. Supplementary Table 3. The differences in the enrichment score (ES) of immunologic and hallmark gene sets among each cluster. Supplementary Table 4. The enrichment score (ES) of immunologic and hallmark gene sets in the GSE146173 cohort. Supplementary Table 5. The subtypes of AML patients in the GSE146173 cohort by supervised hierarchical clustering. Supplementary Table 6. One hundred and twenty-five representative gene sets whose ES differed among the three subgroups. Supplementary Table 7.Sixty-two gene sets that were related to survival by univariate Cox regression analysis. Supplementary Table 8. The gene sets constructing the final prognostic model and their corresponding coefficients. Supplementary Table 9. The risk category of patients in the TCGA cohort based on the prognostic model. Supplementary Table 10. The risk category of patients in the GSE146173 cohort based on the prognostic model. Supplementary Table 11. The risk category of patients in the GSE12417 cohort based on the prognostic model. Supplementary Table 12. Analysis of clinical characteristics in the TCGA cohort. Supplementary Table 13. Analysis of clinical characteristics in the GSE146173 cohort. Supplementary Table 14. Analysis of clinical characteristics in the GSE12417 cohort. Supplementary Table 15. The top 50 genes based on the ranking of gene-connecting nodes. Supplementary Table 16. The differentially expressed genes (DEGs) between the high- and low-risk groups in the TCGA cohort. Supplementary Figure 1. Patients in TCGA (A), GSE146173 (B), and GSE12417 (C) cohorts were divided into low- and high-risk groups according to the ES of GSE36891_UNSTIM_VS_PAM_TLR2_STIM_PERITONEAL_MACROPHAGE_DN, with the median ES as the cutoff [file 7727424.f1.zip › Supplementary Table 11.txt]

id	futime	fustat	GSE36891_UNSTIM_VS_PAM_TLR2_STIM_PERITONEAL_MACROPHAGE_DN	GSE35543_IN_VITRO_ITREG_VS_CONVERTED_EX_ITREG_DN	HALLMARK_CHOLESTEROL_HOMEOSTASIS	riskScore	Risk
GSM311607	0.002739726	1	0.228934077	0.107042892	0.24603216	4.409711247	high
GSM311623	0.008219178	1	0.23184724	0.109744232	0.216977219	4.22743618	high
GSM311598	0.010958904	1	0.179133923	0.110398076	0.228983387	3.977285435	low
GSM311628	0.010958904	1	0.210535346	0.103663028	0.219535411	4.050577122	low
GSM311703	0.010958904	1	0.235680465	0.107085873	0.229781051	4.328313872	high
GSM316666	0.010958904	1	0.24040722	0.106914138	0.253114072	4.53976623	high
GSM316725	0.010958904	1	0.235237082	0.095296535	0.229433022	4.215188562	high
GSM316713	0.01369863	1	0.179288731	0.085864087	0.258466759	3.984209975	low
GSM311617	0.021917808	1	0.200252311	0.102036319	0.230604565	4.053735385	low
GSM311713	0.035616438	1	0.248624971	0.108811254	0.25030154	4.58966215	high
GSM316690	0.038356164	1	0.253559099	0.11491511	0.260268582	4.755632692	high
GSM311678	0.046575342	1	0.231476605	0.089640414	0.22303243	4.088851589	low
GSM311629	0.049315068	1	0.217673757	0.115734767	0.252404942	4.463889607	high
GSM311707	0.049315068	1	0.202762991	0.097459662	0.207924258	3.852075486	low
GSM311730	0.052054795	1	0.219584584	0.077976553	0.179221122	3.562539367	low
GSM316652	0.057534247	1	0.220636663	0.10975715	0.214865506	4.136764405	high
GSM311721	0.065753425	1	0.207371165	0.085265592	0.21353146	3.815129413	low
GSM311668	0.073972603	1	0.211821632	0.096323743	0.197823274	3.823150357	low
GSM311690	0.076712329	1	0.184127287	0.089003793	0.17496508	3.39477907	low
GSM311654	0.082191781	1	0.240000745	0.11720242	0.252990202	4.629897071	high
GSM311659	0.084931507	1	0.247756658	0.123020168	0.202506858	4.341307777	high
GSM311724	0.084931507	1	0.207424208	0.078428519	0.229203674	3.875175956	low
GSM311622	0.090410959	1	0.231244038	0.096550807	0.209466994	4.044686186	low
GSM311695	0.090410959	1	0.216046121	0.141880916	0.264233187	4.783545702	high
GSM316655	0.090410959	1	0.223388468	0.111419493	0.23953931	4.362278327	high
GSM316720	0.090410959	1	0.169060577	0.089877504	0.20654889	3.548733568	low
GSM316704	0.098630137	1	0.212932274	0.121042817	0.231944569	4.321530111	high
GSM316707	0.098630137	1	0.219577161	0.113506858	0.20781257	4.109007283	high
GSM311676	0.106849315	1	0.190518625	0.096198126	0.206022649	3.744565253	low
GSM316702	0.109589041	1	0.219451174	0.110351491	0.223763591	4.203600811	high
GSM311606	0.112328767	1	0.229593967	0.105656448	0.215337857	4.162463147	high
GSM311662	0.112328767	1	0.247446958	0.118002031	0.190379261	4.199081835	high
GSM311675	0.112328767	1	0.181460038	0.088839175	0.196391602	3.542415813	low
GSM311739	0.112328767	1	0.221379891	0.090932724	0.212598536	3.952433851	low
GSM311658	0.120547945	1	0.218578419	0.087899818	0.208029636	3.870632458	low
GSM311644	0.128767123	1	0.208138393	0.124632442	0.210800037	4.157830588	high
GSM311677	0.136986301	1	0.237492651	0.112018454	0.160393861	3.845051773	low
GSM311608	0.139726027	1	0.250967706	0.088057191	0.229344758	4.252829796	high
GSM311714	0.139726027	0	0.219810941	0.092437519	0.217484396	3.993788041	low
GSM311756	0.139726027	1	0.219948592	0.125618027	0.236034027	4.441611258	high
GSM316670	0.142465753	1	0.241769259	0.101855639	0.22488845	4.282920301	high
GSM311671	0.153424658	1	0.204321085	0.113101955	0.237376938	4.234326365	high
GSM311650	0.167123288	1	0.223323054	0.107742026	0.225490277	4.218934157	high
GSM311693	0.169863014	1	0.229238921	0.100515255	0.208535233	4.060274796	low
GSM311618	0.197260274	0	0.223099076	0.106747511	0.227362808	4.222961943	high
GSM316661	0.197260274	1	0.240122425	0.120005732	0.235208126	4.517808979	high
GSM316722	0.202739726	1	0.217284253	0.082374049	0.160350172	3.440443767	low
GSM311627	0.205479452	1	0.170436686	0.087258958	0.161372972	3.182249622	low
GSM311679	0.210958904	1	0.221774162	0.098618981	0.267028723	4.448911147	high
GSM311732	0.216438356	1	0.238838216	0.094093905	0.218533693	4.143245563	high
GSM311660	0.235616438	1	0.155518941	0.098934729	0.162292733	3.196917142	low
GSM311694	0.249315068	1	0.240572103	0.119225939	0.252962886	4.651920589	high
GSM316656	0.263013699	1	0.233358295	0.099031895	0.196518711	3.98051106	low
GSM311599	0.284931507	0	0.191899147	0.09202314	0.195094993	3.630577868	low
GSM311642	0.287671233	1	0.262454292	0.106487867	0.225285394	4.465421401	high
GSM311685	0.293150685	1	0.239514789	0.112932446	0.159594946	3.860574343	low
GSM311653	0.298630137	1	0.1795983	0.091308581	0.216581702	3.709780423	low
GSM311652	0.309589041	1	0.252481412	0.087249169	0.197941229	4.010995187	low
GSM316681	0.309589041	1	0.221727005	0.107759639	0.280760243	4.638840661	high
GSM311716	0.312328767	0	0.223252197	0.114577606	0.228603974	4.305022582	high
GSM316669	0.312328767	1	0.241687018	0.094156977	0.269919787	4.562804687	high
GSM311643	0.326027397	1	0.219098396	0.103210701	0.237849896	4.245839359	high
GSM311669	0.336986301	1	0.221608807	0.114614075	0.255108557	4.500820331	high
GSM311672	0.339726027	1	0.235522616	0.127812592	0.21538328	4.404117137	high
GSM311720	0.347945205	1	0.238732703	0.077873394	0.218332034	3.993104745	low
GSM316691	0.361643836	1	0.215643307	0.107765166	0.23404088	4.234788368	high
GSM311733	0.375342466	1	0.241130279	0.120060212	0.253160276	4.664764723	high
GSM316711	0.38630137	0	0.239637044	0.104270217	0.206363327	4.146555362	high
GSM311725	0.405479452	1	0.161840262	0.082820697	0.202641107	3.406091082	low
GSM311680	0.430136986	1	0.238272335	0.110026749	0.219189147	4.28984451	high
GSM316687	0.463013699	1	0.196395838	0.082670854	0.210978446	3.698809674	low
GSM311686	0.479452055	1	0.201584663	0.093807345	0.194271073	3.704661871	low
GSM311759	0.479452055	1	0.253697714	0.104474495	0.193277663	4.139782326	high
GSM311699	0.482191781	1	0.220708438	0.107235753	0.221992328	4.169743913	high
GSM311709	0.504109589	1	0.22128896	0.110104298	0.25064695	4.422848694	high
GSM311614	0.520547945	1	0.242884557	0.099999978	0.268543244	4.613295465	high
GSM311616	0.520547945	1	0.211445078	0.104833721	0.211452545	4.004349753	low
GSM311741	0.526027397	1	0.22413075	0.108702602	0.222948315	4.213255972	high
GSM311656	0.561643836	1	0.239850833	0.120658991	0.224999784	4.442481161	high
GSM311613	0.57260274	0	0.221725603	0.09721089	0.229548261	4.143930415	high
GSM311744	0.57260274	0	0.227326817	0.107332541	0.23548388	4.319563849	high
GSM316700	0.575342466	1	0.247644636	0.097560607	0.227673882	4.304417947	high
GSM311621	0.58630137	1	0.212951662	0.104536797	0.232545127	4.175860893	high
GSM311620	0.610958904	1	0.228811569	0.113848539	0.239636305	4.421143069	high
GSM311755	0.610958904	1	0.242943642	0.09572081	0.201318163	4.05126405	low
GSM311701	0.62739726	1	0.213482957	0.097687188	0.230147845	4.098276159	low
GSM311746	0.638356164	1	0.199113844	0.05968933	0.178351213	3.253294003	low
GSM311666	0.646575342	1	0.229534086	0.103257415	0.221694209	4.189686166	high
GSM311684	0.652054795	1	0.220131474	0.08188142	0.199174183	3.757118358	low
GSM311626	0.657534247	1	0.211034366	0.112284907	0.223689841	4.164832486	high
GSM316729	0.660273973	0	0.223208074	0.076582678	0.176088274	3.549470849	low
GSM311639	0.676712329	1	0.220318344	0.097767895	0.236489491	4.193719661	high
GSM311687	0.684931507	1	0.219044089	0.085523141	0.204642005	3.825678237	low
GSM311697	0.687671233	1	0.211495992	0.117015044	0.270747102	4.577402153	high
GSM311657	0.690410959	1	0.225149987	0.106888158	0.201590413	4.037182286	low
GSM311609	0.693150685	1	0.201557881	0.112984054	0.247228245	4.291628239	high
GSM316653	0.693150685	1	0.229544906	0.096999114	0.242283467	4.293012945	high
GSM311673	0.701369863	1	0.190209759	0.064807933	0.204818632	3.446980188	low
GSM316677	0.701369863	1	0.218393407	0.091943557	0.228586216	4.066322501	low
GSM311635	0.704109589	1	0.204074348	0.114473739	0.220640177	4.114883532	high
GSM316693	0.709589041	1	0.244370411	0.103027406	0.202855127	4.139302136	high
GSM311645	0.712328767	1	0.221390783	0.108408713	0.203726552	4.042745253	low
GSM311702	0.720547945	1	0.241687416	0.101394929	0.224830059	4.27772292	high
GSM311705	0.742465753	1	0.234830943	0.106146941	0.241449116	4.404967625	high
GSM316710	0.742465753	1	0.238201495	0.107931637	0.235921595	4.400553547	high
GSM311601	0.767123288	0	0.224902595	0.105490366	0.227757978	4.22653904	high
GSM311667	0.767123288	1	0.193263383	0.114914602	0.192689354	3.829580432	low
GSM311648	0.775342466	1	0.242448427	0.070968756	0.202221815	3.829368629	low
GSM311727	0.778082192	1	0.254573104	0.131065563	0.212756835	4.539664287	high
GSM311663	0.780821918	0	0.226641717	0.093433449	0.249512039	4.297535066	high
GSM311651	0.791780822	1	0.229048086	0.137008988	0.189627651	4.244482731	high
GSM311689	0.791780822	0	0.21862999	0.101744461	0.194376647	3.890884418	low
GSM311640	0.802739726	1	0.234087806	0.098757477	0.199458108	4.005733531	low
GSM311611	0.805479452	1	0.227198882	0.132050787	0.249582104	4.653822675	high
GSM316663	0.824657534	1	0.240033971	0.096931216	0.236572652	4.317492453	high
GSM316662	0.830136986	1	0.217615024	0.115719789	0.214115793	4.165245025	high
GSM311735	0.832876712	1	0.24426165	0.100261222	0.225673391	4.291026032	high
GSM316667	0.843835616	1	0.209844563	0.096348465	0.221892867	3.997669292	low
GSM311698	0.860273973	1	0.220744837	0.120295621	0.256383076	4.55680856	high
GSM311615	0.868493151	0	0.227879347	0.08750421	0.162712676	3.57587218	low
GSM311670	0.879452055	1	0.225018149	0.134328038	0.27605904	4.866269173	high
GSM311734	0.893150685	1	0.231760797	0.092545264	0.238306309	4.236139909	high
GSM316717	0.904109589	1	0.217799308	0.082487319	0.231591688	3.999577172	low
GSM311691	0.931506849	1	0.234509631	0.098362699	0.259363721	4.471356031	high
GSM316716	0.936986301	1	0.229303119	0.124437344	0.273393647	4.783767629	high
GSM311740	0.964383562	1	0.261392293	0.099050433	0.2193354	4.344249921	high
GSM311637	1.002739726	0	0.235873629	0.111154205	0.244468536	4.481039489	high
GSM316671	1.063013699	1	0.208525991	0.118970113	0.236384814	4.307984211	high
GSM316689	1.084931507	1	0.206135582	0.096858276	0.197600407	3.788578567	low
GSM316723	1.090410959	1	0.227202863	0.132761564	0.191166524	4.205506209	high
GSM316688	1.104109589	1	0.202343244	0.108370851	0.201591415	3.899453971	low
GSM316697	1.112328767	0	0.269214815	0.130006665	0.241314758	4.849465307	high
GSM311688	1.139726027	1	0.249713133	0.121953717	0.22638148	4.530448219	high
GSM311605	1.153424658	1	0.238062897	0.105522446	0.241504444	4.421139431	high
GSM311634	1.164383562	0	0.238912649	0.086300106	0.186086603	3.820056251	low
GSM311604	1.169863014	1	0.22956528	0.101313664	0.229770099	4.235051952	high
GSM311600	1.183561644	1	0.162887467	0.100872206	0.204979498	3.595805605	low
GSM311674	1.210958904	1	0.218587443	0.098715103	0.206782532	3.959577696	low
GSM316672	1.22739726	0	0.192298348	0.095480788	0.191498829	3.636746616	low
GSM311692	1.238356164	0	0.252104297	0.107573496	0.207673013	4.269548193	high
GSM316654	1.252054795	0	0.241268725	0.092712509	0.227511771	4.216674449	high
GSM311647	1.263013699	1	0.2115802	0.09820474	0.216727609	3.985885679	low
GSM316659	1.290410959	1	0.226204963	0.101726895	0.201667824	3.997729947	low
GSM316657	1.295890411	1	0.187077799	0.099957793	0.169414093	3.470986685	low
GSM311706	1.326027397	1	0.217280321	0.090345084	0.173448661	3.615068558	low
GSM311722	1.331506849	0	0.182166609	0.08206494	0.186424934	3.40774555	low
GSM316715	1.369863014	1	0.184825865	0.068812129	0.190831788	3.338876714	low
GSM316708	1.41369863	1	0.202851357	0.11572281	0.217913202	4.096927461	low
GSM316726	1.473972603	1	0.213683732	0.091972577	0.189006388	3.727185074	low
GSM316676	1.476712329	1	0.254628747	0.105485463	0.241880266	4.533592039	high
GSM311743	1.531506849	1	0.247321581	0.109372159	0.225068413	4.389666916	high
GSM311712	1.575342466	0	0.205082428	0.082676749	0.228316168	3.89146345	low
GSM311708	1.591780822	0	0.247786949	0.082361986	0.159448877	3.635608162	low
GSM311682	1.64109589	1	0.222475688	0.108006557	0.191766096	3.953150227	low
GSM316728	1.660273973	1	0.237228013	0.075444233	0.256075951	4.254854165	high
GSM311715	1.665753425	0	0.198628368	0.06791745	0.19543931	3.458131904	low
GSM316699	1.709589041	1	0.229645363	0.105542624	0.239108151	4.346841375	high
GSM316712	1.709589041	1	0.211289052	0.098922776	0.215574971	3.981526219	low
GSM311603	1.8	1	0.229437979	0.118621838	0.203180019	4.184964281	high
GSM311757	1.852054795	0	0.24683956	0.107299872	0.217229941	4.306548425	high
GSM311723	1.898630137	1	0.178230199	0.068592978	0.14741204	2.955071582	low
GSM311612	1.969863014	0	0.234798255	0.097484302	0.198158275	3.988718074	low
GSM311700	2.030136986	1	0.240656131	0.124971185	0.115416823	3.633922363	low
GSM311665	2.052054795	1	0.197782854	0.09994697	0.220212326	3.937397233	low
GSM311610	2.084931507	1	0.187843716	0.097766159	0.210936134	3.779376373	low
GSM316730	2.156164384	1	0.206747532	0.107255461	0.211565609	3.996153554	low
GSM311719	2.175342466	0	0.207083947	0.125241494	0.223034875	4.251650075	high
GSM316695	2.232876712	1	0.154818048	0.093633165	0.165739583	3.170775349	low
GSM311646	2.263013699	0	0.232498482	0.072591156	0.18749542	3.663512134	low
GSM311718	2.301369863	0	0.20831415	0.096093098	0.176730668	3.633559743	low
GSM311633	2.306849315	0	0.231334989	0.11241284	0.242836149	4.449703892	high
GSM311717	2.326027397	0	0.221348301	0.080623012	0.176590049	3.577876642	low
GSM311711	2.328767123	0	0.217507262	0.097298457	0.221793886	4.056377542	low
GSM311619	2.356164384	0	0.228194468	0.089076784	0.176604309	3.700458061	low
GSM311696	2.389041096	1	0.208478926	0.09169582	0.199179813	3.769354226	low
GSM311710	2.44109589	0	0.191771488	0.086096794	0.213965741	3.722632195	low
GSM311760	2.509589041	0	0.179031026	0.039953579	0.125335049	2.527406434	low
GSM316679	2.517808219	0	0.215493259	0.105749534	0.203149103	3.974895414	low
GSM311624	2.531506849	0	0.192187703	0.088341663	0.182605198	3.501684847	low
GSM316668	2.567123288	0	0.224836086	0.123403294	0.251106541	4.571188918	high
GSM316698	2.682191781	0	0.220802688	0.123797836	0.203907665	4.18054697	high
GSM311737	2.736986301	1	0.202730389	0.086370495	0.236179161	3.970759257	low
GSM316727	2.791780822	0	0.19625089	0.079140874	0.199689885	3.577775552	low
GSM316692	2.893150685	0	0.254918993	0.106280001	0.201588355	4.229048169	high
GSM316718	2.95890411	0	0.185342376	0.101664745	0.207240403	3.769553432	low
GSM316674	2.97260274	0	0.253993368	0.128384743	0.236971866	4.699918107	high
GSM316709	2.991780822	0	0.239307885	0.120075974	0.23224701	4.489992155	high
GSM311664	3.019178082	1	0.209191011	0.105127133	0.221429359	4.069755037	low
GSM311630	3.021917808	0	0.217256592	0.114250311	0.214550755	4.15285833	high
GSM311742	3.049315068	0	0.219771464	0.122909138	0.195774346	4.102280465	low
GSM316675	3.063013699	1	0.249338824	0.131964309	0.247823044	4.786168912	high
GSM316684	3.104109589	0	0.217023585	0.131563459	0.218097532	4.33675993	high
GSM316683	3.2	0	0.245821603	0.090748888	0.171106527	3.789797806	low
GSM316703	3.21369863	0	0.23333641	0.125966577	0.215139667	4.370892782	high
GSM316719	3.219178082	0	0.20176496	0.081671786	0.180680267	3.489408527	low
GSM311625	3.221917808	0	0.197639739	0.100928289	0.219320963	3.938453956	low
GSM311631	3.221917808	0	0.250088398	0.099345281	0.240545302	4.437111039	high
GSM311632	3.221917808	0	0.249242799	0.083027172	0.19789715	3.95068476	low
GSM311636	3.221917808	0	0.209730339	0.111743073	0.232771959	4.221957936	high
GSM311638	3.221917808	0	0.210363819	0.110674995	0.235333187	4.236363882	high
GSM311641	3.221917808	0	0.226219433	0.084862424	0.168397399	3.585041576	low
GSM311649	3.221917808	0	0.232783206	0.072775699	0.201708147	3.777742751	low
GSM311655	3.221917808	0	0.22846371	0.111673567	0.21011021	4.169118832	high
GSM311661	3.221917808	0	0.237098554	0.096886283	0.22546345	4.211119328	high
GSM311681	3.221917808	0	0.189502742	0.10579833	0.183668867	3.651300178	low
GSM311683	3.221917808	0	0.239459006	0.118774496	0.245007222	4.578480478	high
GSM311704	3.221917808	0	0.238657771	0.096407239	0.216135648	4.144466769	high
GSM311726	3.221917808	0	0.26918227	0.10482046	0.191125421	4.228871463	high
GSM311728	3.221917808	0	0.234861814	0.083032778	0.221188111	4.03670509	low
GSM311729	3.221917808	0	0.230896301	0.138247407	0.197569315	4.329863405	high
GSM311731	3.221917808	0	0.203792468	0.088599976	0.219180751	3.865778225	low
GSM311736	3.221917808	0	0.243362851	0.129447	0.236576857	4.636025545	high
GSM311738	3.221917808	0	0.217578797	0.081633858	0.178887696	3.579982148	low
GSM311745	3.221917808	0	0.213123122	0.10797422	0.208188999	4.018698235	low
GSM311747	3.221917808	0	0.198858798	0.103622439	0.189223922	3.73676439	low
GSM311748	3.221917808	0	0.226663236	0.087930236	0.222216431	4.034985816	low
GSM311749	3.221917808	0	0.240428629	0.103316905	0.111129296	3.4016242	low
GSM311750	3.221917808	0	0.252092098	0.102959942	0.247482317	4.537363209	high
GSM311751	3.221917808	0	0.227558347	0.086336609	0.204669157	3.889771446	low
GSM311752	3.221917808	0	0.199024378	0.11180231	0.164513982	3.620041531	low
GSM311753	3.221917808	0	0.233089814	0.096826534	0.221229498	4.151023482	high
GSM311754	3.221917808	0	0.231888279	0.117874736	0.246036634	4.528084438	high
GSM311758	3.221917808	0	0.233950522	0.106715299	0.17873513	3.916020243	low
GSM316701	3.24109589	0	0.244928208	0.087577391	0.19115124	3.911028302	low
GSM316680	3.254794521	0	0.182375124	0.064241599	0.124110973	2.761470362	low
GSM316665	3.293150685	0	0.220534911	0.106951395	0.225406214	4.192581242	high
GSM316696	3.501369863	1	0.197984454	0.081256974	0.166378207	3.349199372	low
GSM316706	3.561643836	0	0.203896573	0.090976522	0.162155595	3.444137237	low
GSM316724	3.57260274	0	0.218334251	0.120294866	0.16127227	3.800284038	low
GSM316678	3.764383562	0	0.197086121	0.103075474	0.208380427	3.869173977	low
GSM316685	3.789041096	0	0.2430479	0.119294789	0.254231311	4.678843492	high
GSM316721	3.843835616	0	0.192738403	0.114970956	0.190416484	3.808916019	low
GSM316673	3.849315068	0	0.208625238	0.09174343	0.265938747	4.290542286	high
GSM316682	3.909589041	0	0.260750164	0.103821904	0.157860094	3.904844016	low
GSM316705	3.947945205	0	0.221378193	0.085508137	0.193018572	3.750521267	low
GSM316660	3.967123288	0	0.192314616	0.101084596	0.257641892	4.202929009	high
GSM316694	4.131506849	0	0.227604837	0.089098405	0.231833132	4.126755269	high
GSM316686	4.15890411	0	0.206262199	0.086590755	0.196422481	3.686645241	low
