# Supplementary material for: A Novel Prognostic Model for Acute Myeloid Leukemia Based on Gene Set Variation Analysis
Source: J Oncol. 2022 Nov 21;2022:7727424. doi: 10.1155/2022/7727424 (PMC9705098; doi:10.1155/2022/7727424)
Supplement: Supplementary Materials — Supplementary Table 1.The enrichment score (ES) of immunologic and hallmark gene sets in the TCGA cohort by gene set variation analysis (GSVA). Supplementary Table 2. The subtypes of AML patients in the TCGA cohort with the nonnegative matrix factorization (NMF) method. Supplementary Table 3. The differences in the enrichment score (ES) of immunologic and hallmark gene sets among each cluster. Supplementary Table 4. The enrichment score (ES) of immunologic and hallmark gene sets in the GSE146173 cohort. Supplementary Table 5. The subtypes of AML patients in the GSE146173 cohort by supervised hierarchical clustering. Supplementary Table 6. One hundred and twenty-five representative gene sets whose ES differed among the three subgroups. Supplementary Table 7.Sixty-two gene sets that were related to survival by univariate Cox regression analysis. Supplementary Table 8. The gene sets constructing the final prognostic model and their corresponding coefficients. Supplementary Table 9. The risk category of patients in the TCGA cohort based on the prognostic model. Supplementary Table 10. The risk category of patients in the GSE146173 cohort based on the prognostic model. Supplementary Table 11. The risk category of patients in the GSE12417 cohort based on the prognostic model. Supplementary Table 12. Analysis of clinical characteristics in the TCGA cohort. Supplementary Table 13. Analysis of clinical characteristics in the GSE146173 cohort. Supplementary Table 14. Analysis of clinical characteristics in the GSE12417 cohort. Supplementary Table 15. The top 50 genes based on the ranking of gene-connecting nodes. Supplementary Table 16. The differentially expressed genes (DEGs) between the high- and low-risk groups in the TCGA cohort. Supplementary Figure 1. Patients in TCGA (A), GSE146173 (B), and GSE12417 (C) cohorts were divided into low- and high-risk groups according to the ES of GSE36891_UNSTIM_VS_PAM_TLR2_STIM_PERITONEAL_MACROPHAGE_DN, with the median ES as the cutoff [file 7727424.f1.zip › Supplementary Table 15.txt]

GSE35543_IN_VITRO_ITREG_VS_CONVERTED_EX_ITREG_DN	HALLMARK_CHOLESTEROL_HOMEOSTASIS
FGF2	HMGCR
ACTC1	SREBF2
IL4	FDFT1
DCLK1	HMGCS1
RBPJ	ACAT2
GJA1	SQLE
STAT5A	CYP51A1
CD68	DHCR7
TIMP1	FDPS
EGR2	FASN
LGALS3	IDI1
PI4KA	SC5D
KRT18	ACSS2
NCS1	MVD
AKT2	MVK
FHL2	NSDHL
GABRA1	LSS
MAGI1	HSD17B7
NDUFS2	PMVK
UBL7	SCD
CORO2B	EBP
GNB5	LDLR
TAGAP	TM7SF2
VSNL1	FADS2
ZFP36	PPARG
CABP4	STARD4
CALU	CTNNB1
CD97	LPL
EPHB3	LGALS3
ISYNA1	ANXA5
JUND	ACTG1
PARK2	FABP5
PPP3R1	ATF3
PRKG2	CD9
BMP6	TRIB3
CCR3	ALCAM
CHIT1	ANXA13
LPAR1	CHKA
PENK	CLU
PFKM	PCYT2
ZYX	S100A11
ALDOC	ADH4
CSNK2B	ALDOC
HAPLN2	ATF5
HOXA11	CPEB2
IKZF3	GLDC
LAG3	GSTM2
RHOT2	GUSB
SLC29A1	JAG1
SULF1	PLAUR
