# Supplementary material for: A Novel Prognostic Model for Acute Myeloid Leukemia Based on Gene Set Variation Analysis
Source: J Oncol. 2022 Nov 21;2022:7727424. doi: 10.1155/2022/7727424 (PMC9705098; doi:10.1155/2022/7727424)
Supplement: Supplementary Materials — Supplementary Table 1.The enrichment score (ES) of immunologic and hallmark gene sets in the TCGA cohort by gene set variation analysis (GSVA). Supplementary Table 2. The subtypes of AML patients in the TCGA cohort with the nonnegative matrix factorization (NMF) method. Supplementary Table 3. The differences in the enrichment score (ES) of immunologic and hallmark gene sets among each cluster. Supplementary Table 4. The enrichment score (ES) of immunologic and hallmark gene sets in the GSE146173 cohort. Supplementary Table 5. The subtypes of AML patients in the GSE146173 cohort by supervised hierarchical clustering. Supplementary Table 6. One hundred and twenty-five representative gene sets whose ES differed among the three subgroups. Supplementary Table 7.Sixty-two gene sets that were related to survival by univariate Cox regression analysis. Supplementary Table 8. The gene sets constructing the final prognostic model and their corresponding coefficients. Supplementary Table 9. The risk category of patients in the TCGA cohort based on the prognostic model. Supplementary Table 10. The risk category of patients in the GSE146173 cohort based on the prognostic model. Supplementary Table 11. The risk category of patients in the GSE12417 cohort based on the prognostic model. Supplementary Table 12. Analysis of clinical characteristics in the TCGA cohort. Supplementary Table 13. Analysis of clinical characteristics in the GSE146173 cohort. Supplementary Table 14. Analysis of clinical characteristics in the GSE12417 cohort. Supplementary Table 15. The top 50 genes based on the ranking of gene-connecting nodes. Supplementary Table 16. The differentially expressed genes (DEGs) between the high- and low-risk groups in the TCGA cohort. Supplementary Figure 1. Patients in TCGA (A), GSE146173 (B), and GSE12417 (C) cohorts were divided into low- and high-risk groups according to the ES of GSE36891_UNSTIM_VS_PAM_TLR2_STIM_PERITONEAL_MACROPHAGE_DN, with the median ES as the cutoff [file 7727424.f1.zip › Supplementary Table 16.txt]

id	logFC	AveExpr	t	P.Value	adj.P.Val	B
RRAS	1.305888356	3.111381106	8.636644077	2.42E-14	4.55E-11	22.14761095
PLEC	1.309375829	4.446932359	8.140702876	3.56E-13	2.49E-10	19.54988595
KLF2	1.439454609	5.599448903	8.089358035	4.69E-13	3.06E-10	19.28330136
FTH1	1.022297568	6.533173504	8.071432791	5.16E-13	3.13E-10	19.19034729
LDLR	1.179394835	2.807093782	7.963768399	9.19E-13	4.09E-10	18.63332128
S100A6	1.548118973	6.000892933	7.934611018	1.07E-12	4.51E-10	18.48285731
LMNA	1.772434255	3.468872856	7.823594362	1.94E-12	6.43E-10	17.91154094
EMP3	1.05739635	5.887463573	7.598209368	6.40E-12	1.42E-09	16.75977335
CEBPB	1.300958118	4.12761984	7.388821153	1.92E-11	2.80E-09	15.7003051
CDK6	-1.091344246	5.889453692	-7.296099747	3.11E-11	4.03E-09	15.23464524
TCIRG1	1.112668435	5.425814576	7.237594531	4.21E-11	5.02E-09	14.94198232
TSPO	1.100749106	5.52206769	7.18903394	5.41E-11	5.96E-09	14.69976466
TSC22D3	1.10706935	6.154816444	7.170066787	5.97E-11	6.45E-09	14.6053325
S100A11	1.47948708	6.543149555	7.150238819	6.61E-11	6.99E-09	14.50672088
DOK2	1.227465405	3.753763824	7.14065367	6.95E-11	7.18E-09	14.45908969
VSIR	1.355498729	5.779144001	7.025639607	1.25E-10	1.07E-08	13.88958317
CCL3	1.008621748	1.61508324	6.974992098	1.62E-10	1.28E-08	13.64001035
NINJ1	1.233991367	3.214541277	6.96624656	1.70E-10	1.32E-08	13.5969923
UNC93B1	1.002816989	4.158626992	6.874906748	2.70E-10	1.87E-08	13.14908235
ADAM8	1.38890181	3.864200587	6.871252737	2.75E-10	1.88E-08	13.13121687
NIBAN2	1.336383706	2.600187276	6.788272859	4.19E-10	2.58E-08	12.72662555
TIMP1	1.163398506	5.589436176	6.785757507	4.25E-10	2.58E-08	12.71439514
CTSD	1.138319947	6.665963788	6.771570441	4.56E-10	2.71E-08	12.64545103
KCNQ1	1.190615272	2.115369903	6.728076227	5.68E-10	3.14E-08	12.43448734
LILRB2	1.758815121	3.387756693	6.699165365	6.57E-10	3.51E-08	12.29459797
RTL8A	1.288609508	2.674074684	6.650939204	8.36E-10	4.13E-08	12.06186048
APOBEC3A	1.61484555	2.053182237	6.608608209	1.03E-09	4.74E-08	11.85821191
HK3	2.106802804	3.40898396	6.564272697	1.29E-09	5.60E-08	11.64557036
UPP1	1.147598628	2.256893264	6.534708144	1.49E-09	6.33E-08	11.50414789
LILRB3	1.304955401	2.681126589	6.532261581	1.51E-09	6.38E-08	11.49245827
MAFB	1.983026727	2.825463125	6.443367422	2.35E-09	8.88E-08	11.06914775
ZNF385A	1.180106069	4.148057947	6.439495246	2.39E-09	8.98E-08	11.05077224
NCF1	1.530123574	2.535979251	6.40835946	2.79E-09	1.00E-07	10.90321241
LGALS1	1.644978188	6.269694755	6.361399746	3.51E-09	1.22E-07	10.68132384
TNFAIP2	1.396176283	4.80729445	6.334948873	4.00E-09	1.36E-07	10.55669713
CDKN1A	1.28590657	3.605845391	6.314067482	4.43E-09	1.47E-07	10.45849475
TNFRSF1B	1.439291632	4.993647626	6.209135555	7.38E-09	2.21E-07	9.967498067
SH3TC1	1.024542708	2.584287688	6.209039021	7.38E-09	2.21E-07	9.967048301
ITGAX	1.254115584	4.452979791	6.202001934	7.64E-09	2.26E-07	9.934271027
RTL8C	1.486335611	2.829441534	6.200116031	7.71E-09	2.27E-07	9.925490134
TYMP	1.415846139	3.98909403	6.19019958	8.09E-09	2.35E-07	9.879341119
ITGAM	1.457382008	4.32370577	6.1206125	1.13E-08	3.04E-07	9.556577403
THEMIS2	1.005128886	4.719099628	6.114586133	1.17E-08	3.11E-07	9.528715177
LFNG	1.038272224	3.061475111	6.085016979	1.34E-08	3.46E-07	9.392214972
B4GALT6	-1.186722595	3.387156401	-6.083573387	1.35E-08	3.48E-07	9.385559854
NRGN	1.515577149	4.465957497	6.043813805	1.64E-08	4.02E-07	9.202593359
SAT1	1.082964002	6.334832023	6.033976764	1.72E-08	4.18E-07	9.157423704
ITGB2	1.110671884	6.273622825	5.958403984	2.46E-08	5.62E-07	8.811730836
HMOX1	1.451603741	2.760605363	5.953294773	2.52E-08	5.72E-07	8.788444924
SECTM1	1.36118406	2.010184751	5.946734728	2.60E-08	5.87E-07	8.758562594
FGR	1.610437406	5.164377079	5.944818781	2.62E-08	5.91E-07	8.749838458
TNFSF12	1.005400164	2.050674884	5.879065249	3.58E-08	7.62E-07	8.45136957
ZFP36	1.046697184	7.134379735	5.856738881	3.98E-08	8.31E-07	8.350442624
TUBA4A	1.093874895	3.010294252	5.847671464	4.15E-08	8.61E-07	8.309514069
SLC43A2	1.001473295	2.334951408	5.806334475	5.04E-08	1.01E-06	8.12337618
LRRC25	1.505114999	3.533218759	5.78357151	5.61E-08	1.09E-06	8.021192783
BCL6	1.245739635	3.284350548	5.772441518	5.91E-08	1.14E-06	7.971312527
ANXA5	1.58930694	4.037745692	5.757144408	6.35E-08	1.21E-06	7.902845717
S100A4	1.049520539	6.87156762	5.756011676	6.38E-08	1.22E-06	7.897779934
ABI3	1.069358442	2.261907614	5.720133904	7.55E-08	1.40E-06	7.73762204
ALOX5	1.406918217	3.860471049	5.684176779	8.92E-08	1.59E-06	7.577685742
CFP	1.187506929	4.004808516	5.665189881	9.74E-08	1.71E-06	7.493467102
LILRA6	1.240679717	1.845920019	5.664366039	9.78E-08	1.72E-06	7.489816543
IGF2R	1.113169062	2.809388012	5.634552768	1.12E-07	1.92E-06	7.357917132
CD14	2.150593428	3.786675546	5.622936533	1.18E-07	2.00E-06	7.306634473
SLC11A1	1.547735307	2.714108156	5.622723804	1.19E-07	2.00E-06	7.305695905
GRN	1.250290128	6.75401176	5.61653905	1.22E-07	2.05E-06	7.278417634
FPR1	1.715377802	2.791704797	5.592907608	1.36E-07	2.22E-06	7.174351528
TCN2	1.215935817	2.535664901	5.57065242	1.51E-07	2.41E-06	7.076581907
NR4A1	1.192811006	2.317714975	5.440108932	2.73E-07	3.95E-06	6.507770879
STX11	1.167772726	3.856729497	5.415703745	3.05E-07	4.32E-06	6.402333143
CST3	1.50510852	5.290109952	5.414505416	3.07E-07	4.34E-06	6.397163424
CDA	1.677234937	3.269563619	5.409646835	3.13E-07	4.41E-06	6.376210113
IER3	1.017934101	1.917080353	5.378380255	3.61E-07	4.97E-06	6.2416434
TMEM150B	1.041238837	1.987816722	5.353861097	4.03E-07	5.43E-06	6.136451128
C5AR1	1.735788905	3.432783087	5.338721875	4.31E-07	5.74E-06	6.071648491
S100A10	1.546574138	4.881418118	5.335728085	4.37E-07	5.81E-06	6.05884714
FCER1G	1.507626505	6.037962417	5.308603184	4.93E-07	6.42E-06	5.943064549
RHOB	1.244488952	4.858128587	5.302459922	5.07E-07	6.56E-06	5.916892888
NFAM1	1.469570872	3.377223461	5.256409786	6.22E-07	7.75E-06	5.72131116
ANXA2	1.231362718	3.814330884	5.243749295	6.58E-07	8.13E-06	5.667727422
SLC15A3	1.024276435	1.7466324	5.233227603	6.90E-07	8.48E-06	5.623257653
OSCAR	1.320242218	3.843376764	5.21553756	7.46E-07	9.08E-06	5.548617863
LGALS3	1.232369088	3.084432756	5.160835572	9.49E-07	1.11E-05	5.318827219
LILRA5	1.532606184	2.609695115	5.148959355	1.00E-06	1.16E-05	5.269141849
CTSL	1.103742827	2.124514205	5.12250637	1.12E-06	1.28E-05	5.158736623
TREM1	1.217219184	2.756733114	5.082477876	1.34E-06	1.48E-05	4.992368349
BASP1	1.482901011	3.253612294	5.073467417	1.39E-06	1.53E-05	4.955034993
ID2	1.065899848	4.107049746	5.061069337	1.47E-06	1.61E-05	4.903735822
CD300C	1.193072853	3.16984382	5.051923181	1.53E-06	1.66E-05	4.865944314
IFITM3	1.573332826	4.385741837	5.048031309	1.55E-06	1.68E-05	4.849876763
KLF4	1.468358126	3.771290397	5.018114335	1.77E-06	1.88E-05	4.726634677
HCK	1.135579981	4.706922397	4.944179193	2.43E-06	2.47E-05	4.424127481
FGD2	1.12619164	2.618951674	4.918843854	2.71E-06	2.72E-05	4.321151366
IL1RN	1.092437565	2.175918005	4.775718567	4.97E-06	4.57E-05	3.746100049
NLRP12	1.14539575	2.131714587	4.753069032	5.46E-06	4.96E-05	3.65615511
MEFV	1.244739144	2.128756865	4.746424676	5.61E-06	5.08E-05	3.629824826
STAB1	1.614265089	4.569715936	4.710785519	6.51E-06	5.73E-05	3.489025789
CD4	1.144615411	4.53039513	4.68078497	7.38E-06	6.41E-05	3.371070735
DDIT4	1.1882705	3.248430365	4.653170067	8.27E-06	7.04E-05	3.262957359
CLEC7A	1.331521179	2.845374075	4.645930213	8.52E-06	7.22E-05	3.234686676
BCL2A1	1.016590748	3.358291493	4.638794121	8.77E-06	7.38E-05	3.206851195
ZFP36L1	1.004816171	3.629647417	4.61891778	9.52E-06	7.90E-05	3.129477833
LST1	1.016669955	4.697388278	4.608206244	9.95E-06	8.20E-05	3.087877043
C1QA	1.453299388	2.209150895	4.59231375	1.06E-05	8.63E-05	3.026279617
LSP1	1.109222718	4.616594415	4.551105905	1.26E-05	9.91E-05	2.867261114
JAML	1.158419209	3.12497682	4.527279271	1.38E-05	0.000107505	2.775778197
S100A9	2.13271724	8.243823053	4.520552406	1.42E-05	0.000110171	2.750011923
CHST15	1.098813266	2.249465331	4.485789282	1.64E-05	0.000123756	2.617291758
CD300E	1.635665036	2.691552666	4.479701144	1.68E-05	0.000126391	2.594123459
FCGRT	1.003059019	4.101818675	4.475899826	1.70E-05	0.000127976	2.579669022
KIT	-1.182615414	4.919417747	-4.445980817	1.92E-05	0.000141841	2.466209716
SERPINA1	1.573153055	4.047994136	4.421603268	2.12E-05	0.000154166	2.374169468
SIGLEC9	1.178513456	2.48424785	4.407590391	2.24E-05	0.000161175	2.321427505
CD1D	1.269751592	2.701205129	4.400992158	2.30E-05	0.000164742	2.29663485
FCN1	1.700654767	4.328315039	4.399711964	2.31E-05	0.000165342	2.291827674
CD163	1.546345568	2.543617549	4.386640013	2.43E-05	0.000172985	2.242800015
THBS1	1.339602063	2.336545487	4.370909941	2.59E-05	0.00018213	2.183943165
PTAFR	1.171665458	3.68671052	4.354799175	2.76E-05	0.000192237	2.123821307
ALOX5AP	1.131000499	4.528003599	4.335071318	2.99E-05	0.000205715	2.050421793
S100A8	1.947764464	6.780991006	4.33009345	3.05E-05	0.000209214	2.031939596
SORT1	1.117684762	2.67268438	4.302060872	3.40E-05	0.000230047	1.928148696
FCGR2A	1.014757996	3.145370011	4.223725199	4.62E-05	0.000299736	1.640746534
NCF2	1.098274249	4.914716509	4.03926586	9.34E-05	0.000549113	0.979637979
FCAR	1.10514942	2.656802127	4.004530242	0.000106407	0.000614142	0.857651141
CX3CR1	1.269668409	3.861206729	3.967157472	0.000122327	0.000694144	0.72730525
SMIM24	-1.020406136	4.525439884	-3.931614664	0.000139557	0.00077527	0.604215485
LRP1	1.209329751	2.990179653	3.866487603	0.000177298	0.000948823	0.380901145
C1QB	1.175723856	1.821791984	3.805989755	0.000220904	0.00114158	0.176071095
LILRB4	1.043194109	2.132013396	3.798258402	0.000227161	0.001169896	0.150077479
C1QC	1.139015823	1.781018887	3.741804062	0.000278223	0.001388628	-0.038462944
SIRPB1	1.057345361	2.873675211	3.680537592	0.00034588	0.0016771	-0.240537406
PLBD1	1.292571316	2.985653957	3.678416901	0.000348481	0.001687616	-0.247484429
FCGR3A	1.051137092	2.978263895	3.666806716	0.000363048	0.001750363	-0.285460682
AREG	1.240009953	2.884227415	3.643996461	0.000393363	0.001872062	-0.359791696
CCR1	1.007359136	3.251510712	3.614429414	0.000436229	0.002045705	-0.45558641
CYBB	1.28318826	5.299481879	3.526366486	0.000591552	0.002654453	-0.737163675
RGS2	1.034476014	4.332400361	3.525903941	0.000592491	0.002658057	-0.738627761
TRH	-1.537780978	2.291267875	-3.478432229	0.00069668	0.003061574	-0.888055685
S100A12	1.509347575	4.45766472	3.472736528	0.00071028	0.003109461	-0.905872939
VSIG4	1.021053377	2.291813039	3.42390979	0.000837542	0.003585537	-1.057628772
MPEG1	1.415333545	5.073897768	3.416915706	0.000857435	0.003663483	-1.079221967
IGLL1	-1.33575615	4.493395638	-3.27626518	0.001364821	0.005474958	-1.505676715
CD96	-1.055264192	3.968850655	-3.273073597	0.001379071	0.005520801	-1.515180182
CYTL1	-1.062788797	4.267733714	-3.231014215	0.001580311	0.006205759	-1.639692613
VCAN	1.390279594	4.31339449	3.169790733	0.001922555	0.007351939	-1.818511752
LYZ	1.16741821	9.608924454	2.634508687	0.009501707	0.028568408	-3.255424121
