# Supplementary material for: A Novel Prognostic Model for Acute Myeloid Leukemia Based on Gene Set Variation Analysis
Source: J Oncol. 2022 Nov 21;2022:7727424. doi: 10.1155/2022/7727424 (PMC9705098; doi:10.1155/2022/7727424)
Supplement: Supplementary Materials — Supplementary Table 1.The enrichment score (ES) of immunologic and hallmark gene sets in the TCGA cohort by gene set variation analysis (GSVA). Supplementary Table 2. The subtypes of AML patients in the TCGA cohort with the nonnegative matrix factorization (NMF) method. Supplementary Table 3. The differences in the enrichment score (ES) of immunologic and hallmark gene sets among each cluster. Supplementary Table 4. The enrichment score (ES) of immunologic and hallmark gene sets in the GSE146173 cohort. Supplementary Table 5. The subtypes of AML patients in the GSE146173 cohort by supervised hierarchical clustering. Supplementary Table 6. One hundred and twenty-five representative gene sets whose ES differed among the three subgroups. Supplementary Table 7.Sixty-two gene sets that were related to survival by univariate Cox regression analysis. Supplementary Table 8. The gene sets constructing the final prognostic model and their corresponding coefficients. Supplementary Table 9. The risk category of patients in the TCGA cohort based on the prognostic model. Supplementary Table 10. The risk category of patients in the GSE146173 cohort based on the prognostic model. Supplementary Table 11. The risk category of patients in the GSE12417 cohort based on the prognostic model. Supplementary Table 12. Analysis of clinical characteristics in the TCGA cohort. Supplementary Table 13. Analysis of clinical characteristics in the GSE146173 cohort. Supplementary Table 14. Analysis of clinical characteristics in the GSE12417 cohort. Supplementary Table 15. The top 50 genes based on the ranking of gene-connecting nodes. Supplementary Table 16. The differentially expressed genes (DEGs) between the high- and low-risk groups in the TCGA cohort. Supplementary Figure 1. Patients in TCGA (A), GSE146173 (B), and GSE12417 (C) cohorts were divided into low- and high-risk groups according to the ES of GSE36891_UNSTIM_VS_PAM_TLR2_STIM_PERITONEAL_MACROPHAGE_DN, with the median ES as the cutoff [file 7727424.f1.zip › Supplementary Table 2.txt]

ID	Cluster
TCGA-AB-2853	C2
TCGA-AB-2882	C3
TCGA-AB-2875	C3
TCGA-AB-2942	C3
TCGA-AB-2908	C1
TCGA-AB-2976	C2
TCGA-AB-2851	C1
TCGA-AB-2899	C3
TCGA-AB-2919	C2
TCGA-AB-2847	C3
TCGA-AB-2936	C2
TCGA-AB-2939	C3
TCGA-AB-2900	C3
TCGA-AB-2924	C3
TCGA-AB-2952	C1
TCGA-AB-2955	C2
TCGA-AB-2889	C3
TCGA-AB-3000	C3
TCGA-AB-2822	C2
TCGA-AB-2825	C3
TCGA-AB-2966	C2
TCGA-AB-2925	C1
TCGA-AB-2810	C1
TCGA-AB-2811	C1
TCGA-AB-2874	C2
TCGA-AB-2894	C2
TCGA-AB-2856	C1
TCGA-AB-2983	C3
TCGA-AB-3002	C3
TCGA-AB-3009	C2
TCGA-AB-2929	C3
TCGA-AB-2963	C2
TCGA-AB-2877	C3
TCGA-AB-2819	C2
TCGA-AB-2859	C3
TCGA-AB-2857	C3
TCGA-AB-2990	C3
TCGA-AB-2849	C2
TCGA-AB-2938	C3
TCGA-AB-2821	C3
TCGA-AB-2901	C3
TCGA-AB-2845	C3
TCGA-AB-2843	C1
TCGA-AB-2836	C3
TCGA-AB-2808	C2
TCGA-AB-2817	C3
TCGA-AB-2970	C2
TCGA-AB-2892	C3
TCGA-AB-2893	C1
TCGA-AB-2895	C3
TCGA-AB-2996	C3
TCGA-AB-2959	C2
TCGA-AB-2898	C3
TCGA-AB-2941	C2
TCGA-AB-2890	C3
TCGA-AB-2885	C3
TCGA-AB-2884	C3
TCGA-AB-2839	C2
TCGA-AB-2883	C3
TCGA-AB-2876	C2
TCGA-AB-2870	C3
TCGA-AB-3008	C3
TCGA-AB-2914	C2
TCGA-AB-2858	C3
TCGA-AB-2937	C1
TCGA-AB-2814	C2
TCGA-AB-2971	C3
TCGA-AB-2915	C3
TCGA-AB-2828	C3
TCGA-AB-2818	C3
TCGA-AB-2867	C2
TCGA-AB-2948	C3
TCGA-AB-2873	C3
TCGA-AB-2950	C2
TCGA-AB-2934	C1
TCGA-AB-2992	C3
TCGA-AB-2878	C2
TCGA-AB-2986	C3
TCGA-AB-2916	C3
TCGA-AB-2949	C3
TCGA-AB-2866	C1
TCGA-AB-2984	C2
TCGA-AB-2805	C3
TCGA-AB-2977	C1
TCGA-AB-2981	C3
TCGA-AB-2846	C3
TCGA-AB-2931	C3
TCGA-AB-2830	C3
TCGA-AB-2834	C2
TCGA-AB-2888	C3
TCGA-AB-2956	C1
TCGA-AB-2917	C2
TCGA-AB-2812	C2
TCGA-AB-2920	C1
TCGA-AB-2979	C1
TCGA-AB-2913	C2
TCGA-AB-3011	C2
TCGA-AB-2806	C2
TCGA-AB-2844	C3
TCGA-AB-2896	C3
TCGA-AB-2871	C3
TCGA-AB-2835	C1
TCGA-AB-2813	C3
TCGA-AB-2865	C1
TCGA-AB-2933	C3
TCGA-AB-2932	C1
TCGA-AB-2826	C3
TCGA-AB-2881	C3
TCGA-AB-2912	C2
TCGA-AB-2988	C3
TCGA-AB-2815	C3
TCGA-AB-2995	C3
TCGA-AB-2863	C2
TCGA-AB-2973	C3
TCGA-AB-2869	C3
TCGA-AB-2842	C2
TCGA-AB-2910	C1
TCGA-AB-2927	C1
TCGA-AB-2965	C2
TCGA-AB-2935	C1
TCGA-AB-2820	C3
TCGA-AB-2911	C3
TCGA-AB-2987	C1
TCGA-AB-2861	C1
TCGA-AB-2886	C2
