# Supplementary material for: A Novel Prognostic Model for Acute Myeloid Leukemia Based on Gene Set Variation Analysis
Source: J Oncol. 2022 Nov 21;2022:7727424. doi: 10.1155/2022/7727424 (PMC9705098; doi:10.1155/2022/7727424)
Supplement: Supplementary Materials — Supplementary Table 1.The enrichment score (ES) of immunologic and hallmark gene sets in the TCGA cohort by gene set variation analysis (GSVA). Supplementary Table 2. The subtypes of AML patients in the TCGA cohort with the nonnegative matrix factorization (NMF) method. Supplementary Table 3. The differences in the enrichment score (ES) of immunologic and hallmark gene sets among each cluster. Supplementary Table 4. The enrichment score (ES) of immunologic and hallmark gene sets in the GSE146173 cohort. Supplementary Table 5. The subtypes of AML patients in the GSE146173 cohort by supervised hierarchical clustering. Supplementary Table 6. One hundred and twenty-five representative gene sets whose ES differed among the three subgroups. Supplementary Table 7.Sixty-two gene sets that were related to survival by univariate Cox regression analysis. Supplementary Table 8. The gene sets constructing the final prognostic model and their corresponding coefficients. Supplementary Table 9. The risk category of patients in the TCGA cohort based on the prognostic model. Supplementary Table 10. The risk category of patients in the GSE146173 cohort based on the prognostic model. Supplementary Table 11. The risk category of patients in the GSE12417 cohort based on the prognostic model. Supplementary Table 12. Analysis of clinical characteristics in the TCGA cohort. Supplementary Table 13. Analysis of clinical characteristics in the GSE146173 cohort. Supplementary Table 14. Analysis of clinical characteristics in the GSE12417 cohort. Supplementary Table 15. The top 50 genes based on the ranking of gene-connecting nodes. Supplementary Table 16. The differentially expressed genes (DEGs) between the high- and low-risk groups in the TCGA cohort. Supplementary Figure 1. Patients in TCGA (A), GSE146173 (B), and GSE12417 (C) cohorts were divided into low- and high-risk groups according to the ES of GSE36891_UNSTIM_VS_PAM_TLR2_STIM_PERITONEAL_MACROPHAGE_DN, with the median ES as the cutoff [file 7727424.f1.zip › Supplementary Table 3.txt]

C1 vs Others							C2 vs Others							C3 vs Others
	log2FC	t	B	PValue	FDR			log2FC	t	B	PValue	FDR			log2FC	t	B	PValue	FDR
GSE39820_CTRL_VS_TGFBETA1_IL6_IL23A_CD4_TCELL_UP	-0.053459846	-10.33335839	31.77353309	1.17E-18	1.36E-15		GSE369_PRE_VS_POST_IL6_INJECTION_SOCS3_KO_LIVER_DN	-0.05777388	-13.07020122	47.2805468	1.75E-25	2.04E-22		GSE12366_GC_VS_NAIVE_BCELL_DN	0.021137492	4.572150645	2.213318828	1.10E-05	0.003520987
GSE44649_NAIVE_VS_ACTIVATED_CD8_TCELL_MIR155_KO_DN	-0.061641548	-10.12481246	30.58939823	3.85E-18	1.50E-15		GSE360_L_DONOVANI_VS_B_MALAYI_HIGH_DOSE_MAC_DN	-0.0475794	-11.7355561	39.67399067	3.66E-22	2.14E-19		GSE5679_RARA_AGONIST_AM580_VS_AM580_AND_ROSIGLITAZONE_TREATED_DC_DN	0.021939852	4.493421431	1.903377802	1.52E-05	0.003520987
GSE9960_HEALTHY_VS_GRAM_NEG_AND_POS_SEPSIS_PBMC_DN	-0.051323975	-10.10908541	30.50020479	4.21E-18	1.50E-15		GSE3337_CTRL_VS_16H_IFNG_IN_CD8POS_DC_DN	-0.040121937	-11.5783253	38.77430374	9.04E-22	3.52E-19		GSE32164_ALTERNATIVELY_ACT_M2_VS_CMYC_INHIBITED_MACROPHAGE_UP	0.019187767	4.433255189	1.669177598	1.94E-05	0.003520987
GSE9601_UNTREATED_VS_NFKB_INHIBITOR_TREATED_HCMV_INF_MONOCYTE_DN	-0.046646042	-10.03688732	30.09095382	6.37E-18	1.50E-15		GSE7460_TREG_VS_TCONV_ACT_WITH_TGFB_DN	-0.041968633	-11.20675726	36.64754223	7.68E-21	2.24E-18		GSE5542_UNTREATED_VS_IFNA_TREATED_EPITHELIAL_CELLS_6H_UP	0.019986739	4.429148529	1.653277096	1.97E-05	0.003520987
GSE38696_LIGHT_ZONE_VS_DARK_ZONE_BCELL_UP	-0.043561931	-10.03514403	30.08107639	6.43E-18	1.50E-15		GSE5099_UNSTIM_VS_MCSF_TREATED_MONOCYTE_DAY7_DN	-0.038534832	-11.05516283	35.78000388	1.84E-20	4.29E-18		GSE3565_CTRL_VS_LPS_INJECTED_DUSP1_KO_SPLENOCYTES_UP	0.026672978	4.422074583	1.625913172	2.03E-05	0.003520987
GSE39820_CTRL_VS_TGFBETA3_IL6_IL23A_CD4_TCELL_UP	-0.051810392	-9.896270097	29.29492848	1.42E-17	2.77E-15		GSE12845_IGD_NEG_BLOOD_VS_DARKZONE_GC_TONSIL_BCELL_UP	-0.039005108	-10.76942188	34.14581177	9.52E-20	1.80E-17		GSE30962_PRIMARY_VS_SECONDARY_CHRONIC_LCMV_INF_CD8_TCELL_DN	0.018503955	4.408462269	1.573348221	2.14E-05	0.003520987
GSE28737_WT_VS_BCL6_KO_MARGINAL_ZONE_BCELL_DN	-0.041833202	-9.853532294	29.05328996	1.82E-17	3.03E-15		GSE22589_HEALTHY_VS_SIV_INFECTED_DC_UP	-0.046431047	-10.7473679	34.01976416	1.08E-19	1.80E-17		GSE25088_ROSIGLITAZONE_VS_IL4_AND_ROSIGLITAZONE_STIM_STAT6_KO_MACROPHAGE_DAY10_UP	0.023064157	4.385940396	1.486642486	2.35E-05	0.003520987
GSE10239_NAIVE_VS_MEMORY_CD8_TCELL_UP	-0.043560293	-9.729921826	28.3552477	3.68E-17	5.37E-15		GSE2706_UNSTIM_VS_8H_R848_DC_UP	-0.039093662	-10.68229386	33.6479258	1.57E-19	2.29E-17		GSE7219_UNSTIM_VS_LPS_AND_ANTI_CD40_STIM_NIK_NFKB2_KO_DC_UP	0.020926787	4.379123817	1.460464802	2.41E-05	0.003520987
GSE9006_HEALTHY_VS_TYPE_2_DIABETES_PBMC_AT_DX_UP	0.052062462	9.337362484	26.14804479	3.42E-16	4.44E-14		GSE37533_UNTREATED_VS_PIOGLIZATONE_TREATED_CD4_TCELL_PPARG1_AND_FOXP3_TRASDUCED_DN	-0.049474157	-10.62611908	33.32705148	2.17E-19	2.82E-17		GSE7509_UNSTIM_VS_FCGRIIB_STIM_DC_DN	0.02940896	4.308809962	1.192215388	3.19E-05	0.003674348
GSE40274_FOXP3_VS_FOXP3_AND_HELIOS_TRANSDUCED_ACTIVATED_CD4_TCELL_DN	-0.045247796	-9.199592139	25.37744178	7.45E-16	8.71E-14		GSE17974_CTRL_VS_ACT_IL4_AND_ANTI_IL12_1H_CD4_TCELL_UP	-0.039478683	-10.57976915	33.06238317	2.83E-19	3.31E-17		GSE5542_UNTREATED_VS_IFNG_TREATED_EPITHELIAL_CELLS_6H_DN	0.017882344	4.308532792	1.191164419	3.19E-05	0.003674348
GSE22103_UNSTIM_VS_LPS_STIM_NEUTROPHIL_DN	0.041522882	9.169488735	25.20937415	8.83E-16	9.38E-14		GSE44649_NAIVE_VS_ACTIVATED_CD8_TCELL_DN	0.039915214	10.47394687	32.45843619	5.20E-19	5.25E-17		GSE22140_HEALTHY_VS_ARTHRITIC_MOUSE_CD4_TCELL_DN	0.017734071	4.287793454	1.112669586	3.47E-05	0.003674348
GSE22886_NAIVE_CD4_TCELL_VS_NKCELL_DN	-0.041173541	-9.043188907	24.50553434	1.80E-15	1.75E-13		GSE360_HIGH_DOSE_B_MALAYI_VS_M_TUBERCULOSIS_MAC_UP	-0.041498883	-10.46764394	32.42247932	5.39E-19	5.25E-17		GSE24142_EARLY_THYMIC_PROGENITOR_VS_DN3_THYMOCYTE_ADULT_UP	0.01880272	4.256739781	0.995671183	3.92E-05	0.003674348
GSE4590_SMALL_VS_VPREB_POS_LARGE_PRE_BCELL_UP	-0.040620531	-8.887552782	23.64125809	4.31E-15	3.71E-13		GSE23114_WT_VS_SLE2C1_MOUSE_SPLEEN_B1A_BCELL_DN	-0.038533651	-10.42515616	32.18014325	6.88E-19	6.19E-17		GSE9988_ANTI_TREM1_VS_CTRL_TREATED_MONOCYTES_DN	0.024691469	4.211905171	0.82788894	4.67E-05	0.003674348
GSE16385_UNTREATED_VS_12H_ROSIGLITAZONE_TREATED_MACROPHAGE_DN	0.040248124	8.88208899	23.61098106	4.45E-15	3.71E-13		GSE19401_UNSTIM_VS_RETINOIC_ACID_AND_PAM2CSK4_STIM_FOLLICULAR_DC_UP	-0.047008807	-10.40705216	32.07690984	7.64E-19	6.37E-17		GSE2935_UV_INACTIVATED_VS_LIVE_SENDAI_VIRUS_INF_MACROPHAGE_DN	0.021407546	4.211230088	0.825372934	4.68E-05	0.003674348
GSE21033_1H_VS_12H_POLYIC_STIM_DC_DN	-0.042034214	-8.774523968	23.01585381	8.12E-15	6.32E-13		GSE17974_0H_VS_1H_IN_VITRO_ACT_CD4_TCELL_UP	-0.039468049	-10.38786791	31.96753394	8.53E-19	6.39E-17		GSE43863_TH1_VS_TFH_MEMORY_CD4_TCELL_DN	0.020303614	4.200133637	0.784060938	4.89E-05	0.003674348
GSE22886_IGM_MEMORY_BCELL_VS_BM_PLASMA_CELL_DN	0.038553397	8.709020424	22.65433816	1.17E-14	8.55E-13		GSE3039_CD4_TCELL_VS_ALPHAALPHA_CD8_TCELL_UP	-0.04486614	-10.38321067	31.94098421	8.76E-19	6.39E-17		GSE3982_EOSINOPHIL_VS_MAST_CELL_UP	0.018504292	4.167534889	0.663177612	5.55E-05	0.003674348
GSE37532_WT_VS_PPARG_KO_LN_TCONV_UP	-0.042584227	-8.643341253	22.29256307	1.69E-14	1.16E-12		GSE6674_UNSTIM_VS_CPG_STIM_BCELL_UP	-0.041366389	-10.3085865	31.51572178	1.34E-18	9.23E-17		GSE21774_CD62L_POS_CD56_DIM_VS_CD62L_NEG_CD56_DIM_NK_CELL_UP	0.017347428	4.143757703	0.575461637	6.08E-05	0.003674348
GSE27241_WT_VS_RORGT_KO_TH17_POLARIZED_CD4_TCELL_TREATED_WITH_DIGOXIN_UP	-0.047670888	-8.609287877	22.10527725	2.04E-14	1.32E-12		GSE27670_BLIMP1_VS_LMP1_TRANSDUCED_GC_BCELL_UP	-0.055896714	-10.29040807	31.41217265	1.49E-18	9.68E-17		GSE3720_UNSTIM_VS_LPS_STIM_VD1_GAMMADELTA_TCELL_DN	0.019395431	4.110554079	0.453616626	6.91E-05	0.003674348
GSE38681_WT_VS_LYL1_KO_LYMPHOID_PRIMED_MULTIPOTENT_PROGENITOR_UP	0.037989191	8.551286153	21.78674476	2.82E-14	1.73E-12		GSE16450_IMMATURE_VS_MATURE_NEURON_CELL_LINE_6H_IFNA_STIM_DN	-0.037643833	-10.19866398	30.88985994	2.52E-18	1.55E-16		GSE5542_UNTREATED_VS_IFNA_TREATED_EPITHELIAL_CELLS_24H_UP	0.018967598	4.078374611	0.336252062	7.81E-05	0.003674348
GSE43863_NAIVE_VS_LY6C_INT_CXCR5POS_CD4_EFF_TCELL_D6_LCMV_UP	-0.042901885	-8.491004835	21.45632789	3.94E-14	2.26E-12		GSE40274_CTRL_VS_GATA1_TRANSDUCED_ACTIVATED_CD4_TCELL_UP	-0.046642146	-10.18448877	30.80920277	2.74E-18	1.60E-16		GSE6092_IFNG_VS_IFNG_AND_B_BURGDORFERI_INF_ENDOTHELIAL_CELL_UP	0.017218698	4.077747305	0.333971253	7.83E-05	0.003674348
GSE22589_HEALTHY_VS_SIV_INFECTED_DC_UP	0.046570927	8.483469496	21.41507123	4.11E-14	2.26E-12		GSE46606_IRF4MID_VS_WT_CD40L_IL2_IL5_DAY3_STIMULATED_BCELL_DN	-0.041722243	-10.16588099	30.70334289	3.05E-18	1.69E-16		GSE26495_NAIVE_VS_PD1LOW_CD8_TCELL_DN	0.025144408	4.067271492	0.295922628	8.15E-05	0.003674348
GSE5099_UNSTIM_VS_MCSF_TREATED_MONOCYTE_DAY7_UP	-0.044442849	-8.476931296	21.37928244	4.26E-14	2.26E-12		GSE28726_NAIVE_CD4_TCELL_VS_NAIVE_NKTCELL_DN	-0.042242931	-10.1341915	30.5231112	3.65E-18	1.92E-16		GSE21033_CTRL_VS_POLYIC_STIM_DC_24H_UP	0.018260966	4.060461569	0.271229395	8.37E-05	0.003674348
GSE17974_CTRL_VS_ACT_IL4_AND_ANTI_IL12_1H_CD4_TCELL_UP	0.039911952	8.464006013	21.30855525	4.57E-14	2.32E-12		GSE17721_0.5H_VS_24H_CPG_BMDC_UP	-0.043841138	-10.12801139	30.48796974	3.78E-18	1.92E-16		GSE22886_NAIVE_CD4_TCELL_VS_12H_ACT_TH2_UP	0.017885473	4.059501536	0.267750836	8.40E-05	0.003674348
GSE21380_NON_TFH_VS_GERMINAL_CENTER_TFH_CD4_TCELL_DN	-0.044366165	-8.450491645	21.23463772	4.93E-14	2.40E-12		GSE35685_CD34POS_CD38NEG_VS_CD34POS_CD10NEG_CD62LPOS_BONE_MARROW_DN	-0.036574671	-10.09619472	30.3070928	4.54E-18	2.21E-16		GSE24671_CTRL_VS_SENDAI_VIRUS_INFECTED_MOUSE_SPLENOCYTES_UP	0.017313383	4.048042514	0.226279835	8.77E-05	0.003674348
GSE3337_CTRL_VS_16H_IFNG_IN_CD8POS_DC_DN	0.03776427	8.144774388	19.57202259	2.66E-13	1.24E-11		GSE46242_CTRL_VS_EGR2_DELETED_ANERGIC_TH1_CD4_TCELL_UP	-0.039730367	-10.0689959	30.15252176	5.30E-18	2.48E-16		GSE3565_CTRL_VS_LPS_INJECTED_SPLENOCYTES_UP	0.024154574	4.043174821	0.208690895	8.93E-05	0.003674348
GSE7460_TREG_VS_TCONV_ACT_WITH_TGFB_DN	0.039935229	8.083626483	19.24179056	3.71E-13	1.67E-11		GSE17974_0H_VS_0.5H_IN_VITRO_ACT_CD4_TCELL_UP	-0.037773866	-10.0185263	29.865838	7.08E-18	3.18E-16		GSE30962_ACUTE_VS_CHRONIC_LCMV_PRIMARY_INF_CD8_TCELL_UP	0.019442006	4.0412154	0.201615365	9.00E-05	0.003674348
GSE9006_TYPE_1_VS_TYPE_2_DIABETES_PBMC_AT_DX_UP	0.057581579	7.924048181	18.38389796	8.86E-13	3.83E-11		GSE27859_MACROPHAGE_VS_CD11C_INT_F480_HI_MACROPHAGE_DN	-0.037336555	-10.00383632	29.78242806	7.70E-18	3.33E-16		GSE22886_DAY0_VS_DAY7_MONOCYTE_IN_CULTURE_UP	0.032160632	4.035095371	0.17953294	9.21E-05	0.003674348
GSE45837_WT_VS_GFI1_KO_PDC_DN	0.043351679	7.900324332	18.25685877	1.01E-12	4.20E-11		GSE360_T_GONDII_VS_B_MALAYI_HIGH_DOSE_MAC_DN	-0.046889527	-9.991422867	29.71195645	8.27E-18	3.45E-16		GSE45365_NK_CELL_VS_CD11B_DC_MCMV_INFECTION_DN	0.019152791	4.015565463	0.109239159	9.92E-05	0.003674348
GSE46025_WT_VS_FOXO1_KO_KLRG1_LOW_CD8_EFFECTOR_TCELL_DN	-0.040875072	-7.810320425	17.77611705	1.64E-12	6.61E-11		GSE14000_TRANSLATED_RNA_VS_MRNA_4H_LPS_DC_UP	0.03905845	9.969828188	29.58938972	9.35E-18	3.77E-16		GSE5542_UNTREATED_VS_IFNG_TREATED_EPITHELIAL_CELLS_24H_UP	0.020472169	4.012849765	0.099485651	0.000100196	0.003674348
GSE17974_0H_VS_0.5H_IN_VITRO_ACT_CD4_TCELL_UP	0.0365986	7.593570909	16.62667232	5.27E-12	2.04E-10		GSE39820_CTRL_VS_TGFBETA3_IL6_IL23A_CD4_TCELL_UP	0.045027887	9.928289755	29.35372505	1.19E-17	4.62E-16		GSE2770_UNTREATED_VS_ACT_CD4_TCELL_2H_UP	0.018264199	4.003801803	0.067026848	0.000103672	0.003674348
GSE22886_IGG_IGA_MEMORY_BCELL_VS_BM_PLASMA_CELL_DN	0.036963759	7.588856451	16.60180654	5.40E-12	2.04E-10		GSE32164_ALTERNATIVELY_ACT_M2_VS_CMYC_INHIBITED_MACROPHAGE_UP	-0.038110895	-9.910483922	29.25274579	1.31E-17	4.95E-16		GSE16450_IMMATURE_VS_MATURE_NEURON_CELL_LINE_12H_IFNA_STIM_UP	0.019174856	4.002813242	0.063483937	0.000104059	0.003674348
GSE36527_CD69_NEG_VS_POS_TREG_CD62L_LOS_KLRG1_NEG_DN	0.036017521	7.548894609	16.39127255	6.69E-12	2.44E-10		GSE28737_WT_VS_BCL6_KO_MARGINAL_ZONE_BCELL_DN	0.036212972	9.841431519	28.86137897	1.95E-17	7.11E-16		GSE42088_UNINF_VS_LEISHMANIA_INF_DC_24H_UP	0.022577094	4.002408176	0.062032416	0.000104218	0.003674348
GSE1791_CTRL_VS_NEUROMEDINU_IN_T_CELL_LINE_6H_DN	-0.035645696	-7.494217087	16.1039133	8.96E-12	3.17E-10		GSE29164_UNTREATED_VS_CD8_TCELL_TREATED_MELANOMA_DAY7_UP	-0.043888236	-9.786852076	28.55231889	2.66E-17	9.41E-16		GSE22886_NAIVE_CD4_TCELL_VS_48H_ACT_TH1_UP	0.016673462	3.996808646	0.041978737	0.000106438	0.003674348
GSE14000_TRANSLATED_RNA_VS_MRNA_4H_LPS_DC_UP	-0.03756225	-7.485948211	16.06052755	9.36E-12	3.21E-10		GSE46242_TH1_VS_ANERGIC_TH1_CD4_TCELL_UP	-0.038786694	-9.751868896	28.35435888	3.25E-17	1.12E-15		GSE30083_SP1_VS_SP4_THYMOCYTE_DN	0.019278182	3.979001982	-0.021646394	0.000113802	0.003674348
GSE22886_NAIVE_CD4_TCELL_VS_MEMORY_TCELL_DN	-0.034642705	-7.428694466	15.76064779	1.27E-11	4.24E-10		GSE40666_UNTREATED_VS_IFNA_STIM_EFFECTOR_CD8_TCELL_90MIN_UP	-0.049509699	-9.667925599	27.87979586	5.24E-17	1.75E-15		GSE15271_CXCR4_POS_VS_NEG_GC_BCELL_DN	0.017932758	3.97130464	-0.049080861	0.000117133	0.003674348
GSE9006_TYPE_1_VS_TYPE_2_DIABETES_PBMC_AT_DX_DN	-0.03938013	-7.419935083	15.7148499	1.33E-11	4.31E-10		GSE10239_MEMORY_VS_DAY4.5_EFF_CD8_TCELL_DN	0.040549332	9.645301462	27.75200524	5.96E-17	1.93E-15		GSE3920_IFNA_VS_IFNB_TREATED_ENDOTHELIAL_CELL_DN	0.02219435	3.97000411	-0.053712023	0.000117705	0.003674348
GSE43863_NAIVE_VS_LY6C_LOW_CXCR5NEG_CD4_EFF_TCELL_D6_LCMV_DN	0.040452115	7.412046469	15.67362342	1.39E-11	4.38E-10		GSE36527_CD69_NEG_VS_POS_TREG_CD62L_LOS_KLRG1_NEG_DN	-0.036432636	-9.606885384	27.53512799	7.41E-17	2.31E-15		GSE3565_DUSP1_VS_WT_SPLENOCYTES_UP	0.02645563	3.967365342	-0.06310497	0.000118874	0.003674348
GSE22103_UNSTIM_VS_GMCSF_AND_IFNG_STIM_NEUTROPHIL_DN	0.035830214	7.366196807	15.43436237	1.77E-11	5.43E-10		GSE9960_HEALTHY_VS_GRAM_NEG_AND_POS_SEPSIS_PBMC_DN	0.043229649	9.604657907	27.52255723	7.51E-17	2.31E-15		GSE3982_MAST_CELL_VS_NEUTROPHIL_DN	0.021468399	3.965866903	-0.068436621	0.000119542	0.003674348
GSE12507_PDC_CELL_LINE_VS_IMMATUE_T_CELL_LINE_UP	-0.040118173	-7.338739176	15.29136887	2.04E-11	6.12E-10		GSE22140_HEALTHY_VS_ARTHRITIC_MOUSE_CD4_TCELL_UP	-0.054354384	-9.558842089	27.26410558	9.74E-17	2.92E-15		GSE9988_ANTI_TREM1_AND_LPS_VS_CTRL_TREATED_MONOCYTES_DN	0.018258168	3.948449986	-0.13029223	0.000127581	0.003820888
GSE16450_CTRL_VS_IFNA_12H_STIM_IMMATURE_NEURON_CELL_LINE_UP	-0.033956076	-7.159044428	14.36110023	5.26E-11	1.54E-09		GSE37534_GW1929_VS_PIOGLITAZONE_TREATED_CD4_TCELL_PPARG1_FOXP3_TRANSDUCED_UP	-0.035376263	-9.530808656	27.10607115	1.14E-16	3.34E-15		HALLMARK_IL6_JAK_STAT3_SIGNALING	0.031675517	3.936219248	-0.17360118	0.000133531	0.003899118
GSE2706_UNSTIM_VS_8H_R848_DC_UP	0.034993356	7.135835185	14.24166775	5.94E-11	1.69E-09		GSE21670_STAT3_KO_VS_WT_CD4_TCELL_UP	-0.042764106	-9.507816808	26.97651874	1.30E-16	3.71E-15		GSE5679_PPARG_LIGAND_ROSIGLITAZONE_VS_RARA_AGONIST_AM580_TREATED_DC_DN	0.017319684	3.92434878	-0.21553309	0.000139559	0.003975723
GSE44649_NAIVE_VS_ACTIVATED_CD8_TCELL_DN	-0.035941636	-7.092062929	14.01688134	7.47E-11	2.06E-09		GSE2706_2H_VS_8H_R848_STIM_DC_UP	-0.048784293	-9.388274284	26.30384833	2.56E-16	7.13E-15		GSE40274_CTRL_VS_FOXP3_AND_PBX1_TRANSDUCED_ACTIVATED_CD4_TCELL_UP	0.020223637	3.917133167	-0.240973064	0.000143348	0.003986448
GSE16450_IMMATURE_VS_MATURE_NEURON_CELL_LINE_6H_IFNA_STIM_DN	0.034398179	7.089243248	14.00242208	7.58E-11	2.06E-09		GSE360_DC_VS_MAC_B_MALAYI_HIGH_DOSE_DN	-0.051304185	-9.381503831	26.26579827	2.66E-16	7.24E-15		GSE7219_UNSTIM_VS_LPS_AND_ANTI_CD40_STIM_DC_DN	0.017388151	3.903315887	-0.289585114	0.00015088	0.004098326
GSE40666_UNTREATED_VS_IFNA_STIM_STAT4_KO_EFFECTOR_CD8_TCELL_90MIN_DN	-0.041920478	-7.058412133	13.8444869	8.90E-11	2.36E-09		GSE44649_WT_VS_MIR155_KO_NAIVE_CD8_TCELL_UP	-0.037630917	-9.356999549	26.12812775	3.06E-16	8.13E-15		GSE9988_ANTI_TREM1_VS_VEHICLE_TREATED_MONOCYTES_DN	0.028625745	3.892537253	-0.327412157	0.000157016	0.004168053
GSE4748_CTRL_VS_CYANOBACTERIUM_LPSLIKE_STIM_DC_3H_DN	0.035206256	6.950266921	13.29294605	1.56E-10	4.05E-09		GSE6259_FLT3L_INDUCED_DEC205_POS_DC_VS_CD8_TCELL_UP	-0.039017141	-9.33556566	26.0077645	3.46E-16	8.97E-15		GSE40274_CTRL_VS_XBP1_TRANSDUCED_ACTIVATED_CD4_TCELL_UP	0.025028789	3.88069868	-0.368863428	0.000164028	0.004257439
GSE23114_WT_VS_SLE2C1_MOUSE_SPLEEN_B1A_BCELL_DN	0.034068844	6.889643604	12.98546704	2.13E-10	5.42E-09		GSE45365_NK_CELL_VS_CD8_TCELL_MCMV_INFECTION_DN	-0.035720733	-9.318789271	25.91359339	3.80E-16	9.65E-15		GSE360_T_GONDII_VS_B_MALAYI_LOW_DOSE_DC_DN	0.019134964	3.867907363	-0.413537939	0.000171939	0.004271393
GSE23502_WT_VS_HDC_KO_MYELOID_DERIVED_SUPPRESSOR_CELL_BM_UP	-0.034176241	-6.867145543	12.87167506	2.40E-10	5.96E-09		GSE12507_PDC_CELL_LINE_VS_IMMATUE_T_CELL_LINE_UP	0.040600958	9.285596453	25.72737063	4.59E-16	1.14E-14		GSE20715_0H_VS_48H_OZONE_LUNG_UP	0.016113542	3.850151735	-0.475356174	0.000183524	0.004271393
GSE13738_RESTING_VS_TCR_ACTIVATED_CD4_TCELL_UP	-0.033990462	-6.843046316	12.74997737	2.71E-10	6.60E-09		GSE43863_NAIVE_VS_LY6C_INT_CXCR5POS_CD4_EFF_TCELL_D6_LCMV_UP	0.039267765	9.261381948	25.59160336	5.26E-16	1.28E-14		GSE43863_DAY6_EFF_VS_DAY150_MEM_LY6C_INT_CXCR5POS_CD4_TCELL_DN	0.02072282	3.84412155	-0.496299415	0.000187625	0.004271393
GSE21670_STAT3_KO_VS_WT_CD4_TCELL_UP	0.039484176	6.815295898	12.61009062	3.13E-10	7.46E-09		GSE7548_DAY7_VS_DAY28_PCC_IMMUNIZATION_CD4_TCELL_DN	-0.034557101	-9.217970888	25.34838508	6.72E-16	1.60E-14		GSE34515_CD16_POS_MONOCYTE_VS_DC_DN	0.020086585	3.840657777	-0.508317502	0.00019002	0.004271393
GSE3039_ALPHAALPHA_VS_ALPHABETA_CD8_TCELL_UP	0.040904894	6.800908226	12.53766961	3.37E-10	7.81E-09		GSE37532_VISCERAL_ADIPOSE_TISSUE_VS_LN_DERIVED_PPARG_KO_TREG_CD4_TCELL_DN	-0.044015914	-9.198815954	25.24114142	7.49E-16	1.75E-14		GSE24142_EARLY_THYMIC_PROGENITOR_VS_DN2_THYMOCYTE_UP	0.025010313	3.821342079	-0.575177648	0.000203915	0.004271393
GSE37534_GW1929_VS_PIOGLITAZONE_TREATED_CD4_TCELL_PPARG1_FOXP3_TRANSDUCED_UP	0.03259988	6.798548643	12.52579946	3.41E-10	7.81E-09		GSE19198_CTRL_VS_IL21_TREATED_TCELL_6H_UP	-0.039341003	-9.147159824	24.95216679	1.00E-15	2.30E-14		GSE22601_IMMATURE_CD4_SINGLE_POSITIVE_VS_CD8_SINGLE_POSITIVE_THYMOCYTE_UP	0.017561671	3.820618077	-0.577678501	0.000204455	0.004271393
GSE5099_UNSTIM_VS_MCSF_TREATED_MONOCYTE_DAY7_DN	0.032621951	6.773707756	12.40095337	3.87E-10	8.70E-09		GSE7831_UNSTIM_VS_CPG_STIM_PDC_4H_DN	-0.034285457	-9.135056028	24.88450615	1.07E-15	2.41E-14		GSE3920_IFNA_VS_IFNG_TREATED_FIBROBLAST_UP	0.018613344	3.815856495	-0.594116556	0.000208034	0.004271393
GSE13738_RESTING_VS_BYSTANDER_ACTIVATED_CD4_TCELL_UP	-0.040492727	-6.710437711	12.08395861	5.35E-10	1.18E-08		GSE17974_0H_VS_4H_IN_VITRO_ACT_CD4_TCELL_UP	-0.043330582	-9.12384898	24.82187567	1.14E-15	2.52E-14		GSE34205_HEALTHY_VS_RSV_INF_INFANT_PBMC_UP	0.018107263	3.814439164	-0.599006337	0.000209112	0.004271393
GSE25123_WT_VS_PPARG_KO_MACROPHAGE_IL4_AND_ROSIGLITAZONE_STIM_DN	-0.033190695	-6.630444678	11.68524939	8.03E-10	1.74E-08		GSE40274_CTRL_VS_FOXP3_AND_XBP1_TRANSDUCED_ACTIVATED_CD4_TCELL_DN	-0.046085666	-9.110061262	24.74484612	1.24E-15	2.67E-14		GSE21380_NON_TFH_VS_TFH_CD4_TCELL_UP	0.018662294	3.81349041	-0.602278718	0.000209835	0.004271393
GSE16385_MONOCYTE_VS_12H_IL4_TREATED_MACROPHAGE_DN	0.03706724	6.620155159	11.63413391	8.46E-10	1.80E-08		GSE5099_UNSTIM_VS_MCSF_TREATED_MONOCYTE_DAY7_UP	0.040183365	9.057768601	24.45293013	1.66E-15	3.50E-14		GSE24634_IL4_VS_CTRL_TREATED_NAIVE_CD4_TCELL_DAY3_DN	0.030699538	3.809071585	-0.617511261	0.000213239	0.004271393
GSE25088_WT_VS_STAT6_KO_MACROPHAGE_ROSIGLITAZONE_AND_IL4_STIM_DN	0.032529084	6.583113699	11.45044834	1.02E-09	2.13E-08		GSE28737_BCL6_HET_VS_BCL6_KO_FOLLICULAR_BCELL_DN	-0.038740557	-9.055892711	24.44246522	1.68E-15	3.50E-14		GSE41867_DAY6_EFFECTOR_VS_DAY30_EXHAUSTED_CD8_TCELL_LCMV_CLONE13_UP	0.01807938	3.803127004	-0.637981076	0.000217899	0.004271393
GSE19401_UNSTIM_VS_RETINOIC_ACID_STIM_FOLLICULAR_DC_UP	0.050238596	6.555369167	11.31320242	1.17E-09	2.40E-08		GSE3337_4H_VS_16H_IFNG_IN_CD8POS_DC_DN	-0.044348877	-9.015747815	24.21862906	2.10E-15	4.31E-14		GSE3982_EOSINOPHIL_VS_BCELL_UP	0.018159466	3.802413357	-0.640436756	0.000218465	0.004271393
GSE369_PRE_VS_POST_IL6_INJECTION_SOCS3_KO_LIVER_DN	0.043975203	6.551763922	11.29538942	1.20E-09	2.41E-08		GSE44649_NAIVE_VS_ACTIVATED_CD8_TCELL_MIR155_KO_DN	0.049896197	8.991009428	24.08080841	2.41E-15	4.74E-14		GSE23568_CTRL_VS_ID3_TRANSDUCED_CD8_TCELL_UP	0.016962394	3.795620558	-0.663792479	0.000223923	0.004271393
GSE7568_IL4_VS_IL4_AND_TGFB_TREATED_MACROPHAGE_24H_UP	-0.032102479	-6.471626959	10.90072538	1.79E-09	3.54E-08		GSE16385_UNTREATED_VS_12H_ROSIGLITAZONE_TREATED_MACROPHAGE_DN	-0.035133713	-8.989717005	24.07361057	2.43E-15	4.74E-14		GSE19825_CD24LOW_VS_IL2RA_HIGH_DAY3_EFF_CD8_TCELL_UP	0.015866908	3.793459917	-0.671214408	0.000225686	0.004271393
GSE19401_UNSTIM_VS_RETINOIC_ACID_AND_PAM2CSK4_STIM_FOLLICULAR_DC_UP	0.039322236	6.400272563	10.55141033	2.55E-09	4.97E-08		GSE22140_HEALTHY_VS_ARTHRITIC_MOUSE_CD4_TCELL_DN	-0.034190465	-8.989465859	24.0722119	2.44E-15	4.74E-14		GSE32986_UNSTIM_VS_GMCSF_AND_CURDLAN_LOWDOSE_STIM_DC_DN	0.016734051	3.792200198	-0.675540052	0.00022672	0.004271393
GSE27670_BLIMP1_VS_LMP1_TRANSDUCED_GC_BCELL_UP	0.046762609	6.35601637	10.33576593	3.18E-09	6.09E-08		GSE46025_WT_VS_FOXO1_KO_KLRG1_LOW_CD8_EFFECTOR_TCELL_DN	0.038695525	8.938106139	23.7863739	3.25E-15	6.19E-14		GSE40273_XBP1_KO_VS_WT_TREG_DN	0.017845654	3.790566011	-0.681149835	0.000228068	0.004271393
GSE14415_FOXP3_KO_NATURAL_TREG_VS_TCONV_UP	-0.032185574	-6.248859627	9.816908342	5.41E-09	1.02E-07		GSE19401_UNSTIM_VS_RETINOIC_ACID_STIM_FOLLICULAR_DC_UP	-0.054009698	-8.936097931	23.77520524	3.29E-15	6.19E-14		GSE37416_12H_VS_24H_F_TULARENSIS_LVS_NEUTROPHIL_UP	0.019068862	3.78035922	-0.716143441	0.000236661	0.004271393
GSE360_L_DONOVANI_VS_B_MALAYI_HIGH_DOSE_MAC_DN	0.03670677	6.242772511	9.787575688	5.57E-09	1.03E-07		GSE9006_HEALTHY_VS_TYPE_2_DIABETES_PBMC_AT_DX_UP	-0.043938812	-8.923257766	23.70380872	3.53E-15	6.55E-14		GSE24142_EARLY_THYMIC_PROGENITOR_VS_DN2_THYMOCYTE_ADULT_UP	0.019069095	3.776280637	-0.730105525	0.00024018	0.004271393
GSE45365_WT_VS_IFNAR_KO_CD11B_DC_MCMV_INFECTION_UP	0.032533662	6.226454793	9.709019644	6.04E-09	1.10E-07		GSE5679_RARA_AGONIST_AM580_VS_AM580_AND_ROSIGLITAZONE_TREATED_DC_DN	-0.040503452	-8.911679508	23.63944994	3.77E-15	6.88E-14		GSE40274_CTRL_VS_FOXP3_AND_XBP1_TRANSDUCED_ACTIVATED_CD4_TCELL_DN	0.021073155	3.77417141	-0.737321221	0.000242019	0.004271393
GSE28737_BCL6_HET_VS_BCL6_KO_FOLLICULAR_BCELL_DN	0.034263401	6.189588101	9.531947224	7.24E-09	1.30E-07		GSE9988_LPS_VS_VEHICLE_TREATED_MONOCYTE_DN	-0.055233902	-8.836530657	23.22222195	5.74E-15	1.03E-13		GSE22432_MULTIPOTENT_VS_COMMON_DC_PROGENITOR_UNTREATED_UP	-0.016385373	-3.773030257	-0.741223771	0.00024302	0.004271393
GSE37605_FOXP3_FUSION_GFP_VS_IRES_GFP_TREG_NOD_UP	0.030575159	6.185342876	9.511593871	7.39E-09	1.30E-07		GSE2770_IL4_ACT_VS_ACT_CD4_TCELL_6H_UP	-0.034615405	-8.82079483	23.13496655	6.27E-15	1.11E-13		GSE39110_UNTREATED_VS_IL2_TREATED_CD8_TCELL_DAY6_POST_IMMUNIZATION_UP	0.019334061	3.765750114	-0.766098291	0.000249497	0.004271393
GSE10239_KLRG1INT_VS_KLRG1HIGH_EFF_CD8_TCELL_UP	0.030531869	6.183085317	9.500773301	7.47E-09	1.30E-07		GSE16385_MONOCYTE_VS_12H_IL4_TREATED_MACROPHAGE_DN	-0.038982293	-8.749526703	22.7402752	9.34E-15	1.63E-13		GSE21033_CTRL_VS_POLYIC_STIM_DC_12H_UP	0.017088315	3.76502304	-0.768580409	0.000250152	0.004271393
GSE17721_0.5H_VS_24H_CPG_BMDC_UP	0.036142152	6.155899006	9.370637598	8.54E-09	1.47E-07		GSE34205_RSV_VS_FLU_INF_INFANT_PBMC_DN	-0.047542317	-8.743210473	22.70533463	9.68E-15	1.66E-13		GSE30083_SP3_VS_SP4_THYMOCYTE_DN	0.017479489	3.76198713	-0.778940363	0.000252908	0.004271393
GSE19941_IL10_KO_VS_IL10_KO_AND_NFKBP50_KO_LPS_AND_IL10_STIM_MACROPHAGE_DN	-0.031329708	-6.150648787	9.345541945	8.76E-09	1.48E-07		GSE22886_NAIVE_VS_IGM_MEMORY_BCELL_DN	-0.042354086	-8.684899205	22.38307462	1.34E-14	2.25E-13		GSE40274_CTRL_VS_GATA1_TRANSDUCED_ACTIVATED_CD4_TCELL_UP	0.019923441	3.759392572	-0.787788881	0.000255286	0.004271393
GSE27859_MACROPHAGE_VS_CD11C_INT_F480_HI_MACROPHAGE_DN	0.030930216	6.131277366	9.253049742	9.63E-09	1.61E-07		GSE2405_S_AUREUS_VS_A_PHAGOCYTOPHILUM_NEUTROPHIL_UP	-0.042933292	-8.683900486	22.37756008	1.35E-14	2.25E-13		GSE21670_UNTREATED_VS_IL6_TREATED_STAT3_KO_CD4_TCELL_UP	0.032475046	3.75862796	-0.79039559	0.000255991	0.004271393
GSE23502_BM_VS_COLON_TUMOR_MYELOID_DERIVED_SUPPRESSOR_CELL_DN	-0.035665628	-6.088753282	9.050576104	1.18E-08	1.95E-07		GSE9988_ANTI_TREM1_AND_LPS_VS_VEHICLE_TREATED_MONOCYTES_DN	-0.054509375	-8.646695166	22.1722471	1.66E-14	2.73E-13		GSE22886_NAIVE_BCELL_VS_BLOOD_PLASMA_CELL_UP	0.016366521	3.754430021	-0.804699549	0.000259894	0.004275434
GSE10239_KLRG1INT_VS_KLRG1HIGH_EFF_CD8_TCELL_DN	-0.034963662	-6.063799441	8.932125559	1.34E-08	2.17E-07		GSE22140_GERMFREE_VS_SPF_MOUSE_CD4_TCELL_DN	-0.049426418	-8.616009912	22.00309253	1.97E-14	3.19E-13		GSE26495_NAIVE_VS_PD1HIGH_CD8_TCELL_DN	0.024020981	3.748532378	-0.824773282	0.000265472	0.004306543
GSE40666_UNTREATED_VS_IFNA_STIM_EFFECTOR_CD8_TCELL_90MIN_UP	0.041299318	6.045823258	8.846964778	1.46E-08	2.33E-07		GSE18893_TCONV_VS_TREG_24H_CULTURE_UP	-0.0383475	-8.589113141	21.85495678	2.28E-14	3.65E-13		GSE23568_ID3_TRANSDUCED_VS_ID3_KO_CD8_TCELL_UP	0.018931409	3.735333083	-0.869607318	0.00027837	0.004453925
GSE10239_MEMORY_VS_DAY4.5_EFF_CD8_TCELL_DN	-0.033879227	-6.039602342	8.817526648	1.50E-08	2.37E-07		GSE22196_HEALTHY_VS_OBESE_MOUSE_SKIN_GAMMADELTA_TCELL_DN	-0.043356201	-8.565683896	21.72602243	2.60E-14	4.11E-13		GSE41867_DAY15_EFFECTOR_VS_DAY30_EXHAUSTED_CD8_TCELL_LCMV_CLONE13_UP	0.015706066	3.730081634	-0.887409407	0.000283665	0.004477314
GSE3039_B2_VS_B1_BCELL_DN	0.029788432	6.027430038	8.759975043	1.59E-08	2.48E-07		GSE13485_CTRL_VS_DAY1_YF17D_VACCINE_PBMC_UP	0.039922967	8.560218796	21.69596126	2.68E-14	4.18E-13		GSE2128_CTRL_VS_MIMETOPE_NEGATIVE_SELECTION_DP_THYMOCYTE_NOD_UP	0.022066105	3.718904537	-0.92523168	0.000295255	0.00456358
GSE7400_CTRL_VS_CSF3_IN_VIVO_TREATED_PBMC_UP	-0.033918199	-6.009406203	8.674876992	1.74E-08	2.67E-07		GSE3982_CENT_MEMORY_CD4_TCELL_VS_NKCELL_DN	-0.035870551	-8.539658009	21.58291307	3.01E-14	4.62E-13		GSE557_CIITA_KO_VS_I_AB_KO_DC_UP	0.018730097	3.717268979	-0.930758559	0.000296988	0.00456358
GSE14699_NAIVE_VS_ACT_CD8_TCELL_DN	-0.03623511	-5.99907172	8.626148458	1.83E-08	2.77E-07		GSE24726_WT_VS_E2_22_KO_PDC_DAY4_POST_DELETION_DN	-0.033152704	-8.48123029	21.26208183	4.16E-14	6.31E-13		GSE25088_IL4_VS_IL4_AND_ROSIGLITAZONE_STIM_STAT6_KO_MACROPHAGE_DAY10_UP	0.022571724	3.713654258	-0.942966452	0.000300852	0.00456358
GSE17974_0H_VS_1H_IN_VITRO_ACT_CD4_TCELL_UP	0.031420875	5.987378087	8.57106858	1.93E-08	2.90E-07		GSE6259_FLT3L_INDUCED_DEC205_POS_DC_VS_CD8_TCELL_DN	-0.046332954	-8.45879572	21.13905896	4.71E-14	7.05E-13		GSE40273_GATA1_KO_VS_WT_TREG_DN	0.017594329	3.706183364	-0.968167204	0.000308991	0.004570629
GSE40225_WT_VS_RIP_B7X_DIABETIC_MOUSE_PANCREATIC_CD8_TCELL_UP	-0.032338136	-5.977633133	8.525214014	2.03E-08	3.00E-07		GSE23114_PERITONEAL_CAVITY_B1A_BCELL_VS_SPLEEN_BCELL_IN_SLE2C1_MOUSE_UP	-0.032888654	-8.435594788	21.01193278	5.35E-14	7.91E-13		GSE40274_CTRL_VS_FOXP3_AND_LEF1_TRANSDUCED_ACTIVATED_CD4_TCELL_UP	0.019359167	3.706045074	-0.968633294	0.000309144	0.004570629
GSE22886_IGG_IGA_MEMORY_BCELL_VS_BM_PLASMA_CELL_UP	-0.030403513	-5.959868247	8.441731205	2.21E-08	3.22E-07		GSE10239_NAIVE_VS_MEMORY_CD8_TCELL_UP	0.034518389	8.41188723	20.88213584	6.10E-14	8.91E-13		GSE32986_UNSTIM_VS_CURDLAN_HIGHDOSE_STIM_DC_DN	0.016956969	3.682125274	-1.049040061	0.000336639	0.004914927
GSE13946_CTRL_VS_DSS_COLITIS_GD_TCELL_FROM_COLON_DN	-0.035624436	-5.927432867	8.289673237	2.58E-08	3.72E-07		GSE22140_HEALTHY_VS_ARTHRITIC_GERMFREE_MOUSE_CD4_TCELL_UP	-0.032851357	-8.360544469	20.60140853	8.11E-14	1.17E-12		GSE7509_UNSTIM_VS_IFNA_STIM_IMMATURE_DC_DN	0.027748523	3.648568358	-1.161128439	0.000379134	0.005424219
HALLMARK_P53_PATHWAY	0.030956819	5.912920012	8.221790665	2.77E-08	3.94E-07		GSE23568_CTRL_TRANSDUCED_VS_WT_CD8_TCELL_DN	-0.043319942	-8.348747008	20.53697593	8.65E-14	1.23E-12		GSE26488_CTRL_VS_PEPTIDE_INJECTION_OT2_THYMOCYTE_DN	0.017389644	3.644078875	-1.176060999	0.00038519	0.005424219
GSE2706_2H_VS_8H_R848_STIM_DC_UP	0.040586444	5.894169921	8.134230692	3.03E-08	4.23E-07		GSE40443_INDUCED_VS_TOTAL_TREG_DN	-0.033032799	-8.335712153	20.46581707	9.30E-14	1.31E-12		GSE40666_WT_VS_STAT1_KO_CD8_TCELL_UP	0.015425759	3.643595142	-1.177669061	0.000385848	0.005424219
GSE22886_DAY0_VS_DAY7_MONOCYTE_IN_CULTURE_DN	0.030095864	5.893339796	8.130357849	3.04E-08	4.23E-07		GSE23568_ID3_TRANSDUCED_VS_ID3_KO_CD8_TCELL_UP	-0.039396166	-8.314848926	20.35199228	1.04E-13	1.45E-12		GSE6259_FLT3L_INDUCED_DEC205_POS_DC_VS_CD8_TCELL_DN	0.021473314	3.640488699	-1.187991562	0.000390098	0.005424219
GSE22140_HEALTHY_VS_ARTHRITIC_MOUSE_CD4_TCELL_UP	0.044592616	5.872350248	8.032538651	3.36E-08	4.62E-07		GSE44649_WT_VS_MIR155_KO_ACTIVATED_CD8_TCELL_UP	-0.034590043	-8.312856608	20.3411272	1.05E-13	1.45E-12		GSE24142_EARLY_THYMIC_PROGENITOR_VS_DN2_THYMOCYTE_FETAL_UP	0.020676776	3.635477293	-1.204628982	0.000397048	0.005446266
GSE3039_CD4_TCELL_VS_ALPHAALPHA_CD8_TCELL_UP	0.035103738	5.861303394	7.98113744	3.54E-08	4.81E-07		GSE19401_PAM2CSK4_VS_RETINOIC_ACID_AND_PAM2CSK4_STIM_FOLLICULAR_DC_DN	-0.033498498	-8.235487143	19.91981485	1.61E-13	2.19E-12		GSE22886_IGM_MEMORY_BCELL_VS_BM_PLASMA_CELL_UP	0.015245181	3.630281492	-1.22185881	0.000404378	0.005446266
GSE13485_CTRL_VS_DAY1_YF17D_VACCINE_PBMC_UP	-0.034664754	-5.782861349	7.617773533	5.14E-08	6.90E-07		GSE7831_CPG_VS_INFLUENZA_STIM_PDC_1H_DN	-0.036443131	-8.187516491	19.65921194	2.10E-13	2.82E-12		GSE36826_NORMAL_VS_STAPH_AUREUS_INF_IL1R_KO_SKIN_DN	0.018341637	3.629157977	-1.22558186	0.000405979	0.005446266
GSE21774_CD62L_POS_CD56_BRIGHT_VS_CD62L_NEG_CD56_DIM_NK_CELL_DN	-0.035897742	-5.776016689	7.586203859	5.31E-08	7.05E-07		GSE19198_1H_VS_24H_IL21_TREATED_TCELL_DN	-0.045005037	-8.141823711	19.41143554	2.70E-13	3.58E-12		GSE21670_STAT3_KO_VS_WT_CD4_TCELL_TGFB_IL6_TREATED_DN	0.031005977	3.626123592	-1.235632344	0.000410335	0.005446266
GSE23925_DARK_ZONE_VS_NAIVE_BCELL_DN	0.030849495	5.7707837	7.56208261	5.44E-08	7.14E-07		GSE24634_IL4_VS_CTRL_TREATED_NAIVE_CD4_TCELL_DAY3_UP	-0.033979616	-8.121353375	19.30057722	3.02E-13	3.96E-12		GSE24142_ADULT_VS_FETAL_EARLY_THYMIC_PROGENITOR_UP	0.0158231	3.621210711	-1.251890209	0.000417481	0.005478851
GSE360_DC_VS_MAC_B_MALAYI_HIGH_DOSE_DN	0.041552524	5.69701027	7.223411724	7.70E-08	1.00E-06		GSE43863_TH1_VS_LY6C_INT_CXCR5POS_MEMORY_CD4_TCELL_DN	-0.039128207	-8.115941781	19.27128559	3.11E-13	4.04E-12		GSE41867_MEMORY_VS_EXHAUSTED_CD8_TCELL_DAY30_LCMV_UP	0.017726063	3.610419037	-1.287539036	0.000433592	0.005550613
GSE37532_VISCERAL_ADIPOSE_TISSUE_VS_LN_DERIVED_PPARG_KO_TREG_CD4_TCELL_DN	0.036014371	5.680749217	7.149112994	8.31E-08	1.07E-06		GSE28726_NAIVE_CD4_TCELL_VS_NAIVE_VA24NEG_NKTCELL_DN	-0.032007801	-8.099199806	19.18070584	3.41E-13	4.38E-12		GSE19401_UNSTIM_VS_RETINOIC_ACID_AND_PAM2CSK4_STIM_FOLLICULAR_DC_DN	0.016284154	3.607101009	-1.298482181	0.000438663	0.005550613
GSE7831_UNSTIM_VS_CPG_STIM_PDC_4H_DN	0.02803991	5.636290343	6.946629167	1.02E-07	1.30E-06		GSE15324_NAIVE_VS_ACTIVATED_CD8_TCELL_UP	-0.032364044	-8.071250326	19.02962688	3.97E-13	5.04E-12		GSE39556_UNTREATED_VS_3H_POLYIC_INJ_MOUSE_CD8A_DC_UP	0.020512346	3.604364994	-1.307499592	0.000442886	0.005550613
GSE22886_NAIVE_TCELL_VS_NKCELL_DN	-0.030118911	-5.624266953	6.892035346	1.08E-07	1.35E-06		GSE43863_NAIVE_VS_LY6C_LOW_CXCR5NEG_CD4_EFF_TCELL_D6_LCMV_DN	-0.037109779	-8.0451775	18.88884826	4.58E-13	5.75E-12		GSE40274_CTRL_VS_FOXP3_AND_EOS_TRANSDUCED_ACTIVATED_CD4_TCELL_UP	0.018987366	3.599138798	-1.324708604	0.00045106	0.005550613
GSE46242_TH1_VS_ANERGIC_TH1_CD4_TCELL_UP	0.030437507	5.623581304	6.888924199	1.09E-07	1.35E-06		GSE3982_EFF_MEMORY_CD4_TCELL_VS_NKCELL_DN	-0.036398424	-8.034758008	18.8326314	4.85E-13	6.02E-12		HALLMARK_ALLOGRAFT_REJECTION	0.025464702	3.593559627	-1.343057308	0.000459942	0.005550613
GSE35685_CD34POS_CD38NEG_VS_CD34POS_CD10NEG_CD62LPOS_BONE_MARROW_DN	0.028042891	5.595519005	6.7617893	1.24E-07	1.52E-06		GSE9988_LOW_LPS_VS_VEHICLE_TREATED_MONOCYTE_DN	-0.048847717	-8.012670507	18.71354249	5.47E-13	6.66E-12		GSE31082_DN_VS_CD8_SP_THYMOCYTE_DN	0.015963456	3.592962195	-1.345020749	0.000460903	0.005550613
GSE44649_WT_VS_MIR155_KO_NAIVE_CD8_TCELL_UP	0.030039379	5.572967982	6.659904828	1.37E-07	1.67E-06		GSE24574_NAIVE_VS_TCONV_CD4_TCELL_UP	-0.033698121	-8.012446676	18.71233623	5.47E-13	6.66E-12		GSE36826_WT_VS_IL1R_KO_SKIN_DN	0.016543284	3.588143139	-1.360848633	0.000468724	0.005550613
GSE360_HIGH_DOSE_B_MALAYI_VS_M_TUBERCULOSIS_MAC_UP	0.030869052	5.529942382	6.466219445	1.68E-07	2.02E-06		GSE6269_HEALTHY_VS_FLU_INF_PBMC_DN	-0.048252369	-8.002196957	18.65711109	5.79E-13	6.97E-12		GSE16266_CTRL_VS_LPS_STIM_MEF_UP	0.018947285	3.584866772	-1.371599693	0.000474112	0.005550613
GSE15330_HSC_VS_MEGAKARYOCYTE_ERYTHROID_PROGENITOR_DN	-0.028788906	-5.498140068	6.323654309	1.94E-07	2.31E-06		GSE26030_UNSTIM_VS_RESTIM_TH1_DAY5_POST_POLARIZATION_DN	-0.036477574	-7.967756817	18.47172502	6.98E-13	8.32E-12		GSE16450_CTRL_VS_IFNA_6H_STIM_IMMATURE_NEURON_CELL_LINE_DN	0.019166705	3.584050885	-1.374275687	0.000475463	0.005550613
GSE34205_RSV_VS_FLU_INF_INFANT_PBMC_DN	0.03903206	5.490192301	6.288105453	2.01E-07	2.38E-06		GSE19888_ADENOSINE_A3R_ACT_VS_TCELL_MEMBRANES_ACT_IN_MAST_CELL_UP	-0.039110772	-7.949876641	18.3755868	7.70E-13	9.08E-12		GSE3039_ALPHAALPHA_VS_ALPHABETA_CD8_TCELL_DN	0.019090165	3.583091382	-1.37742208	0.000477057	0.005550613
GSE40666_UNTREATED_VS_IFNA_STIM_STAT4_KO_EFFECTOR_CD8_TCELL_90MIN_UP	0.033584055	5.469829748	6.197173992	2.21E-07	2.58E-06		HALLMARK_P53_PATHWAY	-0.033319508	-7.943162209	18.33950383	7.98E-13	9.33E-12		GSE6259_CD4_TCELL_VS_CD8_TCELL_DN	0.023244572	3.581798069	-1.381662008	0.000479212	0.005550613
GSE13411_IGM_MEMORY_BCELL_VS_PLASMA_CELL_DN	0.028985615	5.462597379	6.164927797	2.29E-07	2.64E-06		GSE2128_CTRL_VS_MIMETOPE_NEGATIVE_SELECTION_DP_THYMOCYTE_C57BL6_UP	-0.037295739	-7.939456052	18.31959168	8.15E-13	9.42E-12		GSE24142_EARLY_THYMIC_PROGENITOR_VS_DN3_THYMOCYTE_UP	0.021575365	3.581341073	-1.383159899	0.000479976	0.005550613
GSE28726_NAIVE_CD4_TCELL_VS_NAIVE_NKTCELL_DN	0.031592993	5.44736975	6.097121392	2.45E-07	2.81E-06		GSE12845_PRE_GC_VS_DARKZONE_GC_TONSIL_BCELL_UP	-0.042719219	-7.929956082	18.26856567	8.58E-13	9.82E-12		GSE43863_NAIVE_VS_MEMORY_TFH_CD4_TCELL_D150_LCMV_UP	0.017828319	3.575483885	-1.402344022	0.000489869	0.005603627
GSE22886_NAIVE_CD4_TCELL_VS_NKCELL_UP	0.032816316	5.425205346	5.998639126	2.71E-07	3.08E-06		GSE17301_CTRL_VS_48H_IFNA2_STIM_CD8_TCELL_DN	-0.034838563	-7.92095593	18.22024384	9.01E-13	1.02E-11		GSE3982_NEUTROPHIL_VS_TH2_UP	0.018439024	3.572980395	-1.41053586	0.000494155	0.005603627
GSE22196_HEALTHY_VS_OBESE_MOUSE_SKIN_GAMMADELTA_TCELL_DN	0.03568913	5.418156668	5.967373013	2.80E-07	3.15E-06		GSE9650_NAIVE_VS_MEMORY_CD8_TCELL_DN	-0.040061629	-7.890992464	18.05950809	1.06E-12	1.19E-11		GSE3982_DC_VS_NEUTROPHIL_DN	0.017910977	3.567936492	-1.427026023	0.0005029	0.005647952
GSE43260_BTLA_POS_VS_NEG_INTRATUMORAL_CD8_TCELL_UP	0.031989634	5.408221325	5.923345982	2.93E-07	3.26E-06		GSE40666_UNTREATED_VS_IFNA_STIM_STAT4_KO_EFFECTOR_CD8_TCELL_90MIN_UP	-0.038308807	-7.881408156	18.00813925	1.12E-12	1.24E-11		GSE29618_BCELL_VS_PDC_DAY7_FLU_VACCINE_UP	0.023234229	3.554889421	-1.469592184	0.000526201	0.005802682
GSE21063_CTRL_VS_ANTI_IGM_STIM_BCELL_NFATC1_KO_3H_DN	-0.034400116	-5.405154101	5.909764338	2.97E-07	3.28E-06		GSE19825_CD24LOW_VS_IL2RA_HIGH_DAY3_EFF_CD8_TCELL_UP	-0.031319516	-7.879964184	18.00040192	1.13E-12	1.24E-11		GSE360_T_GONDII_VS_B_MALAYI_HIGH_DOSE_MAC_DN	0.01923877	3.554663368	-1.470328551	0.000526613	0.005802682
GSE11386_NAIVE_VS_MEMORY_BCELL_DN	-0.033069003	-5.352434347	5.677086619	3.78E-07	4.12E-06		GSE20715_0H_VS_48H_OZONE_LUNG_UP	-0.031326428	-7.857989237	17.88271411	1.27E-12	1.38E-11		GSE14699_NAIVE_VS_DELETIONAL_TOLERANCE_CD8_TCELL_DN	0.018372223	3.547025139	-1.49518739	0.000540733	0.005812362
GSE2770_IL4_ACT_VS_ACT_CD4_TCELL_6H_UP	0.027633342	5.328981428	5.57404517	4.20E-07	4.54E-06		GSE22886_NAIVE_VS_IGG_IGA_MEMORY_BCELL_DN	-0.032148002	-7.853154944	17.85683948	1.30E-12	1.41E-11		GSE28726_NAIVE_VS_ACTIVATED_CD4_TCELL_UP	0.016423868	3.546751307	-1.496077765	0.000541246	0.005812362
GSE37533_UNTREATED_VS_PIOGLIZATONE_TREATED_CD4_TCELL_PPARG1_AND_FOXP3_TRASDUCED_DN	0.035372475	5.326804318	5.564494636	4.24E-07	4.55E-06		GSE9988_ANTI_TREM1_VS_VEHICLE_TREATED_MONOCYTES_DN	-0.05507022	-7.774205123	17.43508535	1.99E-12	2.13E-11		GSE40274_CTRL_VS_FOXP3_TRANSDUCED_ACTIVATED_CD4_TCELL_DN	0.020469749	3.546124887	-1.498114381	0.000542421	0.005812362
GSE7548_DAY7_VS_DAY28_PCC_IMMUNIZATION_CD4_TCELL_DN	0.026806932	5.317553037	5.523939102	4.42E-07	4.70E-06		GSE9006_TYPE_1_VS_TYPE_2_DIABETES_PBMC_AT_DX_UP	-0.049354491	-7.773193072	17.42968894	2.01E-12	2.13E-11		GSE1460_INTRATHYMIC_T_PROGENITOR_VS_CD4_THYMOCYTE_DN	0.026502392	3.54267729	-1.509317895	0.000548929	0.00582863
GSE3982_DC_VS_BASOPHIL_UP	0.030797598	5.300063099	5.447390975	4.79E-07	5.04E-06		GSE557_CIITA_KO_VS_I_AB_KO_DC_UP	-0.037359526	-7.754714429	17.33120308	2.22E-12	2.33E-11		GSE19198_1H_VS_24H_IL21_TREATED_TCELL_DN	0.020839337	3.53827157	-1.523621891	0.000557354	0.005864748
GSE24574_BCL6_HIGH_TFH_VS_TCONV_CD4_TCELL_UP	0.026935333	5.284484591	5.379345438	5.13E-07	5.32E-06		GSE23568_CTRL_VS_ID3_TRANSDUCED_CD8_TCELL_UP	-0.033097342	-7.739447553	17.24989991	2.41E-12	2.51E-11		GSE9988_ANTI_TREM1_AND_LPS_VS_VEHICLE_TREATED_MONOCYTES_DN	0.024224712	3.535676205	-1.532041353	0.000562373	0.005864748
GSE2405_0H_VS_1.5H_A_PHAGOCYTOPHILUM_STIM_NEUTROPHIL_UP	0.027453698	5.283790043	5.376314724	5.15E-07	5.32E-06		GSE42088_2H_VS_24H_LEISHMANIA_INF_DC_UP	-0.061953922	-7.731726039	17.20880174	2.51E-12	2.59E-11		GSE4984_LPS_VS_VEHICLE_CTRL_TREATED_DC_DN	0.017164057	3.529958908	-1.550570481	0.000573581	0.005928698
GSE45881_CXCR6HI_VS_CXCR1LO_COLONIC_LAMINA_PROPRIA_UP	-0.026850647	-5.240589488	5.188313284	6.25E-07	6.41E-06		GSE21380_TFH_VS_GERMINAL_CENTER_TFH_CD4_TCELL_UP	-0.031647687	-7.723465656	17.1648522	2.62E-12	2.69E-11		GSE5455_EX_VIVO_VS_POST_24H_INCUBATION_MONOCYTES_FROM_TUMOR_BEARING_MOUSE_DN	0.015229095	3.52140159	-1.578257494	0.000590751	0.005934716
GSE46606_IRF4MID_VS_WT_CD40L_IL2_IL5_DAY3_STIMULATED_BCELL_DN	0.030077139	5.219379905	5.096380281	6.87E-07	6.98E-06		GSE46606_IRF4HIGH_VS_WT_CD40L_IL2_IL5_DAY3_STIMULATED_BCELL_DN	-0.033188213	-7.685807717	16.96471367	3.21E-12	3.26E-11		GSE21546_SAP1A_KO_VS_SAP1A_KO_AND_ELK1_KO_ANTI_CD3_STIM_DP_THYMOCYTES_DN	0.020411061	3.521106335	-1.579211791	0.000591352	0.005934716
GSE13547_2H_VS_12_H_ANTI_IGM_STIM_ZFX_KO_BCELL_UP	-0.031377161	-5.203640758	5.028316325	7.37E-07	7.42E-06		GSE2405_0H_VS_1.5H_A_PHAGOCYTOPHILUM_STIM_NEUTROPHIL_UP	-0.031618562	-7.681369339	16.94114933	3.29E-12	3.31E-11		GSE2770_TGFB_AND_IL4_VS_IL12_TREATED_ACT_CD4_TCELL_6H_UP	0.014844312	3.520191495	-1.582168245	0.000593217	0.005934716
GSE17301_CTRL_VS_48H_IFNA2_STIM_CD8_TCELL_DN	0.029211949	5.198800651	5.007412326	7.53E-07	7.52E-06		GSE22886_IGG_IGA_MEMORY_BCELL_VS_BM_PLASMA_CELL_DN	-0.032261108	-7.667767442	16.86896569	3.54E-12	3.53E-11		GSE13738_TCR_VS_BYSTANDER_ACTIVATED_CD4_TCELL_DN	0.016707131	3.515058892	-1.598743288	0.000603788	0.005934716
GSE12845_IGD_NEG_BLOOD_VS_DARKZONE_GC_TONSIL_BCELL_UP	0.027147996	5.191467479	4.975765298	7.78E-07	7.71E-06		GSE2405_0H_VS_12H_A_PHAGOCYTOPHILUM_STIM_NEUTROPHIL_UP	-0.0475128	-7.660303395	16.82937534	3.68E-12	3.65E-11		GSE12845_PRE_GC_VS_DARKZONE_GC_TONSIL_BCELL_UP	0.020015722	3.514347487	-1.601039092	0.000605267	0.005934716
GSE24726_WT_VS_E2_22_KO_PDC_DAY4_POST_DELETION_DN	0.02646924	5.170256144	4.88439091	8.55E-07	8.39E-06		GSE33292_DN3_THYMOCYTE_VS_TCF1_KO_TCELL_LYMPHOMA_UP	-0.033452041	-7.656496063	16.80918633	3.76E-12	3.68E-11		GSE4748_LPS_VS_LPS_AND_CYANOBACTERIUM_LPSLIKE_STIM_DC_3H_UP	0.016937148	3.511422983	-1.610472847	0.000611383	0.005934716
GSE44649_WT_VS_MIR155_KO_ACTIVATED_CD8_TCELL_UP	0.027958902	5.168474882	4.876728774	8.62E-07	8.39E-06		GSE22140_HEALTHY_VS_ARTHRITIC_GERMFREE_MOUSE_CD4_TCELL_DN	-0.054422006	-7.655010191	16.80130827	3.79E-12	3.68E-11		GSE1460_DP_VS_CD4_THYMOCYTE_DN	0.022232725	3.51092693	-1.612072352	0.000612426	0.005934716
GSE29164_UNTREATED_VS_CD8_TCELL_TREATED_MELANOMA_DAY7_UP	0.031738469	5.107553623	4.615726429	1.13E-06	1.09E-05		GSE3982_BCELL_VS_CENT_MEMORY_CD4_TCELL_UP	-0.040955636	-7.653966814	16.79577666	3.81E-12	3.68E-11		GSE6259_FLT3L_INDUCED_DEC205_POS_DC_VS_CD8_TCELL_UP	0.016492304	3.509002343	-1.618276339	0.000616489	0.005934716
GSE10239_MEMORY_VS_KLRG1HIGH_EFF_CD8_TCELL_DN	-0.029926516	-5.092535206	4.551699551	1.21E-06	1.15E-05		GSE43863_TFH_VS_LY6C_LOW_CXCR5NEG_EFFECTOR_CD4_TCELL_DN	-0.032343529	-7.638532603	16.71398332	4.14E-12	3.96E-11		GSE16450_IMMATURE_VS_MATURE_NEURON_CELL_LINE_UP	0.0213074	3.507398881	-1.623443015	0.000619893	0.005934716
GSE46242_CTRL_VS_EGR2_DELETED_ANERGIC_TH1_CD4_TCELL_UP	0.028078313	5.061741328	4.42081228	1.38E-06	1.31E-05		GSE7400_CTRL_VS_CSF3_IN_VIVO_TREATED_PBMC_UP	0.035103316	7.635005227	16.69529885	4.22E-12	4.01E-11		GSE19198_1H_VS_24H_IL21_TREATED_TCELL_UP	0.017794082	3.502987201	-1.637648235	0.000629352	0.005976283
GSE24634_IL4_VS_CTRL_TREATED_NAIVE_CD4_TCELL_DAY3_UP	0.027249302	5.026184546	4.270343502	1.61E-06	1.52E-05		GSE25088_WT_VS_STAT6_KO_MACROPHAGE_IL4_STIM_UP	-0.033408119	-7.626060871	16.64793541	4.43E-12	4.17E-11		GSE2770_UNTREATED_VS_IL12_TREATED_ACT_CD4_TCELL_2H_UP	0.017013444	3.500533961	-1.645541042	0.00063467	0.005978182
GSE6674_UNSTIM_VS_CPG_STIM_BCELL_UP	0.028585996	5.006771183	4.188492052	1.76E-06	1.64E-05		GSE6092_IFNG_VS_IFNG_AND_B_BURGDORFERI_INF_ENDOTHELIAL_CELL_UP	-0.03115199	-7.621934892	16.62609407	4.53E-12	4.23E-11		GSE12845_IGD_NEG_BLOOD_VS_DARKZONE_GC_TONSIL_BCELL_UP	0.015170673	3.494186028	-1.665942961	0.000648628	0.005978696
GSE17974_0H_VS_4H_IN_VITRO_ACT_CD4_TCELL_UP	0.032060088	4.995025001	4.139071331	1.85E-06	1.71E-05		GSE6269_FLU_VS_E_COLI_INF_PBMC_UP	-0.032068527	-7.607753528	16.55105783	4.88E-12	4.53E-11		GSE2770_IL12_AND_TGFB_VS_IL4_TREATED_ACT_CD4_TCELL_48H_UP	0.015149396	3.493750893	-1.667340338	0.000649595	0.005978696
GSE41176_WT_VS_TAK1_KO_ANTI_IGM_STIM_BCELL_24H_UP	0.025309476	4.96999019	4.034003038	2.06E-06	1.89E-05		GSE41176_WT_VS_TAK1_KO_ANTI_IGM_STIM_BCELL_24H_UP	-0.030429941	-7.596024007	16.48903524	5.20E-12	4.78E-11		GSE36078_WT_VS_IL1R_KO_LUNG_DC_AFTER_AD5_INF_UP	0.020244058	3.4935328	-1.668040658	0.000650081	0.005978696
GSE22886_IGM_MEMORY_BCELL_VS_BM_PLASMA_CELL_UP	-0.025357487	-4.960867484	3.995805314	2.14E-06	1.96E-05		GSE12845_IGD_POS_VS_NEG_BLOOD_BCELL_UP	-0.030789929	-7.580180052	16.40531511	5.66E-12	5.16E-11		GSE21360_NAIVE_VS_SECONDARY_MEMORY_CD8_TCELL_DN	0.022068102	3.489678704	-1.680410614	0.000658714	0.005994856
GSE37532_TREG_VS_TCONV_PPARG_KO_CD4_TCELL_FROM_VISCERAL_ADIPOSE_TISSUE_DN	-0.026423935	-4.956993596	3.979599403	2.18E-06	1.97E-05		GSE24634_IL4_VS_CTRL_TREATED_NAIVE_CD4_TCELL_DAY5_UP	-0.061992746	-7.578065045	16.39414442	5.72E-12	5.18E-11		GSE10856_CTRL_VS_TNFRSF6B_IN_MACROPHAGE_UP	0.016514669	3.48817862	-1.68522216	0.000662103	0.005994856
GSE9988_ANTI_TREM1_VS_LPS_MONOCYTE_UP	0.033780654	4.929001658	3.862755702	2.46E-06	2.21E-05		GSE37532_TREG_VS_TCONV_CD4_TCELL_FROM_VISCERAL_ADIPOSE_TISSUE_DN	0.034588262	7.5710379	16.35703831	5.94E-12	5.34E-11		GSE22196_HEALTHY_VS_OBESE_MOUSE_SKIN_GAMMADELTA_TCELL_UP	0.017756967	3.482645536	-1.702954779	0.000674747	0.006031728
GSE7460_CD8_TCELL_VS_TREG_ACT_DN	-0.027215917	-4.923185676	3.83853549	2.52E-06	2.25E-05		GSE3565_DUSP1_VS_WT_SPLENOCYTES_POST_LPS_INJECTION_DN	-0.033892487	-7.541035887	16.19876625	6.98E-12	6.22E-11		GSE19198_CTRL_VS_IL21_TREATED_TCELL_6H_UP	0.016709774	3.481574355	-1.706385035	0.00067722	0.006031728
GSE9988_ANTI_TREM1_VS_LOW_LPS_MONOCYTE_UP	0.034583614	4.908716908	3.778366499	2.68E-06	2.37E-05		GSE43260_BTLA_POS_VS_NEG_INTRATUMORAL_CD8_TCELL_UP	-0.03569601	-7.533804306	16.16065358	7.25E-12	6.42E-11		GSE22140_GERMFREE_VS_SPF_ARTHRITIC_MOUSE_CD4_TCELL_DN	0.020741627	3.479657726	-1.712520494	0.000681668	0.006031728
GSE9988_ANTI_TREM1_VS_ANTI_TREM1_AND_LPS_MONOCYTE_UP	0.031002723	4.89868683	3.736727395	2.80E-06	2.46E-05		GSE24634_TEFF_VS_TCONV_DAY5_IN_CULTURE_DN	-0.03690397	-7.528598221	16.13322476	7.46E-12	6.53E-11		GSE41087_WT_VS_FOXP3_MUT_ANTI_CD3_CD28_STIM_CD4_TCELL_UP	0.024035472	3.473117903	-1.733434458	0.000697051	0.006078359
GSE2770_TGFB_AND_IL4_ACT_VS_ACT_CD4_TCELL_48H_DN	0.031865082	4.87884199	3.654515901	3.05E-06	2.66E-05		GSE2770_UNTREATED_VS_ACT_CD4_TCELL_2H_UP	-0.033340792	-7.527573593	16.12782728	7.50E-12	6.53E-11		GSE2405_0H_VS_12H_A_PHAGOCYTOPHILUM_STIM_NEUTROPHIL_UP	0.022520672	3.472993991	-1.733830406	0.000697346	0.006078359
GSE360_L_DONOVANI_VS_B_MALAYI_LOW_DOSE_DC_UP	0.028694235	4.85816103	3.56908584	3.33E-06	2.88E-05		GSE41867_DAY15_EFFECTOR_VS_DAY30_EXHAUSTED_CD8_TCELL_LCMV_CLONE13_UP	-0.030455112	-7.509837166	16.03444194	8.24E-12	7.13E-11		GSE7219_WT_VS_NIK_NFKB2_KO_DC_DN	0.015856244	3.464234425	-1.761790889	0.000718471	0.006207235
GSE37532_TREG_VS_TCONV_CD4_TCELL_FROM_VISCERAL_ADIPOSE_TISSUE_DN	-0.028196701	-4.845638247	3.517478173	3.52E-06	3.02E-05		GSE3039_CD4_TCELL_VS_B1_BCELL_UP	-0.031195302	-7.482533341	15.89085271	9.53E-12	8.19E-11		GSE3565_DUSP1_VS_WT_SPLENOCYTES_POST_LPS_INJECTION_DN	0.016256745	3.462485401	-1.767366727	0.00072276	0.006207235
GSE46606_IRF4HIGH_VS_WT_CD40L_IL2_IL5_DAY3_STIMULATED_BCELL_DN	0.026772664	4.843095872	3.507012065	3.56E-06	3.03E-05		GSE39820_CTRL_VS_TGFBETA1_IL6_IL23A_CD4_TCELL_UP	0.037857297	7.476689541	15.86014746	9.83E-12	8.38E-11		GSE11057_NAIVE_CD4_VS_PBMC_CD4_TCELL_DN	0.026678785	3.45887699	-1.778862832	0.000731686	0.006222384
HALLMARK_CHOLESTEROL_HOMEOSTASIS	0.034100271	4.827226806	3.441770676	3.80E-06	3.22E-05		KAECH_NAIVE_VS_MEMORY_CD8_TCELL_DN	-0.038231054	-7.465376659	15.80073303	1.04E-11	8.84E-11		GSE9988_LOW_LPS_VS_CTRL_TREATED_MONOCYTE_DN	0.015719965	3.456264926	-1.787178428	0.000738211	0.006222384
GSE16385_ROSIGLITAZONE_IL4_VS_IL4_ALONE_STIM_MACROPHAGE_12H_DN	-0.024871872	-4.811118021	3.375696182	4.07E-06	3.42E-05		GSE19198_1H_VS_24H_IL21_TREATED_TCELL_UP	-0.036392834	-7.437151827	15.65265528	1.21E-11	1.02E-10		HALLMARK_APOPTOSIS	0.01637539	3.455351508	-1.790085091	0.000740506	0.006222384
GSE2128_CTRL_VS_MIMETOPE_NEGATIVE_SELECTION_DP_THYMOCYTE_C57BL6_UP	0.029047592	4.773000961	3.21996359	4.79E-06	3.99E-05		GSE22886_CD8_VS_CD4_NAIVE_TCELL_DN	-0.034747324	-7.402372362	15.47050066	1.46E-11	1.22E-10		GSE22935_WT_VS_MYD88_KO_MACROPHAGE_48H_MBOVIS_BCG_STIM_DN	0.017099578	3.452696824	-1.798529149	0.000747214	0.006226276
GSE22886_NAIVE_VS_IGG_IGA_MEMORY_BCELL_DN	0.025115585	4.743545829	3.100216045	5.42E-06	4.49E-05		GSE10239_MEMORY_VS_KLRG1INT_EFF_CD8_TCELL_DN	0.030850499	7.398366471	15.44954237	1.49E-11	1.24E-10		GSE369_PRE_VS_POST_IL6_INJECTION_SOCS3_KO_LIVER_DN	0.020131184	3.446500778	-1.818216578	0.000763092	0.006226276
GSE22886_DAY0_VS_DAY1_MONOCYTE_IN_CULTURE_DN	0.031937849	4.722654203	3.015599471	5.92E-06	4.87E-05		GSE6269_E_COLI_VS_STAPH_AUREUS_INF_PBMC_DN	-0.062696299	-7.37092729	15.30610867	1.72E-11	1.41E-10		GSE7218_UNSTIM_VS_ANTIGEN_STIM_THROUGH_IGG_BCELL_DN	0.027903331	3.445818532	-1.820382557	0.00076486	0.006226276
GSE21380_TFH_VS_GERMINAL_CENTER_TFH_CD4_TCELL_UP	0.024812928	4.700185697	2.924890986	6.50E-06	5.31E-05		GSE10239_MEMORY_VS_KLRG1HIGH_EFF_CD8_TCELL_DN	0.034556356	7.370839528	15.30565026	1.73E-11	1.41E-10		GSE24634_TEFF_VS_TCONV_DAY5_IN_CULTURE_DN	0.01761438	3.444310681	-1.82516838	0.00076878	0.006226276
GSE12963_UNINF_VS_ENV_AND_NEF_DEFICIENT_HIV1_INF_CD4_TCELL_DN	-0.027514675	-4.672729733	2.814464374	7.29E-06	5.92E-05		GSE40274_CTRL_VS_FOXP3_AND_LEF1_TRANSDUCED_ACTIVATED_CD4_TCELL_UP	-0.037378887	-7.366570525	15.28335449	1.76E-11	1.43E-10		GSE360_L_DONOVANI_VS_B_MALAYI_LOW_DOSE_DC_DN	0.015878433	3.443717645	-1.827050163	0.000770327	0.006226276
GSE360_T_GONDII_VS_B_MALAYI_HIGH_DOSE_MAC_DN	0.031024276	4.664175695	2.780154516	7.56E-06	6.09E-05		GSE36826_WT_VS_IL1R_KO_SKIN_DN	-0.032780962	-7.350100278	15.19738491	1.93E-11	1.55E-10		GSE41176_WT_VS_TAK1_KO_ANTI_IGM_STIM_BCELL_6H_DN	0.014927696	3.441363313	-1.834518097	0.000776497	0.006226276
GSE7219_WT_VS_NIK_NFKB2_KO_DC_DN	-0.02602832	-4.640356029	2.684851419	8.35E-06	6.68E-05		GSE38681_WT_VS_LYL1_KO_LYMPHOID_PRIMED_MULTIPOTENT_PROGENITOR_UP	-0.029706545	-7.348717852	15.19017268	1.94E-11	1.55E-10		GSE6674_UNSTIM_VS_CPG_STIM_BCELL_UP	0.016216784	3.439915515	-1.839108393	0.000780315	0.006226276
GSE33292_DN3_THYMOCYTE_VS_TCF1_KO_TCELL_LYMPHOMA_UP	0.025901836	4.602391626	2.533677811	9.77E-06	7.72E-05		GSE16450_CTRL_VS_IFNA_12H_STIM_IMMATURE_NEURON_CELL_LINE_UP	0.029965049	7.347668559	15.1846988	1.95E-11	1.55E-10		GSE45739_UNSTIM_VS_ACD3_ACD28_STIM_WT_CD4_TCELL_UP	0.016410213	3.437393359	-1.84710113	0.000787007	0.006226276
GSE6269_HEALTHY_VS_FLU_INF_PBMC_DN	0.036190269	4.601918353	2.531798876	9.79E-06	7.72E-05		GSE2770_TGFB_AND_IL4_ACT_VS_ACT_CD4_TCELL_48H_DN	-0.038007975	-7.327876715	15.08151073	2.17E-11	1.71E-10		GSE3982_BCELL_VS_BASOPHIL_DN	0.014746078	3.436666459	-1.849403774	0.000788946	0.006226276
GSE19401_PAM2CSK4_VS_RETINOIC_ACID_AND_PAM2CSK4_STIM_FOLLICULAR_DC_DN	0.024594349	4.579074816	2.441273675	1.08E-05	8.39E-05		GSE2128_CTRL_VS_MIMETOPE_NEGATIVE_SELECTION_DP_THYMOCYTE_NOD_UP	-0.042350223	-7.321947995	15.05062282	2.23E-11	1.75E-10		GSE41867_NAIVE_VS_DAY6_LCMV_EFFECTOR_CD8_TCELL_UP	0.015022093	3.433467527	-1.859532395	0.000797531	0.006231651
GSE9006_TYPE_1_DIABETES_AT_DX_VS_4MONTH_POST_DX_PBMC_UP	0.042084947	4.578577775	2.439307595	1.08E-05	8.39E-05		GSE13485_DAY1_VS_DAY21_YF17D_VACCINE_PBMC_DN	0.047072044	7.274415057	14.80335948	2.87E-11	2.23E-10		GSE22611_NOD2_TRANSDUCED_VS_CTRL_HEK293T_STIMULATED_WITH_MDP_2H_UP	0.015351337	3.431348377	-1.866237818	0.000803267	0.006231651
GSE28726_NAIVE_CD4_TCELL_VS_NAIVE_VA24NEG_NKTCELL_DN	0.02374773	4.574675392	2.423876803	1.10E-05	8.46E-05		GSE15330_WT_VS_IKAROS_KO_GRANULOCYTE_MONOCYTE_PROGENITOR_DN	-0.029857417	-7.273458376	14.79838982	2.89E-11	2.23E-10		GSE37416_0H_VS_12H_F_TULARENSIS_LVS_NEUTROPHIL_UP	0.019525966	3.429919998	-1.870755554	0.000807155	0.006231651
GSE9988_LPS_VS_VEHICLE_TREATED_MONOCYTE_DN	0.038628742	4.573390283	2.418797312	1.10E-05	8.46E-05		GSE3039_ALPHAALPHA_VS_ALPHABETA_CD8_TCELL_UP	-0.037214757	-7.261487125	14.7362262	3.07E-11	2.36E-10		GSE7852_TREG_VS_TCONV_LN_UP	0.015504981	3.428525337	-1.875165124	0.000810968	0.006231651
GSE6269_HEALTHY_VS_STAPH_AUREUS_INF_PBMC_UP	-0.029945938	-4.57174564	2.412298236	1.11E-05	8.46E-05		GSE24574_BCL6_HIGH_TFH_VS_TCONV_CD4_TCELL_UP	-0.029800354	-7.256291854	14.70926196	3.16E-11	2.41E-10		GSE22886_DC_VS_MONOCYTE_DN	0.03729812	3.420830904	-1.899466075	0.000832311	0.006353854
GSE15330_LYMPHOID_MULTIPOTENT_VS_MEGAKARYOCYTE_ERYTHROID_PROGENITOR_IKAROS_KO_UP	-0.031097512	-4.542491142	2.296977164	1.25E-05	9.48E-05		GSE41867_DAY6_EFFECTOR_VS_DAY30_EXHAUSTED_CD8_TCELL_LCMV_CLONE13_UP	-0.033580336	-7.221427737	14.52852388	3.80E-11	2.88E-10		GSE19888_CTRL_VS_TCELL_MEMBRANES_ACT_MAST_CELL_PRETREAT_A3R_INH_DN	0.019192266	3.418629921	-1.906408937	0.000838513	0.00635963
GSE3039_CD4_TCELL_VS_B1_BCELL_UP	0.024269718	4.540820183	2.290406458	1.26E-05	9.48E-05		GSE21360_TERTIARY_VS_QUATERNARY_MEMORY_CD8_TCELL_UP	-0.042852053	-7.21212835	14.48037789	3.99E-11	3.00E-10		GSE19198_6H_VS_24H_IL21_TREATED_TCELL_DN	0.017928212	3.413420276	-1.922827545	0.000853365	0.006430515
GSE3337_4H_VS_16H_IFNG_IN_CD8POS_DC_DN	0.030329535	4.516407282	2.194608149	1.39E-05	0.000104095		GSE22886_CD4_TCELL_VS_BCELL_NAIVE_UP	-0.044147356	-7.195830515	14.39606274	4.34E-11	3.25E-10		GSE13522_CTRL_VS_T_CRUZI_Y_STRAIN_INF_SKIN_IFNAR_KO_UP	0.018080084	3.405478791	-1.947815445	0.00087648	0.006507251
GSE3982_CENT_MEMORY_CD4_TCELL_VS_NKCELL_DN	0.025398227	4.514040286	2.185339843	1.40E-05	0.000104436		GSE22886_NAIVE_CD4_TCELL_VS_NKCELL_UP	-0.035356781	-7.193800208	14.3855649	4.39E-11	3.26E-10		GSE37416_0H_VS_24H_F_TULARENSIS_LVS_NEUTROPHIL_UP	0.014447459	3.404553217	-1.950724593	0.000879212	0.006507251
GSE40274_CTRL_VS_GATA1_TRANSDUCED_ACTIVATED_CD4_TCELL_UP	0.029595715	4.498437016	2.124331758	1.50E-05	0.000110587		GSE9988_ANTI_TREM1_AND_LPS_VS_CTRL_TREATED_MONOCYTES_DN	-0.032555212	-7.153044189	14.17510381	5.43E-11	4.02E-10		GSE21670_UNTREATED_VS_TGFB_TREATED_STAT3_KO_CD4_TCELL_DN	0.014753634	3.40419818	-1.951840328	0.000880262	0.006507251
GSE15324_NAIVE_VS_ACTIVATED_CD8_TCELL_UP	0.023649067	4.48335662	2.065514769	1.59E-05	0.000116839		GSE9006_TYPE_1_DIABETES_AT_DX_VS_4MONTH_POST_DX_PBMC_UP	-0.051973157	-7.118394459	13.99658437	6.51E-11	4.78E-10		GSE21360_NAIVE_VS_PRIMARY_MEMORY_CD8_TCELL_DN	0.021455568	3.400182148	-1.964454251	0.000892222	0.00655179
GSE45365_NK_CELL_VS_CD8_TCELL_MCMV_INFECTION_DN	0.023615524	4.437781321	1.888641523	1.91E-05	0.000139629		GSE24634_TREG_VS_TCONV_POST_DAY5_IL4_CONVERSION_DN	-0.059304166	-7.096052616	13.88167825	7.32E-11	5.34E-10		GSE29618_BCELL_VS_PDC_UP	0.023004152	3.398423888	-1.969972829	0.000897505	0.00655179
GSE15330_HSC_VS_MEGAKARYOCYTE_ERYTHROID_PROGENITOR_UP	-0.0297686	-4.435354969	1.879262359	1.93E-05	0.000140126		GSE9988_LPS_VS_CTRL_TREATED_MONOCYTE_DN	-0.032275814	-7.081445328	13.80663781	7.90E-11	5.73E-10		GSE45365_NK_CELL_VS_CD8_TCELL_MCMV_INFECTION_DN	0.014667999	3.390432605	-1.995024592	0.000921893	0.00666825
GSE36826_WT_VS_IL1R_KO_SKIN_STAPH_AUREUS_INF_DN	0.025366301	4.419409872	1.817720052	2.06E-05	0.000148498		GSE4590_SMALL_VS_VPREB_POS_LARGE_PRE_BCELL_UP	0.030141737	7.062909287	13.71151331	8.70E-11	6.27E-10		GSE24634_TREG_VS_TCONV_POST_DAY5_IL4_CONVERSION_UP	-0.018847372	-3.389468318	-1.998044179	0.000924877	0.00666825
GSE3982_BASOPHIL_VS_TH2_UP	-0.023638807	-4.40280112	1.753790422	2.20E-05	0.000157772		GSE16697_CD4_TCELL_VS_TFH_CD4_TCELL_UP	-0.029128773	-7.045446311	13.62199719	9.53E-11	6.83E-10		GSE12392_WT_VS_IFNAR_KO_CD8A_NEG_SPLEEN_DC_UP	0.020907396	3.380204599	-2.027016041	0.000954012	0.006836114
HALLMARK_HYPOXIA	0.023962024	4.397072027	1.731779592	2.25E-05	0.000160455		GSE7460_CD8_TCELL_VS_TREG_ACT_DN	0.031217518	7.023196757	13.50808851	1.07E-10	7.62E-10		GSE9988_LPS_VS_CTRL_TREATED_MONOCYTE_DN	0.015822568	3.377231211	-2.036301067	0.000963545	0.00686232
GSE18893_TCONV_VS_TREG_24H_CULTURE_UP	0.026371107	4.385584772	1.687710249	2.36E-05	0.000166993		GSE3982_DC_VS_BASOPHIL_UP	-0.033213862	-7.017521522	13.47905951	1.10E-10	7.80E-10		GSE25677_MPL_VS_R848_STIM_BCELL_DN	0.017190474	3.369490101	-2.060442109	0.000988782	0.006927287
GSE19888_ADENOSINE_A3R_INH_PRETREAT_AND_ACT_BY_A3R_VS_A3R_INH_AND_TCELL_MEMBRANES_ACT_MAST_CELL_UP	-0.030531009	-4.382396923	1.675495647	2.39E-05	0.000168118		GSE22196_HEALTHY_VS_OBESE_MOUSE_SKIN_GAMMADELTA_TCELL_UP	-0.035021715	-7.015650582	13.46949191	1.11E-10	7.83E-10		GSE9988_LOW_LPS_VS_ANTI_TREM1_AND_LPS_MONOCYTE_UP	0.021052909	3.368709993	-2.06287233	0.00099136	0.006927287
HALLMARK_MITOTIC_SPINDLE	-0.024407329	-4.35055852	1.55386571	2.71E-05	0.000189178		GSE43863_TH1_VS_TFH_MEMORY_CD4_TCELL_DN	-0.033778615	-7.004078169	13.41033855	1.18E-10	8.26E-10		GSE15767_MED_VS_SCS_MAC_LN_UP	0.029309051	3.366692253	-2.069155881	0.000998055	0.006927287
GSE37534_UNTREATED_VS_GW1929_TREATED_CD4_TCELL_PPARG1_AND_FOXP3_TRASDUCED_DN	-0.023366713	-4.349821969	1.551059736	2.72E-05	0.000189178		GSE360_T_GONDII_VS_B_MALAYI_LOW_DOSE_DC_DN	-0.03416878	-6.977539417	13.27485041	1.36E-10	9.42E-10		GSE37533_UNTREATED_VS_PIOGLIZATONE_TREATED_CD4_TCELL_PPARG1_AND_FOXP3_TRASDUCED_DN	0.018659569	3.365845414	-2.071792124	0.001000878	0.006927287
GSE21678_WT_VS_FOXO1_FOXO3_KO_TREG_DN	0.025933588	4.31754801	1.428457001	3.09E-05	0.000213774		GSE21774_CD62L_POS_CD56_BRIGHT_VS_CD62L_NEG_CD56_DIM_NK_CELL_UP	-0.048837213	-6.973750129	13.25552403	1.38E-10	9.55E-10		GSE36826_NORMAL_VS_STAPH_AUREUS_INF_SKIN_UP	0.01443491	3.365413146	-2.073137579	0.001002322	0.006927287
GSE22140_HEALTHY_VS_ARTHRITIC_GERMFREE_MOUSE_CD4_TCELL_UP	0.022684232	4.314462874	1.416772922	3.13E-05	0.000214438		GSE21033_1H_VS_12H_POLYIC_STIM_DC_DN	0.031125706	6.962393207	13.19762936	1.47E-10	1.00E-09		GSE360_CTRL_VS_T_GONDII_DC_UP	0.014632823	3.362253262	-2.082968438	0.001012934	0.006935457
GSE18281_CORTICAL_VS_MEDULLARY_THYMOCYTE_UP	0.032954422	4.312798632	1.410472676	3.15E-05	0.000214438		GSE18281_CORTICAL_VS_MEDULLARY_THYMOCYTE_UP	-0.042157686	-6.96228249	13.19706517	1.47E-10	1.00E-09		GSE40274_FOXP3_VS_FOXP3_AND_PBX1_TRANSDUCED_ACTIVATED_CD4_TCELL_UP	0.015099968	3.361529685	-2.085218499	0.001015379	0.006935457
GSE22140_GERMFREE_VS_SPF_MOUSE_CD4_TCELL_DN	0.03338575	4.312320173	1.408661733	3.16E-05	0.000214438		GSE22601_IMMATURE_CD4_SINGLE_POSITIVE_VS_CD8_SINGLE_POSITIVE_THYMOCYTE_UP	-0.031591969	-6.953307634	13.15134447	1.54E-10	1.04E-09		GSE27241_CTRL_VS_DIGOXIN_TREATED_CD4_TCELL_IN_TH17_POLARIZING_CONDITIONS_UP	0.0164293	3.358915418	-2.093344518	0.001024259	0.006955434
GSE7831_CPG_VS_INFLUENZA_STIM_PDC_1H_DN	0.025421332	4.301114668	1.366292543	3.30E-05	0.000222859		GSE43863_DAY6_EFF_VS_DAY150_MEM_LY6C_INT_CXCR5POS_CD4_TCELL_UP	-0.032942885	-6.949531571	13.13211609	1.57E-10	1.06E-09		GSE6269_FLU_VS_E_COLI_INF_PBMC_UP	0.014869019	3.355582515	-2.103696589	0.001035685	0.006984548
GSE6259_FLT3L_INDUCED_DEC205_POS_DC_VS_CD8_TCELL_UP	0.025037513	4.29719995	1.351510086	3.35E-05	0.000225031		GSE22886_TCELL_VS_BCELL_NAIVE_UP	-0.038845164	-6.942902676	13.09837217	1.62E-10	1.09E-09		GSE12845_IGD_POS_VS_NEG_BLOOD_BCELL_UP	0.014315522	3.353878239	-2.108986765	0.001041574	0.006984548
GSE21360_NAIVE_VS_QUATERNARY_MEMORY_CD8_TCELL_UP	-0.029272536	-4.287506351	1.314949395	3.48E-05	0.000232469		GSE26495_NAIVE_VS_PD1LOW_CD8_TCELL_DN	-0.042861696	-6.938131662	13.0740948	1.66E-10	1.11E-09		GSE11057_NAIVE_VS_MEMORY_CD4_TCELL_DN	0.017877662	3.352463498	-2.113376489	0.001046486	0.006984548
HALLMARK_XENOBIOTIC_METABOLISM	0.024893015	4.277695966	1.278011469	3.62E-05	0.000240258		GSE26030_TH1_VS_TH17_DAY15_POST_POLARIZATION_DN	-0.045522079	-6.937302086	13.06987427	1.67E-10	1.11E-09		GSE2770_UNTREATED_VS_IL4_TREATED_ACT_CD4_TCELL_48H_DN	-0.015496974	-3.345870877	-2.133811806	0.001069664	0.007098678
GSE3982_EFF_MEMORY_CD4_TCELL_VS_NKCELL_DN	0.025491741	4.259821058	1.210873059	3.88E-05	0.000256293		GSE36826_WT_VS_IL1R_KO_SKIN_STAPH_AUREUS_INF_DN	-0.031600903	-6.926647495	13.01568892	1.76E-10	1.16E-09		GSE37532_TREG_VS_TCONV_CD4_TCELL_FROM_LN_UP	-0.01623948	-3.33691423	-2.161520642	0.001101922	0.007241269
GSE38304_MYC_NEG_VS_POS_GC_BCELL_UP	-0.023048641	-4.256150025	1.197110866	3.94E-05	0.000258551		GSE360_T_GONDII_VS_B_MALAYI_HIGH_DOSE_DC_DN	-0.028647087	-6.884835678	12.80342131	2.19E-10	1.44E-09		GSE32164_RESTING_DIFFERENTIATED_VS_ALTERNATIVELY_ACT_M2_MACROPHAGE_DN	0.017018326	3.33640836	-2.163083764	0.001103771	0.007241269
GSE24634_IL4_VS_CTRL_TREATED_NAIVE_CD4_TCELL_DAY5_UP	0.044992056	4.249522317	1.172287202	4.04E-05	0.000262615		GSE22103_UNSTIM_VS_LPS_STIM_NEUTROPHIL_DN	-0.029654145	-6.880512066	12.7815055	2.24E-10	1.46E-09		GSE41867_DAY6_VS_DAY8_LCMV_ARMSTRONG_EFFECTOR_CD8_TCELL_DN	-0.014074592	-3.332893432	-2.173939263	0.001116698	0.007241269
GSE9650_NAIVE_VS_EFF_CD8_TCELL_DN	0.031296117	4.249323709	1.171543778	4.05E-05	0.000262615		GSE40274_CTRL_VS_IRF4_TRANSDUCED_ACTIVATED_CD4_TCELL_UP	-0.031689366	-6.866177327	12.70889057	2.41E-10	1.56E-09		GSE14415_INDUCED_TREG_VS_FOXP3_KO_INDUCED_TREG_IL2_CULTURE_DN	0.014277654	3.331727726	-2.177537295	0.001121016	0.007241269
GSE2405_S_AUREUS_VS_A_PHAGOCYTOPHILUM_NEUTROPHIL_UP	0.028407526	4.233040609	1.110682888	4.31E-05	0.000278352		GSE21380_NON_TFH_VS_GERMINAL_CENTER_TFH_CD4_TCELL_DN	0.033316479	6.863365078	12.69465297	2.44E-10	1.58E-09		GSE13522_CTRL_VS_T_CRUZI_Y_STRAIN_INF_SKIN_BALBC_MOUSE_DN	0.015715926	3.330819547	-2.180339715	0.001124391	0.007241269
GSE19198_CTRL_VS_IL21_TREATED_TCELL_6H_UP	0.025115699	4.213175157	1.036672209	4.66E-05	0.000299142		GSE360_DC_VS_MAC_T_GONDII_DN	-0.047696409	-6.848850378	12.6212127	2.63E-10	1.69E-09		GSE360_T_GONDII_VS_B_MALAYI_HIGH_DOSE_DC_DN	0.014171638	3.329345576	-2.184886663	0.001129889	0.007241269
GSE23984_CTRL_VS_HYPOCALEMIC_VITAMIND_ANALOG_TCELL_UP	0.022302238	4.19843714	0.981935199	4.94E-05	0.000315073		GSE16266_CTRL_VS_LPS_STIM_MEF_UP	-0.035744745	-6.84015106	12.57723159	2.75E-10	1.76E-09		GSE24634_TREG_VS_TCONV_POST_DAY5_IL4_CONVERSION_DN	0.028470663	3.326837845	-2.192618681	0.001139301	0.007241269
GSE22886_NAIVE_VS_IGM_MEMORY_BCELL_DN	0.027712554	4.179634389	0.912313818	5.31E-05	0.000337089		GSE2405_HEAT_KILLED_LYSATE_VS_LIVE_A_PHAGOCYTOPHILUM_STIM_NEUTROPHIL_24H_UP	-0.040056795	-6.837026825	12.56144283	2.80E-10	1.78E-09		GSE11057_NAIVE_VS_EFF_MEMORY_CD4_TCELL_DN	0.01905018	3.326453997	-2.193801755	0.001140748	0.007241269
GSE24574_NAIVE_VS_TCONV_CD4_TCELL_UP	0.023179095	4.162294142	0.848319095	5.68E-05	0.000358542		GSE25088_WT_VS_STAT6_KO_MACROPHAGE_ROSIGLITAZONE_AND_IL4_STIM_DN	-0.028946009	-6.823825786	12.49476703	2.99E-10	1.89E-09		GSE24142_EARLY_THYMIC_PROGENITOR_VS_DN3_THYMOCYTE_FETAL_UP	0.014349872	3.320955311	-2.210736827	0.001161667	0.007275401
GSE18281_SUBCAPSULAR_VS_PERIMEDULLARY_CORTICAL_REGION_OF_THYMUS_DN	-0.022398043	-4.115482392	0.676577137	6.80E-05	0.000427052		GSE9988_ANTI_TREM1_VS_ANTI_TREM1_AND_LPS_MONOCYTE_UP	-0.034962927	-6.81507392	12.45059666	3.13E-10	1.97E-09		GSE36826_WT_VS_IL1R_KO_SKIN_UP	0.019259285	3.320221695	-2.21299446	0.001164485	0.007275401
GSE34205_HEALTHY_VS_FLU_INF_INFANT_PBMC_DN	0.030920481	4.113636286	0.669834765	6.85E-05	0.000427786		GSE19198_6H_VS_24H_IL21_TREATED_TCELL_UP	-0.031769195	-6.806149096	12.40558101	3.28E-10	2.05E-09		HALLMARK_IL2_STAT5_SIGNALING	0.017709959	3.32010433	-2.213355599	0.001164936	0.007275401
HALLMARK_COAGULATION	0.030329171	4.110660953	0.658973115	6.93E-05	0.000430392		GSE24634_TEFF_VS_TCONV_DAY7_IN_CULTURE_DN	-0.058705898	-6.797096529	12.35994964	3.43E-10	2.13E-09		GSE27241_CTRL_VS_DIGOXIN_TREATED_CD4_TCELL_IN_TH17_POLARIZING_CONDITIONS_DN	0.015332853	3.318521259	-2.218225761	0.001171041	0.007275401
GSE23568_CTRL_TRANSDUCED_VS_WT_CD8_TCELL_DN	0.028602421	4.104237617	0.635544941	7.10E-05	0.00043878		GSE21360_NAIVE_VS_SECONDARY_MEMORY_CD8_TCELL_UP	-0.047831221	-6.772147044	12.23433624	3.90E-10	2.41E-09		GSE3039_NKT_CELL_VS_ALPHAALPHA_CD8_TCELL_DN	0.020643702	3.31516184	-2.228554187	0.001184095	0.007317579
GSE360_DC_VS_MAC_T_GONDII_DN	0.035973499	4.087095571	0.57316014	7.58E-05	0.000466034		GSE3982_DC_VS_TH2_UP	-0.051319105	-6.770206936	12.2245776	3.94E-10	2.42E-09		GSE11057_NAIVE_VS_CENT_MEMORY_CD4_TCELL_DN	0.018268062	3.312394523	-2.237055571	0.00119495	0.007345796
GSE21774_CD56_BRIGHT_VS_DIM_CD62L_POSITIVE_NK_CELL_UP	-0.032337232	-4.082268671	0.555630042	7.72E-05	0.000472213		GSE9988_ANTI_TREM1_VS_LPS_MONOCYTE_UP	-0.037672343	-6.756585694	12.15610121	4.23E-10	2.58E-09		GSE23114_PERITONEAL_CAVITY_B1A_BCELL_VS_SPLEEN_BCELL_IN_SLE2C1_MOUSE_UP	0.014031594	3.302217783	-2.268267558	0.001235674	0.007537036
GSE21678_WT_VS_FOXO1_FOXO3_KO_TREG_UP	-0.024491733	-4.073506679	0.523849578	7.98E-05	0.000485708		GSE5542_UNTREATED_VS_IFNA_TREATED_EPITHELIAL_CELLS_24H_UP	-0.031467579	-6.740313943	12.07438707	4.59E-10	2.79E-09		GSE3982_MAST_CELL_VS_NKCELL_DN	0.016143449	3.301324521	-2.271003306	0.00123931	0.007537036
GSE1460_INTRATHYMIC_T_PROGENITOR_VS_NAIVE_CD4_TCELL_CORD_BLOOD_UP	-0.026006739	-4.064328007	0.49061444	8.27E-05	0.000500371		GSE44732_UNSTIM_VS_IL27_STIM_IMATURE_DC_DN	-0.034751685	-6.72559574	12.00055641	4.95E-10	3.00E-09		GSE11057_CD4_CENT_MEM_VS_PBMC_DN	0.03910137	3.298762642	-2.27884597	0.001249793	0.007537036
GSE43863_TFH_VS_LY6C_LOW_CXCR5NEG_EFFECTOR_CD4_TCELL_DN	0.022429594	4.048988181	0.435199996	8.76E-05	0.000527658		GSE23925_DARK_ZONE_VS_NAIVE_BCELL_DN	-0.030081181	-6.724228174	11.99370027	4.99E-10	3.00E-09		GSE46242_CTRL_VS_EGR2_DELETED_ANERGIC_TH1_CD4_TCELL_UP	0.015188274	3.298257175	-2.280392744	0.001251871	0.007537036
GSE40443_INDUCED_VS_TOTAL_TREG_DN	0.021522922	4.03113799	0.370921756	9.38E-05	0.000561674		GSE21546_SAP1A_KO_VS_SAP1A_KO_AND_ELK1_KO_ANTI_CD3_STIM_DP_THYMOCYTES_DN	-0.038684476	-6.722911147	11.98709814	5.02E-10	3.01E-09		GSE6259_DEC205_POS_DC_VS_CD8_TCELL_DN	0.013895363	3.295723473	-2.288143074	0.001262336	0.007561069
GSE6269_FLU_VS_STAPH_AUREUS_INF_PBMC_UP	-0.023262423	-4.021401269	0.335953076	9.73E-05	0.000579752		GSE22886_IGM_MEMORY_BCELL_VS_BM_PLASMA_CELL_DN	-0.027898857	-6.710799509	11.92641304	5.34E-10	3.18E-09		GSE16385_ROSIGLITAZONE_IL4_VS_IL4_ALONE_STIM_MACROPHAGE_12H_UP	0.017981987	3.29251552	-2.297948632	0.001275703	0.007564036
GSE43863_TH1_VS_LY6C_INT_CXCR5POS_MEMORY_CD4_TCELL_DN	0.025847545	4.019377591	0.328693457	9.80E-05	0.000581233		GSE360_CTRL_VS_T_GONDII_DC_UP	-0.0287668	-6.707943219	11.91210939	5.42E-10	3.21E-09		GSE16266_LPS_VS_HEATSHOCK_AND_LPS_STIM_MEF_UP	0.015113879	3.292496391	-2.298007075	0.001275783	0.007564036
GSE9988_LOW_LPS_VS_VEHICLE_TREATED_MONOCYTE_DN	0.032350899	3.9970134	0.248655259	0.000106651	0.000628461		GSE27241_WT_VS_RORGT_KO_TH17_POLARIZED_CD4_TCELL_TREATED_WITH_DIGOXIN_DN	-0.029715276	-6.703581769	11.89027395	5.54E-10	3.27E-09		GSE24634_TEFF_VS_TCONV_DAY5_IN_CULTURE_UP	-0.022524484	-3.282474252	-2.328588859	0.001318404	0.007753837
GSE42724_MEMORY_VS_B1_BCELL_DN	0.027061128	3.995957706	0.244885696	0.000107075	0.000628461		GSE24634_IL4_VS_CTRL_TREATED_NAIVE_CD4_TCELL_DAY3_DN	-0.054125705	-6.69127614	11.82870352	5.90E-10	3.46E-09		GSE22886_NAIVE_VS_IGM_MEMORY_BCELL_DN	0.017571092	3.281856702	-2.33047068	0.001321073	0.007753837
GSE36891_UNSTIM_VS_POLYIC_TLR3_STIM_PERITONEAL_MACROPHAGE_UP	0.029057677	3.985900264	0.209012663	0.000111198	0.000649182		GSE22886_NAIVE_CD4_TCELL_VS_MEMORY_TCELL_DN	0.027788123	6.681057534	11.77761728	6.21E-10	3.63E-09		GSE21360_SECONDARY_VS_TERTIARY_MEMORY_CD8_TCELL_UP	-0.014017687	-3.279129295	-2.338778142	0.001332922	0.007784266
GSE40274_CTRL_VS_IRF4_TRANSDUCED_ACTIVATED_CD4_TCELL_UP	0.023367463	3.984657919	0.204586355	0.000111717	0.000649182		GSE11961_MARGINAL_ZONE_BCELL_VS_MEMORY_BCELL_DAY40_UP	-0.029916741	-6.67517603	11.74823098	6.40E-10	3.72E-09		GSE33425_CD8_ALPHAALPHA_VS_ALPHABETA_CD161_HIGH_TCELL_UP	0.013853697	3.275653075	-2.349357936	0.001348168	0.007834131
GSE24671_CTRL_VS_SENDAI_VIRUS_INFECTED_MOUSE_SPLENOCYTES_UP	-0.021538305	-3.972841973	0.1625417	0.000116776	0.000675222		GSE30962_PRIMARY_VS_SECONDARY_CHRONIC_LCMV_INF_CD8_TCELL_DN	-0.02840309	-6.671397859	11.72936043	6.52E-10	3.77E-09		GSE26488_WT_VS_VP16_TRANSGENIC_HDAC7_KO_DOUBLE_POSITIVE_THYMOCYTE_DN	0.014479522	3.266374455	-2.377550555	0.001389662	0.008000129
GSE6269_E_COLI_VS_STAPH_AUREUS_INF_PBMC_UP	-0.023983303	-3.969373646	0.150218923	0.000118302	0.000680676		GSE24142_EARLY_THYMIC_PROGENITOR_VS_DN3_THYMOCYTE_UP	-0.04001237	-6.663172766	11.68829727	6.80E-10	3.91E-09		GSE16385_ROSIGLITAZONE_IL4_VS_IFNG_TNF_STIM_MACROPHAGE_UP	0.019183121	3.266204516	-2.378066271	0.001390433	0.008000129
GSE9650_NAIVE_VS_MEMORY_CD8_TCELL_DN	0.026647683	3.966843473	0.141234679	0.000119428	0.000683782		GSE9650_NAIVE_VS_EFF_CD8_TCELL_DN	-0.039212173	-6.652079333	11.63295353	7.20E-10	4.12E-09		GSE14000_4H_VS_16H_LPS_DC_TRANSLATED_RNA_UP	0.018081288	3.263771284	-2.385447955	0.001401516	0.008024367
GSE6269_E_COLI_VS_STAPH_AUREUS_INF_PBMC_DN	0.043581863	3.960100136	0.117312093	0.000122477	0.000697819		GSE22886_NAIVE_BCELL_VS_MONOCYTE_DN	-0.080759745	-6.646578225	11.60552601	7.40E-10	4.22E-09		GSE23505_UNTREATED_VS_4DAY_IL6_IL1_IL23_TREATED_CD4_TCELL_DN	0.014998553	3.260299971	-2.395970773	0.00141747	0.00807612
GSE23114_PERITONEAL_CAVITY_B1A_BCELL_VS_SPLEEN_BCELL_IN_SLE2C1_MOUSE_UP	0.020896053	3.952582988	0.090681998	0.000125963	0.000714199		GSE1740_UNSTIM_VS_IFNA_STIMULATED_MCSF_IFNG_DERIVED_MACROPHAGE_UP	-0.02764737	-6.63870207	11.56627641	7.70E-10	4.37E-09		GSE14415_ACT_VS_CTRL_NATURAL_TREG_UP	-0.013833481	-3.258129497	-2.402545436	0.001427531	0.00809396
GSE19888_ADENOSINE_A3R_ACT_VS_TCELL_MEMBRANES_ACT_IN_MAST_CELL_UP	0.025783429	3.948767321	0.077179893	0.000127769	0.000720937		GSE45365_NK_CELL_VS_CD11B_DC_MCMV_INFECTION_DN	-0.031849071	-6.634150156	11.54360313	7.88E-10	4.44E-09		GSE30083_SP2_VS_SP4_THYMOCYTE_DN	0.019635022	3.252175978	-2.420560351	0.00145547	0.008212509
GSE40068_CXCR5POS_BCL6POS_TFH_VS_CXCR5NEG_BCL6NEG_CD4_TCELL_DN	-0.023072742	-3.946904298	0.070591132	0.000128659	0.000722472		GSE21360_NAIVE_VS_PRIMARY_MEMORY_CD8_TCELL_UP	-0.040966809	-6.633599107	11.54085885	7.90E-10	4.44E-09		GSE21063_CTRL_VS_ANTI_IGM_STIM_BCELL_8H_UP	0.016425107	3.246613263	-2.43736739	0.001482036	0.008304786
GSE24726_WT_VS_E2_2_KO_PDC_DN	0.022452956	3.905147916	-0.076441703	0.000150243	0.000839638		GSE37605_C57BL6_VS_NOD_FOXP3_FUSION_GFP_TREG_DN	-0.03494633	-6.628570434	11.51582077	8.11E-10	4.53E-09		GSE29164_UNTREATED_VS_CD8_TCELL_TREATED_MELANOMA_DAY3_DN	0.015136164	3.245781893	-2.439877167	0.001486045	0.008304786
GSE22140_HEALTHY_VS_ARTHRITIC_GERMFREE_MOUSE_CD4_TCELL_DN	0.036372386	3.901785963	-0.088226163	0.000152124	0.000846097		GSE37416_12H_VS_24H_F_TULARENSIS_LVS_NEUTROPHIL_UP	-0.033430212	-6.616705814	11.45678332	8.61E-10	4.79E-09		GSE2405_S_AUREUS_VS_A_PHAGOCYTOPHILUM_NEUTROPHIL_UP	0.017614981	3.243073413	-2.448049852	0.001499176	0.008338271
GSE21774_CD62L_POS_CD56_DIM_VS_CD62L_NEG_CD56_DIM_NK_CELL_DN	0.034148622	3.89791662	-0.101779218	0.000154315	0.00085422		GSE7218_UNSTIM_VS_ANTIGEN_STIM_THROUGH_IGG_BCELL_DN	-0.053419665	-6.61364645	11.44156865	8.74E-10	4.84E-09		GSE46606_IRF4MID_VS_WT_CD40L_IL2_IL5_DAY3_STIMULATED_BCELL_DN	0.015582329	3.237307695	-2.465428231	0.001527488	0.008409444
GSE360_CTRL_VS_L_DONOVANI_DC_DN	0.022355091	3.882130806	-0.156961564	0.000163573	0.000901193		GSE1460_INTRATHYMIC_T_PROGENITOR_VS_NAIVE_CD4_TCELL_CORD_BLOOD_UP	0.033676528	6.602009329	11.3837275	9.27E-10	5.11E-09		GSE21033_1H_VS_12H_POLYIC_STIM_DC_UP	0.014313432	3.235009445	-2.472348017	0.001538912	0.008409444
GSE7400_CTRL_VS_CSF3_IN_VIVO_TREATED_PBMC_DN	0.02699934	3.879121249	-0.167461924	0.000165397	0.000906964		GSE28726_NAIVE_VS_ACTIVATED_CD4_TCELL_UP	-0.03033238	-6.577654964	11.26284088	1.05E-09	5.75E-09		GSE11057_CD4_EFF_MEM_VS_PBMC_DN	0.035418853	3.234616981	-2.473529265	0.001540871	0.008409444
GSE2405_HEAT_KILLED_LYSATE_VS_LIVE_A_PHAGOCYTOPHILUM_STIM_NEUTROPHIL_24H_UP	0.028717261	3.853126296	-0.25788948	0.000181976	0.000993215		GSE13522_WT_VS_IFNAR_KO_SKIN_DN	-0.033319166	-6.575163142	11.25048493	1.06E-09	5.80E-09		GSE3982_DC_VS_TH2_UP	0.024852086	3.233626979	-2.476508455	0.001545823	0.008409444
GSE43863_LY6C_INT_CXCR5POS_VS_LY6C_LOW_CXCR5NEG_EFFECTOR_CD4_TCELL_DN	0.020601704	3.835371996	-0.319372791	0.000194195	0.001054976		HALLMARK_XENOBIOTIC_METABOLISM	-0.030684615	-6.5706627	11.22817498	1.09E-09	5.90E-09		GSE7219_UNSTIM_VS_LPS_AND_ANTI_CD40_STIM_DC_UP	0.016703892	3.233198257	-2.477798359	0.001547971	0.008409444
GSE3039_CD4_TCELL_VS_B1_BCELL_DN	0.030278132	3.833046097	-0.327410649	0.000195853	0.001056049		GSE39110_UNTREATED_VS_IL2_TREATED_CD8_TCELL_DAY6_POST_IMMUNIZATION_UP	-0.033797223	-6.558634633	11.1685861	1.15E-09	6.24E-09		GSE18893_TCONV_VS_TREG_2H_TNF_STIM_DN	0.020217208	3.229262491	-2.489633149	0.001567828	0.008477885
GSE9988_ANTI_TREM1_AND_LPS_VS_VEHICLE_TREATED_MONOCYTES_DN	0.033074116	3.832559515	-0.329091692	0.000196201	0.001056049		GSE360_L_DONOVANI_VS_B_MALAYI_LOW_DOSE_DC_DN	-0.030048002	-6.555756674	11.15433638	1.17E-09	6.31E-09		GSE37416_0H_VS_48H_F_TULARENSIS_LVS_NEUTROPHIL_UP	0.016188486	3.21861638	-2.521584243	0.001622735	0.00867807
GSE19888_CTRL_VS_A3R_INHIBITOR_TREATED_MAST_CELL_DN	-0.028901538	-3.824159934	-0.358083727	0.000202309	0.001083932		GSE22140_GERMFREE_VS_SPF_MOUSE_CD4_TCELL_UP	-0.045181408	-6.554607674	11.14864818	1.18E-09	6.31E-09		GSE360_L_DONOVANI_VS_M_TUBERCULOSIS_MAC_DN	0.014590774	3.218579025	-2.521696194	0.001622931	0.00867807
GSE40274_CTRL_VS_FOXP3_AND_XBP1_TRANSDUCED_ACTIVATED_CD4_TCELL_DN	0.027010384	3.820399207	-0.37104783	0.000205102	0.001093879		GSE6259_33D1_POS_VS_DEC205_POS_FLT3L_INDUCED_SPLENIC_DC_UP	-0.036668791	-6.552386885	11.13765544	1.19E-09	6.33E-09		GSE26030_UNSTIM_VS_RESTIM_TH1_DAY5_POST_POLARIZATION_DN	0.015737368	3.217186894	-2.52586756	0.001630242	0.00867807
GSE8621_UNSTIM_VS_LPS_PRIMED_AND_LPS_STIM_MACROPHAGE_UP	0.021620749	3.816619551	-0.384066927	0.000207946	0.001104006		GSE42724_MEMORY_VS_B1_BCELL_DN	-0.035382645	-6.55209321	11.13620191	1.19E-09	6.33E-09		GSE17721_12H_VS_24H_LPS_BMDC_UP	0.013903371	3.216366013	-2.528326515	0.001634568	0.00867807
GSE17974_IL4_AND_ANTI_IL12_VS_UNTREATED_6H_ACT_CD4_TCELL_DN	-0.02188057	-3.789103964	-0.478534351	0.000229808	0.001214551		GSE18281_SUBCAPSULAR_VS_CENTRAL_CORTICAL_REGION_OF_THYMUS_DN	-0.03698721	-6.549721785	11.12446588	1.21E-09	6.38E-09		GSE25088_WT_VS_STAT6_KO_MACROPHAGE_IL4_STIM_UP	0.014850633	3.214034821	-2.535306699	0.001646911	0.008704035
GSE19198_6H_VS_24H_IL21_TREATED_TCELL_UP	0.02249373	3.781017371	-0.506193458	0.000236637	0.001245009		HALLMARK_COAGULATION	-0.038596445	-6.531761327	11.03565026	1.32E-09	6.95E-09		GSE25677_MPL_VS_R848_STIM_BCELL_UP	0.017891455	3.210129605	-2.546990233	0.001667782	0.008774635
GSE21774_CD62L_POS_CD56_BRIGHT_VS_CD62L_NEG_CD56_DIM_NK_CELL_UP	0.033844561	3.773577333	-0.53159925	0.00024309	0.001270765		GSE10856_CTRL_VS_TNFRSF6B_IN_MACROPHAGE_UP	-0.030789134	-6.524409596	10.99933103	1.37E-09	7.18E-09		HALLMARK_INFLAMMATORY_RESPONSE	0.02903027	3.207651872	-2.554396763	0.001681151	0.008805311
GSE17301_CTRL_VS_48H_ACD3_ACD28_STIM_CD8_TCELL_DN	0.028275753	3.772873974	-0.533998961	0.000243708	0.001270765		GSE19401_NAIVE_VS_IMMUNIZED_MOUSE_PLN_FOLLICULAR_DC_UP	-0.038034965	-6.521684219	10.98587231	1.39E-09	7.25E-09		GSE3337_4H_VS_16H_IFNG_IN_CD8POS_DC_DN	0.017583336	3.205894543	-2.559646876	0.001690694	0.008815759
GSE21033_1H_VS_24H_POLYIC_STIM_DC_UP	-0.019904019	-3.756355533	-0.590253051	0.000258673	0.001342798		GSE21774_CD62L_POS_CD56_DIM_VS_CD62L_NEG_CD56_DIM_NK_CELL_DN	-0.045518708	-6.518149632	10.96842171	1.42E-09	7.35E-09		GOLDRATH_NAIVE_VS_MEMORY_CD8_TCELL_DN	0.019052063	3.199991198	-2.577265422	0.00172312	0.008926908
GSE26030_UNSTIM_VS_RESTIM_TH1_DAY5_POST_POLARIZATION_DN	0.022895384	3.743333346	-0.63446059	0.00027108	0.001400977		GSE17301_CTRL_VS_48H_ACD3_ACD28_STIM_CD8_TCELL_DN	-0.038757471	-6.51103436	10.93330749	1.47E-09	7.58E-09		GSE22886_DAY1_VS_DAY7_MONOCYTE_IN_CULTURE_UP	0.018857049	3.19811765	-2.582851225	0.001733531	0.008926908
GSE22886_TCELL_VS_BCELL_NAIVE_UP	0.02666774	3.71771622	-0.721064061	0.000297151	0.001528954		GSE36078_WT_VS_IL1R_KO_LUNG_DC_AFTER_AD5_INF_UP	-0.037649944	-6.493093443	10.84485479	1.61E-09	8.26E-09		GSE43863_TFH_VS_LY6C_LOW_CXCR5NEG_EFFECTOR_CD4_TCELL_UP	0.01410686	3.197865216	-2.583603619	0.001734938	0.008926908
GSE360_CTRL_VS_L_MAJOR_DC_DN	0.025837193	3.70756228	-0.755258442	0.000308129	0.001578484		GSE5542_UNTREATED_VS_IFNG_TREATED_EPITHELIAL_CELLS_24H_UP	-0.033528708	-6.487885879	10.81920364	1.65E-09	8.44E-09		GSE360_L_DONOVANI_VS_B_MALAYI_HIGH_DOSE_MAC_DN	0.016273638	3.195282452	-2.591298777	0.001749398	0.008961828
GSE3982_BCELL_VS_CENT_MEMORY_CD4_TCELL_UP	0.026014409	3.683007202	-0.837637149	0.000336284	0.001715195		GSE2405_0H_VS_3H_A_PHAGOCYTOPHILUM_STIM_NEUTROPHIL_UP	-0.031201565	-6.483376753	10.7970013	1.69E-09	8.60E-09		GSE40443_INDUCED_VS_TOTAL_TREG_DN	0.013760391	3.19207819	-2.60083825	0.001767493	0.008976104
GSE24634_TREG_VS_TCONV_POST_DAY10_IL4_CONVERSION_UP	-0.021536697	-3.675830827	-0.861629043	0.000344962	0.001751806		GSE3039_CD4_TCELL_VS_B1_BCELL_DN	-0.040787435	-6.482350761	10.79195056	1.69E-09	8.60E-09		GSE43863_DAY6_EFF_VS_DAY150_MEM_LY6C_INT_CXCR5POS_CD4_TCELL_UP	0.01553228	3.192067246	-2.600870816	0.001767555	0.008976104
GSE7852_LN_VS_THYMUS_TCONV_DN	-0.02327186	-3.668945748	-0.884611378	0.000353486	0.001787324		GSE45365_NK_CELL_VS_CD11B_DC_DN	-0.048127631	-6.480617335	10.7834182	1.71E-09	8.64E-09		GSE22935_WT_VS_MYD88_KO_MACROPHAGE_UP	0.02235059	3.182529361	-2.629217678	0.001822453	0.009214825
GSE42088_2H_VS_24H_LEISHMANIA_INF_DC_UP	0.038810622	3.660305597	-0.913402595	0.000364465	0.001834895		GSE22886_CD8_TCELL_VS_BCELL_NAIVE_UP	-0.034590556	-6.479357156	10.777216	1.72E-09	8.66E-09		GSE1460_INTRATHYMIC_T_PROGENITOR_VS_NAIVE_CD4_TCELL_ADULT_BLOOD_DN	0.014728801	3.177138129	-2.645208429	0.00185418	0.009334838
GSE360_L_DONOVANI_VS_B_MALAYI_HIGH_DOSE_DC_UP	0.025715874	3.652570535	-0.939130994	0.000374568	0.001877661		GSE24634_TEFF_VS_TCONV_DAY10_IN_CULTURE_DN	-0.066274728	-6.478442361	10.77271407	1.73E-09	8.66E-09		GSE21360_PRIMARY_VS_TERTIARY_MEMORY_CD8_TCELL_DN	0.018328258	3.17450456	-2.653011326	0.001869865	0.009356838
GSE2706_UNSTIM_VS_2H_R848_DC_DN	0.032573191	3.638398457	-0.986155242	0.000393767	0.001965469		GSE360_L_DONOVANI_VS_B_MALAYI_LOW_DOSE_DC_UP	-0.031329309	-6.468919398	10.72586851	1.81E-09	9.05E-09		GSE37301_CD4_TCELL_VS_GRANULOCYTE_MONOCYTE_PROGENITOR_DN	0.014190062	3.172783616	-2.658107244	0.00188018	0.009356838
GSE21360_NAIVE_VS_SECONDARY_MEMORY_CD8_TCELL_UP	0.032628434	3.621163562	-1.043141301	0.000418369	0.002079385		GSE10325_LUPUS_BCELL_VS_LUPUS_MYELOID_DN	-0.106571573	-6.459289641	10.67853355	1.90E-09	9.45E-09		GSE17974_CTRL_VS_ACT_IL4_AND_ANTI_IL12_48H_CD4_TCELL_DN	-0.014104034	-3.171995236	-2.660440941	0.001884924	0.009356838
GSE44955_MCSF_VS_MCSF_AND_IL27_STIM_MACROPHAGE_UP	0.019306109	3.613256467	-1.069211656	0.000430136	0.00212881		HALLMARK_APOPTOSIS	-0.030553142	-6.456693261	10.66577728	1.93E-09	9.54E-09		GSE45739_UNSTIM_VS_ACD3_ACD28_STIM_NRAS_KO_CD4_TCELL_UP	0.014854145	3.170561577	-2.664683462	0.001893578	0.009356838
GSE9509_10MIN_VS_30MIN_LPS_STIM_IL10_KO_MACROPHAGE_UP	0.022942883	3.594888623	-1.129592049	0.000458687	0.002255758		GSE3039_NKT_CELL_VS_ALPHAALPHA_CD8_TCELL_DN	-0.040114449	-6.450687107	10.63627856	1.99E-09	9.79E-09		GSE42088_2H_VS_24H_LEISHMANIA_INF_DC_UP	0.026775236	3.169731623	-2.667138732	0.001898605	0.009356838
HALLMARK_OXIDATIVE_PHOSPHORYLATION	0.021922329	3.594288832	-1.131559489	0.000459649	0.002255758		GSE43863_LY6C_INT_CXCR5POS_VS_LY6C_LOW_CXCR5NEG_EFFECTOR_CD4_TCELL_DN	-0.027472148	-6.419014678	10.48095652	2.33E-09	1.14E-08		GSE17301_ACD3_ACD28_VS_ACD3_ACD28_AND_IFNA5_STIM_CD8_TCELL_DN	0.021961134	3.165847635	-2.678621487	0.001922295	0.009405559
GSE10239_MEMORY_VS_KLRG1INT_EFF_CD8_TCELL_DN	-0.019608566	-3.58450108	-1.163627315	0.000475616	0.002324351		GSE9601_NFKB_INHIBITOR_VS_PI3K_INHIBITOR_TREATED_HCMV_INF_MONOCYTE_DN	-0.037793808	-6.399304921	10.3844997	2.57E-09	1.25E-08		GSE23568_CTRL_TRANSDUCED_VS_WT_CD8_TCELL_DN	0.017811494	3.164363758	-2.683005282	0.001931418	0.009405559
GSE22886_CD4_TCELL_VS_BCELL_NAIVE_UP	0.028404432	3.563122366	-1.233421279	0.00051233	0.00249334		GSE21360_PRIMARY_VS_QUATERNARY_MEMORY_CD8_TCELL_UP	-0.048244564	-6.385949786	10.31922933	2.74E-09	1.33E-08		GSE22886_DAY0_VS_DAY1_MONOCYTE_IN_CULTURE_UP	0.029218784	3.164163972	-2.683595371	0.001932649	0.009405559
GSE6259_FLT3L_INDUCED_DEC205_POS_DC_VS_CD8_TCELL_DN	0.026693424	3.561399982	-1.239029326	0.000515401	0.002497879		GSE38696_LIGHT_ZONE_VS_DARK_ZONE_BCELL_UP	0.02788318	6.379718095	10.28879764	2.83E-09	1.37E-08		GSE22140_GERMFREE_VS_SPF_MOUSE_CD4_TCELL_DN	0.019855176	3.158158532	-2.701318183	0.001970005	0.009494506
GSE13485_DAY1_VS_DAY21_YF17D_VACCINE_PBMC_DN	-0.029954035	-3.551116522	-1.272465643	0.000534103	0.00257782		GSE360_CTRL_VS_M_TUBERCULOSIS_DC_DN	-0.04075173	-6.378517789	10.28293787	2.85E-09	1.37E-08		GSE360_HIGH_DOSE_B_MALAYI_VS_M_TUBERCULOSIS_MAC_UP	0.014906626	3.157448369	-2.703412054	0.001974467	0.009494506
GSE37605_TREG_VS_TCONV_NOD_FOXP3_FUSION_GFP_UP	0.025945844	3.54619413	-1.288442469	0.00054328	0.00261132		GSE1460_INTRATHYMIC_T_PROGENITOR_VS_NAIVE_CD4_TCELL_ADULT_BLOOD_UP	0.038147412	6.377622657	10.27856832	2.86E-09	1.37E-08		GSE7219_UNSTIM_VS_LPS_AND_ANTI_CD40_STIM_NIK_NFKB2_KO_DC_DN	0.019351076	3.157313875	-2.703808552	0.001975313	0.009494506
GSE1740_UNSTIM_VS_IFNA_STIMULATED_MCSF_IFNG_DERIVED_MACROPHAGE_UP	0.018820087	3.54388395	-1.295934432	0.000547638	0.002621478		GSE32986_CURDLAN_HIGHDOSE_VS_GMCSF_AND_CURDLAN_HIGHDOSE_STIM_DC_DN	-0.043593465	-6.370502625	10.24382352	2.96E-09	1.42E-08		GSE29164_UNTREATED_VS_CD8_TCELL_TREATED_MELANOMA_DAY7_UP	0.016329195	3.153461581	-2.715159332	0.001999688	0.00954301
GSE21360_TERTIARY_VS_QUATERNARY_MEMORY_CD8_TCELL_UP	0.027354783	3.538304799	-1.314011142	0.000558298	0.0026616		GSE21360_NAIVE_VS_PRIMARY_MEMORY_CD8_TCELL_DN	-0.040337091	-6.367677873	10.23004474	3.00E-09	1.43E-08		GSE39916_B_CELL_SPLEEN_VS_PLASMA_CELL_BONE_MARROW_DN	0.013560371	3.152255536	-2.718710496	0.002007376	0.00954301
GSE9316_IL6_KO_VS_IFNG_KO_INVIVO_EXPANDED_CD4_TCELL_DN	0.024846434	3.534153288	-1.327447002	0.000566357	0.002689045		GSE3039_NKT_CELL_VS_B2_BCELL_DN	-0.031719222	-6.335316297	10.07241852	3.53E-09	1.67E-08		GSE24634_NAIVE_CD4_TCELL_VS_DAY3_IL4_CONV_TREG_UP	0.014869752	3.151233907	-2.721717739	0.00201391	0.00954301
GSE37605_C57BL6_VS_NOD_FOXP3_FUSION_GFP_TREG_DN	0.023656368	3.523909482	-1.360544159	0.000586714	0.002774421		GSE32533_MIR17_KO_VS_MIR17_OVEREXPRESS_ACT_CD4_TCELL_UP	-0.034263288	-6.334116981	10.06658504	3.55E-09	1.68E-08		GSE7831_UNSTIM_VS_INFLUENZA_STIM_PDC_4H_UP	0.014762256	3.150582794	-2.723633902	0.002018085	0.00954301
GSE11961_MARGINAL_ZONE_BCELL_VS_MEMORY_BCELL_DAY40_UP	0.020141333	3.519236257	-1.375616739	0.000596228	0.00280613		GSE22935_WT_VS_MYD88_KO_MACROPHAGE_UP	-0.04449489	-6.328705977	10.04027317	3.65E-09	1.72E-08		GSE3982_MAST_CELL_VS_BCELL_DN	0.013948772	3.148163658	-2.730750211	0.002033666	0.009577912
GSE3982_DC_VS_CENT_MEMORY_CD4_TCELL_DN	-0.019524217	-3.518264412	-1.378749163	0.000598225	0.00280613		GSE7831_UNSTIM_VS_INFLUENZA_STIM_PDC_4H_UP	-0.029455827	-6.307342823	9.936507791	4.05E-09	1.90E-08		GSE30962_ACUTE_VS_CHRONIC_LCMV_SECONDARY_INF_CD8_TCELL_UP	0.013670883	3.142933126	-2.746120669	0.002067738	0.009699267
GSE3982_DC_VS_CENT_MEMORY_CD4_TCELL_UP	0.037093237	3.511436664	-1.400736012	0.000612431	0.002861278		HALLMARK_IL6_JAK_STAT3_SIGNALING	-0.051847753	-6.305908064	9.929545537	4.08E-09	1.91E-08		GSE6259_33D1_POS_VS_DEC205_POS_FLT3L_INDUCED_SPLENIC_DC_UP	0.01775876	3.141299349	-2.750917186	0.002078488	0.009706505
GSE11057_NAIVE_VS_EFF_MEMORY_CD4_TCELL_UP	-0.02231549	-3.503674292	-1.425689654	0.000628967	0.002926829		GSE1791_CTRL_VS_NEUROMEDINU_IN_T_CELL_LINE_0.8H_DN	-0.02800847	-6.29765247	9.889501123	4.25E-09	1.98E-08		GSE23502_BM_VS_COLON_TUMOR_MYELOID_DERIVED_SUPPRESSOR_CELL_UP	0.018201722	3.140177248	-2.754210263	0.002085901	0.009706505
GSE25088_WT_VS_STAT6_KO_MACROPHAGE_IL4_STIM_UP	0.020264911	3.487176153	-1.478574254	0.00066552	0.00308463		GSE44955_MCSF_VS_MCSF_AND_IL27_STIM_MACROPHAGE_UP	-0.026765934	-6.294721734	9.87529207	4.31E-09	2.00E-08		GSE6259_FLT3L_INDUCED_33D1_POS_DC_VS_CD4_TCELL_UP	0.02032651	3.137471438	-2.762146947	0.002103879	0.009721087
GSE40274_CTRL_VS_FOXP3_AND_GATA1_TRANSDUCED_ACTIVATED_CD4_TCELL_UP	0.022118388	3.477736385	-1.508740267	0.000687323	0.003156545		GSE22140_GERMFREE_VS_SPF_ARTHRITIC_MOUSE_CD4_TCELL_DN	-0.037758939	-6.280939632	9.808519765	4.62E-09	2.13E-08		KAECH_NAIVE_VS_MEMORY_CD8_TCELL_DN	0.016829425	3.1372015	-2.762938405	0.002105681	0.009721087
KAECH_NAIVE_VS_MEMORY_CD8_TCELL_DN	0.023456081	3.477498731	-1.509498844	0.00068788	0.003156545		GSE40274_CTRL_VS_XBP1_TRANSDUCED_ACTIVATED_CD4_TCELL_UP	-0.041272295	-6.274299171	9.776375595	4.77E-09	2.19E-08		GSE19888_CTRL_VS_A3R_INHIBITOR_TREATED_MAST_CELL_UP	-0.017789536	-3.125444358	-2.797353542	0.002185542	0.010017854
GSE16697_CD4_TCELL_VS_TFH_CD4_TCELL_UP	0.018650014	3.476961079	-1.511214843	0.000689143	0.003156545		GSE3982_MAST_CELL_VS_DC_DN	-0.041275017	-6.273685356	9.773405247	4.79E-09	2.19E-08		GSE27241_WT_VS_RORGT_KO_TH17_POLARIZED_CD4_TCELL_TREATED_WITH_DIGOXIN_DN	0.014124251	3.125143287	-2.798233367	0.002187623	0.010017854
GSE32164_ALTERNATIVELY_ACT_M2_VS_CMYC_INHIBITED_MACROPHAGE_UP	0.019502894	3.470171125	-1.532867059	0.000705279	0.003212238		GSE24634_TREG_VS_TCONV_POST_DAY10_IL4_CONVERSION_DN	-0.076931178	-6.266099217	9.736707574	4.97E-09	2.27E-08		GSE35685_CD34POS_CD10NEG_CD62LPOS_VS_CD34POS_CD10POS_BONE_MARROW_DN	0.017498197	3.12397836	-2.801636964	0.002195694	0.010017854
GSE19198_1H_VS_24H_IL21_TREATED_TCELL_DN	0.025958219	3.469537728	-1.534885084	0.000706802	0.003212238		GSE11057_CD4_CENT_MEM_VS_PBMC_DN	-0.074820781	-6.257459965	9.694944497	5.18E-09	2.36E-08		GSE22886_CD8_VS_CD4_NAIVE_TCELL_DN	0.015311698	3.116652563	-2.823015876	0.002247085	0.010184483
HALLMARK_TNFA_SIGNALING_VIA_NFKB	0.040505145	3.462230579	-1.558143764	0.0007246	0.003280361		GSE360_L_DONOVANI_VS_M_TUBERCULOSIS_MAC_DN	-0.028339428	-6.25335497	9.675111351	5.29E-09	2.39E-08		GSE45881_CXCR6HI_VS_CXCR1LO_COLONIC_LAMINA_PROPRIA_UP	0.013397614	3.116290413	-2.824071618	0.002249655	0.010184483
GSE3982_MAST_CELL_VS_DC_DN	0.028615759	3.459135147	-1.567984246	0.000732266	0.003291488		GSE13547_WT_VS_ZFX_KO_BCELL_ANTI_IGM_STIM_2H_UP	0.035579864	6.252795336	9.672408036	5.30E-09	2.39E-08		GSE12366_NAIVE_VS_MEMORY_BCELL_DN	0.01364912	3.114906199	-2.828105915	0.0022595	0.010189559
GSE21670_UNTREATED_VS_TGFB_IL6_TREATED_STAT3_KO_CD4_TCELL_UP	-0.018491993	-3.458963055	-1.568531117	0.000732694	0.003291488		GSE7509_DC_VS_MONOCYTE_DN	-0.035043484	-6.252503441	9.670998092	5.31E-09	2.39E-08		GSE5099_CLASSICAL_M1_VS_ALTERNATIVE_M2_MACROPHAGE_UP	0.014736041	3.101109482	-2.868231987	0.002359834	0.010568501
GSE11057_EFF_MEM_VS_CENT_MEM_CD4_TCELL_DN	-0.027070643	-3.451075263	-1.593572541	0.000752585	0.003360749		GSE25123_IL4_VS_IL4_AND_ROSIGLITAZONE_STIM_PPARG_KO_MACROPHAGE_DAY10_DN	-0.032035416	-6.237711572	9.599594987	5.71E-09	2.56E-08		GSE22140_GERMFREE_VS_SPF_MOUSE_CD4_TCELL_UP	0.021566781	3.099888592	-2.871775395	0.002368909	0.010568501
GSE7831_CPG_VS_INFLUENZA_STIM_PDC_4H_DN	0.018704716	3.450573651	-1.595163403	0.000753867	0.003360749		GSE9988_ANTI_TREM1_VS_CTRL_TREATED_MONOCYTES_DN	-0.037642264	-6.234566976	9.584427186	5.80E-09	2.59E-08		GSE7219_WT_VS_NIK_NFKB2_KO_DC_UP	0.016960183	3.099118583	-2.874009583	0.002374649	0.010568501
GSE22886_CD8_VS_CD4_NAIVE_TCELL_DN	0.021293235	3.448551951	-1.601573276	0.000759054	0.003371008		GSE29618_PDC_VS_MDC_DAY7_FLU_VACCINE_DN	-0.081257366	-6.226572738	9.545885968	6.04E-09	2.68E-08		GSE21360_SECONDARY_VS_QUATERNARY_MEMORY_CD8_TCELL_UP	0.022508004	3.097148659	-2.879723159	0.002389392	0.010568501
GSE26030_TH1_VS_TH17_DAY15_POST_POLARIZATION_DN	0.028893984	3.411251634	-1.719273165	0.000860988	0.003809219		GSE42088_UNINF_VS_LEISHMANIA_INF_DC_2H_DN	-0.030186206	-6.221993546	9.523821149	6.17E-09	2.73E-08		GSE43863_TH1_VS_LY6C_INT_CXCR5POS_MEMORY_CD4_TCELL_DN	0.016080084	3.096703202	-2.881014729	0.002392737	0.010568501
GSE15330_WT_VS_IKAROS_KO_GRANULOCYTE_MONOCYTE_PROGENITOR_DN	0.018307661	3.400673406	-1.752457816	0.000892153	0.003932207		GSE24634_IL4_VS_CTRL_TREATED_NAIVE_CD4_TCELL_DAY10_DN	-0.055008996	-6.221487127	9.521381514	6.19E-09	2.73E-08		GSE40225_WT_VS_RIP_B7X_DIABETIC_MOUSE_PANCREATIC_CD8_TCELL_UP	0.014407493	3.095056883	-2.885786718	0.002405139	0.010568501
GSE44732_UNSTIM_VS_IL27_STIM_IMATURE_DC_DN	0.0225121	3.398301751	-1.759886037	0.000899284	0.003948736		GOLDRATH_NAIVE_VS_MEMORY_CD8_TCELL_DN	-0.037164213	-6.215472633	9.492415325	6.37E-09	2.80E-08		GSE3982_BCELL_VS_CENT_MEMORY_CD4_TCELL_UP	0.017477674	3.093400256	-2.890586374	0.002417679	0.010568501
GSE1460_INTRATHYMIC_T_PROGENITOR_VS_NAIVE_CD4_TCELL_ADULT_BLOOD_UP	-0.025662046	-3.392270451	-1.778757025	0.00091766	0.003999521		GSE30962_PRIMARY_VS_SECONDARY_CHRONIC_LCMV_INF_CD8_TCELL_UP	0.026559634	6.214087516	9.485746659	6.42E-09	2.81E-08		GSE29618_BCELL_VS_PDC_DAY7_FLU_VACCINE_DN	0.019958469	3.093209076	-2.891140124	0.00241913	0.010568501
GSE3565_CTRL_VS_LPS_INJECTED_DUSP1_KO_SPLENOCYTES_DN	-0.020220582	-3.39225804	-1.778795828	0.000917698	0.003999521		GSE15767_MED_VS_SCS_MAC_LN_UP	-0.054591866	-6.200098426	9.418441215	6.87E-09	3.00E-08		GSE17974_CTRL_VS_ACT_IL4_AND_ANTI_IL12_24H_CD4_TCELL_DN	-0.016214304	-3.090994303	-2.897553055	0.002435999	0.010568501
GSE24634_TEFF_VS_TCONV_DAY7_IN_CULTURE_DN	0.037422722	3.374273622	-1.834899319	0.000974606	0.004231573		GSE3982_DC_VS_TH1_UP	-0.04148845	-6.198817192	9.412280956	6.92E-09	3.00E-08		GSE10325_CD4_TCELL_VS_BCELL_UP	0.024248249	3.088457241	-2.904894307	0.002455457	0.010568501
GSE41087_WT_VS_FOXP3_MUT_ANTI_CD3_CD28_STIM_CD4_TCELL_DN	0.019521356	3.373174568	-1.838319776	0.000978189	0.004231573		GSE15735_CTRL_VS_HDAC_INHIBITOR_TREATED_CD4_TCELL_2H_UP	-0.027774293	-6.193192557	9.385245528	7.11E-09	3.08E-08		GSE26290_CTRL_VS_AKT_INHIBITOR_TREATED_ANTI_CD3_AND_IL2_STIM_CD8_TCELL_DN	0.01396116	3.087903339	-2.906496384	0.002459724	0.010568501
GSE21360_NAIVE_VS_PRIMARY_MEMORY_CD8_TCELL_UP	0.026510057	3.359584924	-1.880535946	0.00102352	0.004411335		GSE45837_WT_VS_GFI1_KO_PDC_DN	-0.031495646	-6.19125527	9.375936833	7.18E-09	3.09E-08		GSE9988_LPS_VS_VEHICLE_TREATED_MONOCYTE_DN	0.021367526	3.087879824	-2.906564392	0.002459905	0.010568501
GSE12845_PRE_GC_VS_DARKZONE_GC_TONSIL_BCELL_UP	0.02426199	3.346181042	-1.922034739	0.001070153	0.004595362		GSE31082_DN_VS_CD8_SP_THYMOCYTE_DN	-0.027766239	-6.180629006	9.324905715	7.56E-09	3.25E-08		GSE34156_NOD2_LIGAND_VS_TLR1_TLR2_LIGAND_6H_TREATED_MONOCYTE_UP	0.014576787	3.087717398	-2.907034137	0.002461158	0.010568501
GSE24634_IL4_VS_CTRL_TREATED_NAIVE_CD4_TCELL_DAY10_DN	0.037084556	3.334685595	-1.957513755	0.001111722	0.004756377		GSE2706_UNSTIM_VS_2H_R848_DC_DN	-0.044344567	-6.176981035	9.307397881	7.70E-09	3.29E-08		GSE18893_TCONV_VS_TREG_24H_CULTURE_UP	0.015113289	3.077846626	-2.935540729	0.002538401	0.010854232
GSE23568_ID3_TRANSDUCED_VS_ID3_KO_CD8_TCELL_UP	0.0216142	3.332949114	-1.962864211	0.001118131	0.004766338		GSE25123_CTRL_VS_ROSIGLITAZONE_STIM_PPARG_KO_MACROPHAGE_UP	-0.070270833	-6.160847128	9.230033641	8.33E-09	3.55E-08		GSE28726_NAIVE_CD4_TCELL_VS_NAIVE_NKTCELL_DN	0.015067932	3.076012306	-2.940829512	0.002553	0.010854232
GSE40666_UNTREATED_VS_IFNA_STIM_STAT1_KO_CD8_TCELL_90MIN_DN	-0.018832171	-3.325952753	-1.984397643	0.001144305	0.004860174		GSE7509_UNSTIM_VS_FCGRIIB_STIM_DC_DN	-0.043585978	-6.158035628	9.216563462	8.45E-09	3.59E-08		GSE5679_CTRL_VS_PPARG_LIGAND_ROSIGLITAZONE_AND_RARA_AGONIST_AM580_TREATED_DC_UP	0.014391864	3.075689498	-2.941759962	0.002555577	0.010854232
GSE9960_GRAM_NEG_VS_GRAM_NEG_AND_POS_SEPSIS_PBMC_UP	0.020056412	3.324146605	-1.989950417	0.001151154	0.004871551		GSE36826_NORMAL_VS_STAPH_AUREUS_INF_SKIN_UP	-0.026504615	-6.140815192	9.134132271	9.19E-09	3.89E-08		GSE37301_PRO_BCELL_VS_GRANULOCYTE_MONOCYTE_PROGENITOR_UP	0.014183141	3.073603546	-2.947770396	0.002572289	0.010861964
GSE32986_CURDLAN_LOWDOSE_VS_CURDLAN_HIGHDOSE_STIM_DC_DN	0.022460097	3.319400321	-2.004530147	0.001169336	0.004930632		GSE45382_UNTREATED_VS_TGFB_TREATED_MACROPHAGES_UP	-0.031539538	-6.129618735	9.080604947	9.71E-09	4.09E-08		GSE39556_CD8A_DC_VS_NK_CELL_DN	0.014362981	3.073142442	-2.949098536	0.002575997	0.010861964
GSE19401_NAIVE_VS_IMMUNIZED_MOUSE_PLN_FOLLICULAR_DC_UP	0.024572732	3.306568693	-2.043858561	0.001219845	0.005107473		GSE40274_CTRL_VS_FOXP3_AND_GATA1_TRANSDUCED_ACTIVATED_CD4_TCELL_UP	-0.031100183	-6.118206527	9.026101641	1.03E-08	4.31E-08		GSE22886_CD8_TCELL_VS_BCELL_NAIVE_DN	0.015529442	3.071252205	-2.954541286	0.002591248	0.010886969
GSE24634_TEFF_VS_TCONV_DAY10_IN_CULTURE_DN	0.042960935	3.305741151	-2.046390527	0.001223172	0.005107473		GSE22886_NAIVE_CD4_TCELL_VS_NKCELL_DN	0.027133837	6.117604599	9.023228463	1.03E-08	4.31E-08		GSE7852_TREG_VS_TCONV_THYMUS_UP	0.013953165	3.069748701	-2.958868405	0.002603438	0.010894453
GSE42021_TREG_PLN_VS_CD24LO_TREG_THYMUS_DN	0.02359577	3.305437562	-2.04731926	0.001224394	0.005107473		GSE39556_UNTREATED_VS_3H_POLYIC_INJ_MOUSE_CD8A_DC_UP	-0.035403166	-6.114781567	9.009755401	1.04E-08	4.34E-08		GSE9988_LOW_LPS_VS_VEHICLE_TREATED_MONOCYTE_DN	0.02002295	3.067935083	-2.964085598	0.002618214	0.010894453
GSE37533_UNTREATED_VS_PIOGLIZATONE_TREATED_CD4_TCELL_PPARG1_AND_FOXP3_TRASDUCED_UP	0.021456308	3.300488577	-2.062448933	0.001244484	0.0051728		GSE3982_MAST_CELL_VS_NEUTROPHIL_DN	-0.033977416	-6.114659811	9.009174392	1.04E-08	4.34E-08		GSE21360_TERTIARY_VS_QUATERNARY_MEMORY_CD8_TCELL_DN	0.018608503	3.066635549	-2.967822297	0.002628849	0.010894453
GSE6269_FLU_VS_E_COLI_INF_PBMC_UP	0.018464681	3.288036382	-2.100432064	0.001296401	0.00536949		GSE23505_UNTREATED_VS_4DAY_IL6_IL1_IL23_TREATED_CD4_TCELL_DN	-0.028260808	-6.104196744	8.959269459	1.10E-08	4.55E-08		GSE15330_WT_VS_IKAROS_KO_GRANULOCYTE_MONOCYTE_PROGENITOR_DN	0.013150101	3.065952873	-2.969784723	0.002634452	0.010894453
GSE24634_TREG_VS_TCONV_POST_DAY10_IL4_CONVERSION_DN	0.050707482	3.275317433	-2.139103379	0.001351512	0.005577973		GSE10325_LUPUS_CD4_TCELL_VS_LUPUS_MYELOID_DN	-0.111070258	-6.102248984	8.949984599	1.11E-08	4.58E-08		GSE37301_HEMATOPOIETIC_STEM_CELL_VS_CD4_TCELL_UP	0.024382055	3.064812597	-2.973061729	0.002643835	0.010894453
GSE7460_CTRL_VS_TGFB_TREATED_ACT_TREG_UP	-0.017457857	-3.270523831	-2.15364513	0.001372844	0.005646064		GSE3982_DC_VS_EFF_MEMORY_CD4_TCELL_UP	-0.040663558	-6.096795921	8.923998904	1.14E-08	4.68E-08		GSE19888_CTRL_VS_A3R_INHIBITOR_TREATED_MAST_CELL_DN	0.01859598	3.064187218	-2.974858538	0.002648994	0.010894453
GSE12845_IGD_POS_VS_NEG_BLOOD_BCELL_UP	0.01766518	3.265365567	-2.169272931	0.00139615	0.005721766		GSE22886_DAY0_VS_DAY7_MONOCYTE_IN_CULTURE_UP	-0.050137341	-6.092725971	8.904612619	1.16E-08	4.76E-08		GSE19888_ADENOSINE_A3R_ACT_VS_TCELL_MEMBRANES_ACT_IN_MAST_CELL_UP	0.016105611	3.058318806	-2.9917039	0.002697861	0.011056499
GSE13522_WT_VS_IFNAR_KO_SKIN_DN	0.021152881	3.263809556	-2.173983014	0.001403252	0.005730765		GSE9316_IL6_KO_VS_IFNG_KO_INVIVO_EXPANDED_CD4_TCELL_DN	-0.034317858	-6.089335375	8.888467777	1.18E-08	4.82E-08		GSE22886_CD8_TCELL_VS_BCELL_NAIVE_UP	0.016472005	3.055180786	-3.000700147	0.002724333	0.011125948
GSE3982_DC_VS_EFF_MEMORY_CD4_TCELL_UP	0.027290502	3.259951209	-2.185654099	0.001421009	0.005783062		GSE3982_DC_VS_NEUTROPHIL_LPS_STIM_DN	-0.029781571	-6.083050676	8.85855544	1.22E-08	4.95E-08		GSE31082_DN_VS_CD8_SP_THYMOCYTE_UP	-0.013094078	-3.051480862	-3.011297005	0.002755853	0.011215458
GSE37605_FOXP3_FUSION_GFP_VS_IRES_GFP_TREG_C57BL6_UP	0.022138749	3.256166244	-2.197091825	0.001438632	0.005834451		GSE32986_UNSTIM_VS_CURDLAN_HIGHDOSE_STIM_DC_DN	-0.028507767	-6.082719488	8.856979613	1.22E-08	4.95E-08		GSE24671_CTRL_VS_BAKIMULC_INFECTED_MOUSE_SPLENOCYTES_DN	0.01420626	3.049152921	-3.017958695	0.002775857	0.011257644
GSE2405_0H_VS_3H_A_PHAGOCYTOPHILUM_STIM_NEUTROPHIL_UP	0.019946184	3.249721964	-2.216539729	0.001469106	0.005937423		GSE9601_UNTREATED_VS_NFKB_INHIBITOR_TREATED_HCMV_INF_MONOCYTE_DN	0.028758516	6.073844409	8.814768822	1.27E-08	5.15E-08		GSE4590_SMALL_VS_LARGE_PRE_BCELL_UP	0.018683539	3.045548111	-3.028265598	0.002807099	0.011306939
GSE13547_WT_VS_ZFX_KO_BCELL_ANTI_IGM_STIM_2H_UP	-0.023244785	-3.23205192	-2.269697301	0.001555778	0.006257005		GSE10325_BCELL_VS_MYELOID_DN	-0.106647813	-6.069841295	8.795740849	1.30E-08	5.23E-08		GSE7852_LN_VS_FAT_TCONV_DN	0.016333588	3.045516581	-3.028355704	0.002807374	0.011306939
GSE45365_NK_CELL_VS_CD11B_DC_DN	0.030550549	3.2303385	-2.274838743	0.001564431	0.006257005		GSE29618_PDC_VS_MDC_DN	-0.080342919	-6.065267072	8.774006807	1.33E-08	5.33E-08		GSE18893_TCONV_VS_TREG_2H_CULTURE_DN	0.01380479	3.041644962	-3.039413585	0.002841292	0.011372696
GSE9601_NFKB_INHIBITOR_VS_PI3K_INHIBITOR_TREATED_HCMV_INF_MONOCYTE_DN	0.024235813	3.229617352	-2.27700199	0.001568087	0.006257005		GSE9988_ANTI_TREM1_VS_LOW_LPS_MONOCYTE_UP	-0.035639918	-6.062083161	8.758884119	1.35E-08	5.39E-08		GSE3982_EOSINOPHIL_VS_CENT_MEMORY_CD4_TCELL_UP	0.017355942	3.041431382	-3.040023244	0.002843174	0.011372696
GSE41176_UNSTIM_VS_ANTI_IGM_STIM_BCELL_1H_UP	0.027077769	3.229317636	-2.277900936	0.001569608	0.006257005		GSE22611_NOD2_TRANSDUCED_VS_CTRL_HEK293T_STIMULATED_WITH_MDP_2H_UP	-0.027395038	-6.050934307	8.705965208	1.42E-08	5.67E-08		GSE36888_UNTREATED_VS_IL2_TREATED_TCELL_2H_UP	0.014604568	3.040316312	-3.043205581	0.002853019	0.011373126
GSE33292_WT_VS_TCF1_KO_DN3_THYMOCYTE_UP	-0.017232032	-3.218353123	-2.310738195	0.001626224	0.006450716		GSE22886_DAY0_VS_DAY1_MONOCYTE_IN_CULTURE_DN	-0.033952208	-6.050242958	8.702685463	1.43E-08	5.67E-08		GSE3982_DC_VS_NEUTROPHIL_LPS_STIM_DN	0.014808554	3.033655995	-3.062192582	0.00291248	0.011570671
GSE30962_PRIMARY_VS_SECONDARY_CHRONIC_LCMV_INF_CD8_TCELL_UP	-0.017394595	-3.217777629	-2.312459094	0.001629248	0.006450716		GSE3982_MAST_CELL_VS_NKCELL_DN	-0.029803025	-6.027655296	8.595645841	1.59E-08	6.31E-08		GSE45365_NK_CELL_VS_CD8_TCELL_MCMV_INFECTION_UP	0.01512699	3.029444734	-3.074179234	0.002950666	0.011682636
GSE2405_0H_VS_12H_A_PHAGOCYTOPHILUM_STIM_NEUTROPHIL_UP	0.026567817	3.209068447	-2.338470118	0.001675647	0.006612011		GSE360_CTRL_VS_L_MAJOR_DC_DN	-0.033884756	-6.025346774	8.584718775	1.61E-08	6.36E-08		GSE15733_BM_VS_SPLEEN_MEMORY_CD4_TCELL_UP	0.015628655	3.024575631	-3.088020282	0.002995392	0.011819654
GSE6269_FLU_VS_STAPH_AUREUS_INF_PBMC_DN	0.045272399	3.19919932	-2.367872744	0.00172971	0.006802362		GSE10325_LUPUS_CD4_TCELL_VS_LUPUS_BCELL_DN	-0.052043869	-6.020176728	8.560255652	1.65E-08	6.49E-08		GSE7218_IGM_VS_IGG_SIGNAL_THGOUGH_ANTIGEN_BCELL_DN	0.022050427	3.022582429	-3.093680631	0.00301388	0.011852566
GSE3982_MAC_VS_CENT_MEMORY_CD4_TCELL_UP	0.022965744	3.183356793	-2.414909831	0.0018199	0.00713303		GSE29618_BCELL_VS_MDC_DAY7_FLU_VACCINE_DN	-0.063601687	-6.010891394	8.516349954	1.73E-08	6.77E-08		GSE17974_CTRL_VS_ACT_IL4_AND_ANTI_IL12_12H_CD4_TCELL_DN	-0.013489604	-3.020575817	-3.099375783	0.0030326	0.011886163
GSE18281_SUBCAPSULAR_VS_CENTRAL_CORTICAL_REGION_OF_THYMUS_DN	0.022926405	3.172480844	-2.447085316	0.001884325	0.007351247		HALLMARK_INFLAMMATORY_RESPONSE	-0.055178749	-6.00698568	8.497893226	1.76E-08	6.88E-08		GSE3337_CTRL_VS_16H_IFNG_IN_CD8POS_DC_UP	0.01349877	3.019174235	-3.103351791	0.003045738	0.011897734
GSE29618_BCELL_VS_MDC_DN	0.034241279	3.171843953	-2.448966577	0.001888163	0.007351247		GSE6269_FLU_VS_STAPH_AUREUS_INF_PBMC_DN	-0.067845949	-5.997938559	8.455166483	1.84E-08	7.14E-08		GSE9650_NAIVE_VS_MEMORY_CD8_TCELL_DN	0.016349609	3.013972325	-3.118094536	0.003094962	0.012013591
GSE12366_GC_VS_MEMORY_BCELL_UP	-0.019027155	-3.15744656	-2.491407528	0.001976876	0.007671069		GSE2706_UNSTIM_VS_2H_LPS_DC_DN	-0.045328447	-5.99770089	8.454044538	1.84E-08	7.14E-08		GSE3982_MEMORY_CD4_TCELL_VS_BCELL_UP	0.018578576	3.012291235	-3.122854186	0.003111026	0.012013591
GSE11057_NAIVE_VS_MEMORY_CD4_TCELL_UP	-0.020318234	-3.148770495	-2.516903067	0.002032189	0.007859593		GSE21360_SECONDARY_VS_QUATERNARY_MEMORY_CD8_TCELL_DN	-0.025661413	-5.990862147	8.421772221	1.90E-08	7.36E-08		GSE11057_PBMC_VS_MEM_CD4_TCELL_UP	0.051054018	3.01175202	-3.124380372	0.003116195	0.012013591
GSE21670_UNTREATED_VS_TGFB_IL6_TREATED_CD4_TCELL_UP	-0.025760685	-3.144889827	-2.528287334	0.002057392	0.007930804		GSE30962_ACUTE_VS_CHRONIC_LCMV_PRIMARY_INF_CD8_TCELL_UP	-0.029715085	-5.986074221	8.399190225	1.95E-08	7.51E-08		GSE29618_PDC_VS_MDC_DAY7_FLU_VACCINE_DN	0.039158788	3.011580412	-3.124866037	0.003117842	0.012013591
GSE10325_LUPUS_BCELL_VS_LUPUS_MYELOID_DN	0.066022094	3.141785389	-2.537385785	0.002077762	0.00798298		GSE24726_WT_VS_E2_2_KO_PDC_DN	-0.027921775	-5.984452577	8.391544153	1.96E-08	7.54E-08		GSE36392_EOSINOPHIL_VS_NEUTROPHIL_IL25_TREATED_LUNG_UP	0.015426031	3.009990952	-3.129363206	0.003133132	0.012013591
GSE30971_CTRL_VS_LPS_STIM_MACROPHAGE_WBP7_HET_4H_DN	0.025333367	3.135035702	-2.557141058	0.002122698	0.008090064		GSE29618_BCELL_VS_MDC_DN	-0.051599434	-5.982638556	8.382992414	1.98E-08	7.58E-08		GSE22886_IGG_IGA_MEMORY_BCELL_VS_BM_PLASMA_CELL_UP	0.013234649	3.009578467	-3.130529941	0.003137111	0.012013591
GSE21360_PRIMARY_VS_QUATERNARY_MEMORY_CD8_TCELL_UP	0.03011664	3.134768279	-2.557923012	0.002124496	0.008090064		GSE10325_CD4_TCELL_VS_MYELOID_DN	-0.086979643	-5.975864112	8.351069063	2.05E-08	7.81E-08		GSE40274_FOXP3_VS_FOXP3_AND_EOS_TRANSDUCED_ACTIVATED_CD4_TCELL_DN	-0.019539601	-3.008420264	-3.133805232	0.003148309	0.012017073
GSE9650_EFFECTOR_VS_MEMORY_CD8_TCELL_UP	0.019712427	3.134483663	-2.558755175	0.002126412	0.008090064		GSE3982_DC_VS_CENT_MEMORY_CD4_TCELL_UP	-0.050786591	-5.966344734	8.306245492	2.14E-08	8.15E-08		GSE17974_IL4_AND_ANTI_IL12_VS_UNTREATED_48H_ACT_CD4_TCELL_DN	0.019656382	3.005331073	-3.142535812	0.003178356	0.012092249
GSE24634_TEFF_VS_TCONV_DAY5_IN_CULTURE_DN	0.020439042	3.131655395	-2.567020962	0.002145539	0.00813633		GSE32986_CURDLAN_LOWDOSE_VS_CURDLAN_HIGHDOSE_STIM_DC_DN	-0.032248558	-5.946955859	8.215075896	2.35E-08	8.91E-08		KAECH_NAIVE_VS_DAY15_EFF_CD8_TCELL_DN	0.015788582	3.002564168	-3.150348922	0.003205494	0.012139825
GSE40274_CTRL_VS_FOXP3_AND_GATA1_TRANSDUCED_ACTIVATED_CD4_TCELL_DN	0.020141576	3.11475543	-2.616278378	0.002263193	0.008554723		HALLMARK_IL2_STAT5_SIGNALING	-0.032207899	-5.94406826	8.20151246	2.38E-08	9.01E-08		GSE10239_MEMORY_VS_KLRG1INT_EFF_CD8_TCELL_DN	-0.013157394	-3.00193958	-3.152111748	0.003211649	0.012139825
GSE3565_DUSP1_VS_WT_SPLENOCYTES_POST_LPS_INJECTION_DN	0.018642831	3.110742032	-2.627942298	0.002291998	0.008635659		GSE24634_TEFF_VS_TCONV_DAY3_IN_CULTURE_DN	-0.079882628	-5.940802963	8.186179473	2.42E-08	9.12E-08		GSE22140_HEALTHY_VS_ARTHRITIC_GERMFREE_MOUSE_CD4_TCELL_UP	0.01288953	2.999261968	-3.159665377	0.00323816	0.012200553
GSE37534_UNTREATED_VS_PIOGLITAZONE_TREATED_CD4_TCELL_PPARG1_AND_FOXP3_TRASDUCED_DN	0.024792086	3.10955471	-2.631390463	0.002300585	0.00864014		GSE3982_CTRL_VS_LPS_48H_DC_DN	-0.029169771	-5.910997432	8.046444122	2.79E-08	1.05E-07		GSE25123_WT_VS_PPARG_KO_MACROPHAGE_IL4_STIM_DN	0.014759437	2.994679602	-3.172578744	0.003283999	0.012333477
GSE360_CTRL_VS_M_TUBERCULOSIS_DC_DN	0.025261261	3.106522216	-2.640192145	0.002322652	0.00866229		GSE3337_CTRL_VS_16H_IFNG_IN_CD8POS_DC_UP	-0.026616145	-5.908812828	8.036218092	2.82E-08	1.06E-07		GSE15735_CTRL_VS_HDAC_INHIBITOR_TREATED_CD4_TCELL_2H_UP	0.013456196	2.990493037	-3.184361674	0.003326401	0.012444802
GSE25677_MPL_VS_R848_STIM_BCELL_DN	-0.020200083	-3.106361836	-2.640657435	0.002323824	0.00866229		HALLMARK_NOTCH_SIGNALING	-0.040538824	-5.908310464	8.033866858	2.83E-08	1.06E-07		GSE32986_CURDLAN_HIGHDOSE_VS_GMCSF_AND_CURDLAN_HIGHDOSE_STIM_DC_DN	0.02055792	2.989654796	-3.186719145	0.003334951	0.012444802
GSE19923_WT_VS_HEB_AND_E2A_KO_DP_THYMOCYTE_DN	0.019480942	3.105691275	-2.642602622	0.002328732	0.00866229		GSE9988_LOW_LPS_VS_CTRL_TREATED_MONOCYTE_DN	-0.027327254	-5.899794121	7.99402504	2.95E-08	1.10E-07		GSE36476_CTRL_VS_TSST_ACT_72H_MEMORY_CD4_TCELL_YOUNG_UP	0.014714939	2.980299472	-3.212990941	0.003431759	0.012765269
GSE9006_HEALTHY_VS_TYPE_2_DIABETES_PBMC_AT_DX_DN	-0.020847549	-3.101219032	-2.655566613	0.002361713	0.008742646		GSE21360_SECONDARY_VS_QUATERNARY_MEMORY_CD8_TCELL_UP	-0.043479522	-5.891951259	7.95736332	3.06E-08	1.13E-07		GSE22886_NAIVE_BCELL_VS_MONOCYTE_DN	0.036666625	2.9790334	-3.216540826	0.003445057	0.012774053
GSE16450_IMMATURE_VS_MATURE_NEURON_CELL_LINE_DN	0.022911318	3.100735435	-2.656967483	0.002365305	0.008742646		GSE2770_IL12_AND_TGFB_VS_IL4_TREATED_ACT_CD4_TCELL_48H_UP	-0.02590208	-5.8561234	7.790244603	3.63E-08	1.34E-07		GSE13485_DAY1_VS_DAY21_YF17D_VACCINE_PBMC_DN	-0.02005391	-2.977384207	-3.221162954	0.003462451	0.012797918
GSE25123_CTRL_VS_ROSIGLITAZONE_STIM_PPARG_KO_MACROPHAGE_UP	0.044517376	3.094168584	-2.675971502	0.002414586	0.008896645		GSE22886_DC_VS_MONOCYTE_DN	-0.065506941	-5.854014186	7.78042467	3.67E-08	1.35E-07		GSE2706_R848_VS_R848_AND_LPS_8H_STIM_DC_UP	0.015104286	2.970111255	-3.241519894	0.003540124	0.013005951
GSE9988_LPS_VS_LPS_AND_ANTI_TREM1_MONOCYTE_DN	0.016622337	3.092299028	-2.68137551	0.002428789	0.008920835		GSE21360_PRIMARY_VS_TERTIARY_MEMORY_CD8_TCELL_DN	-0.034351886	-5.852529657	7.773514337	3.69E-08	1.36E-07		GSE17721_0.5H_VS_24H_CPG_BMDC_DN	0.013764117	2.969369736	-3.243592958	0.003548133	0.013005951
GSE22140_HEALTHY_VS_ARTHRITIC_MOUSE_CD4_TCELL_DN	0.016659807	3.089428498	-2.689667381	0.002450747	0.008969826		GSE22886_DAY0_VS_DAY1_MONOCYTE_IN_CULTURE_UP	-0.055067346	-5.847206721	7.748745011	3.79E-08	1.39E-07		GSE21546_WT_VS_ELK1_KO_ANTI_CD3_STIM_DP_THYMOCYTES_DN	-0.016498316	-2.968999363	-3.244628241	0.003552139	0.013005951
GSE1791_CTRL_VS_NEUROMEDINU_IN_T_CELL_LINE_0.8H_DN	0.017471513	3.088552217	-2.6921973	0.002457486	0.008969826		HALLMARK_ALLOGRAFT_REJECTION	-0.042601704	-5.842238897	7.725640007	3.88E-08	1.42E-07		GSE43863_NAIVE_VS_MEMORY_TH1_CD4_TCELL_D150_LCMV_UP	0.015867547	2.962734903	-3.262121811	0.003620537	0.013214958
GSE36888_UNTREATED_VS_IL2_TREATED_TCELL_17H_DN	0.030156649	3.082982294	-2.708263787	0.002500728	0.009099223		GSE34156_TLR1_TLR2_LIGAND_VS_NOD2_AND_TLR1_TLR2_LIGAND_24H_TREATED_MONOCYTE_UP	-0.081322014	-5.837925566	7.705588305	3.96E-08	1.44E-07		GSE35825_UNTREATED_VS_IFNG_STIM_MACROPHAGE_UP	0.014418728	2.961580006	-3.265343347	0.003633278	0.01322015
GSE42088_UNINF_VS_LEISHMANIA_INF_DC_2H_DN	0.01887656	3.067924226	-2.751573436	0.002621179	0.009507881		GSE36888_UNTREATED_VS_IL2_TREATED_STAT5_AB_KNOCKIN_TCELL_17H_UP	-0.039374074	-5.828303515	7.660888783	4.14E-08	1.50E-07		GSE22886_NAIVE_CD4_TCELL_VS_12H_ACT_TH1_DN	-0.012694802	-2.958233685	-3.274671561	0.003670428	0.013304725
GSE22886_NAIVE_BCELL_VS_MONOCYTE_DN	0.04775346	3.057573641	-2.781237156	0.002707062	0.009789005		GSE23984_CTRL_VS_HYPOCALEMIC_VITAMIND_ANALOG_TCELL_UP	-0.025428698	-5.820555131	7.624924834	4.30E-08	1.55E-07		GSE3982_CENT_MEMORY_CD4_TCELL_VS_NKCELL_DN	0.013683063	2.957438863	-3.276885852	0.003679303	0.013304725
GSE2706_UNSTIM_VS_2H_LPS_DC_DN	0.028936459	3.047981647	-2.808649329	0.002788965	0.010054048		GSE31082_DN_VS_CD8_SP_THYMOCYTE_UP	0.025202894	5.809532242	7.573810725	4.53E-08	1.63E-07		GSE7460_TCONV_VS_TREG_LN_DN	0.012822214	2.954358289	-3.285463096	0.003713889	0.013350816
GSE39556_UNTREATED_VS_3H_POLYIC_INJ_MOUSE_NK_CELL_DN	-0.021254761	-3.020460738	-2.886884359	0.003036833	0.010913912		GSE43863_DAY6_EFF_VS_DAY150_MEM_TH1_CD4_TCELL_UP	-0.02876174	-5.807862104	7.566071114	4.57E-08	1.64E-07		GSE35685_CD34POS_CD38NEG_VS_CD34POS_CD10NEG_CD62LPOS_BONE_MARROW_DN	0.012617764	2.953892914	-3.286758161	0.003719139	0.013350816
GSE10325_LUPUS_CD4_TCELL_VS_LUPUS_MYELOID_DN	0.06910151	3.011811867	-2.91134364	0.003118831	0.011174217		GSE19401_UNSTIM_VS_RETINOIC_ACID_AND_PAM2CSK4_STIM_FOLLICULAR_DC_DN	-0.02688225	-5.806690234	7.560641315	4.59E-08	1.64E-07		GSE3982_NEUTROPHIL_VS_BCELL_UP	0.017127869	2.953255641	-3.288531299	0.003726341	0.013350816
GSE36891_POLYIC_TLR3_VS_PAM_TLR2_STIM_PERITONEAL_MACROPHAGE_UP	0.025058672	3.007916586	-2.922339698	0.003156424	0.011274322		GSE22886_NAIVE_CD8_TCELL_VS_MONOCYTE_DN	-0.100050606	-5.80371336	7.546851022	4.66E-08	1.66E-07		GSE1432_1H_VS_24H_IFNG_MICROGLIA_DN	0.016733315	2.952006258	-3.292006592	0.003740496	0.013360548
GSE40274_CTRL_VS_FOXP3_AND_XBP1_TRANSDUCED_ACTIVATED_CD4_TCELL_UP	0.018193247	3.004635316	-2.931592848	0.003188415	0.011353867		GSE22886_DAY1_VS_DAY7_MONOCYTE_IN_CULTURE_UP	-0.034815669	-5.791107626	7.488501446	4.94E-08	1.76E-07		GSE7568_IL4_VS_IL4_AND_DEXAMETHASONE_TREATED_MACROPHAGE_DN	0.012620212	2.948816777	-3.300872636	0.003776856	0.013378814
GSE14699_NAIVE_VS_DELETIONAL_TOLERANCE_CD8_TCELL_UP	-0.020724585	-2.999580705	-2.945829605	0.00323828	0.011496387		GSE24634_IL4_VS_CTRL_TREATED_NAIVE_CD4_TCELL_DAY7_DN	-0.03533973	-5.790405943	7.485255684	4.96E-08	1.76E-07		GSE13522_WT_VS_IFNAR_KO_SKING_T_CRUZI_Y_STRAIN_INF_UP	0.016594771	2.94724018	-3.305252126	0.00379495	0.013378814
GSE43863_DAY6_EFF_VS_DAY150_MEM_LY6C_INT_CXCR5POS_CD4_TCELL_UP	0.018553263	2.997876773	-2.950624178	0.003255251	0.011521617		GSE11057_NAIVE_CD4_VS_PBMC_CD4_TCELL_DN	-0.045779641	-5.768875197	7.385774333	5.49E-08	1.94E-07		GSE10325_CD4_TCELL_VS_BCELL_DN	0.02296499	2.946742184	-3.306635037	0.003800681	0.013378814
GSE29618_BCELL_VS_MONOCYTE_DAY7_FLU_VACCINE_UP	-0.025296219	-2.993915555	-2.961761196	0.003295022	0.011627148		GSE36826_WT_VS_IL1R_KO_SKIN_UP	-0.034226771	-5.766733716	7.375891758	5.55E-08	1.96E-07		GSE21360_TERTIARY_VS_QUATERNARY_MEMORY_CD8_TCELL_UP	0.018202561	2.946363335	-3.307686948	0.003805047	0.013378814
GSE19198_1H_VS_24H_IL21_TREATED_TCELL_UP	0.019474308	2.990649684	-2.97093359	0.003328148	0.011708665		GSE360_CTRL_VS_L_DONOVANI_DC_DN	-0.027132757	-5.764659636	7.366322304	5.60E-08	1.97E-07		GSE37416_0H_VS_6H_F_TULARENSIS_LVS_NEUTROPHIL_UP	0.014069377	2.945582016	-3.30985598	0.003814065	0.013378814
GSE21360_SECONDARY_VS_QUATERNARY_MEMORY_CD8_TCELL_DN	0.016091452	2.97850165	-3.004975476	0.003454077	0.0121152		GSE35685_CD34POS_CD10NEG_CD62LPOS_VS_CD34POS_CD10POS_BONE_MARROW_DN	-0.032826667	-5.752956183	7.312362815	5.92E-08	2.08E-07		GSE43863_DAY6_EFF_VS_DAY150_MEM_TH1_CD4_TCELL_UP	0.014428151	2.94555851	-3.309921227	0.003814337	0.013378814
GSE32533_MIR17_KO_VS_MIR17_OVEREXPRESS_ACT_CD4_TCELL_UP	0.020534939	2.976985521	-3.009215575	0.003470097	0.012134952		GSE21670_UNTREATED_VS_IL6_TREATED_STAT3_KO_CD4_TCELL_UP	-0.05148388	-5.738726846	7.246845408	6.33E-08	2.21E-07		GSE22140_HEALTHY_VS_ARTHRITIC_GERMFREE_MOUSE_CD4_TCELL_DN	0.022102934	2.941759648	-3.320460049	0.003858466	0.01349308
GSE25087_TREG_VS_TCONV_ADULT_UP	-0.018253609	-2.975413009	-3.013611369	0.003486786	0.012156914		GSE17974_0H_VS_6H_IN_VITRO_ACT_CD4_TCELL_UP	-0.030583443	-5.73679332	7.237950157	6.39E-08	2.23E-07		GSE360_T_GONDII_VS_M_TUBERCULOSIS_DC_DN	0.017172038	2.93688596	-3.333963209	0.003915769	0.013652592
GSE24634_TREG_VS_TCONV_POST_DAY5_IL4_CONVERSION_DN	0.032580431	2.973784769	-3.018160808	0.003504144	0.012181073		GSE22103_UNSTIM_VS_GMCSF_AND_IFNG_STIM_NEUTROPHIL_DN	-0.02566908	-5.725701976	7.186958611	6.73E-08	2.34E-07		GSE7852_LN_VS_THYMUS_TREG_UP	0.012692649	2.934313899	-3.341081516	0.003946325	0.013718176
GSE557_CIITA_KO_VS_I_AB_KO_DC_UP	0.019246098	2.962001099	-3.051020573	0.003632155	0.012588597		GSE6269_HEALTHY_VS_E_COLI_INF_PBMC_UP	-0.027863511	-5.699602119	7.067199567	7.61E-08	2.64E-07		GSE17974_CTRL_VS_ACT_IL4_AND_ANTI_IL12_24H_CD4_TCELL_UP	0.015770752	2.931305197	-3.349401307	0.003982345	0.013789739
GSE45739_UNSTIM_VS_ACD3_ACD28_STIM_WT_CD4_TCELL_DN	0.018245205	2.956021738	-3.06765094	0.003698744	0.012781458		GSE34156_NOD2_LIGAND_VS_TLR1_TLR2_LIGAND_6H_TREATED_MONOCYTE_DN	-0.077492865	-5.694851335	7.045435914	7.78E-08	2.69E-07		GSE7509_DC_VS_MONOCYTE_DN	0.016478364	2.929409076	-3.354640697	0.0040052	0.013789739
GSE2405_0H_VS_12H_A_PHAGOCYTOPHILUM_STIM_NEUTROPHIL_DN	-0.017986131	-2.945276657	-3.097462344	0.003821234	0.013165785		GSE46606_IRF4_KO_VS_WT_UNSTIM_BCELL_DN	-0.035969461	-5.678472861	6.970488742	8.40E-08	2.90E-07		GSE13484_3H_UNSTIM_VS_YF17D_VACCINE_STIM_PBMC_DN	0.016081195	2.92828963	-3.357732572	0.00401875	0.013789739
GSE10325_BCELL_VS_MYELOID_DN	0.06514865	2.940502966	-3.110676114	0.003876839	0.013295504		GSE41087_WT_VS_FOXP3_MUT_ANTI_CD3_CD28_STIM_CD4_TCELL_UP	-0.040498945	-5.670498006	6.934043235	8.72E-08	3.00E-07		GSE17974_0H_VS_4H_IN_VITRO_ACT_CD4_TCELL_UP	0.015671162	2.926959358	-3.361405394	0.004034907	0.013789739
GSE19825_CD24LOW_VS_IL2RA_HIGH_DAY3_EFF_CD8_TCELL_UP	0.015869137	2.940092946	-3.111810189	0.00388165	0.013295504		GSE11057_PBMC_VS_MEM_CD4_TCELL_UP	-0.098417726	-5.667626659	6.920928595	8.84E-08	3.03E-07		GSE24574_NAIVE_VS_TCONV_CD4_TCELL_UP	0.013277604	2.926801481	-3.361841188	0.004036828	0.013789739
GSE29618_BCELL_VS_MDC_DAY7_FLU_VACCINE_DN	0.039089526	2.934282267	-3.127867102	0.003950415	0.013491477		GSE37534_UNTREATED_VS_PIOGLITAZONE_TREATED_CD4_TCELL_PPARG1_AND_FOXP3_TRASDUCED_DN	-0.036404617	-5.663750659	6.903231648	9.00E-08	3.07E-07		GSE7831_CPG_VS_INFLUENZA_STIM_PDC_1H_DN	0.014139098	2.926725863	-3.36204991	0.004037749	0.013789739
GSE19198_CTRL_VS_IL21_TREATED_TCELL_24H_UP	0.016818659	2.930324959	-3.138786586	0.003997886	0.013610411		GSE11057_CD4_EFF_MEM_VS_PBMC_DN	-0.063737208	-5.656978012	6.872326823	9.29E-08	3.16E-07		GSE3039_CD4_TCELL_VS_ALPHAALPHA_CD8_TCELL_UP	0.015040937	2.922424715	-3.373914335	0.004090431	0.013907215
GSE24634_IL4_VS_CTRL_TREATED_NAIVE_CD4_TCELL_DAY7_DN	0.022366614	2.929442287	-3.1412204	0.004008546	0.013610411		GSE18281_SUBCAPSULAR_VS_PERIMEDULLARY_CORTICAL_REGION_OF_THYMUS_DN	0.025383749	5.649329371	6.837451587	9.63E-08	3.27E-07		GSE36888_UNTREATED_VS_IL2_TREATED_STAT5_AB_KNOCKIN_TCELL_17H_UP	0.019481796	2.921976199	-3.375150656	0.004095961	0.013907215
GSE25123_IL4_VS_IL4_AND_ROSIGLITAZONE_STIM_PPARG_KO_MACROPHAGE_DAY10_DN	0.019045941	2.913815302	-3.184202659	0.004201637	0.014203909		GSE12963_UNINF_VS_ENV_AND_NEF_DEFICIENT_HIV1_INF_CD4_TCELL_DN	0.027910445	5.643303341	6.809995047	9.91E-08	3.35E-07		GSE22886_CD4_TCELL_VS_BCELL_NAIVE_UP	0.018614305	2.919027955	-3.383273246	0.004132481	0.013958606
GSE3982_DC_VS_NKCELL_UP	0.022449665	2.912167707	-3.188722642	0.004222485	0.014203909		GSE29618_MONOCYTE_VS_PDC_UP	-0.098987963	-5.637644882	6.78422946	1.02E-07	3.43E-07		GSE10325_LUPUS_CD4_TCELL_VS_LUPUS_BCELL_DN	0.025036354	2.918825597	-3.383830489	0.004134998	0.013958606
GSE17301_ACD3_ACD28_VS_ACD3_ACD28_AND_IFNA2_STIM_CD8_TCELL_DN	-0.015699597	-2.910796609	-3.192482377	0.004239906	0.014203909		GSE360_HIGH_DOSE_B_MALAYI_VS_M_TUBERCULOSIS_DC_DN	-0.039475431	-5.630434716	6.751420983	1.05E-07	3.54E-07		GSE3982_DC_VS_TH1_UP	0.019531971	2.917536941	-3.387378338	0.004151063	0.013972455
GSE18893_TCONV_VS_TREG_2H_TNF_STIM_DN	-0.023278267	-2.910551886	-3.193153279	0.004243023	0.014203909		GSE43863_DAY6_EFF_VS_DAY150_MEM_LY6C_INT_CXCR5POS_CD4_TCELL_DN	-0.031582762	-5.628304558	6.741732987	1.06E-07	3.57E-07		GSE7764_IL15_TREATED_VS_CTRL_NK_CELL_24H_UP	-0.018477186	-2.913371342	-3.398837399	0.004203387	0.01410792
GSE23925_LIGHT_ZONE_VS_NAIVE_BCELL_UP	0.015989638	2.910463598	-3.193395306	0.004244147	0.014203909		GSE29618_BCELL_VS_MONOCYTE_DN	-0.076469417	-5.613719186	6.675458451	1.14E-07	3.81E-07		HALLMARK_NOTCH_SIGNALING	0.019774452	2.911699185	-3.403433257	0.004224561	0.014138357
GSE24634_TREG_VS_TCONV_POST_DAY7_IL4_CONVERSION_DN	0.036552058	2.904789161	-3.208937291	0.004317018	0.014406506		GSE360_T_GONDII_VS_M_TUBERCULOSIS_DC_DN	-0.033473393	-5.61246845	6.669780104	1.14E-07	3.82E-07		GSE1432_1H_VS_24H_IFNG_MICROGLIA_UP	0.012835067	2.905797414	-3.41963551	0.004300076	0.014239289
GSE7509_FCGRIIB_VS_TNFA_IL1B_IL6_PGE_STIM_DC_DN	0.016001166	2.903112958	-3.213523227	0.004338762	0.014437819		GSE42021_CD24HI_VS_CD24INT_TCONV_THYMUS_DN	-0.027076798	-5.60511839	6.636426409	1.18E-07	3.94E-07		GSE19888_ADENOSINE_A3R_ACT_VS_A3R_ACT_WITH_A3R_INH_PRETREATMENT_IN_MAST_CELL_UP	-0.014778204	-2.904931153	-3.422011241	0.004311263	0.014239289
GSE22432_CDC_VS_COMMON_DC_PROGENITOR_DN	-0.01580038	-2.901489819	-3.217961771	0.004359914	0.014466987		GSE7219_UNSTIM_VS_LPS_AND_ANTI_CD40_STIM_NIK_NFKB2_KO_DC_DN	-0.035209226	-5.599773278	6.612187696	1.21E-07	4.03E-07		GSE9960_HEALTHY_VS_GRAM_POS_SEPSIS_PBMC_DN	0.014224944	2.904528351	-3.423115719	0.004316474	0.014239289
GSE24634_TEFF_VS_TCONV_DAY3_IN_CULTURE_DN	0.048860069	2.891574778	-3.245027519	0.004491185	0.014860351		GSE29618_BCELL_VS_MONOCYTE_DAY7_FLU_VACCINE_DN	-0.082185129	-5.596836851	6.598877772	1.23E-07	4.07E-07		GSE3982_BASOPHIL_VS_TH2_UP	0.012799423	2.903954246	-3.424689676	0.004323912	0.014239289
GSE3039_NKT_CELL_VS_B2_BCELL_DN	0.018488049	2.889059076	-3.251881845	0.004525063	0.014906852		GSE39916_B_CELL_SPLEEN_VS_PLASMA_CELL_BONE_MARROW_DN	-0.024510812	-5.577529356	6.511469305	1.35E-07	4.44E-07		GSE25123_WT_VS_PPARG_KO_MACROPHAGE_UP	0.02366444	2.903901987	-3.424832933	0.00432459	0.014239289
GSE29618_BCELL_VS_MDC_DAY7_FLU_VACCINE_UP	-0.026397186	-2.888637411	-3.253030206	0.004530764	0.014906852		GSE10325_CD4_TCELL_VS_BCELL_DN	-0.044468762	-5.572330127	6.487963146	1.38E-07	4.54E-07		GSE34156_TLR1_TLR2_LIGAND_VS_NOD2_AND_TLR1_TLR2_LIGAND_24H_TREATED_MONOCYTE_UP	0.039825803	2.903649379	-3.425525383	0.004327866	0.014239289
GSE29618_PDC_VS_MDC_DN	0.048165333	2.87983566	-3.276967234	0.004651284	0.015260393		GSE5589_LPS_VS_LPS_AND_IL10_STIM_IL10_KO_MACROPHAGE_45MIN_DN	-0.029449083	-5.568611941	6.471161168	1.40E-07	4.60E-07		GSE23568_ID3_KO_VS_WT_CD8_TCELL_DN	0.014977787	2.900686115	-3.433644314	0.004366474	0.014325961
GSE27241_WT_VS_RORGT_KO_TH17_POLARIZED_CD4_TCELL_TREATED_WITH_DIGOXIN_DN	0.01655246	2.87863144	-3.280237205	0.004668	0.015272335		GSE40068_CXCR5NEG_BCL6NEG_CD4_TCELL_VS_CXCR5POS_BCL6NEG_TFH_DN	-0.028896024	-5.568120762	6.468942116	1.41E-07	4.60E-07		GSE18893_TCONV_VS_TREG_24H_TNF_STIM_UP	-0.021685597	-2.896655725	-3.444675323	0.004419493	0.014437673
GSE17301_CTRL_VS_48H_ACD3_ACD28_IFNA2_STIM_CD8_TCELL_DN	0.021171078	2.877517617	-3.283260636	0.004683509	0.015280276		GSE3982_NEUTROPHIL_VS_EFF_MEMORY_CD4_TCELL_UP	-0.040238554	-5.563616861	6.448599938	1.44E-07	4.68E-07		GSE45382_UNTREATED_VS_TGFB_TREATED_MACROPHAGES_UP	0.014916173	2.89622109	-3.445864096	0.004425246	0.014437673
GSE3982_DC_VS_BCELL_UP	0.025596119	2.873668944	-3.293699787	0.004737465	0.015413256		GSE42021_TREG_PLN_VS_CD24LO_TREG_THYMUS_DN	-0.032248354	-5.561387343	6.438533917	1.45E-07	4.72E-07		GSE34156_UNTREATED_VS_6H_TLR1_TLR2_LIGAND_TREATED_MONOCYTE_UP	0.038313974	2.894344543	-3.450994847	0.004450162	0.01447852
KAECH_NAIVE_VS_DAY8_EFF_CD8_TCELL_DN	0.017007406	2.868715785	-3.307116639	0.004807742	0.015592195		GSE35825_UNTREATED_VS_IFNG_STIM_MACROPHAGE_UP	-0.027606762	-5.558689954	6.426358835	1.47E-07	4.76E-07		GSE34156_UNTREATED_VS_24H_NOD2_LIGAND_TREATED_MONOCYTE_DN	0.034438822	2.891039855	-3.460023226	0.004494352	0.014581677
GSE9988_LPS_VS_CTRL_TREATED_MONOCYTE_DN	0.017204494	2.867917092	-3.309278189	0.004819163	0.015592195		GSE9960_GRAM_NEG_VS_GRAM_NEG_AND_POS_SEPSIS_PBMC_UP	-0.027124447	-5.531394002	6.303359454	1.67E-07	5.39E-07		GSE15930_NAIVE_VS_24H_IN_VITRO_STIM_INFAB_CD8_TCELL_DN	-0.014034387	-2.889380922	-3.464551995	0.004516687	0.014598076
GSE29618_BCELL_VS_MONOCYTE_UP	-0.024857625	-2.857995702	-3.336084789	0.00496312	0.015957432		GSE22886_NAIVE_BCELL_VS_NEUTROPHIL_DN	-0.077376563	-5.530059597	6.297356038	1.68E-07	5.41E-07		HALLMARK_INTERFERON_GAMMA_RESPONSE	0.026430678	2.888809527	-3.466111334	0.004524404	0.014598076
GSE3982_BCELL_VS_EFF_MEMORY_CD4_TCELL_UP	0.016956275	2.857584435	-3.337194223	0.004969172	0.015957432		GSE19888_CTRL_VS_TCELL_MEMBRANES_ACT_MAST_CELL_PRETREAT_A3R_INH_DN	-0.032090035	-5.529506073	6.294866027	1.68E-07	5.41E-07		GSE21927_SPLEEN_C57BL6_VS_EL4_TUMOR_BALBC_MONOCYTES_DN	-0.013536766	-2.883739319	-3.479936046	0.004593405	0.014752477
GSE20715_0H_VS_48H_OZONE_LUNG_UP	0.015481461	2.857322107	-3.337901804	0.004973035	0.015957432		GSE41176_UNSTIM_VS_ANTI_IGM_STIM_BCELL_1H_UP	-0.037655859	-5.528526732	6.290460868	1.69E-07	5.42E-07		GSE3039_NKT_CELL_VS_B2_BCELL_DN	0.014567528	2.883439309	-3.480753401	0.004597518	0.014752477
GSE36826_WT_VS_IL1R_KO_SKIN_STAPH_AUREUS_INF_UP	0.018973969	2.847039009	-3.365593469	0.005126663	0.016342347		GSE21360_TERTIARY_VS_QUATERNARY_MEMORY_CD8_TCELL_DN	-0.034419428	-5.526941372	6.283330805	1.70E-07	5.44E-07		GSE40068_CXCR5NEG_BCL6NEG_CD4_TCELL_VS_CXCR5POS_BCL6NEG_TFH_DN	0.01467786	2.881229895	-3.48677047	0.004627912	0.014809319
GSE23568_CTRL_VS_ID3_TRANSDUCED_CD8_TCELL_UP	0.016456496	2.845866446	-3.368745505	0.005144454	0.016342347		GSE24634_TREG_VS_TCONV_POST_DAY7_IL4_CONVERSION_DN	-0.056100592	-5.521029981	6.256755858	1.75E-07	5.58E-07		GSE26030_TH1_VS_TH17_DAY15_POST_POLARIZATION_DN	0.019439416	2.878034905	-3.495464452	0.00467219	0.014905425
GSE15930_NAIVE_VS_72H_IN_VITRO_STIM_TRICHOSTATINA_CD8_TCELL_DN	0.016753192	2.845616796	-3.369416454	0.005148249	0.016342347		GSE6259_FLT3L_INDUCED_VS_WT_SPLENIC_DC_33D1_POS_UP	-0.040144685	-5.513851153	6.224506805	1.81E-07	5.75E-07		GSE39556_UNTREATED_VS_3H_POLYIC_INJ_MOUSE_CD8A_DC_DN	0.01537889	2.876655624	-3.499215027	0.004691424	0.014905425
GSE37605_FOXP3_FUSION_GFP_VS_IRES_GFP_TREG_C57BL6_DN	-0.015604701	-2.845570111	-3.369541918	0.005148959	0.016342347		GSE2770_UNTREATED_VS_IL12_TREATED_ACT_CD4_TCELL_2H_UP	-0.027711929	-5.511469625	6.21381415	1.83E-07	5.80E-07		GSE39556_CD8A_DC_VS_NK_CELL_MOUSE_3H_POST_POLYIC_INJ_DN	0.013440149	2.876311802	-3.50014971	0.00469623	0.014905425
GSE13485_DAY7_VS_DAY21_YF17D_VACCINE_PBMC_UP	0.028965144	2.840309902	-3.383666782	0.00522953	0.016553093		GSE30083_SP3_VS_SP4_THYMOCYTE_DN	-0.026637981	-5.508139284	6.198866305	1.85E-07	5.87E-07		GSE3982_EFF_MEMORY_CD4_TCELL_VS_NKCELL_DN	0.014058608	2.874758412	-3.504371385	0.004717999	0.014933938
GSE360_HIGH_DOSE_B_MALAYI_VS_M_TUBERCULOSIS_DC_DN	0.024779812	2.836995212	-3.392555629	0.005280892	0.016670491		GSE14000_4H_VS_16H_LPS_DC_TRANSLATED_RNA_UP	-0.031435221	-5.505536678	6.187188722	1.88E-07	5.92E-07		GSE42021_CD24INT_VS_CD24LOW_TCONV_THYMUS_UP	0.013534131	2.871765118	-3.512500647	0.004760208	0.01502682
GSE16385_IFNG_TNF_VS_UNSTIM_MACROPHAGE_ROSIGLITAZONE_TREATED_DN	-0.015878757	-2.835647285	-3.396167678	0.00530191	0.016691726		GSE21670_STAT3_KO_VS_WT_CD4_TCELL_TGFB_IL6_TREATED_DN	-0.049085583	-5.502407684	6.173153848	1.90E-07	5.99E-07		GSE16697_CD4_TCELL_VS_TFH_CD4_TCELL_UP	0.012338706	2.870020468	-3.517235364	0.004784969	0.01506427
GSE9006_1MONTH_VS_4MONTH_POST_TYPE_1_DIABETES_DX_PBMC_UP	0.02566473	2.833667868	-3.401469187	0.005332913	0.016744199		GSE3565_CTRL_VS_LPS_INJECTED_DUSP1_KO_SPLENOCYTES_UP	-0.035295179	-5.500073249	6.162686139	1.92E-07	6.04E-07		GSE21033_1H_VS_24H_POLYIC_STIM_DC_UP	0.012226689	2.857872087	-3.550133882	0.004960679	0.015575466
GSE10325_CD4_TCELL_VS_MYELOID_DN	0.051893325	2.830177746	-3.410808877	0.005387981	0.016822855		GSE13485_DAY3_VS_DAY21_YF17D_VACCINE_PBMC_UP	-0.029473965	-5.494224581	6.136472609	1.98E-07	6.19E-07		HALLMARK_COMPLEMENT	0.02240755	2.856698786	-3.553304729	0.004977958	0.015587816
GSE29618_BCELL_VS_MONOCYTE_DAY7_FLU_VACCINE_DN	0.051657118	2.830085919	-3.411054471	0.005389437	0.016822855		GSE34156_UNTREATED_VS_6H_TLR1_TLR2_LIGAND_TREATED_MONOCYTE_UP	-0.074625206	-5.484275772	6.091922336	2.07E-07	6.46E-07		GSE25123_WT_VS_PPARG_KO_MACROPHAGE_ROSIGLITAZONE_STIM_UP	0.013482758	2.855476555	-3.556606586	0.004996016	0.015602533
GSE3982_DC_VS_TH2_UP	0.027847887	2.828822075	-3.414433955	0.005409511	0.016822855		GSE3982_MAST_CELL_VS_BCELL_DN	-0.024900392	-5.480441155	6.074764568	2.11E-07	6.56E-07		GSE411_UNSTIM_VS_100MIN_IL6_STIM_SOCS3_KO_MACROPHAGE_DN	0.012371642	2.849980232	-3.571439483	0.005077966	0.015816171
GSE21360_NAIVE_VS_QUATERNARY_MEMORY_CD8_TCELL_DN	-0.018270878	-2.828441037	-3.415452578	0.005415577	0.016822855		HALLMARK_COMPLEMENT	-0.044073791	-5.480012576	6.072847384	2.11E-07	6.56E-07		GSE22140_GERMFREE_VS_SPF_ARTHRITIC_MOUSE_CD4_TCELL_UP	0.012256625	2.848588301	-3.575191874	0.005098914	0.015825436
GSE5679_RARA_AGONIST_AM580_VS_AM580_AND_ROSIGLITAZONE_TREATED_DC_DN	0.018237474	2.827197935	-3.418774902	0.005435408	0.016839673		GSE37301_PRO_BCELL_VS_GRANULOCYTE_MONOCYTE_PROGENITOR_DN	-0.025334067	-5.47909855	6.068758933	2.12E-07	6.57E-07		GSE4984_UNTREATED_VS_GALECTIN1_TREATED_DC_UP	0.024402851	2.84798358	-3.576821585	0.005108039	0.015825436
GSE22886_CD4_TCELL_VS_BCELL_NAIVE_DN	-0.016082877	-2.816861508	-3.446350081	0.005602894	0.01728429		GSE29618_MONOCYTE_VS_PDC_DAY7_FLU_VACCINE_UP	-0.0940265	-5.472790222	6.040553331	2.18E-07	6.74E-07		GSE3982_CTRL_VS_LPS_48H_DC_DN	0.013970591	2.845845264	-3.582581859	0.005140426	0.015883644
GSE22140_GERMFREE_VS_SPF_MOUSE_CD4_TCELL_UP	0.025020952	2.81651949	-3.447260979	0.005608515	0.01728429		GSE16266_LPS_VS_HEATSHOCK_AND_LPS_STIM_MEF_UP	-0.025831448	-5.462680019	5.995391322	2.29E-07	7.04E-07		GSE17974_0H_VS_1H_IN_VITRO_ACT_CD4_TCELL_UP	0.012895238	2.838421453	-3.602550708	0.00525433	0.01618176
GSE36826_WT_VS_IL1R_KO_SKIN_DN	0.016712622	2.813668644	-3.454849831	0.005655573	0.017383446		GSE26343_UNSTIM_VS_LPS_STIM_NFAT5_KO_MACROPHAGE_DN	-0.041040211	-5.458001984	5.974512371	2.33E-07	7.18E-07		GSE19198_CTRL_VS_IL21_TREATED_TCELL_6H_DN	0.016002508	2.837758437	-3.60433187	0.005264614	0.01618176
GSE32986_UNSTIM_VS_GMCSF_AND_CURDLAN_HIGHDOSE_STIM_DC_DN	-0.016339084	-2.811219213	-3.461364699	0.005696293	0.017425163		GSE19941_IL10_KO_VS_IL10_KO_AND_NFKBP50_KO_LPS_AND_IL10_STIM_MACROPHAGE_DN	0.024670459	5.453792378	5.955733695	2.38E-07	7.30E-07		GSE26343_UNSTIM_VS_LPS_STIM_NFAT5_KO_MACROPHAGE_DN	0.020804688	2.836746266	-3.607050313	0.005280349	0.016187527
GSE10239_NAIVE_VS_KLRG1INT_EFF_CD8_TCELL_DN	0.01658829	2.811057923	-3.461793512	0.005698983	0.017425163		GSE40274_FOXP3_VS_FOXP3_AND_HELIOS_TRANSDUCED_ACTIVATED_CD4_TCELL_DN	0.026929606	5.450029797	5.938956863	2.42E-07	7.40E-07		GSE24634_TEFF_VS_TCONV_DAY7_IN_CULTURE_DN	0.024969492	2.825433786	-3.637374474	0.00545916	0.016691883
GSE14415_ACT_VS_CTRL_NATURAL_TREG_UP	0.015227318	2.80819181	-3.469409882	0.00574699	0.017526068		GSE39382_IL3_VS_IL3_IL33_TREATED_MAST_CELL_DN	-0.027402563	-5.449366261	5.935999	2.43E-07	7.41E-07		GSE22886_NAIVE_CD4_TCELL_VS_48H_ACT_TH1_DN	-0.013203584	-2.821219225	-3.648644582	0.005527179	0.016843898
GSE2405_S_AUREUS_VS_UNTREATED_NEUTROPHIL_DN	-0.025837102	-2.80638048	-3.474219736	0.005777519	0.017573287		GSE30971_CTRL_VS_LPS_STIM_MACROPHAGE_WBP7_HET_4H_DN	-0.035721651	-5.437459663	5.882961124	2.57E-07	7.80E-07		GSE3039_B2_VS_B1_BCELL_UP	0.014297923	2.820570368	-3.650378358	0.00553772	0.016843898
GSE32986_CURDLAN_HIGHDOSE_VS_GMCSF_AND_CURDLAN_HIGHDOSE_STIM_DC_DN	0.024545204	2.801474142	-3.487234352	0.005860957	0.017780774		GSE37301_PRO_BCELL_VS_GRANULOCYTE_MONOCYTE_PROGENITOR_UP	-0.025709959	-5.429048112	5.84553594	2.67E-07	8.09E-07		GSE32533_MIR17_KO_VS_MIR17_OVEREXPRESS_ACT_CD4_TCELL_UP	0.015385355	2.817821336	-3.657719988	0.005582581	0.016936244
GSE22886_CD8_TCELL_VS_BCELL_NAIVE_UP	0.019219192	2.797330722	-3.498209523	0.005932275	0.017950512		GSE3982_DC_VS_BCELL_UP	-0.039083778	-5.423455774	5.820674392	2.73E-07	8.28E-07		GSE34156_NOD2_LIGAND_VS_TLR1_TLR2_LIGAND_6H_TREATED_MONOCYTE_DN	0.03752823	2.809530568	-3.6798231	0.005719891	0.017270804
GSE34156_UNTREATED_VS_6H_NOD2_AND_TLR1_TLR2_LIGAND_TREATED_MONOCYTE_DN	-0.021887809	-2.793128764	-3.509325044	0.006005408	0.01812485		GSE12392_WT_VS_IFNAR_KO_CD8A_NEG_SPLEEN_DC_UP	-0.03478184	-5.419102357	5.801331838	2.79E-07	8.42E-07		GSE18281_SUBCAPSULAR_VS_CENTRAL_CORTICAL_REGION_OF_THYMUS_DN	0.016136774	2.809378831	-3.680227091	0.005722432	0.017270804
GSE9988_ANTI_TREM1_VS_VEHICLE_TREATED_MONOCYTES_DN	0.026734563	2.790414568	-3.51649708	0.006053083	0.018221653		GSE19923_WT_VS_HEB_AND_E2A_KO_DP_THYMOCYTE_DN	-0.027535131	-5.4032846	5.731135032	3.00E-07	9.03E-07		GSE7764_IL15_TREATED_VS_CTRL_NK_CELL_24H_DN	0.013252102	2.802465903	-3.698611876	0.005839318	0.017578153
GSE7509_DC_VS_MONOCYTE_DN	0.019807632	2.76828041	-3.574753687	0.006454931	0.019327686		GSE27241_CTRL_VS_DIGOXIN_TREATED_CD4_TCELL_IN_TH17_POLARIZING_CONDITIONS_DN	-0.025779946	-5.401218945	5.721977557	3.03E-07	9.09E-07		GSE25123_IL4_VS_IL4_AND_ROSIGLITAZONE_STIM_PPARG_KO_MACROPHAGE_DAY10_DN	0.014480542	2.800394736	-3.704112281	0.005874759	0.017585418
GSE9509_LPS_VS_LPS_AND_IL10_STIM_IL10_KO_MACROPHAGE_10MIN_UP	0.019074886	2.767478155	-3.576857466	0.006469942	0.019327686		GSE25085_FETAL_BM_VS_ADULT_BM_SP4_THYMIC_IMPLANT_DN	-0.030068661	-5.397767884	5.706683239	3.07E-07	9.21E-07		GSE43863_TFH_VS_LY6C_LOW_CXCR5NEG_EFFECTOR_CD4_TCELL_DN	0.012630598	2.800216666	-3.704585013	0.005877816	0.017585418
GSE2706_2H_VS_8H_R848_STIM_DC_DN	-0.021248019	-2.767467482	-3.576885449	0.006470142	0.019327686		GSE360_L_DONOVANI_VS_B_MALAYI_HIGH_DOSE_DC_UP	-0.031188787	-5.373155467	5.597786634	3.44E-07	1.03E-06		GSE33425_CD161_INT_VS_NEG_CD8_TCELL_DN	0.01456263	2.79797439	-3.710535429	0.005916424	0.017585418
GSE360_T_GONDII_VS_B_MALAYI_HIGH_DOSE_DC_DN	0.015064306	2.76395548	-3.586088671	0.00653623	0.019466035		GSE3982_EOSINOPHIL_VS_BCELL_UP	-0.026834804	-5.36411959	5.557887256	3.58E-07	1.07E-06		GSE40685_TREG_VS_FOXP3_KO_TREG_PRECURSOR_DN	0.021614938	2.797608865	-3.711505036	0.00592274	0.017585418
GSE22886_NAIVE_CD8_TCELL_VS_DC_DN	0.024736295	2.763239024	-3.587964872	0.006549787	0.019466035		GSE22886_NAIVE_CD8_TCELL_VS_DC_DN	-0.038840879	-5.36401173	5.557411242	3.58E-07	1.07E-06		GSE36476_CTRL_VS_TSST_ACT_40H_MEMORY_CD4_TCELL_YOUNG_UP	0.012555448	2.797290674	-3.712348994	0.005928243	0.017585418
GSE12366_GC_VS_NAIVE_BCELL_UP	-0.016522355	-2.753877358	-3.612440742	0.006729303	0.019926605		GSE29618_MONOCYTE_VS_MDC_DAY7_FLU_VACCINE_UP	-0.088229202	-5.344811972	5.472775008	3.91E-07	1.16E-06		GSE46242_TH1_VS_ANERGIC_TH1_CD4_TCELL_UP	0.012946679	2.796950154	-3.713252078	0.005934137	0.017585418
GSE6259_33D1_POS_VS_DEC205_POS_FLT3L_INDUCED_SPLENIC_DC_UP	0.019895893	2.753133175	-3.614383221	0.006743763	0.019926605		GSE36888_UNTREATED_VS_IL2_TREATED_TCELL_6H_UP	-0.058140082	-5.344374376	5.470848262	3.92E-07	1.16E-06		GSE9988_LPS_VS_LPS_AND_ANTI_TREM1_MONOCYTE_UP	0.017473114	2.79620097	-3.715238629	0.005947123	0.017585418
GSE6092_IFNG_VS_IFNG_AND_B_BURGDORFERI_INF_ENDOTHELIAL_CELL_DN	0.018090407	2.751823869	-3.617799661	0.006769273	0.019926605		GSE21380_NON_TFH_VS_TFH_CD4_TCELL_UP	-0.027422137	-5.341884415	5.459886821	3.96E-07	1.17E-06		GSE13485_DAY3_VS_DAY21_YF17D_VACCINE_PBMC_UP	0.014700065	2.794762926	-3.719050452	0.005972123	0.017614748
GSE41867_DAY15_EFFECTOR_VS_DAY30_EXHAUSTED_CD8_TCELL_LCMV_CLONE13_UP	0.014985363	2.751633023	-3.618297525	0.006772998	0.019926605		GSE22886_NAIVE_TCELL_VS_MONOCYTE_DN	-0.090338027	-5.341200614	5.456877127	3.97E-07	1.17E-06		GSE10325_LUPUS_BCELL_VS_LUPUS_MYELOID_DN	0.046517376	2.793811133	-3.721572413	0.005988723	0.017619214
GSE3982_DC_VS_TH1_UP	0.023413493	2.746308526	-3.632175249	0.006877697	0.020183794		GSE41176_UNSTIM_VS_ANTI_IGM_STIM_BCELL_1H_DN	-0.039217791	-5.3263987	5.391788263	4.25E-07	1.25E-06		GSE22886_NAIVE_CD8_TCELL_VS_MONOCYTE_DN	0.047325937	2.785719145	-3.742982899	0.006131555	0.017950288
GSE46606_UNSTIM_VS_CD40L_IL2_IL5_1DAY_STIMULATED_IRF4HIGH_SORTED_BCELL_DN	0.018497279	2.741479352	-3.64474127	0.006973925	0.020414899		GSE22886_NAIVE_CD4_TCELL_VS_MONOCYTE_DN	-0.090569284	-5.320301888	5.365012287	4.37E-07	1.28E-06		GSE17301_ACD3_ACD28_VS_ACD3_ACD28_AND_IFNA2_STIM_CD8_TCELL_DN	0.011908241	2.785198757	-3.744357901	0.006140846	0.017950288
GSE7568_IL4_VS_IL4_AND_DEXAMETHASONE_TREATED_MACROPHAGE_DN	-0.01489341	-2.739647552	-3.649502654	0.007010745	0.020471376		GSE25123_IL4_VS_IL4_AND_ROSIGLITAZONE_STIM_MACROPHAGE_DAY10_UP	-0.025019043	-5.318017589	5.354985178	4.41E-07	1.29E-06		GSE7460_TCONV_VS_TREG_THYMUS_DN	0.012801583	2.784694148	-3.745690993	0.006149867	0.017950288
GSE20727_ROS_INH_VS_ROS_INH_AND_DNFB_ALLERGEN_TREATED_DC_UP	0.023522866	2.734726258	-3.662280495	0.007110542	0.020711005		GSE29618_MONOCYTE_VS_MDC_UP	-0.095542902	-5.317956749	5.354718155	4.42E-07	1.29E-06		GSE3982_NEUTROPHIL_VS_EFF_MEMORY_CD4_TCELL_UP	0.019735707	2.783975962	-3.747587945	0.006162727	0.017950288
GSE46606_IRF4_KO_VS_WT_UNSTIM_BCELL_DN	0.021577818	2.722543414	-3.693824397	0.007363165	0.021393475		GSE360_LOW_DOSE_B_MALAYI_VS_M_TUBERCULOSIS_DC_DN	-0.031841724	-5.315906052	5.345718881	4.46E-07	1.29E-06		GSE4590_LARGE_PRE_BCELL_VS_VPREB_POS_LARGE_PRE_BCELL_DN	0.014402853	2.780185822	-3.757591694	0.006231003	0.018065186
GSE34392_ST2_KO_VS_WT_DAY8_LCMV_EFFECTOR_CD8_TCELL_DN	0.021020949	2.705264061	-3.738348642	0.007735445	0.022419354		GSE13485_DAY7_VS_DAY21_YF17D_VACCINE_PBMC_UP	-0.043909833	-5.301946535	5.284518354	4.75E-07	1.38E-06		GSE17974_CTRL_VS_ACT_IL4_AND_ANTI_IL12_72H_CD4_TCELL_UP	0.012984165	2.78006957	-3.75789834	0.006233108	0.018065186
GSE3982_NEUTROPHIL_VS_BASOPHIL_UP	0.016145137	2.70131813	-3.748480729	0.007822817	0.022616461		GSE42088_UNINF_VS_LEISHMANIA_INF_DC_24H_UP	-0.031617265	-5.299229076	5.272616676	4.80E-07	1.39E-06		GSE14415_ACT_TCONV_VS_ACT_NATURAL_TREG_UP	0.013111897	2.778488739	-3.762067073	0.006261797	0.018082462
GSE45382_UNTREATED_VS_TGFB_TREATED_MACROPHAGES_UP	0.017689606	2.700193818	-3.751365239	0.007847875	0.022632884		GSE37605_FOXP3_FUSION_GFP_VS_IRES_GFP_TREG_C57BL6_UP	-0.029486929	-5.29912143	5.272145302	4.81E-07	1.39E-06		GSE36888_UNTREATED_VS_IL2_TREATED_STAT5_AB_KNOCKIN_TCELL_6H_DN	-0.012133688	-2.778036196	-3.763260066	0.006270032	0.018082462
GSE22196_HEALTHY_VS_OBESE_MOUSE_SKIN_GAMMADELTA_TCELL_UP	0.017721701	2.696313914	-3.761311195	0.007934908	0.022790445		GSE45739_UNSTIM_VS_ACD3_ACD28_STIM_WT_CD4_TCELL_DN	-0.026540974	-5.290763667	5.235565895	4.99E-07	1.44E-06		GSE39382_IL3_VS_IL3_IL33_TREATED_MAST_CELL_DN	0.013688686	2.777087395	-3.765760728	0.006287329	0.018087685
GSE40274_CTRL_VS_FOXP3_AND_LEF1_TRANSDUCED_ACTIVATED_CD4_TCELL_UP	0.018259572	2.69602012	-3.762063801	0.007941533	0.022790445		GSE4590_SMALL_VS_LARGE_PRE_BCELL_UP	-0.033477348	-5.273864177	5.16171596	5.39E-07	1.55E-06		GSE8835_CD4_VS_CD8_TCELL_CLL_PATIENT_UP	0.015624975	2.775508024	-3.769921641	0.006316218	0.01812615
GSE42021_CD24HI_VS_CD24INT_TCONV_THYMUS_DN	0.016247551	2.689427481	-3.778932754	0.008091538	0.02316401		GSE24142_EARLY_THYMIC_PROGENITOR_VS_DN3_THYMOCYTE_ADULT_UP	-0.024735374	-5.268792126	5.139581186	5.51E-07	1.58E-06		GSE3982_NEUTROPHIL_VS_NKCELL_UP	0.021395942	2.773092159	-3.776282256	0.006360642	0.018208897
GSE29618_PDC_VS_MDC_DAY7_FLU_VACCINE_DN	0.044401539	2.667511015	-3.834745863	0.008608829	0.024584628		GSE3982_DC_VS_NKCELL_UP	-0.033021546	-5.264773682	5.122054232	5.61E-07	1.60E-06		GSE23568_CTRL_TRANSDUCED_VS_WT_CD8_TCELL_UP	0.016847668	2.770432328	-3.783279503	0.006409881	0.01830499
GSE2128_CTRL_VS_MIMETOPE_NEGATIVE_SELECTION_DP_THYMOCYTE_NOD_UP	0.020475374	2.656409947	-3.862860009	0.008882096	0.02530314		GSE20727_ROS_INH_VS_ROS_INH_AND_DNFB_ALLERGEN_TREATED_DC_UP	-0.036684143	-5.257423055	5.090015987	5.80E-07	1.65E-06		GSE45739_UNSTIM_VS_ACD3_ACD28_STIM_NRAS_KO_CD4_TCELL_DN	0.014002964	2.768626121	-3.788027709	0.006443515	0.01835616
KAECH_DAY8_EFF_VS_DAY15_EFF_CD8_TCELL_UP	0.015370933	2.637448746	-3.910637066	0.009367024	0.026619668		GSE23568_ID3_KO_VS_WT_CD8_TCELL_DN	-0.027947173	-5.253753677	5.074033613	5.89E-07	1.67E-06		GSE32533_MIR17_KO_VS_MIR17_OVEREXPRESS_ACT_CD4_TCELL_DN	0.012680217	2.762271091	-3.804712082	0.006563135	0.018651439
GSE29618_MONOCYTE_VS_PDC_UP	0.057812469	2.635215369	-3.916244333	0.009425687	0.026684064		GSE17721_12H_VS_24H_LPS_BMDC_UP	-0.023424963	-5.235477528	4.994538002	6.40E-07	1.81E-06		GSE6269_HEALTHY_VS_E_COLI_INF_PBMC_UP	0.013331511	2.756176087	-3.820681727	0.006679754	0.018936778
GSE29618_BCELL_VS_MONOCYTE_DN	0.044802123	2.634014216	-3.919258262	0.009457374	0.026684064		GSE24142_EARLY_THYMIC_PROGENITOR_VS_DN2_THYMOCYTE_FETAL_UP	-0.031252751	-5.234003562	4.98813457	6.44E-07	1.82E-06		GSE17974_0H_VS_6H_IN_VITRO_ACT_CD4_TCELL_UP	0.014532377	2.754834775	-3.824191911	0.00670567	0.0189546
GSE13411_PLASMA_CELL_VS_MEMORY_BCELL_UP	0.020592425	2.633982162	-3.919338676	0.009458221	0.026684064		GSE33425_CD8_ALPHAALPHA_VS_ALPHABETA_CD161_HIGH_TCELL_UP	-0.022909514	-5.226856059	4.957099946	6.65E-07	1.88E-06		GSE360_CTRL_VS_M_TUBERCULOSIS_DC_DN	0.017778268	2.753445806	-3.827825206	0.006732603	0.0189546
GSE30971_CTRL_VS_LPS_STIM_MACROPHAGE_WBP7_KO_2H_DN	0.024966394	2.629718025	-3.930028145	0.009571499	0.02693858		GSE3982_EOSINOPHIL_VS_NEUTROPHIL_DN	-0.037577744	-5.212891511	4.896545509	7.08E-07	1.99E-06		GSE22886_NAIVE_TCELL_VS_NKCELL_DN	0.01262244	2.753336559	-3.82811091	0.006734725	0.0189546
GSE15735_CTRL_VS_HDAC_INHIBITOR_TREATED_CD4_TCELL_2H_UP	0.015061744	2.625605529	-3.940322727	0.009681906	0.027183812		GSE40274_FOXP3_VS_FOXP3_AND_EOS_TRANSDUCED_ACTIVATED_CD4_TCELL_DN	0.035073225	5.209156608	4.880367814	7.19E-07	2.02E-06		GSE19401_PAM2CSK4_VS_RETINOIC_ACID_AND_PAM2CSK4_STIM_FOLLICULAR_DC_DN	0.012233971	2.751762034	-3.832227469	0.006765384	0.018995116
GSE13547_CTRL_VS_ANTI_IGM_STIM_BCELL_2H_UP	-0.023647053	-2.61390883	-3.96952318	0.010002228	0.028015832		GSE42021_CD24INT_VS_CD24LOW_TCONV_THYMUS_UP	-0.025257204	-5.203720662	4.856835646	7.37E-07	2.06E-06		GSE13522_WT_VS_IFNAR_KO_SKIN_DN	0.014225648	2.75054522	-3.835407363	0.006789164	0.019006589
GSE36392_MAC_VS_NEUTROPHIL_IL25_TREATED_LUNG_DN	0.015180822	2.608555417	-3.982848667	0.010151995	0.028367296		GSE46606_IRF4_KO_VS_WT_CD40L_IL2_IL5_1DAY_STIMULATED_BCELL_DN	-0.030489466	-5.19187197	4.80559858	7.77E-07	2.17E-06		GSE15930_NAIVE_VS_24H_IN_VITRO_STIM_IL12_CD8_TCELL_DN	-0.013438168	-2.749889211	-3.837121191	0.006802016	0.019006589
GSE10325_LUPUS_CD4_TCELL_VS_LUPUS_BCELL_DN	0.028509396	2.60018627	-4.003631487	0.010390179	0.028963554		GSE7764_IL15_TREATED_VS_CTRL_NK_CELL_24H_UP	0.03402793	5.182680073	4.765903078	8.10E-07	2.26E-06		GSE16385_IFNG_TNF_VS_UNSTIM_MACROPHAGE_ROSIGLITAZONE_TREATED_DN	0.012183169	2.747923007	-3.842255722	0.006840668	0.019033709
GSE22886_NAIVE_CD8_TCELL_VS_MONOCYTE_DN	0.056101893	2.587127163	-4.035940463	0.010771896	0.029897287		GSE37605_TREG_VS_TCONV_NOD_FOXP3_FUSION_GFP_UP	-0.031355831	-5.17728565	4.742628629	8.29E-07	2.31E-06		GSE44732_UNSTIM_VS_IL27_STIM_IMATURE_DC_DN	0.01455771	2.745332798	-3.849014786	0.006891892	0.019033709
GSE360_CTRL_VS_T_GONDII_DC_UP	0.014480537	2.586977819	-4.036309101	0.010776334	0.029897287		GSE13522_CTRL_VS_T_CRUZI_Y_STRAIN_INF_SKIN_IFNAR_KO_UP	-0.028718632	-5.176028237	4.737205764	8.34E-07	2.31E-06		GSE15930_NAIVE_VS_24H_IN_VITRO_STIM_CD8_TCELL_DN	-0.013916277	-2.744304007	-3.851697803	0.006912334	0.019033709
GSE29618_BCELL_VS_MDC_UP	-0.021639346	-2.582251297	-4.047966014	0.01091762	0.030217489		HALLMARK_TNFA_SIGNALING_VIA_NFKB	-0.050020761	-5.167237475	4.699317947	8.67E-07	2.40E-06		GSE7548_DAY7_VS_DAY28_PCC_IMMUNIZATION_CD4_TCELL_DN	0.011728448	2.743621452	-3.853477369	0.006925927	0.019033709
GSE14415_ACT_TCONV_VS_ACT_NATURAL_TREG_UP	-0.015471637	-2.579594716	-4.054509433	0.010997761	0.030332269		HALLMARK_INTERFERON_GAMMA_RESPONSE	-0.048992003	-5.159194152	4.664688771	8.98E-07	2.48E-06		GSE14415_INDUCED_TREG_VS_FAILED_INDUCED_TREG_UP	-0.014940143	-2.743463901	-3.85388808	0.006929068	0.019033709
GSE360_LOW_DOSE_B_MALAYI_VS_M_TUBERCULOSIS_DC_DN	0.019144377	2.578363494	-4.057539991	0.011035081	0.030332269		GSE3039_CD4_TCELL_VS_ALPHABETA_CD8_TCELL_UP	-0.02638595	-5.15783765	4.658852089	9.04E-07	2.49E-06		GSE3982_EOSINOPHIL_VS_NEUTROPHIL_DN	0.019171934	2.743166096	-3.854664358	0.006935009	0.019033709
GSE29618_MONOCYTE_VS_PDC_DAY7_FLU_VACCINE_UP	0.055077471	2.577465173	-4.059750318	0.011062383	0.030332269		GSE34392_ST2_KO_VS_WT_DAY8_LCMV_EFFECTOR_CD8_TCELL_DN	-0.032568047	-5.15410224	4.642784809	9.19E-07	2.53E-06		GSE6259_FLT3L_INDUCED_VS_WT_SPLENIC_DC_33D1_POS_UP	0.019551886	2.742274647	-3.856987613	0.006952819	0.019033709
GSE9988_ANTI_TREM1_VS_VEHICLE_TREATED_MONOCYTES_UP	0.015269564	2.577277359	-4.060212345	0.011068099	0.030332269		GSE11057_NAIVE_VS_EFF_MEMORY_CD4_TCELL_DN	-0.030829033	-5.152249012	4.634816296	9.27E-07	2.54E-06		GSE21360_PRIMARY_VS_QUATERNARY_MEMORY_CD8_TCELL_UP	0.020916115	2.741438221	-3.859166858	0.006969568	0.019033709
GSE21546_WT_VS_SAP1A_KO_AND_ELK1_KO_DP_THYMOCYTES_DN	-0.018802882	-2.576593354	-4.061894769	0.011088937	0.030332269		GSE24634_TREG_VS_TCONV_POST_DAY3_IL4_CONVERSION_DN	-0.047466361	-5.151458672	4.631418567	9.30E-07	2.54E-06		GSE45365_HEALTHY_VS_MCMV_INFECTION_CD8A_DC_DN	0.012676998	2.741273743	-3.859595324	0.006972866	0.019033709
GSE25085_FETAL_BM_VS_ADULT_BM_SP4_THYMIC_IMPLANT_DN	0.017832551	2.57432662	-4.067467287	0.011158247	0.030450543		GSE21360_NAIVE_VS_SECONDARY_MEMORY_CD8_TCELL_DN	-0.034082636	-5.129323446	4.53639781	1.03E-06	2.80E-06		GSE6259_33D1_POS_DC_VS_CD4_TCELL_DN	0.021023139	2.741147006	-3.859925458	0.006975408	0.019033709
GSE3982_CTRL_VS_LPS_48H_DC_DN	0.016078648	2.572219859	-4.07264256	0.011223014	0.030555898		GSE26495_NAIVE_VS_PD1HIGH_CD8_TCELL_DN	-0.034739374	-5.124367297	4.51515953	1.05E-06	2.85E-06		GSE1432_CTRL_VS_IFNG_24H_MICROGLIA_DN	0.019789334	2.738971655	-3.86558986	0.007019173	0.019033709
GSE411_UNSTIM_VS_100MIN_IL6_STIM_MACROPHAGE_UP	0.014420686	2.564300596	-4.092062043	0.011469502	0.031154368		GSE3039_CD4_TCELL_VS_B2_BCELL_UP	-0.024386601	-5.120070777	4.496758953	1.07E-06	2.90E-06		GSE12392_WT_VS_IFNB_KO_CD8A_NEG_SPLEEN_DC_DN	0.013769398	2.738890581	-3.865800893	0.007020809	0.019033709
GSE13547_CTRL_VS_ANTI_IGM_STIM_ZFX_KO_BCELL_12H_DN	-0.016576551	-2.54492721	-4.139340881	0.012093108	0.032772043		GSE36888_STAT5_AB_KNOCKIN_VS_WT_TCELL_IL2_TREATED_2H_DN	-0.044893314	-5.112463726	4.464205629	1.10E-06	2.99E-06		GSE6269_E_COLI_VS_STAPH_AUREUS_INF_PBMC_DN	0.024419617	2.738753823	-3.866156854	0.007023569	0.019033709
GSE17974_0H_VS_6H_IN_VITRO_ACT_CD4_TCELL_UP	0.017043351	2.53896618	-4.15382291	0.012291011	0.033231252		GSE3982_NEUTROPHIL_VS_BCELL_UP	-0.030740139	-5.107444413	4.442743803	1.13E-06	3.05E-06		GSE29618_PDC_VS_MDC_DN	0.036068192	2.73328411	-3.880380723	0.007134779	0.019290329
GSE25085_FETAL_BM_VS_ADULT_BM_SP4_THYMIC_IMPLANT_UP	0.015422066	2.531382018	-4.172203795	0.012546993	0.033845008		GSE6259_DEC205_POS_DC_VS_CD8_TCELL_DN	-0.022370561	-5.095678453	4.392489398	1.19E-06	3.21E-06		GSE7768_OVA_ALONE_VS_OVA_WITH_LPS_IMMUNIZED_MOUSE_WHOLE_SPLEEN_6H_DN	0.017739892	2.730424575	-3.887806786	0.007193554	0.019348087
GSE22935_WT_VS_MYD88_KO_MACROPHAGE_UP	0.022852445	2.529458236	-4.17685833	0.01261268	0.033925713		GSE4748_CTRL_VS_CYANOBACTERIUM_LPSLIKE_STIM_DC_3H_DN	-0.023892375	-5.090599773	4.370821389	1.22E-06	3.27E-06		GSE45365_NK_CELL_VS_CD11B_DC_DN	0.020550359	2.729513867	-3.890170389	0.007212364	0.019348087
GSE24634_TEFF_VS_TCONV_DAY10_IN_CULTURE_UP	-0.017134473	-2.527977892	-4.180437795	0.012663435	0.033925713		GSE23568_CTRL_TRANSDUCED_VS_WT_CD8_TCELL_UP	-0.03197461	-5.078550615	4.319471831	1.28E-06	3.44E-06		GSE24671_BAKIMULC_VS_SENDAI_VIRUS_INFECTED_MOUSE_SPLENOCYTES_UP	-0.012251914	-2.729351999	-3.89059042	0.007215712	0.019348087
GSE5589_LPS_VS_LPS_AND_IL10_STIM_IL10_KO_MACROPHAGE_45MIN_DN	0.016738507	2.527708265	-4.181089549	0.012672699	0.033925713		GSE3982_NEUTROPHIL_VS_BASOPHIL_UP	-0.024698978	-5.07639393	4.310289334	1.29E-06	3.47E-06		GSE15324_NAIVE_VS_ACTIVATED_CD8_TCELL_UP	0.011889502	2.729028753	-3.891429141	0.007222402	0.019348087
GSE7831_UNSTIM_VS_INFLUENZA_STIM_PDC_4H_UP	0.015183032	2.527115232	-4.182522829	0.012693096	0.033925713		KAECH_NAIVE_VS_DAY15_EFF_CD8_TCELL_DN	-0.027662582	-5.062251462	4.250139834	1.38E-06	3.68E-06		GSE19888_ADENOSINE_A3R_INH_PRETREAT_AND_ACT_BY_A3R_VS_TCELL_MEMBRANES_ACT_MAST_CELL_UP	0.024280037	2.727075716	-3.896494778	0.007262944	0.01941217
GSE39556_UNTREATED_VS_3H_POLYIC_INJ_MOUSE_CD8A_DC_DN	-0.017228644	-2.525389057	-4.186693025	0.012752635	0.034007028		GSE34156_UNTREATED_VS_24H_NOD2_LIGAND_TREATED_MONOCYTE_DN	-0.062813898	-5.059361308	4.237861532	1.40E-06	3.72E-06		GSE3982_MAC_VS_TH1_UP	0.013546075	2.726134415	-3.898935095	0.007282557	0.019420153
GSE41176_UNSTIM_VS_ANTI_IGM_STIM_BCELL_3H_UP	0.017966604	2.52285396	-4.192812778	0.012840529	0.034152559		GSE1791_CTRL_VS_NEUROMEDINU_IN_T_CELL_LINE_3H_UP	-0.022384576	-5.050686503	4.201036453	1.45E-06	3.86E-06		GSE21360_NAIVE_VS_PRIMARY_MEMORY_CD8_TCELL_UP	0.017178789	2.724027024	-3.904395765	0.007326642	0.019427842
GSE22886_NAIVE_BCELL_VS_DC_UP	-0.019085883	-2.522131095	-4.194556763	0.01286569	0.034152559		GSE34156_NOD2_LIGAND_VS_TLR1_TLR2_LIGAND_6H_TREATED_MONOCYTE_UP	-0.024743075	-5.037939503	4.147001758	1.53E-06	4.06E-06		GSE37301_PRO_BCELL_VS_GRANULOCYTE_MONOCYTE_PROGENITOR_DN	0.012387337	2.723858296	-3.90483281	0.007330182	0.019427842
GSE25123_IL4_VS_IL4_AND_ROSIGLITAZONE_STIM_MACROPHAGE_DAY10_UP	0.014703171	2.514618455	-4.212654918	0.013129813	0.034774652		GSE7460_CTRL_VS_TGFB_TREATED_ACT_TREG_UP	0.022170621	5.037919003	4.146914931	1.53E-06	4.06E-06		GSE22501_PERIPHERAL_BLOOD_VS_CORD_BLOOD_TREG_DN	0.012287508	2.723612548	-3.905469311	0.007335341	0.019427842
GSE21670_UNTREATED_VS_IL6_TREATED_STAT3_KO_CD4_TCELL_DN	-0.015232448	-2.509750066	-4.224356847	0.013303551	0.035155084		GSE22886_NAIVE_TCELL_VS_DC_DN	-0.036653857	-5.028270609	4.106076531	1.60E-06	4.22E-06		GSE13547_2H_VS_12_H_ANTI_IGM_STIM_BCELL_DN	-0.019255093	-2.721177682	-3.911772985	0.007386633	0.0195178
GSE22886_NAIVE_BCELL_VS_MONOCYTE_UP	-0.023267471	-2.506664437	-4.231762978	0.013414729	0.035368856		GSE41867_NAIVE_VS_DAY6_LCMV_EFFECTOR_CD8_TCELL_UP	-0.02301416	-5.019010604	4.066931726	1.66E-06	4.39E-06		GSE3039_CD4_TCELL_VS_ALPHABETA_CD8_TCELL_UP	0.013523156	2.72041686	-3.91374166	0.007402727	0.0195178
HALLMARK_NOTCH_SIGNALING	0.021768164	2.505562975	-4.234404705	0.013454616	0.035394126		GSE7852_TREG_VS_TCONV_THYMUS_UP	-0.023713901	-5.016544288	4.056514091	1.68E-06	4.43E-06		GSE40274_CTRL_VS_FOXP3_TRANSDUCED_ACTIVATED_CD4_TCELL_UP	-0.018363095	-2.716718084	-3.923305471	0.007481422	0.019680859
GSE46606_IRF4_KO_VS_WT_CD40L_IL2_IL5_1DAY_STIMULATED_BCELL_DN	0.018145796	2.499056465	-4.249988297	0.013692408	0.035895051		GSE21063_CTRL_VS_ANTI_IGM_STIM_BCELL_16H_UP	0.025570131	5.011957606	4.037149301	1.72E-06	4.51E-06		GSE25085_FETAL_LIVER_VS_FETAL_BM_SP4_THYMIC_IMPLANT_DN	0.01852099	2.712819964	-3.933372136	0.007565179	0.019856471
GSE6269_HEALTHY_VS_E_COLI_INF_PBMC_UP	0.015380279	2.498674034	-4.250903102	0.0137065	0.035895051		GSE7400_CTRL_VS_CSF3_IN_VIVO_TREATED_PBMC_DN	-0.029177246	-4.991864418	3.952458039	1.87E-06	4.91E-06		GSE10325_CD4_TCELL_VS_MYELOID_DN	0.039203425	2.71179615	-3.936013935	0.007587318	0.019866258
GSE36888_STAT5_AB_KNOCKIN_VS_WT_TCELL_IL2_TREATED_2H_DN	0.026951323	2.49161626	-4.267763045	0.013968918	0.03650044		GSE46606_UNSTIM_VS_CD40L_IL2_IL5_1DAY_STIMULATED_IRF4HIGH_SORTED_BCELL_DN	-0.027476296	-4.979084823	3.898713115	1.98E-06	5.17E-06		GSE17974_0H_VS_24H_IN_VITRO_ACT_CD4_TCELL_UP	0.01510798	2.711026355	-3.937999689	0.007604003	0.019866258
GSE3982_DC_VS_NEUTROPHIL_LPS_STIM_DN	0.015539105	2.48626319	-4.280521804	0.014170935	0.036945652		HALLMARK_HYPOXIA	-0.023077923	-4.974394918	3.879013087	2.02E-06	5.27E-06		GSE19888_ADENOSINE_A3R_INH_PRETREAT_AND_ACT_BY_A3R_VS_A3R_INH_AND_TCELL_MEMBRANES_ACT_MAST_CELL_UP	0.015518569	2.710292709	-3.939891721	0.007619935	0.019866258
GSE13547_2H_VS_12_H_ANTI_IGM_STIM_BCELL_UP	-0.023395843	-2.481587768	-4.29164501	0.014349507	0.037327894		GSE7219_WT_VS_NIK_NFKB2_KO_DC_UP	-0.028350982	-4.955005299	3.797700856	2.20E-06	5.72E-06		GSE15930_NAIVE_VS_48H_IN_VITRO_STIM_IFNAB_CD8_TCELL_DN	-0.012281195	-2.703890381	-3.956383563	0.007760259	0.02017145
GSE29618_MONOCYTE_VS_MDC_UP	0.05511888	2.474948621	-4.307407354	0.014606531	0.037889322		GSE6092_IFNG_VS_IFNG_AND_B_BURGDORFERI_INF_ENDOTHELIAL_CELL_DN	-0.026612933	-4.94381111	3.750855628	2.31E-06	5.99E-06		GSE36888_UNTREATED_VS_IL2_TREATED_STAT5_AB_KNOCKIN_TCELL_6H_UP	0.024615469	2.703380466	-3.957695558	0.007771535	0.02017145
GSE4590_LARGE_PRE_BCELL_VS_VPREB_POS_LARGE_PRE_BCELL_DN	-0.016336767	-2.47434225	-4.308845056	0.014630209	0.037889322		GSE45739_UNSTIM_VS_ACD3_ACD28_STIM_NRAS_KO_CD4_TCELL_DN	-0.025874538	-4.928414157	3.686541161	2.47E-06	6.39E-06		GSE17974_0H_VS_48H_IN_VITRO_ACT_CD4_TCELL_UP	0.012870533	2.700103687	-3.966121341	0.007844352	0.020315307
GSE24726_WT_VS_E2_2_KO_PDC_DAY4_POST_DELETION_UP	0.014649417	2.469348177	-4.320673777	0.014826527	0.038276027		GSE19888_ADENOSINE_A3R_INH_PRETREAT_AND_ACT_BY_A3R_VS_TCELL_MEMBRANES_ACT_MAST_CELL_UP	-0.045698959	-4.924757126	3.671285605	2.50E-06	6.47E-06		GSE2405_0H_VS_3H_A_PHAGOCYTOPHILUM_STIM_NEUTROPHIL_UP	0.013235965	2.699249749	-3.968315621	0.00786343	0.020319659
GSE34156_TLR1_TLR2_LIGAND_VS_NOD2_AND_TLR1_TLR2_LIGAND_24H_TREATED_MONOCYTE_UP	0.043413821	2.468879547	-4.321782635	0.014845069	0.038276027		GSE36891_UNSTIM_VS_POLYIC_TLR3_STIM_PERITONEAL_MACROPHAGE_UP	-0.030189362	-4.901926493	3.576221898	2.76E-06	7.13E-06		GSE45365_HEALTHY_VS_MCMV_INFECTION_CD8A_DC_IFNAR_KO_DN	0.01487725	2.696211683	-3.976117207	0.007931644	0.020347004
GSE41867_DAY6_EFFECTOR_VS_DAY30_EXHAUSTED_CD8_TCELL_LCMV_CLONE13_UP	0.015297778	2.46692327	-4.326409448	0.014922695	0.038391426		GSE2706_UNSTIM_VS_2H_LPS_AND_R848_DC_DN	-0.040480174	-4.899509505	3.566175665	2.79E-06	7.18E-06		GSE1791_CTRL_VS_NEUROMEDINU_IN_T_CELL_LINE_0.8H_DN	0.012150818	2.696084065	-3.976444751	0.007934521	0.020347004
GSE13738_RESTING_VS_BYSTANDER_ACTIVATED_CD4_TCELL_DN	0.013449623	2.463828705	-4.333721618	0.015046227	0.038555912		GSE27241_CTRL_VS_DIGOXIN_TREATED_CD4_TCELL_IN_TH17_POLARIZING_CONDITIONS_UP	-0.025197244	-4.895849725	3.550970245	2.84E-06	7.28E-06		GSE17974_0H_VS_24H_IN_VITRO_ACT_CD4_TCELL_DN	-0.015198953	-2.695945513	-3.976800343	0.007937646	0.020347004
GSE3039_NKT_CELL_VS_ALPHAALPHA_CD8_TCELL_DN	0.019808687	2.463668401	-4.334100175	0.015052651	0.038555912		GSE7509_UNSTIM_VS_IFNA_STIM_IMMATURE_DC_DN	-0.039621391	-4.894866864	3.54688805	2.85E-06	7.30E-06		GSE16451_IMMATURE_VS_MATURE_NEURON_CELL_LINE_WEST_EQUINE_ENC_VIRUS_DN	-0.011822096	-2.695677501	-3.977488144	0.007943693	0.020347004
GSE22886_NAIVE_BCELL_VS_NEUTROPHIL_DN	0.043016	2.46135709	-4.339555811	0.015145545	0.038708964		GSE5589_LPS_AND_IL10_VS_LPS_AND_IL6_STIM_IL6_KO_MACROPHAGE_45MIN_UP	-0.037033137	-4.88780401	3.517569951	2.94E-06	7.50E-06		GSE360_L_DONOVANI_VS_M_TUBERCULOSIS_DC_DN	0.01527295	2.692858971	-3.984717662	0.008007545	0.020465673
GSE34156_NOD2_LIGAND_VS_TLR1_TLR2_LIGAND_6H_TREATED_MONOCYTE_DN	0.04204911	2.459825913	-4.343167445	0.015207366	0.038782103		GSE2405_0H_VS_12H_A_PHAGOCYTOPHILUM_STIM_NEUTROPHIL_DN	0.024569062	4.887085122	3.514587464	2.95E-06	7.51E-06		GSE10325_BCELL_VS_MYELOID_DN	0.047122889	2.690757887	-3.990102529	0.008055445	0.020481479
GSE22886_NAIVE_CD4_TCELL_VS_MONOCYTE_DN	0.051882895	2.457633131	-4.348336062	0.01529629	0.038923892		GSE22886_NAIVE_CD8_TCELL_VS_NEUTROPHIL_DN	-0.047314084	-4.8823275	3.49485691	3.01E-06	7.65E-06		GSE22886_NAIVE_BCELL_VS_NEUTROPHIL_DN	0.036831724	2.690746618	-3.9901314	0.008055703	0.020481479
GSE2770_UNTREATED_VS_ACT_CD4_TCELL_2H_UP	0.014683795	2.454751735	-4.355121425	0.015413843	0.039137758		GSE6269_HEALTHY_VS_STAPH_PNEUMO_INF_PBMC_DN	-0.060121928	-4.878972927	3.480952979	3.05E-06	7.74E-06		GSE19401_NAIVE_VS_IMMUNIZED_MOUSE_PLN_FOLLICULAR_DC_UP	0.015974289	2.690281762	-3.991322267	0.008066336	0.020481479
GSE7218_UNSTIM_VS_ANTIGEN_STIM_THROUGH_IGG_BCELL_DN	0.025715188	2.448535122	-4.369736136	0.015670208	0.039684869		GSE22886_NAIVE_BCELL_VS_DC_DN	-0.029711452	-4.870186965	3.444568489	3.17E-06	8.02E-06		GSE3982_MAST_CELL_VS_EFF_MEMORY_CD4_TCELL_DN	0.01172668	2.687591544	-3.99821044	0.008128121	0.020593592
GSE3982_MEMORY_CD4_TCELL_VS_BCELL_DN	0.018999579	2.447884218	-4.371264399	0.015697268	0.039684869		GSE9988_LOW_LPS_VS_ANTI_TREM1_AND_LPS_MONOCYTE_UP	-0.032134465	-4.867310685	3.432667067	3.21E-06	8.10E-06		GSE3982_NEUTROPHIL_VS_CENT_MEMORY_CD4_TCELL_UP	0.019632182	2.680860003	-4.015419177	0.008284605	0.020937043
GSE22886_NAIVE_TCELL_VS_MONOCYTE_DN	0.051356938	2.446307545	-4.374964749	0.015762989	0.039764949		GSE45365_WT_VS_IFNAR_KO_CD11B_DC_MCMV_INFECTION_UP	-0.023072665	-4.862288016	3.411896026	3.28E-06	8.26E-06		GSE28726_NAIVE_CD4_TCELL_VS_NAIVE_VA24NEG_NKTCELL_DN	0.011535512	2.68018403	-4.017145121	0.008300468	0.020937043
GSE16266_CTRL_VS_LPS_STIM_MEF_UP	0.016762274	2.441737648	-4.385677719	0.015954863	0.040162241		GSE7852_LN_VS_FAT_TREG_DN	-0.022655824	-4.856282074	3.387078195	3.36E-06	8.46E-06		GSE46606_IRF4_KO_VS_WT_CD40L_IL2_IL5_3DAY_STIMULATED_BCELL_DN	0.012567013	2.679461474	-4.018989572	0.008317456	0.020937043
GSE26890_CXCR1_NEG_VS_POS_EFFECTOR_CD8_TCELL_UP	-0.017666884	-2.435086311	-4.401237437	0.01623784	0.040786661		GSE21670_UNTREATED_VS_TGFB_IL6_TREATED_CD4_TCELL_UP	0.032956056	4.853802491	3.37683823	3.40E-06	8.53E-06		GSE24634_TEFF_VS_TCONV_DAY10_IN_CULTURE_DN	0.027745364	2.676656593	-4.026145304	0.008383696	0.021058402
GSE21546_SAP1A_KO_VS_SAP1A_KO_AND_ELK1_KO_ANTI_CD3_STIM_DP_THYMOCYTES_DN	0.018292873	2.431535542	-4.409528022	0.016390725	0.041082332		GSE1460_INTRATHYMIC_T_PROGENITOR_VS_NAIVE_CD4_TCELL_ADULT_BLOOD_DN	-0.023573218	-4.85026803	3.362248191	3.45E-06	8.64E-06		GSE17974_CTRL_VS_ACT_IL4_AND_ANTI_IL12_6H_CD4_TCELL_UP	0.013748639	2.674425654	-4.031832015	0.008436723	0.021146121
GSE6092_IFNG_VS_IFNG_AND_B_BURGDORFERI_INF_ENDOTHELIAL_CELL_UP	0.013472796	2.429017203	-4.415401322	0.01649993	0.041267492		GSE3982_MEMORY_CD4_TCELL_VS_BCELL_DN	-0.03074804	-4.847246854	3.349782808	3.49E-06	8.74E-06		GSE17974_CTRL_VS_ACT_IL4_AND_ANTI_IL12_48H_CD4_TCELL_UP	0.012805701	2.671551558	-4.039151879	0.008505484	0.021272816
GSE9988_ANTI_TREM1_VS_CTRL_TREATED_MONOCYTES_UP	0.018011364	2.424986013	-4.424791339	0.016676085	0.041618948		GSE3982_NKCELL_VS_TH2_DN	0.028938159	4.84203115	3.32827548	3.57E-06	8.91E-06		GSE9601_NFKB_INHIBITOR_VS_PI3K_INHIBITOR_TREATED_HCMV_INF_MONOCYTE_DN	0.015985577	2.669905116	-4.043341926	0.008545102	0.021326236
GSE36888_UNTREATED_VS_IL2_TREATED_STAT5_AB_KNOCKIN_TCELL_17H_UP	0.020699475	2.422951757	-4.429524409	0.016765611	0.041753163		GSE21033_CTRL_VS_POLYIC_STIM_DC_24H_UP	-0.023333444	-4.839829954	3.319203515	3.61E-06	8.98E-06		GSE42088_UNINF_VS_LEISHMANIA_INF_DC_2H_DN	0.013066621	2.667385182	-4.049750444	0.008606061	0.021432579
GSE41176_UNSTIM_VS_ANTI_IGM_STIM_BCELL_1H_DN	0.022144462	2.420231052	-4.435848953	0.016886013	0.041963539		GSE45365_HEALTHY_VS_MCMV_INFECTION_CD8A_DC_IFNAR_KO_DN	-0.02778345	-4.838486852	3.313669494	3.63E-06	9.01E-06		GSE22886_NAIVE_CD8_TCELL_VS_NEUTROPHIL_DN	0.02478246	2.666241718	-4.05265663	0.008633852	0.021449868
GOLDRATH_NAIVE_VS_MEMORY_CD8_TCELL_DN	0.018469923	2.407155947	-4.466152693	0.017475413	0.043336057		GSE36826_NORMAL_VS_STAPH_AUREUS_INF_IL1R_KO_SKIN_DN	-0.025880886	-4.820791777	3.240859724	3.91E-06	9.70E-06		GSE17974_0H_VS_12H_IN_VITRO_ACT_CD4_TCELL_UP	0.013161224	2.66492285	-4.05600723	0.008666007	0.021449868
GSE16450_IMMATURE_VS_MATURE_NEURON_CELL_LINE_UP	-0.018959614	-2.403728716	-4.474071039	0.017632893	0.04363394		GSE24634_TEFF_VS_TCONV_DAY5_IN_CULTURE_UP	0.034909077	4.813565383	3.211178796	4.03E-06	9.98E-06		GSE33424_CD161_HIGH_VS_NEG_CD8_TCELL_UP	0.013507334	2.664837276	-4.05622458	0.008668097	0.021449868
GSE360_L_DONOVANI_VS_M_TUBERCULOSIS_MAC_DN	0.013983296	2.3970329	-4.489511405	0.017944198	0.044310409		GSE4590_SMALL_VS_LARGE_PRE_BCELL_DN	-0.023990521	-4.802756862	3.166843016	4.22E-06	1.04E-05		GSE29618_MONOCYTE_VS_MDC_DAY7_FLU_VACCINE_UP	0.042706267	2.660298209	-4.067744432	0.008779616	0.021679898
GSE2706_UNSTIM_VS_2H_LPS_AND_R848_DC_DN	0.024236324	2.393165558	-4.498411428	0.01812621	0.044630179		GSE8621_UNSTIM_VS_LPS_PRIMED_AND_LPS_STIM_MACROPHAGE_UP	-0.022908164	-4.800103617	3.15597024	4.27E-06	1.05E-05		GSE10325_LUPUS_CD4_TCELL_VS_LUPUS_MYELOID_DN	0.048299243	2.657530192	-4.074760822	0.008848257	0.021803301
GSE26030_UNSTIM_VS_RESTIM_TH1_DAY5_POST_POLARIZATION_UP	-0.014077756	-2.39266019	-4.499573472	0.018150115	0.044630179		GSE5542_UNTREATED_VS_IFNA_TREATED_EPITHELIAL_CELLS_6H_UP	-0.023483335	-4.796189176	3.139936855	4.34E-06	1.07E-05		GSE44649_WT_VS_MIR155_KO_NAIVE_CD8_TCELL_UP	0.012244616	2.653218078	-4.085678137	0.008956156	0.021930879
GSE360_L_DONOVANI_VS_B_MALAYI_LOW_DOSE_DC_DN	0.014169929	2.374175967	-4.541921658	0.019043869	0.046729493		HALLMARK_CHOLESTEROL_HOMEOSTASIS	-0.029397295	-4.789008751	3.110549937	4.47E-06	1.10E-05		GSE29618_BCELL_VS_MDC_DAY7_FLU_VACCINE_DN	0.027955588	2.651590463	-4.089794759	0.00899719	0.021930879
GSE6259_FLT3L_INDUCED_VS_WT_SPLENIC_DC_33D1_POS_UP	0.021605286	2.370755844	-4.549724306	0.019213441	0.04704675		GSE24142_EARLY_THYMIC_PROGENITOR_VS_DN3_THYMOCYTE_FETAL_UP	-0.021773992	-4.786928308	3.102041187	4.51E-06	1.11E-05		GSE3982_NKCELL_VS_TH1_DN	-0.014653562	-2.651383344	-4.090318447	0.009002424	0.021930879
GSE3982_NEUTROPHIL_VS_EFF_MEMORY_CD4_TCELL_UP	0.02143361	2.363222658	-4.56687408	0.019591659	0.047850288		GSE15733_BM_VS_SPLEEN_MEMORY_CD4_TCELL_UP	-0.025934168	-4.786287864	3.099422372	4.53E-06	1.11E-05		HALLMARK_KRAS_SIGNALING_UP	0.015238329	2.651162428	-4.090876983	0.00900801	0.021930879
GSE29617_DAY3_VS_DAY7_TIV_FLU_VACCINE_PBMC_2008_DN	-0.013563535	-2.362593675	-4.568303734	0.019623534	0.047850288		GSE411_UNSTIM_VS_100MIN_IL6_STIM_MACROPHAGE_UP	-0.021981423	-4.769654153	3.031492185	4.86E-06	1.18E-05		GSE24634_IL4_VS_CTRL_TREATED_NAIVE_CD4_TCELL_DAY5_UP	0.022965132	2.651018692	-4.091240363	0.009011645	0.021930879
GSE9988_LOW_LPS_VS_ANTI_TREM1_AND_LPS_MONOCYTE_DN	0.015059257	2.360167365	-4.573815373	0.019746921	0.048040358		GSE25085_FETAL_BM_VS_ADULT_BM_SP4_THYMIC_IMPLANT_UP	-0.023812192	-4.769569964	3.03114879	4.86E-06	1.18E-05		GSE22886_UNSTIM_VS_STIM_MEMORY_TCELL_DN	-0.011927294	-2.650244653	-4.093196914	0.009031248	0.021930879
GSE43863_DAY6_EFF_VS_DAY150_MEM_TH1_CD4_TCELL_UP	0.014803146	2.35944589	-4.575453282	0.019783743	0.048040358		GSE1460_DP_VS_CD4_THYMOCYTE_DN	-0.032103911	-4.76696683	3.020533041	4.91E-06	1.19E-05		GSE36888_UNTREATED_VS_IL2_TREATED_TCELL_6H_UP	0.028068195	2.65023603	-4.093218708	0.009031466	0.021930879
GSE41867_DAY6_VS_DAY8_LCMV_ARMSTRONG_EFFECTOR_CD8_TCELL_DN	0.012813343	2.351555659	-4.593335862	0.02019041	0.048926139		GSE7218_IGM_VS_IGG_SIGNAL_THGOUGH_ANTIGEN_BCELL_DN	-0.036499162	-4.750254267	2.95247522	5.27E-06	1.28E-05		GSE14699_NAIVE_VS_DELETIONAL_TOLERANCE_CD8_TCELL_UP	0.014532159	2.647065185	-4.101228324	0.009112172	0.022018783
GSE19888_ADENOSINE_A3R_ACT_VS_A3R_ACT_WITH_A3R_INH_PRETREATMENT_IN_MAST_CELL_UP	0.015305207	2.349710946	-4.597508825	0.020286545	0.049057318		GSE32164_RESTING_DIFFERENTIATED_VS_ALTERNATIVELY_ACT_M2_MACROPHAGE_DN	-0.025559121	-4.738472925	2.904599781	5.54E-06	1.34E-05		GSE24634_TEFF_VS_TCONV_DAY3_IN_CULTURE_UP	-0.014215751	-2.646640817	-4.102299633	0.009123023	0.022018783
GSE3337_CTRL_VS_16H_IFNG_IN_CD8POS_DC_UP	0.013462427	2.348682798	-4.599833312	0.020340301	0.049085685		GSE36888_UNTREATED_VS_IL2_TREATED_TCELL_17H_DN	-0.038493945	-4.733927319	2.886150384	5.65E-06	1.36E-05		GSE22886_TCELL_VS_BCELL_NAIVE_UP	0.01533777	2.646593955	-4.102417926	0.009124222	0.022018783
GSE1791_CTRL_VS_NEUROMEDINU_IN_T_CELL_LINE_3H_UP	0.012862265	2.347481685	-4.602547665	0.020403259	0.049136097		GSE3982_BCELL_VS_EFF_MEMORY_CD4_TCELL_UP	-0.023148103	-4.724209332	2.846749625	5.88E-06	1.42E-05		GSE5589_LPS_VS_LPS_AND_IL10_STIM_IL10_KO_MACROPHAGE_45MIN_DN	0.013789929	2.644487964	-4.107732089	0.009178248	0.022103492
GSE45365_WT_VS_IFNAR_KO_CD11B_DC_UP	0.016342962	2.344671366	-4.60889362	0.020551239	0.049390632		GSE1432_CTRL_VS_IFNG_24H_MICROGLIA_DN	-0.035745146	-4.721054715	2.833971808	5.96E-06	1.43E-05		GSE17721_0.5H_VS_24H_CPG_BMDC_UP	0.013553444	2.642931884	-4.111656192	0.009218352	0.022154394
GSE11057_CD4_CENT_MEM_VS_PBMC_DN	0.035986156	2.342734818	-4.613262455	0.02065376	0.049535095		GSE7852_LN_VS_THYMUS_TCONV_DN	0.025180623	4.714380808	2.806958959	6.13E-06	1.47E-05		GSE40685_TREG_VS_FOXP3_KO_TREG_PRECURSOR_UP	0.020072036	2.640404667	-4.118024868	0.009283823	0.02224831
GSE36888_UNTREATED_VS_IL2_TREATED_TCELL_6H_UP	0.0316893	2.34131519	-4.616463017	0.020729201	0.049614153		GSE24634_TREG_VS_TCONV_POST_DAY5_IL4_CONVERSION_UP	0.02780539	4.714089694	2.805781286	6.14E-06	1.47E-05		GSE5099_UNSTIM_VS_MCSF_TREATED_MONOCYTE_DAY7_DN	0.011382049	2.6393223	-4.120750795	0.009311991	0.02224831
GSE37301_PRO_BCELL_VS_GRANULOCYTE_MONOCYTE_PROGENITOR_DN	0.013555997	2.338611083	-4.622554514	0.020873574	0.049857535		GSE13522_WT_VS_IFNAR_KO_SKING_T_CRUZI_Y_STRAIN_INF_UP	-0.027857641	-4.709860012	2.788676273	6.25E-06	1.49E-05		GSE24634_TEFF_VS_TCONV_DAY3_IN_CULTURE_DN	0.035258239	2.63922316	-4.121000428	0.009314575	0.02224831
GSE21670_STAT3_KO_VS_WT_CD4_TCELL_IL6_TREATED_DN	-0.01354217	-2.334476339	-4.631856266	0.021096043	0.050286079		GSE22886_UNSTIM_VS_STIM_MEMORY_TCELL_DN	0.022043582	4.705620482	2.771542358	6.36E-06	1.52E-05		GSE41176_UNSTIM_VS_ANTI_IGM_STIM_BCELL_6H_UP	0.013459218	2.637292715	-4.125859572	0.009365018	0.022323145
GSE29618_MONOCYTE_VS_MDC_DAY7_FLU_VACCINE_UP	0.047909209	2.333262466	-4.634584189	0.021161751	0.05033997		GSE37533_UNTREATED_VS_PIOGLIZATONE_TREATED_CD4_TCELL_PPARG1_AND_FOXP3_TRASDUCED_UP	-0.02552986	-4.703738757	2.763940936	6.41E-06	1.52E-05		GSE6269_HEALTHY_VS_FLU_INF_PBMC_DN	0.017147533	2.63373096	-4.134816511	0.009458735	0.022491783
GSE13485_DAY1_VS_DAY3_YF17D_VACCINE_PBMC_DN	-0.018722446	-2.331366671	-4.63884198	0.021264733	0.050482129		GSE11961_GERMINAL_CENTER_BCELL_DAY7_VS_MEMORY_BCELL_DAY40_DN	-0.022440001	-4.698991845	2.744774882	6.54E-06	1.55E-05		GSE11864_CSF1_PAM3CYS_VS_CSF1_IFNG_PAM3CYS_IN_MAC_DN	0.015258541	2.633082909	-4.136445029	0.009475877	0.022491783
HALLMARK_G2M_CHECKPOINT	-0.023583038	-2.319066659	-4.666389369	0.02194367	0.051988248		GSE24726_WT_VS_E2_2_KO_PDC_DAY4_POST_DELETION_UP	-0.022794896	-4.682403493	2.677906	7.01E-06	1.66E-05		GSE21774_CD62L_POS_CD56_BRIGHT_VS_CD62L_NEG_CD56_DIM_NK_CELL_UP	0.019085953	2.632416468	-4.138119384	0.009493535	0.022491783
GSE24142_EARLY_THYMIC_PROGENITOR_VS_DN3_THYMOCYTE_UP	0.018174797	2.315915038	-4.673426225	0.022120674	0.052301513		GSE24142_EARLY_THYMIC_PROGENITOR_VS_DN2_THYMOCYTE_UP	-0.032921398	-4.678218522	2.661062641	7.13E-06	1.69E-05		GSE29618_MONOCYTE_VS_PDC_UP	0.045389746	2.630520501	-4.142880696	0.009543933	0.022536207
GSE10856_CTRL_VS_TNFRSF6B_IN_MACROPHAGE_UP	0.014125898	2.298962863	-4.711125349	0.023094473	0.054493625		GSE43863_NAIVE_VS_MEMORY_TFH_CD4_TCELL_D150_LCMV_UP	-0.024828961	-4.673500709	2.6420876	7.27E-06	1.72E-05		GSE25123_CTRL_VS_ROSIGLITAZONE_STIM_PPARG_KO_MACROPHAGE_UP	0.030060931	2.630260023	-4.14353459	0.009550875	0.022536207
GSE21360_NAIVE_VS_PRIMARY_MEMORY_CD8_TCELL_DN	0.018796751	2.295494261	-4.718807546	0.023298301	0.054863741		GSE24634_TEFF_VS_TCONV_DAY10_IN_CULTURE_UP	0.025964735	4.655607922	2.57024692	7.83E-06	1.84E-05		GSE21774_CD62L_POS_CD56_BRIGHT_VS_CD62L_NEG_CD56_DIM_NK_CELL_DN	0.014062943	2.626154464	-4.153833319	0.009660907	0.022749878
GSE22886_NAIVE_TCELL_VS_DC_DN	0.020574645	2.288304317	-4.73469763	0.023725846	0.055758125		GSE3982_NEUTROPHIL_VS_TH2_UP	-0.025618881	-4.654646807	2.566393549	7.87E-06	1.85E-05		GSE37301_HEMATOPOIETIC_STEM_CELL_VS_RAG2_KO_NK_CELL_DN	0.011231842	2.624338601	-4.158383765	0.009709937	0.022804237
HALLMARK_APOPTOSIS	0.014038056	2.283634548	-4.744993385	0.024007205	0.056306055		GSE15271_CXCR4_POS_VS_NEG_GC_BCELL_DN	-0.022605606	-4.65420365	2.564617002	7.88E-06	1.85E-05		GSE17974_CTRL_VS_ACT_IL4_AND_ANTI_IL12_12H_CD4_TCELL_UP	0.016402632	2.623854751	-4.159595784	0.009723039	0.022804237
GSE40666_UNTREATED_VS_IFNA_STIM_STAT1_KO_CD8_TCELL_90MIN_UP	0.013664798	2.282273109	-4.747991388	0.024089782	0.056321539		GSE411_UNSTIM_VS_100MIN_IL6_STIM_SOCS3_KO_MACROPHAGE_DN	-0.021133212	-4.653992327	2.563769888	7.89E-06	1.85E-05		GSE21360_NAIVE_VS_SECONDARY_MEMORY_CD8_TCELL_UP	0.019015361	2.620167552	-4.168825436	0.00982341	0.022993472
GSE36078_WT_VS_IL1R_KO_LUNG_DC_AFTER_AD5_INF_UP	0.01719414	2.281936331	-4.748732746	0.024110248	0.056321539		GSE5679_PPARG_LIGAND_ROSIGLITAZONE_VS_RARA_AGONIST_AM580_TREATED_DC_DN	-0.022047167	-4.651785146	2.554923742	7.96E-06	1.86E-05		GSE19401_UNSTIM_VS_RETINOIC_ACID_AND_PAM2CSK4_STIM_FOLLICULAR_DC_UP	0.014179261	2.618355572	-4.173356831	0.009873075	0.023063504
GSE22886_NAIVE_CD4_TCELL_VS_48H_ACT_TH2_DN	-0.012476995	-2.276996967	-4.759594302	0.024412162	0.056912983		GSE9006_1MONTH_VS_4MONTH_POST_TYPE_1_DIABETES_DX_PBMC_UP	-0.03489285	-4.64764928	2.538355712	8.10E-06	1.89E-05		GSE37416_12H_VS_48H_F_TULARENSIS_LVS_NEUTROPHIL_UP	0.013799407	2.614799893	-4.182240657	0.009971194	0.023202255
GSE13485_DAY3_VS_DAY21_YF17D_VACCINE_PBMC_UP	0.015307067	2.274553359	-4.764959708	0.024562746	0.057149976		GSE3982_NEUTROPHIL_VS_NKCELL_UP	-0.037655467	-4.640609438	2.510178777	8.34E-06	1.94E-05		GSE11961_MARGINAL_ZONE_BCELL_VS_MEMORY_BCELL_DAY40_UP	0.012059141	2.614763517	-4.182331484	0.009972202	0.023202255
GSE28726_NAIVE_VS_ACTIVATED_CD4_TCELL_UP	0.01366826	2.270427904	-4.774005857	0.024818821	0.05763098		GSE29618_BCELL_VS_PDC_DAY7_FLU_VACCINE_DN	-0.03164403	-4.637356629	2.49716975	8.45E-06	1.96E-05		GSE29618_BCELL_VS_MONOCYTE_DN	0.034976324	2.613055481	-4.186595074	0.010019651	0.023246817
GSE21360_SECONDARY_VS_QUATERNARY_MEMORY_CD8_TCELL_UP	0.021257085	2.267285113	-4.780887074	0.025015466	0.057972351		GSE29618_BCELL_VS_PDC_DN	-0.027378402	-4.633910577	2.483395012	8.57E-06	1.99E-05		GSE36888_STAT5_AB_KNOCKIN_VS_WT_TCELL_IL2_TREATED_2H_UP	0.012897895	2.612642255	-4.187626189	0.010031161	0.023246817
GSE7852_LN_VS_FAT_TREG_DN	0.012989895	2.263838492	-4.788423409	0.02523269	0.058359964		GSE42021_CD24HI_VS_CD24INT_TREG_THYMUS_DN	-0.034933039	-4.632017807	2.475832257	8.64E-06	2.00E-05		GSE5142_HTERT_TRANSDUCED_VS_CTRL_CD8_TCELL_LATE_PASSAGE_CLONE_UP	-0.012545172	-2.606472782	-4.203003288	0.010204425	0.023509378
GSE30962_ACUTE_VS_CHRONIC_LCMV_SECONDARY_INF_CD8_TCELL_DN	-0.014281236	-2.255148477	-4.807377833	0.025787725	0.059525816		GSE3565_DUSP1_VS_WT_SPLENOCYTES_UP	-0.033361187	-4.626881466	2.455320647	8.83E-06	2.04E-05		GSE360_DC_VS_MAC_B_MALAYI_HIGH_DOSE_DN	0.016321869	2.605943036	-4.204322123	0.010219427	0.023509378
GSE39382_IL3_VS_IL3_IL33_TREATED_MAST_CELL_DN	0.014196344	2.252175755	-4.81384638	0.025980031	0.059851432		GSE17974_CTRL_VS_ACT_IL4_AND_ANTI_IL12_6H_CD4_TCELL_UP	-0.024859188	-4.621896169	2.435427837	9.01E-06	2.08E-05		GSE27670_BLIMP1_VS_LMP1_TRANSDUCED_GC_BCELL_UP	0.016856541	2.605824249	-4.204617819	0.010222794	0.023509378
GSE9988_ANTI_TREM1_AND_LPS_VS_CTRL_TREATED_MONOCYTES_DN	0.013655134	2.247011623	-4.825064599	0.026317082	0.060502152		GSE21063_CTRL_VS_ANTI_IGM_STIM_BCELL_8H_UP	-0.024741338	-4.617756833	2.41892236	9.17E-06	2.11E-05		GSE17974_IL4_AND_ANTI_IL12_VS_UNTREATED_72H_ACT_CD4_TCELL_DN	0.016870453	2.605747531	-4.204808785	0.010224969	0.023509378
GSE24634_TREG_VS_TCONV_POST_DAY3_IL4_CONVERSION_DN	0.025634676	2.246265529	-4.826683394	0.026366092	0.060502152		GSE4984_UNTREATED_VS_GALECTIN1_TREATED_DC_UP	-0.0415919	-4.600236082	2.349176667	9.86E-06	2.26E-05		GSE3982_NKCELL_VS_TH2_DN	-0.014976518	-2.604100371	-4.208907679	0.010271766	0.023570576
GSE22601_IMMATURE_CD4_SINGLE_POSITIVE_VS_CD8_SINGLE_POSITIVE_THYMOCYTE_UP	0.013502539	2.242866106	-4.834052804	0.026590409	0.060897251		GSE17301_ACD3_ACD28_VS_ACD3_ACD28_AND_IFNA5_STIM_CD8_TCELL_DN	-0.033856311	-4.599595418	2.34662996	9.88E-06	2.26E-05		GSE5679_CTRL_VS_RARA_AGONIST_AM580_TREATED_DC_UP	-0.01666577	-2.601632472	-4.215044572	0.010342242	0.023674864
HALLMARK_INFLAMMATORY_RESPONSE	0.02622717	2.238117879	-4.844328916	0.02690652	0.061500617		GSE1460_INTRATHYMIC_T_PROGENITOR_VS_CD4_THYMOCYTE_DN	-0.036847091	-4.598125686	2.340788591	9.94E-06	2.27E-05		GSE30971_WBP7_HET_VS_KO_MACROPHAGE_4H_LPS_STIM_DN	0.014581011	2.60109136	-4.216389448	0.010357753	0.023674864
GSE45365_HEALTHY_VS_MCMV_INFECTION_CD11B_DC_IFNAR_KO_UP	0.013144792	2.23687742	-4.847010196	0.026989641	0.06157012		GSE37532_WT_VS_PPARG_KO_VISCERAL_ADIPOSE_TISSUE_TREG_UP	0.033741151	4.595163087	2.329017989	1.01E-05	2.30E-05		GSE37533_PPARG1_FOXP3_VS_FOXP3_TRANSDUCED_CD4_TCELL_PIOGLITAZONE_TREATED_UP	0.015153537	2.600373513	-4.218173188	0.010378362	0.023675638
GSE40068_CXCR5NEG_BCL6NEG_CD4_TCELL_VS_CXCR5POS_BCL6NEG_TFH_DN	0.01457888	2.231756283	-4.858065074	0.027335181	0.062236825		GSE7509_FCGRIIB_VS_TNFA_IL1B_IL6_PGE_STIM_DC_DN	-0.020986185	-4.590259579	2.309548046	1.03E-05	2.34E-05		GSE27859_MACROPHAGE_VS_CD11C_INT_F480_HI_MACROPHAGE_DN	0.011449097	2.594655899	-4.232364742	0.010543833	0.024006232
GSE45739_UNSTIM_VS_ACD3_ACD28_STIM_NRAS_KO_CD4_TCELL_UP	-0.013459012	-2.227753628	-4.866689169	0.027607935	0.06273554		GSE3982_EOSINOPHIL_VS_MAST_CELL_UP	-0.02203951	-4.580586511	2.27118399	1.07E-05	2.43E-05		GSE37605_C57BL6_VS_NOD_FOXP3_FUSION_GFP_TREG_DN	0.014006411	2.591179721	-4.240979105	0.010645592	0.024190762
GSE23505_UNTREATED_VS_4DAY_IL6_IL1_IL23_TREATED_CD4_TCELL_DN	0.013223296	2.224715261	-4.87322604	0.027816561	0.063003569		GSE1432_1H_VS_24H_IFNG_MICROGLIA_UP	-0.021223551	-4.575570489	2.251313116	1.09E-05	2.47E-05		GSE3039_CD4_TCELL_VS_B2_BCELL_UP	0.012011859	2.589109674	-4.246103965	0.010706608	0.024282172
GSE21063_CTRL_VS_ANTI_IGM_STIM_BCELL_16H_UP	-0.014023523	-2.223754386	-4.875291586	0.027882824	0.063003569		GSE30971_CTRL_VS_LPS_STIM_MACROPHAGE_WBP7_HET_2H_DN	-0.038403054	-4.572951835	2.240945622	1.10E-05	2.50E-05		GSE38681_WT_VS_LYL1_KO_LYMPHOID_PRIMED_MULTIPOTENT_PROGENITOR_DN	0.01459409	2.58824426	-4.248245391	0.01073221	0.024293064
GSE10325_LUPUS_BCELL_VS_LUPUS_MYELOID_UP	-0.018538043	-2.223683617	-4.875443683	0.02788771	0.063003569		GSE1740_MCSF_VS_MCSF_AND_IFNG_DAY2_DERIVED_MACROPHAGE_UP	-0.021968358	-4.565135294	2.21002474	1.14E-05	2.57E-05		GSE22601_IMMATURE_CD4_SINGLE_POSITIVE_VS_CD8_SINGLE_POSITIVE_THYMOCYTE_DN	0.013236885	2.586424339	-4.252746596	0.010786229	0.024368114
GSE31082_DN_VS_CD8_SP_THYMOCYTE_UP	-0.012245532	-2.220603998	-4.882058024	0.028101045	0.063362974		GSE30971_CTRL_VS_LPS_STIM_MACROPHAGE_WBP7_KO_2H_DN	-0.035854699	-4.56199759	2.197623293	1.15E-05	2.60E-05		GSE40277_GATA1_AND_SATB1_TRANSDUCED_VS_CTRL_CD4_TCELL_UP	0.011611424	2.583726241	-4.259414531	0.010866763	0.024502663
GSE13547_WT_VS_ZFX_KO_BCELL_UP	-0.015429166	-2.218220143	-4.887172182	0.028267158	0.063614721		GSE21063_WT_VS_NFATC1_KO_3H_ANTI_IGM_STIM_BCELL_DN	-0.026120897	-4.544922789	2.130245289	1.24E-05	2.78E-05		GSE24634_TREG_VS_TCONV_POST_DAY3_IL4_CONVERSION_DN	0.023062504	2.582481537	-4.262488506	0.010904098	0.024524176
GSE360_T_GONDII_VS_B_MALAYI_LOW_DOSE_DC_DN	0.014377233	2.213665188	-4.896929906	0.028586939	0.064210664		GSE45739_UNSTIM_VS_ACD3_ACD28_STIM_WT_CD4_TCELL_UP	-0.023102311	-4.542150354	2.119322426	1.25E-05	2.81E-05		GSE19888_ADENOSINE_A3R_INH_VS_TCELL_MEMBRANES_ACT_MAST_CELL_UP	0.015296389	2.582009145	-4.263654797	0.010918297	0.024524176
GSE7509_UNSTIM_VS_IFNA_STIM_IMMATURE_DC_UP	0.013252933	2.211120803	-4.902372445	0.028766937	0.064431908		GSE22432_CDC_VS_COMMON_DC_PROGENITOR_DN	0.020522594	4.536620866	2.097551758	1.28E-05	2.87E-05		GSE22140_HEALTHY_VS_ARTHRITIC_MOUSE_CD4_TCELL_UP	0.016938191	2.580924907	-4.266330947	0.010950951	0.024550309
GSE360_T_GONDII_VS_M_TUBERCULOSIS_DC_DN	0.016616256	2.210714554	-4.903240891	0.028795767	0.064431908		GSE34205_HEALTHY_VS_FLU_INF_INFANT_PBMC_DN	-0.029183994	-4.526399557	2.057359253	1.33E-05	2.99E-05		GSE46606_IRF4_KO_VS_WT_UNSTIM_BCELL_DN	0.016138852	2.575978692	-4.278526466	0.011101031	0.024839088
GSE15767_MED_VS_SCS_MAC_LN_UP	0.025002904	2.209143238	-4.906598525	0.028907517	0.064558278		GSE19198_CTRL_VS_IL21_TREATED_TCELL_24H_UP	-0.02151231	-4.502732928	1.964550294	1.47E-05	3.28E-05		GSE21360_SECONDARY_VS_QUATERNARY_MEMORY_CD8_TCELL_DN	0.011080382	2.573092398	-4.285633224	0.011189459	0.024989078
GSE30962_ACUTE_VS_CHRONIC_LCMV_PRIMARY_INF_CD8_TCELL_DN	-0.013454232	-2.208118747	-4.908786495	0.02898058	0.064597934		GSE27241_WT_VS_RORGT_KO_TH17_POLARIZED_CD4_TCELL_TREATED_WITH_DIGOXIN_UP	0.025192621	4.502510487	1.963679672	1.47E-05	3.28E-05		GSE6269_HEALTHY_VS_STAPH_PNEUMO_INF_PBMC_DN	0.030418326	2.57133097	-4.28996675	0.011243735	0.02506237
GSE26343_UNSTIM_VS_LPS_STIM_NFAT5_KO_MACROPHAGE_DN	0.02077333	2.205395214	-4.914598471	0.029175596	0.064908754		GSE32986_UNSTIM_VS_GMCSF_AND_CURDLAN_LOWDOSE_STIM_DC_DN	-0.021283289	-4.484559213	1.893523144	1.58E-05	3.52E-05		GSE13547_WT_VS_ZFX_KO_BCELL_ANTI_IGM_STIM_2H_UP	-0.014782699	-2.570557965	-4.291867675	0.011267628	0.02506779
HALLMARK_COMPLEMENT	0.0222042	2.202538781	-4.920686903	0.029381354	0.06511982		GSE19198_1H_VS_6H_IL21_TREATED_TCELL_DN	-0.020981041	-4.484144348	1.891904208	1.59E-05	3.52E-05		GSE1740_UNSTIM_VS_IFNA_STIMULATED_MCSF_IFNG_DERIVED_MACROPHAGE_UP	0.01101597	2.56835261	-4.297288109	0.011336046	0.025143203
GSE17974_0H_VS_48H_IN_VITRO_ACT_CD4_TCELL_UP	-0.013412191	-2.2025302	-4.920705183	0.029381974	0.06511982		GSE30083_SP2_VS_SP4_THYMOCYTE_DN	-0.028795561	-4.47439906	1.853906547	1.65E-05	3.66E-05		GSE22886_NAIVE_TCELL_VS_MONOCYTE_DN	0.042295852	2.567370026	-4.299701801	0.01136665	0.025143203
HALLMARK_UV_RESPONSE_DN	-0.012265064	-2.201422067	-4.923065167	0.029462137	0.065173818		GSE45365_NK_CELL_VS_BCELL_MCMV_INFECTION_UP	-0.023988411	-4.473735165	1.851320171	1.65E-05	3.66E-05		GSE41176_UNSTIM_VS_ANTI_IGM_STIM_BCELL_1H_DN	0.018455289	2.567334032	-4.299790203	0.011367772	0.025143203
GSE7768_OVA_ALONE_VS_OVA_WITH_MPL_IMMUNIZED_MOUSE_WHOLE_SPLEEN_6H_DN	-0.013262336	-2.19551713	-4.935622285	0.029892521	0.066000878		GSE21033_CTRL_VS_POLYIC_STIM_DC_12H_UP	-0.021756205	-4.45398314	1.774499953	1.79E-05	3.96E-05		GSE34156_UNTREATED_VS_6H_NOD2_LIGAND_TREATED_MONOCYTE_DN	0.012802855	2.566697711	-4.301352843	0.011387632	0.025143203
GSE11057_PBMC_VS_MEM_CD4_TCELL_UP	0.047945431	2.19019782	-4.946907226	0.030284891	0.066710869		GSE22140_GERMFREE_VS_SPF_ARTHRITIC_MOUSE_CD4_TCELL_UP	-0.02015625	-4.452087014	1.767138622	1.81E-05	3.98E-05		GSE24634_TREG_VS_TCONV_POST_DAY10_IL4_CONVERSION_DN	0.031685271	2.562955508	-4.310535636	0.011505061	0.025354549
GSE17974_CTRL_VS_ACT_IL4_AND_ANTI_IL12_24H_CD4_TCELL_DN	0.014808474	2.189612829	-4.948146737	0.030328314	0.066710869		GSE9509_10MIN_VS_30MIN_LPS_STIM_IL10_KO_MACROPHAGE_UP	-0.024050705	-4.44746414	1.749200896	1.84E-05	4.05E-05		GSE29618_MONOCYTE_VS_PDC_DAY7_FLU_VACCINE_UP	0.043013619	2.558551782	-4.321326183	0.011644639	0.025613819
GSE13485_CTRL_VS_DAY3_YF17D_VACCINE_PBMC_DN	0.02655578	2.187757215	-4.952076472	0.030466412	0.066888663		GSE1791_CTRL_VS_NEUROMEDINU_IN_T_CELL_LINE_6H_DN	0.02041355	4.444862048	1.739110266	1.86E-05	4.08E-05		GSE32986_UNSTIM_VS_GMCSF_AND_CURDLAN_LOWDOSE_STIM_DC_UP	-0.011124538	-2.557705614	-4.323397646	0.011671632	0.025624936
GSE3720_UNSTIM_VS_LPS_STIM_VD1_GAMMADELTA_TCELL_DN	-0.013626995	-2.185164715	-4.95756157	0.030660264	0.067187971		GSE12366_GC_VS_NAIVE_BCELL_DN	-0.022631642	-4.44256933	1.730222956	1.88E-05	4.11E-05		GSE21546_WT_VS_SAP1A_KO_AND_ELK1_KO_DP_THYMOCYTES_DN	0.014696549	2.552435455	-4.336285298	0.011841019	0.025900236
GSE3039_CD4_TCELL_VS_B2_BCELL_UP	0.012907764	2.182373293	-4.963460782	0.030870187	0.067521309		GSE22886_CTRL_VS_LPS_24H_DC_DN	-0.032900701	-4.424225351	1.659237579	2.02E-05	4.42E-05		GSE2770_IL4_ACT_VS_ACT_CD4_TCELL_6H_UP	0.011262702	2.55181673	-4.33779675	0.011861049	0.025900236
GSE4590_SMALL_VS_LARGE_PRE_BCELL_DN	0.013384256	2.180207688	-4.968032606	0.031033906	0.067752528		GSE22886_NAIVE_CD4_TCELL_VS_NEUTROPHIL_DN	-0.043116212	-4.410514352	1.606322044	2.13E-05	4.66E-05		GSE1432_CTRL_VS_IFNG_6H_MICROGLIA_DN	0.015221052	2.551739559	-4.337985244	0.01186355	0.025900236
GSE7764_IL15_TREATED_VS_CTRL_NK_CELL_24H_DN	-0.013190053	-2.178281122	-4.972096245	0.031180187	0.067944885		GSE2770_TGFB_AND_IL4_VS_IL12_TREATED_ACT_CD4_TCELL_6H_UP	-0.019881105	-4.408251639	1.597601121	2.15E-05	4.69E-05		GSE2706_UNSTIM_VS_2H_LPS_DC_DN	0.01925394	2.549169645	-4.344259437	0.011947088	0.026033954
GSE10325_CD4_TCELL_VS_BCELL_DN	0.021829395	2.174369973	-4.980335626	0.031478995	0.068468279		GSE32533_MIR17_KO_VS_MIR17_OVEREXPRESS_ACT_CD4_TCELL_DN	-0.021302512	-4.406977099	1.592690261	2.17E-05	4.69E-05		GSE22886_NAIVE_CD4_TCELL_VS_MONOCYTE_DN	0.042158935	2.543199506	-4.358812843	0.012143195	0.026412015
GSE34156_UNTREATED_VS_6H_TLR1_TLR2_LIGAND_TREATED_MONOCYTE_UP	0.036994497	2.169228085	-4.99114678	0.031875608	0.069202064		GSE23925_LIGHT_ZONE_VS_NAIVE_BCELL_UP	-0.020195256	-4.406908695	1.592426728	2.17E-05	4.69E-05		GSE29618_BCELL_VS_PDC_DN	0.014371901	2.540632693	-4.365060461	0.012228393	0.026463444
GSE13484_UNSTIM_VS_YF17D_VACCINE_STIM_PBMC_DN	0.020176507	2.166137953	-4.99763253	0.032116041	0.069594686		GSE12366_NAIVE_VS_MEMORY_BCELL_DN	-0.020470501	-4.406855118	1.592220319	2.17E-05	4.69E-05		GSE27859_MACROPHAGE_VS_DC_UP	0.011505173	2.540447555	-4.365510866	0.012234559	0.026463444
GSE22886_DAY0_VS_DAY1_MONOCYTE_IN_CULTURE_UP	0.025776616	2.154950198	-5.021042074	0.032999717	0.071377166		GSE41867_MEMORY_VS_EXHAUSTED_CD8_TCELL_DAY30_LCMV_UP	-0.023248628	-4.405802011	1.588163526	2.18E-05	4.71E-05		GSE30962_PRIMARY_VS_SECONDARY_CHRONIC_LCMV_INF_CD8_TCELL_UP	-0.011008351	-2.539968444	-4.366676311	0.012250528	0.026463444
GSE3982_DC_VS_TH2_DN	-0.013538369	-2.153458883	-5.024154017	0.033119086	0.071502944		GSE4748_CYANOBACTERIUM_LPSLIKE_VS_LPS_AND_CYANOBACTERIUM_LPSLIKE_STIM_DC_3H_DN	-0.039542337	-4.403463958	1.579159419	2.20E-05	4.74E-05		GSE22229_RENAL_TRANSPLANT_VS_HEALTHY_PBMC_DN	0.011876502	2.539406376	-4.368043296	0.012269286	0.026463444
GSE41867_NAIVE_VS_DAY30_LCMV_CLONE13_EXHAUSTED_CD8_TCELL_UP	0.017260118	2.150841911	-5.029610031	0.03332946	0.07182437		GSE36888_UNTREATED_VS_IL2_TREATED_STAT5_AB_KNOCKIN_TCELL_2H_UP	-0.031464725	-4.402698477	1.57621223	2.20E-05	4.75E-05		GSE14386_UNTREATED_VS_IFNA_TREATED_ACT_PBMC_MS_PATIENT_DN	0.013744068	2.538913233	-4.369242426	0.012285765	0.026463444
GSE36476_CTRL_VS_TSST_ACT_40H_MEMORY_CD4_TCELL_YOUNG_UP	-0.012352404	-2.149497677	-5.032410165	0.033437969	0.071925502		GSE41176_UNSTIM_VS_ANTI_IGM_STIM_TAK1_KO_BCELL_24H_DN	-0.024112411	-4.402079771	1.573830422	2.21E-05	4.75E-05		GSE42021_CD24HI_VS_CD24INT_TCONV_THYMUS_DN	0.012146153	2.538404577	-4.370479056	0.012302783	0.026463444
GSE6269_E_COLI_VS_STREP_PNEUMO_INF_PBMC_UP	-0.011998998	-2.140184352	-5.051765686	0.034198188	0.073425522		GSE13484_12H_UNSTIM_VS_YF17D_VACCINE_STIM_PBMC_DN	-0.022808731	-4.397449859	1.556014701	2.25E-05	4.83E-05		GSE5589_LPS_AND_IL10_VS_LPS_AND_IL6_STIM_IL6_KO_MACROPHAGE_45MIN_UP	0.01851365	2.537679897	-4.372240488	0.012327065	0.026466933
GSE13485_CTRL_VS_DAY7_YF17D_VACCINE_PBMC_DN	0.027332789	2.133209752	-5.06620943	0.034777246	0.074531787		GSE3039_B2_VS_B1_BCELL_DN	-0.01985942	-4.396306961	1.551619013	2.26E-05	4.84E-05		GSE10325_LUPUS_CD4_TCELL_VS_LUPUS_BCELL_UP	0.021062494	2.53431147	-4.380421928	0.012440496	0.02665257
GSE21360_PRIMARY_VS_TERTIARY_MEMORY_CD8_TCELL_DN	0.015917177	2.130978539	-5.070820782	0.03496427	0.074795361		GSE40666_UNTREATED_VS_IFNA_STIM_STAT1_KO_CD8_TCELL_90MIN_UP	-0.021713823	-4.395739266	1.549435921	2.27E-05	4.84E-05		GSE1460_INTRATHYMIC_T_PROGENITOR_VS_NAIVE_CD4_TCELL_ADULT_BLOOD_UP	-0.015389617	-2.533759749	-4.381761042	0.012459164	0.02665257
GSE22140_GERMFREE_VS_SPF_ARTHRITIC_MOUSE_CD4_TCELL_DN	0.016537662	2.128708525	-5.075507707	0.035155436	0.075066818		GSE36888_UNTREATED_VS_IL2_TREATED_STAT5_AB_KNOCKIN_TCELL_6H_UP	-0.042377645	-4.395369374	1.548013599	2.27E-05	4.84E-05		GSE37533_PPARG1_FOXP3_VS_PPARG2_FOXP3_TRANSDUCED_CD4_TCELL_PIOGLITAZONE_TREATED_DN	0.017363135	2.531373211	-4.387550501	0.012540203	0.026776888
GSE36826_NORMAL_VS_STAPH_AUREUS_INF_SKIN_UP	0.011808844	2.123709797	-5.085812218	0.035579582	0.075833853		GSE41867_NAIVE_VS_DAY30_LCMV_CLONE13_EXHAUSTED_CD8_TCELL_UP	-0.029082288	-4.395325574	1.547845184	2.27E-05	4.84E-05		GSE43863_TH1_VS_LY6C_LOW_CXCR5NEG_EFFECTOR_CD4_TCELL_UP	-0.01227202	-2.528437062	-4.394666468	0.012640554	0.026876095
GSE35825_UNTREATED_VS_IFNG_STIM_MACROPHAGE_UP	0.013291677	2.122514149	-5.088273609	0.035681685	0.075912947		GSE7460_TCONV_VS_TREG_THYMUS_DN	-0.021242369	-4.38302542	1.500599174	2.38E-05	5.07E-05		GSE35825_UNTREATED_VS_IFNA_STIM_MACROPHAGE_DN	0.012423882	2.528421395	-4.394704417	0.012641091	0.026876095
GSE27241_WT_VS_RORGT_KO_TH17_POLARIZED_CD4_TCELL_UP	-0.024358475	-2.121037357	-5.091311983	0.035808146	0.076043481		GSE6269_E_COLI_VS_STREP_PNEUMO_INF_PBMC_DN	-0.051689121	-4.378735387	1.484143892	2.42E-05	5.15E-05		GSE29618_MONOCYTE_VS_MDC_UP	0.044233665	2.527995857	-4.395735112	0.012655695	0.026876095
GSE3982_MAST_CELL_VS_NKCELL_DN	0.013419736	2.117179772	-5.099239331	0.036140305	0.076609576		GSE14415_INDUCED_TREG_VS_FOXP3_KO_INDUCED_TREG_IL2_CULTURE_DN	-0.019989896	-4.376181684	1.474354337	2.45E-05	5.19E-05		GSE37532_VISCERAL_ADIPOSE_TISSUE_VS_LN_DERIVED_PPARG_KO_TREG_CD4_TCELL_DN	0.013776449	2.526036693	-4.400478366	0.012723126	0.026970257
GSE3982_CENT_MEMORY_CD4_TCELL_VS_TH1_DN	0.01234724	2.108994385	-5.116015702	0.036853921	0.07798076		GSE2405_S_AUREUS_VS_UNTREATED_NEUTROPHIL_DN	0.033619879	4.371408253	1.456066903	2.50E-05	5.28E-05		GSE22886_NAIVE_BCELL_VS_DC_DN	0.014852237	2.524499111	-4.40419861	0.012776272	0.027033851
GSE3565_CTRL_VS_LPS_INJECTED_SPLENOCYTES_DN	-0.011933864	-2.105723443	-5.122702693	0.037142463	0.078449181		GSE13485_CTRL_VS_DAY3_YF17D_VACCINE_PBMC_DN	-0.043834842	-4.369143332	1.447394984	2.52E-05	5.32E-05		GSE40666_UNTREATED_VS_IFNA_STIM_EFFECTOR_CD8_TCELL_90MIN_UP	0.015005007	2.521733486	-4.410884982	0.012872365	0.027166082
GSE35685_CD34POS_CD10NEG_CD62LPOS_VS_CD34POS_CD10POS_BONE_MARROW_DN	0.015236663	2.104545423	-5.12510862	0.037246857	0.078527669		GSE26343_WT_VS_NFAT5_KO_MACROPHAGE_DN	-0.021558953	-4.368290745	1.44413147	2.53E-05	5.33E-05		GSE3982_EOSINOPHIL_VS_EFF_MEMORY_CD4_TCELL_UP	0.013111707	2.521363151	-4.411779826	0.012885282	0.027166082
GSE3982_EOSINOPHIL_VS_NEUTROPHIL_DN	0.018823658	2.097832286	-5.138795169	0.037846593	0.079648325		GSE11057_NAIVE_VS_CENT_MEMORY_CD4_TCELL_DN	-0.025750517	-4.364143014	1.428261634	2.57E-05	5.41E-05		GSE15330_LYMPHOID_MULTIPOTENT_VS_MEGAKARYOCYTE_ERYTHROID_PROGENITOR_IKAROS_KO_DN	0.01591533	2.519015098	-4.41745067	0.012967447	0.027290051
GSE3982_MAC_VS_NKCELL_UP	0.015006406	2.095400339	-5.14374327	0.038065898	0.079965772		GSE9509_LPS_VS_LPS_AND_IL10_STIM_IL10_KO_MACROPHAGE_10MIN_UP	-0.025060736	-4.359274178	1.409647067	2.62E-05	5.51E-05		GSE7348_UNSTIM_VS_LPS_STIM_MACROPHAGE_DN	0.013742384	2.514159298	-4.429162822	0.013138854	0.027601047
GSE24634_IL4_VS_CTRL_TREATED_NAIVE_CD4_TCELL_DAY3_DN	0.022149572	2.087123978	-5.160542358	0.038820444	0.081404449		HALLMARK_MYC_TARGETS_V1	0.021558	4.357480414	1.40279304	2.64E-05	5.53E-05		GSE7548_NAIVE_VS_DAY7_PCC_IMMUNIZATION_CD4_TCELL_DN	0.013815916	2.512462316	-4.433251092	0.013199233	0.027678105
GSE22886_NAIVE_CD4_TCELL_VS_DC_DN	0.017754279	2.08529274	-5.164250945	0.038989121	0.081611637		GSE10239_KLRG1INT_VS_KLRG1HIGH_EFF_CD8_TCELL_DN	0.023043087	4.356634708	1.3995623	2.65E-05	5.54E-05		GSE19888_ADENOSINE_A3R_INH_VS_ACT_WITH_INHIBITOR_PRETREATMENT_IN_MAST_CELL_UP	0.019925279	2.511010932	-4.436745692	0.01325107	0.027737007
GSE24574_BCL6_HIGH_VS_LOW_TFH_CD4_TCELL_DN	0.0136966	2.083970955	-5.166925907	0.039111263	0.081720851		GSE12366_GC_VS_NAIVE_BCELL_UP	0.021762162	4.352763598	1.384779976	2.69E-05	5.62E-05		GSE21546_UNSTIM_VS_ANTI_CD3_STIM_ELK1_KO_DP_THYMOCYTES_UP	0.016567959	2.509980683	-4.439225183	0.013287976	0.027764502
GSE37532_WT_VS_PPARG_KO_VISCERAL_ADIPOSE_TISSUE_TREG_UP	-0.018607999	-2.075435556	-5.184161207	0.039907935	0.08323655		GSE40274_CTRL_VS_FOXP3_AND_PBX1_TRANSDUCED_ACTIVATED_CD4_TCELL_UP	-0.02438645	-4.349479663	1.372247538	2.72E-05	5.68E-05		GSE19198_6H_VS_24H_IL21_TREATED_TCELL_UP	0.012118897	2.50727116	-4.445741758	0.013385478	0.027822697
GSE3039_CD4_TCELL_VS_ALPHABETA_CD8_TCELL_UP	0.013118926	2.059588919	-5.215984283	0.041423983	0.086244584		GSE45365_HEALTHY_VS_MCMV_INFECTION_CD8A_DC_DN	-0.021202251	-4.347761247	1.365692381	2.74E-05	5.71E-05		GSE29618_PDC_VS_MDC_UP	0.016693728	2.507107555	-4.446135033	0.013391386	0.027822697
GSE21063_WT_VS_NFATC1_KO_3H_ANTI_IGM_STIM_BCELL_DN	0.014415157	2.054561518	-5.226032523	0.041915149	0.087111912		GSE7219_UNSTIM_VS_LPS_AND_ANTI_CD40_STIM_DC_DN	-0.020895816	-4.327797133	1.289678137	2.97E-05	6.17E-05		GSE7831_UNSTIM_VS_CPG_STIM_PDC_4H_DN	0.010738939	2.506764468	-4.446959673	0.013403782	0.027822697
GSE5589_LPS_AND_IL10_VS_LPS_AND_IL6_STIM_IL6_KO_MACROPHAGE_45MIN_UP	0.019162927	2.05218153	-5.230781368	0.042149403	0.087257071		GSE22935_WT_VS_MYD88_KO_MACROPHAGE_48H_MBOVIS_BCG_STIM_DN	-0.022956862	-4.318284776	1.253551498	3.08E-05	6.40E-05		GSE25085_FETAL_LIVER_VS_ADULT_BM_SP4_THYMIC_IMPLANT_DN	-0.013095641	-2.505938368	-4.44894486	0.013433673	0.027822697
GSE21546_SAP1A_KO_VS_SAP1A_KO_AND_ELK1_KO_ANTI_CD3_STIM_DP_THYMOCYTES_UP	-0.011207137	-2.051916318	-5.231310232	0.042175576	0.087257071		GSE3982_MAC_VS_CENT_MEMORY_CD4_TCELL_UP	-0.026205549	-4.309225415	1.219200668	3.20E-05	6.62E-05		GSE37533_PPARG1_FOXP3_VS_FOXP3_TRANSDUCED_CD4_TCELL_DN	0.019297727	2.505903593	-4.449028413	0.013434932	0.027822697
GSE22886_DAY1_VS_DAY7_MONOCYTE_IN_CULTURE_UP	0.015679419	2.051576678	-5.23198742	0.042209114	0.087257071		GSE35825_UNTREATED_VS_IFNA_STIM_MACROPHAGE_DN	-0.022263098	-4.304783528	1.202377914	3.25E-05	6.73E-05		GSE10239_MEMORY_VS_DAY4.5_EFF_CD8_TCELL_DN	-0.012255593	-2.504388828	-4.452666927	0.0134899	0.027887085
GSE1791_CTRL_VS_NEUROMEDINU_IN_T_CELL_LINE_6H_UP	-0.012291824	-2.046158821	-5.242775567	0.042747206	0.088213315		GSE36392_MAC_VS_NEUTROPHIL_IL25_TREATED_LUNG_DN	-0.020796157	-4.294071673	1.161862525	3.39E-05	7.00E-05		GSE42021_CD24HI_VS_CD24LOW_TCONV_THYMUS_DN	0.016029333	2.501589766	-4.459385104	0.013592001	0.028048511
GSE22886_NAIVE_BCELL_VS_DC_DN	0.015376141	2.044342616	-5.246386047	0.042928896	0.088432012		GSE13738_RESTING_VS_BYSTANDER_ACTIVATED_CD4_TCELL_DN	-0.019428231	-4.289936199	1.146241247	3.45E-05	7.11E-05		GSE17974_CTRL_VS_ACT_IL4_AND_ANTI_IL12_4H_CD4_TCELL_UP	0.01116202	2.499994945	-4.463209864	0.013650483	0.028119514
GSE37416_12H_VS_24H_F_TULARENSIS_LVS_NEUTROPHIL_UP	0.01350736	2.038481165	-5.258017656	0.043519777	0.089491373		GSE25085_FETAL_LIVER_VS_ADULT_BM_SP4_THYMIC_IMPLANT_DN	0.023593936	4.285223993	1.128455228	3.51E-05	7.23E-05		GSE3982_CTRL_VS_LPS_4H_MAC_DN	0.012508183	2.498149646	-4.467632565	0.013718431	0.028209732
HALLMARK_IL2_STAT5_SIGNALING	0.014078081	2.031135944	-5.272549461	0.044270032	0.090874161		GSE5099_CLASSICAL_M1_VS_ALTERNATIVE_M2_MACROPHAGE_UP	-0.021669401	-4.281441793	1.114190125	3.57E-05	7.32E-05		GSE9006_HEALTHY_VS_TYPE_1_DIABETES_PBMC_AT_DX_DN	0.0184234	2.497318307	-4.469624098	0.013749142	0.028223194
GSE16266_LPS_VS_HEATSHOCK_AND_LPS_STIM_MEF_DN	-0.011514897	-2.0250085	-5.284634348	0.044904322	0.09201447		GSE34515_CD16_POS_MONOCYTE_VS_DC_DN	-0.024293072	-4.276238543	1.09458083	3.64E-05	7.46E-05		GSE29618_BCELL_VS_MDC_UP	0.016510922	2.49620608	-4.472287575	0.013790324	0.028258068
GSE17974_CTRL_VS_ACT_IL4_AND_ANTI_IL12_24H_CD4_TCELL_UP	-0.013964025	-2.014225493	-5.305817933	0.046039368	0.094038495		GSE40274_CTRL_VS_FOXP3_TRANSDUCED_ACTIVATED_CD4_TCELL_UP	0.030609397	4.267299956	1.060936277	3.77E-05	7.71E-05		GSE42021_TCONV_PLN_VS_TREG_PRECURSORS_THYMUS_DN	0.012440354	2.49260572	-4.480902046	0.013924392	0.028464504
GSE21360_SECONDARY_VS_TERTIARY_MEMORY_CD8_TCELL_UP	0.011148639	2.012458014	-5.309280071	0.046227729	0.094038495		GSE21360_NAIVE_VS_QUATERNARY_MEMORY_CD8_TCELL_UP	0.025262566	4.260974022	1.037157767	3.87E-05	7.90E-05		GSE24634_IL4_VS_CTRL_TREATED_NAIVE_CD4_TCELL_DAY7_DN	0.015131236	2.49219371	-4.481887131	0.013939808	0.028464504
GSE40274_CTRL_VS_FOXP3_AND_LEF1_TRANSDUCED_ACTIVATED_CD4_TCELL_DN	0.010992223	2.012335794	-5.309519371	0.046240779	0.094038495		GSE3565_CTRL_VS_LPS_INJECTED_SPLENOCYTES_UP	-0.027828791	-4.256294465	1.019584954	3.94E-05	8.03E-05		GSE42021_CD24HI_VS_CD24INT_TREG_THYMUS_DN	0.017955473	2.489921193	-4.487317874	0.014025113	0.028588712
GSE39556_CD8A_DC_VS_NK_CELL_UP	-0.012830534	-2.011520808	-5.311114711	0.046327874	0.094038495		GSE24142_ADULT_VS_FETAL_EARLY_THYMIC_PROGENITOR_UP	-0.020020959	-4.250946066	0.999518354	4.02E-05	8.18E-05		GSE2706_2H_VS_8H_R848_STIM_DC_UP	0.014852137	2.488211705	-4.491400149	0.014089589	0.028628356
GSE6269_HEALTHY_VS_STAPH_PNEUMO_INF_PBMC_DN	0.030527716	2.011213316	-5.311716472	0.046360771	0.094038495		GSE22589_HEALTHY_VS_HIV_INFECTED_DC_DN	-0.020963994	-4.250608126	0.998251079	4.03E-05	8.18E-05		GSE25085_FETAL_BM_VS_ADULT_BM_SP4_THYMIC_IMPLANT_DN	0.013618945	2.488106064	-4.49165234	0.014093583	0.028628356
GSE39110_UNTREATED_VS_IL2_TREATED_CD8_TCELL_DAY6_POST_IMMUNIZATION_UP	0.013565786	2.011078993	-5.311979313	0.046375148	0.094038495		GSE37301_HEMATOPOIETIC_STEM_CELL_VS_CD4_TCELL_UP	-0.036170018	-4.246204076	0.981742891	4.10E-05	8.31E-05		GSE2405_HEAT_KILLED_LYSATE_VS_LIVE_A_PHAGOCYTOPHILUM_STIM_NEUTROPHIL_24H_UP	0.015059315	2.485307694	-4.498329113	0.014199727	0.028707631
GSE42021_CD24HI_TREG_VS_CD24HI_TCONV_THYMUS_DN	0.013066281	2.000163353	-5.333283802	0.047556227	0.096266331		GSE6259_FLT3L_INDUCED_33D1_POS_DC_VS_CD4_TCELL_UP	-0.029376117	-4.232288187	0.929665569	4.33E-05	8.76E-05		GSE24634_IL4_VS_CTRL_TREATED_NAIVE_CD4_TCELL_DAY10_DN	0.022142528	2.484801176	-4.49953691	0.014219015	0.028707631
GSE45365_NK_CELL_VS_BCELL_MCMV_INFECTION_UP	0.01298727	1.98542293	-5.361880201	0.049191667	0.099404615		GSE8835_CD4_VS_CD8_TCELL_CLL_PATIENT_UP	-0.02527077	-4.227611634	0.912193627	4.41E-05	8.90E-05		GSE26343_WT_VS_NFAT5_KO_MACROPHAGE_DN	0.011690406	2.484795364	-4.499550769	0.014219237	0.028707631
GSE21360_TERTIARY_VS_QUATERNARY_MEMORY_CD8_TCELL_DN	0.015555564	1.981153829	-5.370125076	0.049674145	0.10020622		GSE21063_CTRL_VS_ANTI_IGM_STIM_BCELL_NFATC1_KO_8H_DN	0.028221602	4.227120521	0.910359645	4.41E-05	8.91E-05		GSE24726_WT_VS_E2_22_KO_PDC_DAY4_POST_DELETION_DN	0.010784571	2.484488781	-4.500281707	0.014230923	0.028707631
GSE25123_WT_VS_PPARG_KO_MACROPHAGE_ROSIGLITAZONE_STIM_UP	-0.011999376	-1.976308063	-5.379463412	0.050226653	0.100973956		GSE360_L_DONOVANI_VS_M_TUBERCULOSIS_DC_DN	-0.025409299	-4.225618583	0.904751899	4.44E-05	8.94E-05		GSE3982_EFF_MEMORY_CD4_TCELL_VS_TH2_DN	-0.011958129	-2.482935484	-4.503983738	0.014290264	0.028777636
GSE22611_NOD2_TRANSDUCED_VS_CTRL_HEK293T_STIMULATED_WITH_MDP_2H_UP	0.01151134	1.976299563	-5.379479775	0.050227627	0.100973956		GSE24671_CTRL_VS_BAKIMULC_INFECTED_MOUSE_SPLENOCYTES_DN	-0.020855389	-4.198955117	0.80545128	4.93E-05	9.90E-05		GSE36527_CD69_NEG_VS_POS_TREG_CD62L_LOS_KLRG1_NEG_UP	0.015657233	2.481623894	-4.507108058	0.014340543	0.028798576
GSE26495_NAIVE_VS_PD1LOW_CD8_TCELL_DN	0.016198713	1.974899037	-5.382174724	0.050388284	0.101122878		GSE1112_HY_CD8AB_VS_HY_CD8AA_THYMOCYTE_RTOC_CULTURE_UP	-0.023689705	-4.182478598	0.744328354	5.25E-05	0.000105406		GSE37301_MULTIPOTENT_PROGENITOR_VS_CD4_TCELL_UP	0.011480821	2.4813783	-4.507692915	0.014349975	0.028798576
GSE37416_0H_VS_48H_F_TULARENSIS_LVS_NEUTROPHIL_UP	-0.012836486	-1.967785714	-5.395834689	0.051211002	0.102597686		GSE25677_MPL_VS_R848_STIM_BCELL_UP	-0.024971523	-4.174475195	0.714704297	5.42E-05	0.00010854		GSE21063_CTRL_VS_ANTI_IGM_STIM_BCELL_16H_UP	-0.012290687	-2.479450977	-4.512280826	0.014424188	0.028897858
GSE3982_MAC_VS_EFF_MEMORY_CD4_TCELL_UP	0.011087627	1.964082911	-5.402926932	0.051643748	0.103123913		GSE3982_NEUTROPHIL_VS_CENT_MEMORY_CD4_TCELL_UP	-0.032488905	-4.169512843	0.696358252	5.52E-05	0.000110456		GSE35825_IFNA_VS_IFNG_STIM_MACROPHAGE_UP	0.012878081	2.477050371	-4.517990825	0.014517103	0.029008168
HALLMARK_MYC_TARGETS_V1	-0.011823229	-1.964027497	-5.403032975	0.051650248	0.103123913		GSE3982_MAST_CELL_VS_EFF_MEMORY_CD4_TCELL_DN	-0.019217416	-4.163524158	0.674240024	5.65E-05	0.000112851		GSE23502_WT_VS_HDC_KO_MYELOID_DERIVED_SUPPRESSOR_CELL_BM_DN	0.014849813	2.47674604	-4.518714336	0.01452892	0.029008168
GSE22886_NAIVE_CD4_TCELL_VS_NEUTROPHIL_DN	0.023268263	1.957933615	-5.414677304	0.052369252	0.104381035		GSE42021_TREG_PLN_VS_CD24INT_TREG_THYMUS_DN	-0.029646949	-4.155847674	0.645923752	5.82E-05	0.00011605		GSE22886_NAIVE_TCELL_VS_DC_UP	0.012935609	2.475792833	-4.520979952	0.014565988	0.02903255
GSE7460_TCONV_VS_TREG_LN_DN	-0.01091619	-1.952941963	-5.424190049	0.052964497	0.105387619		GSE11864_CSF1_PAM3CYS_VS_CSF1_IFNG_PAM3CYS_IN_MAC_DN	-0.025550093	-4.154074538	0.639388869	5.86E-05	0.000116648		GSE2128_CTRL_VS_MIMETOPE_NEGATIVE_SELECTION_DP_THYMOCYTE_C57BL6_UP	0.012585689	2.473531954	-4.526350511	0.014654247	0.029108405
GSE11961_GERMINAL_CENTER_BCELL_DAY7_VS_MEMORY_BCELL_DAY40_DN	0.01146253	1.951865102	-5.426239253	0.053093658	0.105464953		GSE19198_6H_VS_24H_IL21_TREATED_TCELL_DN	-0.023478354	-4.144437135	0.603907635	6.08E-05	0.000120859		GSE42724_NAIVE_BCELL_VS_PLASMABLAST_DN	0.011656673	2.473000935	-4.527611262	0.014675045	0.029108405
GSE7219_UNSTIM_VS_LPS_AND_ANTI_CD40_STIM_NIK_NFKB2_KO_DC_DN	0.015404772	1.937198847	-5.454042133	0.054879418	0.108704263		GSE37533_PPARG1_FOXP3_VS_FOXP3_TRANSDUCED_CD4_TCELL_DN	-0.033868244	-4.142490406	0.59674819	6.13E-05	0.000121563		GSE34515_CD16_NEG_MONOCYTE_VS_DC_UP	0.021724171	2.472904881	-4.527839288	0.01467881	0.029108405
GSE23568_CTRL_TRANSDUCED_VS_WT_CD8_TCELL_UP	0.015157074	1.936946807	-5.454518197	0.054910544	0.108704263		GSE9988_LPS_VS_LPS_AND_ANTI_TREM1_MONOCYTE_DN	-0.018767744	-4.13786314	0.579740953	6.24E-05	0.000123539		GSE25123_IL4_VS_IL4_AND_ROSIGLITAZONE_STIM_MACROPHAGE_DAY10_UP	0.01141552	2.469165172	-4.536710842	0.014826065	0.029350583
GSE23568_ID3_KO_VS_WT_CD8_TCELL_DN	0.012842151	1.929535657	-5.468490544	0.055832465	0.110342333		GSE9006_TYPE_1_VS_TYPE_2_DIABETES_PBMC_AT_DX_DN	0.021294693	4.1266677	0.538653164	6.51E-05	0.000128756		GSE13484_12H_UNSTIM_VS_YF17D_VACCINE_STIM_PBMC_DN	0.012202225	2.466864986	-4.542161401	0.01491729	0.029481209
GSE36888_UNTREATED_VS_IL2_TREATED_STAT5_AB_KNOCKIN_TCELL_2H_DN	-0.012921829	-1.928478355	-5.470479767	0.055965047	0.110417524		GSE40274_CTRL_VS_FOXP3_AND_EOS_TRANSDUCED_ACTIVATED_CD4_TCELL_UP	-0.023599505	-4.126124528	0.536661872	6.53E-05	0.000128808		GSE25088_IL4_VS_IL4_AND_ROSIGLITAZONE_STIM_STAT6_KO_MACROPHAGE_DAY10_DN	0.012945462	2.463694227	-4.549667297	0.015043861	0.029681132
GSE1740_MCSF_VS_MCSF_AND_IFNG_DAY2_DERIVED_MACROPHAGE_UP	0.011364659	1.92765797	-5.472022543	0.056068102	0.110434306		GSE36891_POLYIC_TLR3_VS_PAM_TLR2_STIM_PERITONEAL_MACROPHAGE_UP	-0.029026783	-4.125528972	0.534478772	6.54E-05	0.000128885		GSE37532_TREG_VS_TCONV_PPARG_KO_CD4_TCELL_FROM_VISCERAL_ADIPOSE_TISSUE_DN	0.011044718	2.460413493	-4.557424266	0.015175829	0.029891009
GSE3982_NKCELL_VS_TH2_DN	-0.01415406	-1.91894977	-5.488360526	0.057171904	0.112418828		GSE2706_R848_VS_R848_AND_LPS_8H_STIM_DC_UP	-0.022398074	-4.124467714	0.530589168	6.57E-05	0.000129008		GSE11961_GERMINAL_CENTER_BCELL_DAY7_VS_MEMORY_BCELL_DAY40_DN	0.011310921	2.457959944	-4.563219277	0.015275196	0.030036075
GSE42021_CD24INT_VS_CD24LOW_TCONV_THYMUS_UP	0.011609312	1.913315124	-5.498894779	0.057895818	0.11365095		GSE36392_EOSINOPHIL_VS_NEUTROPHIL_IL25_TREATED_LUNG_UP	-0.022593638	-4.124400443	0.530342638	6.57E-05	0.000129008		GSE360_HIGH_DOSE_B_MALAYI_VS_M_TUBERCULOSIS_DC_DN	0.017028979	2.456477472	-4.566718158	0.015335515	0.030074873
GSE36888_UNTREATED_VS_IL2_TREATED_STAT5_AB_KNOCKIN_TCELL_2H_UP	0.016631524	1.912015894	-5.501319601	0.058063826	0.113743127		GSE13484_UNSTIM_VS_YF17D_VACCINE_STIM_PBMC_DN	-0.031942829	-4.12396744	0.528755887	6.58E-05	0.000129008		GSE30971_CTRL_VS_LPS_STIM_MACROPHAGE_WBP7_KO_4H_DN	0.018078947	2.456209901	-4.567349465	0.015346425	0.030074873
GSE11057_CD4_EFF_MEM_VS_PBMC_DN	0.027260927	1.911192823	-5.502854935	0.058170472	0.113743127		GSE16385_ROSIGLITAZONE_IL4_VS_IL4_ALONE_STIM_MACROPHAGE_12H_UP	-0.024210036	-4.116549574	0.501592788	6.77E-05	0.000132512		GSE22886_NAIVE_TCELL_VS_DC_DN	0.01732462	2.452808376	-4.575369557	0.015485718	0.030297016
GSE4748_CYANOBACTERIUM_LPSLIKE_VS_LPS_AND_CYANOBACTERIUM_LPSLIKE_STIM_DC_3H_DN	0.02087135	1.910696016	-5.503781364	0.058234923	0.113743127		GSE27241_WT_VS_RORGT_KO_TH17_POLARIZED_CD4_TCELL_UP	0.039266858	4.111216513	0.482087184	6.91E-05	0.000135023		GSE3982_DC_VS_EFF_MEMORY_CD4_TCELL_UP	0.01644458	2.451793773	-4.577759817	0.015527483	0.030327927
GSE39916_B_CELL_SPLEEN_VS_PLASMA_CELL_BONE_MARROW_DN	0.010580526	1.900221282	-5.523261258	0.059607856	0.116230344		GSE25123_WT_VS_PPARG_KO_MACROPHAGE_UP	-0.035886065	-4.110604353	0.479849462	6.93E-05	0.000135115		GSE2770_IL12_AND_TGFB_VS_IL4_TREATED_ACT_CD4_TCELL_48H_DN	0.011141612	2.449774311	-4.582514698	0.015610912	0.030439975
GSE31082_DN_VS_CD8_SP_THYMOCYTE_DN	0.011017143	1.894925593	-5.533071114	0.060312241	0.117251816		GSE29617_DAY3_VS_DAY7_TIV_FLU_VACCINE_PBMC_2008_UP	-0.028172192	-4.109168533	0.474601894	6.97E-05	0.000135634		GSE29618_BCELL_VS_MONOCYTE_DAY7_FLU_VACCINE_DN	0.035411359	2.448528615	-4.585445941	0.015662573	0.030461015
GSE22886_NAIVE_CD8_TCELL_VS_NEUTROPHIL_DN	0.022666144	1.894774167	-5.533351237	0.060332484	0.117251816		GSE22886_NAIVE_CD4_TCELL_VS_12H_ACT_TH2_UP	-0.019817136	-4.107092592	0.467017344	7.02E-05	0.000136489		GSE3920_UNTREATED_VS_IFNA_TREATED_ENDOTHELIAL_CELL_UP	0.015258713	2.448256901	-4.58608513	0.015673861	0.030461015
GSE36826_WT_VS_IL1R_KO_SKIN_UP	0.014253862	1.88609174	-5.549377485	0.061502767	0.119327629		GSE15330_LYMPHOID_MULTIPOTENT_VS_MEGAKARYOCYTE_ERYTHROID_PROGENITOR_IKAROS_KO_DN	-0.027466442	-4.094347566	0.420517538	7.37E-05	0.000143073		GSE29618_BCELL_VS_MDC_DN	0.021108648	2.447507231	-4.587848343	0.015705045	0.030470917
GSE22886_CTRL_VS_LPS_24H_DC_DN	0.017065539	1.883751505	-5.55368523	0.061821435	0.119746992		GSE17974_0H_VS_24H_IN_VITRO_ACT_CD4_TCELL_UP	-0.024277435	-4.093082529	0.415908174	7.41E-05	0.000143528		GSE42021_TREG_PLN_VS_CD24INT_TREG_THYMUS_DN	0.01646172	2.443911684	-4.596298163	0.015855374	0.030672222
GSE3982_DC_VS_MAC_LPS_STIM_DN	0.011584224	1.879404055	-5.561674274	0.062417093	0.12051872		KAECH_NAIVE_VS_DAY8_EFF_CD8_TCELL_DN	-0.020409093	-4.091187937	0.409006988	7.46E-05	0.000144331		GSE30971_CTRL_VS_LPS_STIM_MACROPHAGE_WBP7_HET_2H_DN	0.019589064	2.44344076	-4.597404033	0.015875158	0.030672222
HALLMARK_INTERFERON_GAMMA_RESPONSE	0.02223215	1.879337707	-5.561796063	0.06242622	0.12051872		GSE29618_BCELL_VS_PDC_UP	-0.029856355	-4.072312457	0.340386533	8.02E-05	0.000154849		GSE3982_MAC_VS_TH2_UP	0.01271383	2.443145315	-4.598097725	0.015887581	0.030672222
GSE30971_CTRL_VS_LPS_STIM_MACROPHAGE_WBP7_HET_2H_DN	0.019243415	1.873010833	-5.573390948	0.063301765	0.122007362		GSE11057_NAIVE_VS_MEMORY_CD4_TCELL_DN	-0.023365058	-4.057591355	0.287039525	8.48E-05	0.000163497		GSE6269_FLU_VS_STAPH_AUREUS_INF_PBMC_DN	0.027599519	2.44088306	-4.603406871	0.015982992	0.030805502
GSE37301_PRO_BCELL_VS_GRANULOCYTE_MONOCYTE_PROGENITOR_UP	0.011163556	1.870195611	-5.578538327	0.063694637	0.122562061		GSE17974_CTRL_VS_ACT_IL4_AND_ANTI_IL12_4H_CD4_TCELL_UP	-0.019149612	-4.055015532	0.277720531	8.57E-05	0.000164833		GSE19198_1H_VS_6H_IL21_TREATED_TCELL_DN	0.010936118	2.439420606	-4.606836624	0.016044942	0.030873957
GSE42021_CD24HI_VS_CD24INT_TREG_THYMUS_DN	0.017285112	1.869447145	-5.579905596	0.063799429	0.122562061		GSE2935_UV_INACTIVATED_VS_LIVE_SENDAI_VIRUS_INF_MACROPHAGE_DN	-0.022735452	-4.051253576	0.264118512	8.69E-05	0.000166929		GSE22886_NAIVE_VS_IGG_IGA_MEMORY_BCELL_DN	0.010800518	2.437322974	-4.611752723	0.016134171	0.030994592
GSE22886_DC_VS_MONOCYTE_DN	0.026576556	1.861780172	-5.593881446	0.064881198	0.124331456		HALLMARK_G2M_CHECKPOINT	0.034407273	4.04914854	0.256511657	8.76E-05	0.000167991		GSE34205_RSV_VS_FLU_INF_INFANT_PBMC_DN	0.014797915	2.433123417	-4.621583373	0.016314139	0.031288858
GSE43863_TH1_VS_TFH_MEMORY_CD4_TCELL_DN	0.011981266	1.86112775	-5.595068209	0.064973954	0.124331456		GSE23502_BM_VS_COLON_TUMOR_MYELOID_DERIVED_SUPPRESSOR_CELL_UP	-0.025232508	-4.046043019	0.245295007	8.86E-05	0.000169444		GSE3565_DUSP1_VS_WT_SPLENOCYTES_DN	0.010491754	2.431280312	-4.625892967	0.016393686	0.031389877
GSE7764_IL15_TREATED_VS_CTRL_NK_CELL_24H_UP	-0.015249367	-1.860664879	-5.595909937	0.065039828	0.124331456		GSE22886_NAIVE_CD4_TCELL_VS_DC_DN	-0.028663151	-4.046012276	0.245184	8.86E-05	0.000169444		GSE1791_CTRL_VS_NEUROMEDINU_IN_T_CELL_LINE_6H_UP	0.011454268	2.429230381	-4.63068266	0.016482563	0.031484842
GSE19888_ADENOSINE_A3R_INH_PRETREAT_AND_ACT_BY_A3R_VS_TCELL_MEMBRANES_ACT_MAST_CELL_UP	0.021339653	1.859417861	-5.598176646	0.065217577	0.124467532		GSE24634_TREG_VS_TCONV_POST_DAY10_IL4_CONVERSION_UP	0.0203333	4.042488382	0.23246442	8.98E-05	0.000171442		GSE360_LOW_DOSE_B_MALAYI_VS_M_TUBERCULOSIS_DC_DN	0.014260234	2.428893838	-4.631468646	0.016497195	0.031484842
GSE39556_UNTREATED_VS_3H_POLYIC_INJ_MOUSE_CD8A_DC_UP	0.013792737	1.846638916	-5.621321893	0.067062534	0.127779837		GSE29164_UNTREATED_VS_CD8_TCELL_TREATED_MELANOMA_DAY3_DN	-0.02027084	-4.041581613	0.229192809	9.01E-05	0.000171752		GSE33292_DN3_THYMOCYTE_VS_TCF1_KO_TCELL_LYMPHOMA_UP	0.011383151	2.428180678	-4.633133878	0.016528239	0.031492632
GSE13522_CTRL_VS_T_CRUZI_Y_STRAIN_INF_SKIN_BALBC_MOUSE_DN	-0.011304515	-1.840144435	-5.633026663	0.068016705	0.129386827		GSE37532_WT_VS_PPARG_KO_LN_TCONV_UP	0.02034833	4.029200662	0.184579577	9.45E-05	0.000179698		GSE42021_TREG_PLN_VS_TREG_PRECURSORS_THYMUS_DN	0.016378093	2.423378744	-4.644334783	0.016738627	0.031841558
GSE10325_MYELOID_VS_LUPUS_MYELOID_DN	0.015477073	1.828299411	-5.654273697	0.069786059	0.132536775		GSE3982_DC_VS_TH2_DN	0.02104272	4.021357088	0.156371343	9.73E-05	0.000184803		GSE3982_MAST_CELL_VS_DC_DN	0.016123219	2.419727049	-4.652839093	0.016900208	0.032096654
GSE3982_MAST_CELL_VS_BCELL_DN	0.010470564	1.823378278	-5.663062668	0.070532309	0.133535304		GSE25088_ROSIGLITAZONE_VS_IL4_AND_ROSIGLITAZONE_STIM_STAT6_KO_MACROPHAGE_DAY10_UP	-0.023483566	-4.01944275	0.149493215	9.80E-05	0.000185841		GSE39556_UNTREATED_VS_3H_POLYIC_INJ_MOUSE_NK_CELL_DN	0.013581125	2.417930486	-4.657018744	0.016980209	0.032196241
GSE9988_LOW_LPS_VS_CTRL_TREATED_MONOCYTE_DN	0.010828654	1.823324624	-5.663158368	0.070540482	0.133535304		GSE7219_UNSTIM_VS_LPS_AND_ANTI_CD40_STIM_DC_UP	-0.022289613	-4.002169113	0.087545319	0.000104605	0.000198021		GSE11386_NAIVE_VS_MEMORY_BCELL_DN	0.012710789	2.41301345	-4.668443562	0.017200888	0.03256181
GSE29617_DAY3_VS_DAY7_TIV_FLU_VACCINE_PBMC_2008_UP	0.01509297	1.821363368	-5.666654731	0.070839759	0.133884851		GSE13411_IGM_MEMORY_BCELL_VS_PLASMA_CELL_DN	-0.019225973	-3.996312659	0.066589785	0.000106935	0.000202104		GSE36392_TYPE_2_MYELOID_VS_EOSINOPHIL_IL25_TREATED_LUNG_DN	0.012082063	2.408714981	-4.6784137	0.017395885	0.03287766
GSE41176_UNSTIM_VS_ANTI_IGM_STIM_TAK1_KO_BCELL_24H_DN	0.012153887	1.818606508	-5.671563387	0.071262221	0.134465709		GSE37416_0H_VS_12H_F_TULARENSIS_LVS_NEUTROPHIL_UP	-0.02452556	-3.969711133	-0.028293435	0.000118156	0.000222951		GSE24634_IL4_VS_CTRL_TREATED_NAIVE_CD4_TCELL_DAY5_DN	0.01343047	2.406635956	-4.683230082	0.017490901	0.033003832
GSE19888_CTRL_VS_A3R_INHIBITOR_TREATED_MAST_CELL_UP	0.013404305	1.814045845	-5.67966824	0.071965683	0.135465436		GSE41978_ID2_KO_VS_BIM_KO_KLRG1_LOW_EFFECTOR_CD8_TCELL_UP	-0.026373408	-3.963828025	-0.04921045	0.000120785	0.000227544		GSE44649_WT_VS_MIR155_KO_ACTIVATED_CD8_TCELL_UP	0.011039518	2.405018166	-4.686975308	0.017565155	0.033090485
GSE14415_INDUCED_TREG_VS_FAILED_INDUCED_TREG_UP	0.012715453	1.813669406	-5.680336354	0.072024003	0.135465436		GSE13485_CTRL_VS_DAY7_YF17D_VACCINE_PBMC_DN	-0.042407164	-3.961757357	-0.056566787	0.000121724	0.000228943		GSE22589_HEALTHY_VS_HIV_INFECTED_DC_DN	0.011282144	2.404198583	-4.688871785	0.017602879	0.033108152
GSE3982_BCELL_VS_TH2_DN	-0.010403822	-1.803291477	-5.698703445	0.073647297	0.138295888		GSE9960_HEALTHY_VS_GRAM_POS_SEPSIS_PBMC_DN	-0.020762052	-3.959613045	-0.064181577	0.000122703	0.00023009		GSE1791_CTRL_VS_NEUROMEDINU_IN_T_CELL_LINE_3H_UP	0.010395397	2.402070272	-4.693793832	0.017701178	0.033213317
GSE45365_HEALTHY_VS_MCMV_INFECTION_CD8A_DC_IFNAR_KO_DN	0.012787499	1.801322905	-5.702176157	0.073958606	0.13853913		GSE21774_CD62L_POS_CD56_DIM_VS_CD62L_NEG_CD56_DIM_NK_CELL_UP	-0.018253535	-3.959559051	-0.064373279	0.000122728	0.00023009		GSE2706_R848_VS_LPS_8H_STIM_DC_DN	0.011010833	2.401757488	-4.694516858	0.017715665	0.033213317
GSE45365_WT_VS_IFNAR_KO_BCELL_DN	-0.016645216	-1.800400377	-5.703802324	0.074104868	0.13853913		GSE34006_WT_VS_A2AR_KO_TREG_DN	-0.020285133	-3.956285483	-0.075991865	0.000124238	0.000232547		GSE46606_IRF4_KO_VS_WT_CD40L_IL2_IL5_1DAY_STIMULATED_BCELL_DN	0.013769959	2.400307054	-4.697868524	0.017782982	0.033235149
GSE29618_BCELL_VS_PDC_DN	0.013065175	1.800225204	-5.704111018	0.074132668	0.13853913		GSE22886_NAIVE_TCELL_VS_NEUTROPHIL_DN	-0.041270111	-3.953141096	-0.087144856	0.000125704	0.000234916		HALLMARK_MYC_TARGETS_V2	-0.019935014	-2.400280447	-4.697929989	0.017784219	0.033235149
GSE22886_NAIVE_CD8_TCELL_VS_NKCELL_UP	0.009864541	1.794698521	-5.713835572	0.075014185	0.139962568		GSE16450_CTRL_VS_IFNA_6H_STIM_IMMATURE_NEURON_CELL_LINE_DN	-0.022983947	-3.945421946	-0.114494763	0.000129376	0.000241391		GSE40274_CTRL_VS_IRF4_TRANSDUCED_ACTIVATED_CD4_TCELL_UP	0.011510256	2.397814271	-4.703624519	0.017899207	0.033391025
GSE5542_UNTREATED_VS_IFNA_TREATED_EPITHELIAL_CELLS_24H_UP	0.011076109	1.793397977	-5.716119826	0.075222877	0.140061495		GSE1112_HY_CD8AB_VS_HY_CD8AA_THYMOCYTE_RTOC_CULTURE_DN	-0.021414421	-3.942492207	-0.124864189	0.000130795	0.000243651		GSE24634_IL4_VS_CTRL_TREATED_NAIVE_CD4_TCELL_DAY3_UP	0.010979072	2.397267163	-4.704887095	0.017924805	0.033391025
GSE15930_NAIVE_VS_48H_IN_VITRO_STIM_CD8_TCELL_DN	0.011224089	1.792287285	-5.71806938	0.075401485	0.140061495		GSE3982_DC_VS_NEUTROPHIL_DN	-0.021454636	-3.926160568	-0.182556748	0.000138987	0.000258498		GSE21380_TFH_VS_GERMINAL_CENTER_TFH_CD4_TCELL_UP	0.010577603	2.395376503	-4.709248186	0.018013517	0.033501897
GSE45739_UNSTIM_VS_ACD3_ACD28_STIM_NRAS_KO_CD4_TCELL_DN	0.011670982	1.7919728	-5.718621176	0.07545212	0.140061495		GSE40274_CTRL_VS_FOXP3_TRANSDUCED_ACTIVATED_CD4_TCELL_DN	-0.024661591	-3.919590079	-0.205714178	0.000142419	0.000264459		GSE22601_DOUBLE_POSITIVE_VS_CD4_SINGLE_POSITIVE_THYMOCYTE_DN	-0.012334218	-2.394777795	-4.710628537	0.018041689	0.033501897
GSE14769_UNSTIM_VS_60MIN_LPS_BMDM_DN	0.014890225	1.791379599	-5.719661754	0.075547708	0.140061495		GSE42021_CD24HI_VS_CD24LOW_TCONV_THYMUS_DN	-0.026751317	-3.913377468	-0.22758214	0.000145737	0.000270193		GSE22196_HEALTHY_VS_OBESE_MOUSE_SKIN_GAMMADELTA_TCELL_DN	0.013436619	2.38730489	-4.727831106	0.018396633	0.034097602
GSE14699_NAIVE_VS_DELETIONAL_TOLERANCE_CD8_TCELL_DN	-0.012156747	-1.790640577	-5.720957668	0.075666932	0.140061495		GSE21546_UNSTIM_VS_ANTI_CD3_STIM_ELK1_KO_DP_THYMOCYTES_UP	-0.027547389	-3.909940248	-0.239669147	0.000147605	0.000273221		GSE2935_UV_INACTIVATED_VS_LIVE_SENDAI_VIRUS_INF_MACROPHAGE_UP	0.011252512	2.386799095	-4.728993661	0.018420879	0.034097602
GSE34156_UNTREATED_VS_24H_NOD2_LIGAND_TREATED_MONOCYTE_DN	0.027617294	1.789899162	-5.722257266	0.075786699	0.140061495		GSE7852_LN_VS_FAT_TCONV_DN	-0.02253847	-3.902457448	-0.265953452	0.00015175	0.00028045		GSE16450_IMMATURE_VS_MATURE_NEURON_CELL_LINE_DN	-0.014092941	-2.384685941	-4.733848245	0.018522482	0.034231422
GSE36476_CTRL_VS_TSST_ACT_72H_MEMORY_CD4_TCELL_YOUNG_UP	-0.011412966	-1.787444961	-5.72655549	0.076184263	0.140573806		GSE42021_TREG_PLN_VS_TREG_PRECURSORS_THYMUS_DN	-0.028108116	-3.900949229	-0.271246449	0.000152599	0.000281573		GSE33292_WT_VS_TCF1_KO_DN3_THYMOCYTE_UP	0.010230648	2.375958029	-4.753857241	0.018947403	0.034961401
GSE45365_NK_CELL_VS_CD11B_DC_MCMV_INFECTION_DN	0.011282401	1.783739377	-5.733034713	0.076787801	0.141370002		GSE46606_IRF4_KO_VS_WT_CD40L_IL2_IL5_3DAY_STIMULATED_BCELL_DN	-0.019513178	-3.900269105	-0.273632771	0.000152983	0.000281837		GSE1740_MCSF_VS_MCSF_AND_IFNG_DAY2_DERIVED_MACROPHAGE_UP	0.010984279	2.375123122	-4.755767764	0.018988499	0.034981967
GSE4590_SMALL_VS_LARGE_PRE_BCELL_UP	0.014189612	1.78331094	-5.733783012	0.076857835	0.141370002		GSE6259_CD4_TCELL_VS_CD8_TCELL_DN	-0.02764956	-3.898939762	-0.278296028	0.000153737	0.000282779		GSE6269_E_COLI_VS_STREP_PNEUMO_INF_PBMC_DN	0.026552248	2.370008632	-4.767457833	0.019241971	0.035384842
GSE6269_E_COLI_VS_STREP_PNEUMO_INF_PBMC_DN	0.025601557	1.781801313	-5.736418326	0.077105025	0.141601682		GSE17974_0H_VS_72H_IN_VITRO_ACT_CD4_TCELL_UP	-0.019832271	-3.882548681	-0.335691577	0.000163325	0.000299943		GSE3039_CD4_TCELL_VS_B1_BCELL_UP	0.010543577	2.368896703	-4.769996281	0.019297472	0.035384842
GSE26156_DOUBLE_POSITIVE_VS_CD4_SINGLE_POSITIVE_THYMOCYTE_DN	0.012857411	1.780993712	-5.737827259	0.077237533	0.141622352		GSE14415_TCONV_VS_FOXP3_KO_INDUCED_TREG_DN	0.031492475	3.880284038	-0.343606467	0.000164694	0.000301982		GSE21063_CTRL_VS_ANTI_IGM_STIM_BCELL_NFATC1_KO_8H_DN	-0.014991114	-2.368884758	-4.770023547	0.019298069	0.035384842
GSE1112_HY_CD8AB_VS_HY_CD8AA_THYMOCYTE_RTOC_CULTURE_DN	0.011630194	1.776574954	-5.745525413	0.077965869	0.142733754		GSE12366_GC_VS_MEMORY_BCELL_UP	0.019910431	3.879227122	-0.347299117	0.000165336	0.000302684		GSE32986_UNSTIM_VS_GMCSF_AND_CURDLAN_HIGHDOSE_STIM_DC_DN	0.010964345	2.367976195	-4.772096905	0.019343525	0.035412598
GSE40274_FOXP3_VS_FOXP3_AND_EOS_TRANSDUCED_ACTIVATED_CD4_TCELL_DN	-0.014921687	-1.77192934	-5.753599143	0.078737688	0.143921158		GSE10325_MYELOID_VS_LUPUS_MYELOID_DN	-0.027270184	-3.867469277	-0.388324842	0.000172646	0.000315573		GSE22886_NAIVE_TCELL_VS_NEUTROPHIL_DN	0.023187042	2.367220358	-4.773821183	0.019381412	0.035425551
GSE19198_1H_VS_6H_IL21_TREATED_TCELL_DN	0.010137126	1.768426283	-5.759673872	0.079323833	0.144765995		GSE15330_MEGAKARYOCYTE_ERYTHROID_VS_GRANULOCYTE_MONOCYTE_PROGENITOR_UP	-0.024718759	-3.864388122	-0.399059329	0.000174612	0.000318667		GSE40274_CTRL_VS_EOS_TRANSDUCED_ACTIVATED_CD4_TCELL_DN	0.010360347	2.366625819	-4.775177139	0.019411261	0.035425551
GSE21063_CTRL_VS_ANTI_IGM_STIM_BCELL_NFATC1_KO_8H_UP	-0.010301138	-1.759121138	-5.775754482	0.08089825	0.14740898		GSE37533_PPARG1_FOXP3_VS_FOXP3_TRANSDUCED_CD4_TCELL_PIOGLITAZONE_TREATED_UP	-0.024050263	-3.859423168	-0.416342516	0.000177825	0.000324024		GSE369_SOCS3_KO_VS_WT_LIVER_POST_IL6_INJECTION_DN	0.011663006	2.365467228	-4.777818626	0.019469543	0.035476484
GSE16385_ROSIGLITAZONE_IL4_VS_IFNG_TNF_STIM_MACROPHAGE_UP	-0.013350699	-1.743436328	-5.802676909	0.083610128	0.15211313		GSE16450_IMMATURE_VS_MATURE_NEURON_CELL_LINE_12H_IFNA_STIM_UP	-0.020375917	-3.858631785	-0.419095717	0.000178342	0.000324461		GSE3565_CTRL_VS_LPS_INJECTED_DUSP1_KO_SPLENOCYTES_DN	0.011348981	2.35992277	-4.790443055	0.019750601	0.035932557
GSE25088_WT_VS_STAT6_KO_MACROPHAGE_IL4_STIM_DN	-0.018372216	-1.742591329	-5.804120789	0.083758316	0.152145743		GSE13484_3H_UNSTIM_VS_YF17D_VACCINE_STIM_PBMC_DN	-0.022683795	-3.837692783	-0.491778813	0.000192559	0.000349781		GSE22886_UNSTIM_VS_IL15_STIM_NKCELL_DN	-0.015025562	-2.358889523	-4.792792696	0.019803372	0.035972533
GSE3982_NEUTROPHIL_VS_BCELL_UP	0.013074553	1.741149357	-5.806583195	0.084011692	0.152369031		GSE3039_ALPHAALPHA_VS_ALPHABETA_CD8_TCELL_DN	-0.022325099	-3.835675308	-0.498765206	0.000193985	0.000351823		GSE36888_STAT5_AB_KNOCKIN_VS_WT_TCELL_IL2_TREATED_2H_DN	0.0201303	2.358240562	-4.794267973	0.01983658	0.035976903
GSE2770_IL12_AND_TGFB_VS_IL4_TREATED_ACT_CD4_TCELL_48H_UP	0.009862879	1.739253615	-5.80981753	0.084345757	0.152481761		GSE5455_EX_VIVO_VS_POST_24H_INCUBATION_MONOCYTES_FROM_TUMOR_BEARING_MOUSE_DN	-0.017995537	-3.826053301	-0.532045327	0.000200922	0.000363839		GSE29614_DAY3_VS_DAY7_TIV_FLU_VACCINE_PBMC_DN	-0.015844376	-2.3569213	-4.797265889	0.01990424	0.036028435
GSE9988_ANTI_TREM1_AND_LPS_VS_VEHICLE_TREATED_MONOCYTES_UP	0.011499463	1.739105469	-5.81007014	0.084371909	0.152481761		GSE39556_CD8A_DC_VS_NK_CELL_MOUSE_3H_POST_POLYIC_INJ_UP	0.041447027	3.815782547	-0.567495698	0.000208586	0.000377134		GSE4590_SMALL_VS_LARGE_PRE_BCELL_DN	0.011390306	2.356404849	-4.798439063	0.019930783	0.036028435
GSE11057_NAIVE_CD4_VS_PBMC_CD4_TCELL_DN	0.017586925	1.738575619	-5.810973445	0.084465496	0.152481761		GSE29614_DAY3_VS_DAY7_TIV_FLU_VACCINE_PBMC_DN	0.02736596	3.814049966	-0.573468344	0.000209906	0.000378934		HALLMARK_OXIDATIVE_PHOSPHORYLATION	-0.011647991	-2.355884975	-4.799619772	0.019957532	0.036028435
GSE14769_UNSTIM_VS_80MIN_LPS_BMDM_DN	0.014710312	1.736360286	-5.814747367	0.084857711	0.152953405		GSE30962_ACUTE_VS_CHRONIC_LCMV_PRIMARY_INF_CD8_TCELL_DN	0.019454082	3.811861368	-0.581009901	0.000211585	0.000381375		GSE13547_WT_VS_ZFX_KO_BCELL_UP	0.012878586	2.35220653	-4.807967225	0.020147712	0.036315628
GSE14000_4H_VS_16H_LPS_DC_TRANSLATED_RNA_UP	0.012459335	1.725217239	-5.833660377	0.086853192	0.15630898		GSE22886_NAIVE_CD4_TCELL_VS_48H_ACT_TH2_DN	0.017471064	3.804487642	-0.606393102	0.000217335	0.000391136		GSE2706_UNSTIM_VS_8H_LPS_DC_DN	0.012557877	2.35091234	-4.810901265	0.020215002	0.036380774
GSE39556_CD8A_DC_VS_NK_CELL_MOUSE_3H_POST_POLYIC_INJ_DN	-0.010389689	-1.722524352	-5.838213545	0.087341136	0.156774949		GSE3982_DC_VS_MAC_LPS_STIM_DN	-0.019520658	-3.798414142	-0.627270901	0.000222183	0.000399245		GSE15930_NAIVE_VS_48H_IN_VITRO_STIM_IL12_CD8_TCELL_DN	-0.010603004	-2.348499253	-4.816367978	0.020340998	0.036551209
GSE6269_FLU_VS_STREP_PNEUMO_INF_PBMC_UP	-0.01158837	-1.722307325	-5.838580201	0.087380558	0.156774949		GSE23502_BM_VS_COLON_TUMOR_MYELOID_DERIVED_SUPPRESSOR_CELL_DN	0.020735932	3.795851669	-0.636071452	0.000224259	0.000402356		GSE26030_UNSTIM_VS_RESTIM_TH1_DAY5_POST_POLARIZATION_UP	0.010919086	2.347287862	-4.81911037	0.02040451	0.036609013
GSE22886_UNSTIM_VS_STIM_MEMORY_TCELL_DN	-0.009946861	-1.720611374	-5.841443904	0.08768912	0.157087258		GSE29614_CTRL_VS_DAY7_TIV_FLU_VACCINE_PBMC_DN	0.032729214	3.790092601	-0.655833025	0.000228991	0.00040969		GSE17974_0H_VS_72H_IN_VITRO_ACT_CD4_TCELL_UP	0.011289779	2.345183157	-4.823871985	0.020515274	0.036707815
GSE43863_TH1_VS_LY6C_LOW_CXCR5NEG_EFFECTOR_CD4_TCELL_UP	0.010695822	1.718204756	-5.84550298	0.088128507	0.157632613		GSE19888_ADENOSINE_A3R_INH_VS_ACT_WITH_INHIBITOR_PRETREATMENT_IN_MAST_CELL_UP	-0.03224427	-3.790025087	-0.65606455	0.000229047	0.00040969		GSE23114_WT_VS_SLE2C1_MOUSE_SPLEEN_B1A_BCELL_DN	0.01048178	2.344875755	-4.824567113	0.020531495	0.036707815
GSE32986_UNSTIM_VS_CURDLAN_HIGHDOSE_STIM_DC_DN	0.010398806	1.716929564	-5.847651557	0.088362051	0.157808679		GSE9006_HEALTHY_VS_TYPE_1_DIABETES_PBMC_AT_DX_DN	-0.029908132	-3.783266474	-0.679224948	0.000234724	0.000419201		GSE5679_CTRL_VS_PPARG_LIGAND_ROSIGLITAZONE_TREATED_DC_UP	-0.015286791	-2.344452263	-4.825524619	0.020553862	0.036707815
GSE32164_ALTERNATIVELY_ACT_M2_VS_CMYC_INHIBITED_MACROPHAGE_DN	-0.009514619	-1.701792906	-5.873038891	0.091172976	0.162349236		GSE29618_BCELL_VS_PDC_DAY7_FLU_VACCINE_UP	-0.027080061	-3.782285627	-0.682583362	0.000235559	0.00042005		GSE7568_IL4_VS_IL4_AND_DEXAMETHASONE_TREATED_MACROPHAGE_UP	-0.011761359	-2.343171868	-4.828418591	0.020621616	0.036772592
GSE40273_GATA1_KO_VS_WT_TREG_DN	-0.010636401	-1.701742545	-5.873122998	0.091182448	0.162349236		GSE15750_DAY6_VS_DAY10_EFF_CD8_TCELL_UP	0.046605988	3.772473889	-0.716140202	0.000244066	0.000434557		GSE41176_UNSTIM_VS_ANTI_IGM_STIM_TAK1_KO_BCELL_24H_DN	0.012255165	2.342439387	-4.830073505	0.020660465	0.036785707
GSE45365_WT_VS_IFNAR_KO_CD11B_DC_DN	-0.011683508	-1.698380072	-5.878733224	0.091816693	0.163229677		GSE25085_FETAL_LIVER_VS_FETAL_BM_SP4_THYMIC_IMPLANT_DN	-0.027666412	-3.766693129	-0.735878048	0.000249214	0.000443048		GSE17301_CTRL_VS_48H_ACD3_ACD28_STIM_CD8_TCELL_DN	0.014266285	2.340405895	-4.834665334	0.020768655	0.036922054
GSE7219_UNSTIM_VS_LPS_AND_ANTI_CD40_STIM_NIK_NFKB2_KO_DC_UP	-0.010877901	-1.69692532	-5.881157164	0.092092205	0.16335278		GSE40273_XBP1_KO_VS_WT_TREG_DN	-0.019467565	-3.764380756	-0.743766617	0.000251302	0.000446081		GSE24634_TREG_VS_TCONV_POST_DAY7_IL4_CONVERSION_DN	0.023370285	2.334467134	-4.848054648	0.021087486	0.03743189
GSE40666_STAT1_KO_VS_STAT4_KO_CD8_TCELL_WITH_IFNA_STIM_90MIN_DN	0.009899829	1.696538099	-5.881802024	0.092165652	0.16335278		GSE37534_UNTREATED_VS_GW1929_TREATED_CD4_TCELL_PPARG1_AND_FOXP3_TRASDUCED_DN	0.017766681	3.755136898	-0.775262756	0.000259816	0.000460493		GSE360_DC_VS_MAC_T_GONDII_DN	0.016825522	2.332077202	-4.85343407	0.021217005	0.037604647
GSE16451_IMMATURE_VS_MATURE_NEURON_CELL_LINE_WEST_EQUINE_ENC_VIRUS_DN	0.009543425	1.6924217	-5.88864859	0.092949393	0.164492259		GSE37533_PPARG2_FOXP3_VS_FOXP3_TRANSDUCED_CD4_TCELL_DN	-0.028735936	-3.747251892	-0.802079703	0.000267294	0.000473029		GSE25087_TREG_VS_TCONV_ADULT_UP	0.011434862	2.331479935	-4.854777648	0.021249483	0.037605145
GSE3565_DUSP1_VS_WT_SPLENOCYTES_DN	-0.009311888	-1.686784006	-5.897999609	0.094031551	0.1661556		GSE21670_UNTREATED_VS_TGFB_IL6_TREATED_STAT3_KO_CD4_TCELL_UP	0.017209972	3.742758906	-0.817340072	0.000271645	0.000480003		GSE7509_DC_VS_MONOCYTE_WITH_FCGRIIB_STIM_DN	0.012993898	2.330233079	-4.857581481	0.021317423	0.037668306
GSE15330_MEGAKARYOCYTE_ERYTHROID_VS_GRANULOCYTE_MONOCYTE_PROGENITOR_UP	0.012972564	1.685613366	-5.89993756	0.094257533	0.16630332		GSE3982_EOSINOPHIL_VS_CENT_MEMORY_CD4_TCELL_UP	-0.023068564	-3.735061762	-0.843449033	0.000279257	0.000492707		GSE27786_CD8_TCELL_VS_NKCELL_DN	0.010446019	2.328783019	-4.860840529	0.021396678	0.037751238
GSE5542_UNTREATED_VS_IFNG_TREATED_EPITHELIAL_CELLS_24H_UP	0.011379753	1.678973528	-5.910905185	0.095547638	0.168325251		GSE35685_CD34POS_CD38NEG_VS_CD34POS_CD10POS_BONE_MARROW_DN	-0.022031351	-3.733710457	-0.84802823	0.000280614	0.000494355		GSE1740_UNSTIM_VS_IFNA_STIMULATED_MCSF_DERIVED_MACROPHAGE_DN	0.012302387	2.327397616	-4.863952513	0.02147264	0.03782812
GSE40274_CTRL_VS_XBP1_TRANSDUCED_ACTIVATED_CD4_TCELL_UP	0.014283894	1.67042942	-5.924957272	0.097228741	0.17102887		GSE25123_WT_VS_PPARG_KO_MACROPHAGE_IL4_AND_ROSIGLITAZONE_STIM_DN	0.017758065	3.724636688	-0.878742089	0.000289889	0.000509925		GSE7852_LN_VS_FAT_TREG_DN	0.010538911	2.326779315	-4.865340833	0.021506618	0.037830919
GSE13484_12H_UNSTIM_VS_YF17D_VACCINE_STIM_PBMC_DN	0.010515881	1.657917087	-5.945411749	0.099733693	0.175171359		GSE34515_CD16_NEG_MONOCYTE_VS_DC_UP	-0.035076876	-3.717821052	-0.901772694	0.000297046	0.000521729		GSE22886_NAIVE_CD8_TCELL_VS_DC_DN	0.016534717	2.325646807	-4.867882858	0.021568978	0.037883558
GSE1432_CTRL_VS_IFNG_24H_MICROGLIA_DN	0.015408022	1.65062309	-5.957267556	0.101217802	0.177511101		GSE22432_MULTIPOTENT_VS_COMMON_DC_PROGENITOR_UNTREATED_UP	0.017695857	3.711192621	-0.924138022	0.000304167	0.000533434		GSE30971_WBP7_HET_VS_KO_MACROPHAGE_DN	0.014075157	2.324726888	-4.869946868	0.021619748	0.037915715
HALLMARK_ALLOGRAFT_REJECTION	0.015339737	1.643662648	-5.968534448	0.102650585	0.179753947		GSE3982_CTRL_VS_LPS_4H_MAC_DN	-0.019799396	-3.696288051	-0.974310351	0.000320774	0.000561714		GSE1112_HY_CD8AB_VS_HY_CD8AA_THYMOCYTE_RTOC_CULTURE_UP	0.01247538	2.3205784	-4.879245438	0.021850014	0.038213399
HALLMARK_IL6_JAK_STAT3_SIGNALING	0.017568352	1.642228604	-5.970850067	0.102947795	0.179883444		GSE3982_BCELL_VS_TH2_DN	0.017791805	3.694348405	-0.980827637	0.000322997	0.000564761		GSE30971_WBP7_HET_VS_KO_MACROPHAGE_2H_LPS_STIM_UP	0.016697661	2.320490361	-4.879442607	0.021854924	0.038213399
GSE16266_LPS_VS_HEATSHOCK_AND_LPS_STIM_MEF_UP	0.009826662	1.64182025	-5.971509101	0.103032555	0.179883444		GSE7568_IL4_VS_IL4_AND_TGFB_TREATED_MACROPHAGE_24H_UP	0.017357342	3.693400497	-0.984011639	0.000324089	0.000565823		GSE22886_CTRL_VS_LPS_24H_DC_DN	0.016422303	2.316560377	-4.888236994	0.022075092	0.03854067
GSE14415_TCONV_VS_FOXP3_KO_INDUCED_TREG_DN	-0.016017079	-1.639972259	-5.974489567	0.103416832	0.180284866		GSE32164_ALTERNATIVELY_ACT_M2_VS_CMYC_INHIBITED_MACROPHAGE_DN	0.017179452	3.686097133	-1.008521254	0.000332618	0.000579848		GSE2706_UNSTIM_VS_8H_R848_DC_UP	0.01036723	2.315174792	-4.891334336	0.022153181	0.038619276
KAECH_NAIVE_VS_DAY15_EFF_CD8_TCELL_DN	0.011161486	1.63658579	-5.979942955	0.104124016	0.18124717		GSE34205_HEALTHY_VS_RSV_INF_INFANT_PBMC_UP	-0.01926648	-3.684386487	-1.014256387	0.000334647	0.000582063		GSE2706_UNSTIM_VS_8H_R848_DC_DN	0.017706955	2.312706653	-4.896847392	0.022292881	0.038804896
GSE41087_WT_VS_FOXP3_MUT_ANTI_CD3_CD28_STIM_CD4_TCELL_UP	0.014859852	1.63522132	-5.982137166	0.10441005	0.181362518		GSE2770_UNTREATED_VS_IL4_TREATED_ACT_CD4_TCELL_48H_DN	0.018569357	3.68418573	-1.014929306	0.000334886	0.000582063		GSE22886_CD4_TCELL_VS_BCELL_NAIVE_DN	0.010508978	2.307352132	-4.908789098	0.022598622	0.039278558
GSE11057_CD4_CENT_MEM_VS_PBMC_UP	0.012044485	1.634788876	-5.982832216	0.104500834	0.181362518		GSE42021_CD24HI_TREG_VS_CD24HI_TCONV_THYMUS_DN	-0.020161244	-3.682704333	-1.01989389	0.000336653	0.000584265		GSE34156_UNTREATED_VS_6H_NOD2_AND_TLR1_TLR2_LIGAND_TREATED_MONOCYTE_DN	0.014376442	2.306359826	-4.910999347	0.022655686	0.039319229
GSE1112_HY_CD8AB_VS_HY_CD8AA_THYMOCYTE_RTOC_CULTURE_UP	0.011240854	1.633241526	-5.985317762	0.104826195	0.181657264		GSE41176_UNSTIM_VS_ANTI_IGM_STIM_BCELL_3H_UP	-0.022170132	-3.680491402	-1.027307037	0.000339309	0.000588002		GSE3039_NKT_CELL_VS_ALPHAALPHA_CD8_TCELL_UP	0.01168406	2.304186388	-4.915837369	0.022781114	0.039478251
HALLMARK_MYC_TARGETS_V2	0.01733101	1.624085467	-5.999979115	0.106768118	0.184478071		HALLMARK_E2F_TARGETS	0.036474281	3.675278375	-1.044755975	0.000345646	0.000598095		GSE29618_BCELL_VS_MDC_DAY7_FLU_VACCINE_UP	0.016752424	2.301602094	-4.921584473	0.022931046	0.039679203
GSE21063_CTRL_VS_ANTI_IGM_STIM_BCELL_NFATC1_KO_8H_DN	-0.013183445	-1.624034462	-6.000060566	0.106779016	0.184478071		GSE14699_NAIVE_VS_ACT_CD8_TCELL_DN	0.020678162	3.670340577	-1.061265154	0.00035175	0.000607758		GSE44955_MCSF_VS_MCSF_AND_IL27_STIM_MACROPHAGE_UP	0.009989755	2.300144247	-4.924823892	0.023016007	0.039732021
GSE3982_MAC_VS_BCELL_UP	0.01092458	1.623338602	-6.00117156	0.106927786	0.184478071		GSE21033_1H_VS_12H_POLYIC_STIM_DC_UP	-0.017490881	-3.641047115	-1.158834428	0.000390117	0.000673053		GSE32986_CURDLAN_LOWDOSE_VS_CURDLAN_HIGHDOSE_STIM_DC_DN	0.012533617	2.299911374	-4.925341175	0.023029604	0.039732021
GSE11386_NAIVE_VS_MEMORY_BCELL_UP	-0.011769872	-1.621764119	-6.003683653	0.107265012	0.184659468		GSE3920_UNTREATED_VS_IFNA_TREATED_ENDOTHELIAL_CELL_UP	-0.02434631	-3.640116313	-1.161924262	0.000391399	0.000674268		GSE37533_PPARG2_FOXP3_VS_FOXP3_TRANSDUCED_CD4_TCELL_DN	0.016495437	2.298706993	-4.928015701	0.023100039	0.039794758
GSE17974_CTRL_VS_ACT_IL4_AND_ANTI_IL12_6H_CD4_TCELL_UP	0.010738096	1.621372016	-6.00430889	0.107349126	0.184659468		GSE6259_33D1_POS_DC_VS_CD4_TCELL_DN	-0.030109041	-3.631504481	-1.190481015	0.000403447	0.000694		GSE37532_WT_VS_PPARG_KO_VISCERAL_ADIPOSE_TISSUE_TREG_UP	-0.016154066	-2.29510038	-4.936017053	0.023312094	0.040063047
GSE1460_INTRATHYMIC_T_PROGENITOR_VS_THYMIC_STROMAL_CELL_DN	0.010128597	1.619105885	-6.007919561	0.107836291	0.185224688		GSE21670_UNTREATED_VS_IL6_TREATED_STAT3_KO_CD4_TCELL_DN	0.018640135	3.630548354	-1.19364812	0.000404806	0.000695314		GSE34006_WT_VS_A2AR_KO_TREG_DN	0.011119804	2.294892361	-4.936478192	0.023324377	0.040063047
GSE22601_IMMATURE_CD4_SINGLE_POSITIVE_VS_CD8_SINGLE_POSITIVE_THYMOCYTE_DN	-0.01058683	-1.608211807	-6.025209584	0.110203028	0.189011948		GSE42021_TREG_VS_TCONV_PLN_UP	-0.029157612	-3.621936246	-1.222144442	0.000417244	0.000715626		GSE40274_CTRL_VS_FOXP3_AND_GATA1_TRANSDUCED_ACTIVATED_CD4_TCELL_UP	0.011802567	2.294201286	-4.938009906	0.023365223	0.040074274
GSE22886_NAIVE_BCELL_VS_BLOOD_PLASMA_CELL_UP	-0.009226503	-1.604957197	-6.030353223	0.110918089	0.1896945		GSE37533_PPARG1_FOXP3_VS_PPARG2_FOXP3_TRANSDUCED_CD4_TCELL_PIOGLITAZONE_TREATED_DN	-0.026725061	-3.62043949	-1.227091373	0.000419442	0.000718341		GSE3982_MEMORY_CD4_TCELL_VS_TH2_DN	-0.01367953	-2.290735444	-4.945685251	0.02357102	0.040367964
GSE26343_WT_VS_NFAT5_KO_MACROPHAGE_DN	0.009687418	1.604922156	-6.030408549	0.110925808	0.1896945		GSE45365_NK_CELL_VS_CD8_TCELL_MCMV_INFECTION_UP	-0.019573914	-3.618113158	-1.234776818	0.000422881	0.000723169		GSE46606_IRF4HIGH_VS_WT_CD40L_IL2_IL5_DAY3_STIMULATED_BCELL_DN	0.010625153	2.284476683	-4.959518568	0.023946691	0.040951295
GSE22886_NAIVE_BCELL_VS_NEUTROPHIL_UP	-0.009020115	-1.596729955	-6.043311029	0.1127422	0.192518844		GSE30971_WBP7_HET_VS_KO_MACROPHAGE_2H_LPS_STIM_UP	-0.027869661	-3.610237268	-1.26076622	0.000434719	0.000742328		GSE3982_DC_VS_BCELL_UP	0.016199855	2.283209982	-4.96231402	0.024023358	0.041022342
GSE22589_HEALTHY_VS_HIV_INFECTED_DC_DN	0.009557869	1.589586901	-6.054509318	0.114345255	0.19497118		GSE42021_TCONV_PLN_VS_TREG_PRECURSORS_THYMUS_DN	-0.01929518	-3.60603459	-1.274615548	0.000441164	0.000752233		GSE4748_CYANOBACTERIUM_LPSLIKE_VS_LPS_AND_CYANOBACTERIUM_LPSLIKE_STIM_DC_3H_DN	0.019513204	2.282143568	-4.964666354	0.02408807	0.041072796
GSE4748_LPS_VS_LPS_AND_CYANOBACTERIUM_LPSLIKE_STIM_DC_3H_UP	-0.009996963	-1.579330626	-6.070503787	0.116678659	0.198659874		GSE7568_IL4_VS_IL4_AND_DEXAMETHASONE_TREATED_MACROPHAGE_UP	0.019313427	3.597465701	-1.302812198	0.000454585	0.000773987		GSE3039_CD4_TCELL_VS_B1_BCELL_DN	0.014689423	2.281118806	-4.966925853	0.024150398	0.041119045
GSE5542_UNTREATED_VS_IFNG_TREATED_EPITHELIAL_CELLS_6H_DN	-0.008754381	-1.575466258	-6.076504356	0.117567593	0.19988202		GSE10325_CD4_TCELL_VS_BCELL_UP	-0.030686962	-3.584571257	-1.345138846	0.000475509	0.000808434		GSE2706_UNSTIM_VS_2H_LPS_AND_R848_DC_DN	0.018192213	2.276680404	-4.976701271	0.024421986	0.041517352
GSE19401_UNSTIM_VS_RETINOIC_ACID_AND_PAM2CSK4_STIM_FOLLICULAR_DC_DN	0.009332727	1.572382175	-6.081283149	0.118280885	0.200802432		GSE9988_LPS_VS_LPS_AND_ANTI_TREM1_MONOCYTE_UP	-0.024223855	-3.583107307	-1.349936454	0.000477941	0.000811388		GSE36888_UNTREATED_VS_IL2_TREATED_STAT5_AB_KNOCKIN_TCELL_2H_UP	0.01551235	2.276136899	-4.977897112	0.024455427	0.041517352
GSE19888_CTRL_VS_TCELL_MEMBRANES_ACT_MAST_CELL_PRETREAT_A3R_INH_DN	0.011537391	1.567554465	-6.088745594	0.119404335	0.202415476		GSE22886_DAY0_VS_DAY7_MONOCYTE_IN_CULTURE_DN	-0.016964703	-3.570116982	-1.392437451	0.000500043	0.000847334		GSE20727_ROS_INH_VS_ROS_INH_AND_DNFB_ALLERGEN_TREATED_DC_UP	0.015517068	2.270187837	-4.990969225	0.024824091	0.042068754
GSE13547_2H_VS_12_H_ANTI_IGM_STIM_ZFX_KO_BCELL_DN	-0.01239978	-1.566697306	-6.090068239	0.119604684	0.202461263		GSE9988_ANTI_TREM1_VS_LOW_LPS_MONOCYTE_DN	-0.029325979	-3.569816342	-1.393419566	0.000500566	0.000847334		GSE37534_UNTREATED_VS_PIOGLITAZONE_TREATED_CD4_TCELL_PPARG1_AND_FOXP3_TRASDUCED_DN	0.014498558	2.269736469	-4.991959744	0.02485226	0.042068754
GSE27241_CTRL_VS_DIGOXIN_TREATED_CD4_TCELL_IN_TH17_POLARIZING_CONDITIONS_DN	0.009406279	1.558777716	-6.102255667	0.121468408	0.205318524		GSE1740_UNSTIM_VS_IFNA_STIMULATED_MCSF_DERIVED_MACROPHAGE_DN	-0.020188339	-3.566518166	-1.404189416	0.000506335	0.000855859		GSE7768_OVA_WITH_LPS_VS_OVA_WITH_MPL_IMMUNIZED_MOUSE_WHOLE_SPLEEN_6H_DN	0.010370415	2.266626054	-4.998780538	0.025047138	0.042337275
GSE1432_1H_VS_6H_IFNG_MICROGLIA_DN	-0.009673092	-1.553860659	-6.109792569	0.122637055	0.206994335		GSE32986_UNSTIM_VS_GMCSF_AND_CURDLAN_LOWDOSE_STIM_DC_UP	0.016625992	3.565849978	-1.40637032	0.000507511	0.000856608		GSE21063_WT_VS_NFATC1_KO_3H_ANTI_IGM_STIM_BCELL_DN	0.012499747	2.265975042	-5.000207043	0.025088095	0.042345224
GSE9509_LPS_VS_LPS_AND_IL10_STIM_IL10_KO_MACROPHAGE_20MIN_UP	-0.018860138	-1.54580303	-6.122093753	0.124571318	0.209955699		GSE13738_RESTING_VS_TCR_ACTIVATED_CD4_TCELL_UP	0.017064377	3.563148876	-1.415183035	0.000512292	0.000863431		GSE11057_EFF_MEM_VS_CENT_MEM_CD4_TCELL_DN	0.014343927	2.264066882	-5.004386035	0.025208481	0.042433555
GSE3982_NEUTROPHIL_VS_NKCELL_UP	0.015348161	1.536165361	-6.136726129	0.126916395	0.213599928		GSE22601_DOUBLE_POSITIVE_VS_CD4_SINGLE_POSITIVE_THYMOCYTE_DN	0.019625871	3.554298834	-1.444019023	0.000528258	0.000889057		GSE45365_NK_CELL_VS_BCELL_MCMV_INFECTION_UP	0.011635315	2.263444695	-5.005747961	0.025247844	0.042433555
GSE369_SOCS3_KO_VS_WT_LIVER_POST_IL6_INJECTION_DN	-0.009690738	-1.53327362	-6.141099298	0.127626764	0.214486417		GSE13946_CTRL_VS_DSS_COLITIS_GD_TCELL_FROM_COLON_DN	0.019910488	3.550299814	-1.457029625	0.000535625	0.000900159		GSE36888_STAT5_AB_KNOCKIN_VS_WT_TCELL_IL2_TREATED_17H_DN	0.022434978	2.262866661	-5.007012928	0.025284461	0.042433555
GSE17721_12H_VS_24H_LPS_BMDC_UP	0.008593413	1.526225543	-6.151724787	0.129371258	0.217105789		GSE22886_NAIVE_CD4_TCELL_VS_12H_ACT_TH1_DN	0.016360494	3.52506933	-1.538837251	0.000584385	0.000980693		GSE22886_UNSTIM_VS_IL2_STIM_NKCELL_DN	-0.013911541	-2.26284636	-5.00705735	0.025285748	0.042433555
GSE12392_WT_VS_IFNAR_KO_CD8A_NEG_SPLEEN_DC_UP	0.01233588	1.520971623	-6.159614722	0.130683818	0.21899383		GSE2770_TGFB_AND_IL4_ACT_VS_ACT_CD4_TCELL_2H_DN	-0.023736528	-3.522858576	-1.545982487	0.000588851	0.00098677		GSE44649_NAIVE_VS_ACTIVATED_CD8_TCELL_DN	-0.010452774	-2.261310514	-5.010416911	0.025383273	0.042536101
GSE41978_ID2_KO_VS_BIM_KO_KLRG1_LOW_EFFECTOR_CD8_TCELL_UP	0.012196591	1.516698458	-6.166012473	0.131759048	0.220479323		GSE3982_MAST_CELL_VS_MAC_DN	-0.019396549	-3.517278846	-1.563999902	0.000600266	0.001004457		GSE21774_CD62L_POS_CD56_DIM_VS_CD62L_NEG_CD56_DIM_NK_CELL_DN	0.016170688	2.260628716	-5.011907622	0.025426671	0.042547782
HALLMARK_E2F_TARGETS	-0.017997496	-1.51344841	-6.170866789	0.13258147	0.221538136		GSE14769_UNSTIM_VS_60MIN_LPS_BMDM_DN	-0.024553009	-3.516555267	-1.566334669	0.000601762	0.001005519		GSE9960_HEALTHY_VS_GRAM_NEG_SEPSIS_PBMC_DN	0.009930431	2.257204131	-5.019388988	0.025645641	0.042852803
GSE34156_NOD2_LIGAND_VS_TLR1_TLR2_LIGAND_6H_TREATED_MONOCYTE_UP	0.009252205	1.507328239	-6.179980667	0.134141086	0.223326054		GSE15750_DAY6_VS_DAY10_TRAF6KO_EFF_CD8_TCELL_UP	0.043044212	3.505955056	-1.600492779	0.000624076	0.001040855		GSE15930_NAIVE_VS_48H_IN_VITRO_STIM_CD8_TCELL_DN	-0.011073804	-2.25508331	-5.024016883	0.025782073	0.043019231
GSE4748_CYANOBACTERIUM_LPSLIKE_VS_LPS_AND_CYANOBACTERIUM_LPSLIKE_STIM_DC_3H_UP	-0.011318876	-1.506792695	-6.180776478	0.13427824	0.223326054		GSE36888_UNTREATED_VS_IL2_TREATED_TCELL_2H_UP	-0.018289973	-3.505668038	-1.601416478	0.000624691	0.001040855		GSE22886_NAIVE_CD4_TCELL_VS_NEUTROPHIL_DN	0.020959506	2.250950085	-5.033024527	0.026049789	0.043403928
GSE9988_LPS_VS_VEHICLE_TREATED_MONOCYTE_UP	0.013000233	1.50677325	-6.180805368	0.134283222	0.223326054		GSE9988_LOW_LPS_VS_ANTI_TREM1_AND_LPS_MONOCYTE_DN	-0.01888635	-3.495584532	-1.633828153	0.000646659	0.001075923		GSE32034_LY6C_HIGH_VS_LOW_MONOCYTE_UP	0.009757869	2.249546135	-5.036080711	0.026141276	0.043494317
GSE7852_TREG_VS_TCONV_THYMUS_UP	0.008895214	1.506254119	-6.181576519	0.134416281	0.223326054		GSE33292_WT_VS_TCF1_KO_DN3_THYMOCYTE_DN	0.032859392	3.494909737	-1.635994403	0.000648155	0.001076877		GSE7509_UNSTIM_VS_IFNA_STIM_IMMATURE_DC_UP	-0.010624661	-2.245454049	-5.044978485	0.026409538	0.043867144
GSE25085_FETAL_LIVER_VS_ADULT_BM_SP4_THYMIC_IMPLANT_DN	-0.010116324	-1.505169506	-6.183186845	0.134694612	0.223470606		GSE7768_OVA_WITH_LPS_VS_OVA_WITH_MPL_IMMUNIZED_MOUSE_WHOLE_SPLEEN_6H_DN	-0.017073679	-3.489443417	-1.653529804	0.000660392	0.00109565		GSE41978_ID2_KO_VS_BIM_KO_KLRG1_LOW_EFFECTOR_CD8_TCELL_UP	0.014086119	2.244984548	-5.045998402	0.02644047	0.043867144
GSE35825_UNTREATED_VS_IFNA_STIM_MACROPHAGE_DN	0.009438047	1.49339629	-6.200594464	0.137744895	0.228207145		GSE40666_WT_VS_STAT1_KO_CD8_TCELL_UP	-0.016238551	-3.487163513	-1.660836781	0.00066556	0.001102658		GSE24634_TREG_VS_TCONV_POST_DAY3_IL4_CONVERSION_UP	-0.012500824	-2.240313156	-5.056135512	0.026749964	0.044220138
HALLMARK_APICAL_SURFACE	0.010385139	1.487198331	-6.209705559	0.139372206	0.230576114		HALLMARK_APICAL_SURFACE	-0.020346604	-3.481475253	-1.679050098	0.000678619	0.001122702		GSE18281_CORTICAL_VS_MEDULLARY_THYMOCYTE_UP	0.01415172	2.240171496	-5.056442614	0.026759398	0.044220138
GSE29164_CD8_TCELL_VS_CD8_TCELL_AND_IL12_TREATED_MELANOMA_DAY7_DN	0.008089845	1.466566751	-6.239770322	0.144897149	0.239377468		GSE40274_FOXP3_VS_FOXP3_AND_PBX1_TRANSDUCED_ACTIVATED_CD4_TCELL_UP	-0.017076149	-3.475652458	-1.697668634	0.000692237	0.001143611		GSE22886_NAIVE_CD8_TCELL_VS_DC_UP	0.014436568	2.240060198	-5.056683882	0.026766813	0.044220138
GSE42021_TREG_PLN_VS_CD24INT_TREG_THYMUS_DN	0.012701368	1.464894536	-6.24218931	0.145352286	0.239790211		GSE30083_SP1_VS_SP4_THYMOCYTE_DN	-0.018716565	-3.471808558	-1.709945425	0.000701367	0.001157058		GSE13547_CTRL_VS_ANTI_IGM_STIM_ZFX_KO_BCELL_12H_DN	0.011572204	2.238947168	-5.059096064	0.02684106	0.044257636
GSE24574_BCL6_LOW_TFH_VS_TCONV_CD4_TCELL_DN	0.010781125	1.460795666	-6.248107347	0.146472583	0.241297569		GSE36888_STAT5_AB_KNOCKIN_VS_WT_TCELL_IL2_TREATED_17H_DN	-0.037039044	-3.467696765	-1.723065331	0.000711259	0.001171722		GSE9316_IL6_KO_VS_IFNG_KO_INVIVO_EXPANDED_CD4_TCELL_DN	0.012750426	2.23858446	-5.059881893	0.026865294	0.044257636
GSE40274_CTRL_VS_EOS_TRANSDUCED_ACTIVATED_CD4_TCELL_DN	-0.008189061	-1.459774315	-6.249579499	0.146752774	0.241418648		GSE3982_EFF_MEMORY_CD4_TCELL_VS_TH2_DN	0.017929178	3.462554814	-1.739454084	0.000723814	0.001190724		GSE21063_WT_VS_NFATC1_KO_8H_ANTI_IGM_STIM_BCELL_UP	-0.020239529	-2.23452984	-5.068658442	0.027137505	0.044643107
GSE17974_0H_VS_24H_IN_VITRO_ACT_CD4_TCELL_DN	0.010568484	1.450664098	-6.262666659	0.149270394	0.244965522		GSE13547_CTRL_VS_ANTI_IGM_STIM_BCELL_2H_UP	0.026696201	3.460627019	-1.745593262	0.000728574	0.00119687		GSE43863_DAY6_EFF_VS_DAY150_MEM_TFH_CD4_TCELL_UP	0.010592939	2.233449449	-5.070994548	0.027210443	0.044700138
GSE13946_CTRL_VS_DSS_COLITIS_GD_TCELL_FROM_COLON_UP	0.010951955	1.450455971	-6.262964715	0.149328298	0.244965522		GSE29614_CTRL_VS_TIV_FLU_VACCINE_PBMC_2007_DN	0.023564653	3.459950496	-1.747747018	0.000730251	0.00119794		GSE360_L_DONOVANI_VS_B_MALAYI_HIGH_DOSE_MAC_UP	0.01152736	2.229651633	-5.07919817	0.027468197	0.045060188
GSE2770_UNTREATED_VS_IL12_TREATED_ACT_CD4_TCELL_2H_UP	0.009256018	1.449349874	-6.264548045	0.149636318	0.245126534		GSE17721_0.5H_VS_24H_CPG_BMDC_DN	-0.017396754	-3.45887953	-1.751155791	0.000732914	0.001200623		GSE2706_UNSTIM_VS_2H_R848_DC_DN	0.016185276	2.228114574	-5.082514678	0.027573119	0.045168869
GSE33425_CD8_ALPHAALPHA_VS_ALPHABETA_CD161_HIGH_TCELL_UP	0.007992022	1.447859648	-6.266679387	0.150052082	0.24546335		GSE13946_CTRL_VS_DSS_COLITIS_GD_TCELL_FROM_COLON_UP	-0.021823562	-3.451007668	-1.776184167	0.00075277	0.001231422		GSE1432_1H_VS_6H_IFNG_MICROGLIA_DN	0.010842357	2.226590655	-5.08580074	0.02767749	0.045276342
GSE29618_MONOCYTE_VS_PDC_DAY7_FLU_VACCINE_DN	-0.012698518	-1.446979386	-6.267937354	0.150298089	0.245521913		GSE25088_IL4_VS_IL4_AND_ROSIGLITAZONE_STIM_STAT6_KO_MACROPHAGE_DAY10_DN	-0.019493655	-3.446107549	-1.791739997	0.000765383	0.001250305		GSE37605_FOXP3_FUSION_GFP_VS_IRES_GFP_TREG_C57BL6_DN	0.009758564	2.22548502	-5.08818354	0.027753429	0.04532736
GSE9988_LOW_LPS_VS_VEHICLE_TREATED_MONOCYTE_UP	0.012169904	1.444596604	-6.27133883	0.150965566	0.246103804		GSE26488_WT_VS_VP16_TRANSGENIC_HDAC7_KO_DOUBLE_POSITIVE_THYMOCYTE_DN	-0.016675367	-3.445359953	-1.794111684	0.000767325	0.001251726		GSE13485_DAY7_VS_DAY21_YF17D_VACCINE_PBMC_UP	0.018070666	2.225007347	-5.089212655	0.027786293	0.04532736
GSE15750_DAY6_VS_DAY10_EFF_CD8_TCELL_UP	-0.021442543	-1.444204193	-6.271898484	0.151075709	0.246103804		GSE9650_EFFECTOR_VS_MEMORY_CD8_TCELL_UP	-0.018627526	-3.439884742	-1.811468271	0.000781688	0.001273377		GSE37532_TREG_VS_TCONV_CD4_TCELL_FROM_VISCERAL_ADIPOSE_TISSUE_DN	-0.010890253	-2.223010943	-5.093511554	0.027924015	0.045488492
GSE14769_UNSTIM_VS_40MIN_LPS_BMDM_DN	0.01024799	1.442435169	-6.27441963	0.151573012	0.246570024		GSE40666_UNTREATED_VS_IFNA_STIM_STAT4_KO_EFFECTOR_CD8_TCELL_90MIN_DN	0.019895279	3.430155743	-1.842252722	0.000807834	0.001312872		GSE43863_LY6C_INT_CXCR5POS_VS_LY6C_LOW_CXCR5NEG_EFFECTOR_CD4_TCELL_DN	0.009764675	2.221039117	-5.097754019	0.028060625	0.045647367
GSE30971_WBP7_HET_VS_KO_MACROPHAGE_4H_LPS_STIM_DN	-0.010411001	-1.439710577	-6.27829676	0.152341407	0.247329074		GSE36888_STAT5_AB_KNOCKIN_VS_WT_TCELL_IL2_TREATED_2H_UP	-0.018271146	-3.430028822	-1.842653844	0.000808181	0.001312872		GSE2770_IL12_ACT_VS_ACT_CD4_TCELL_2H_UP	0.011417911	2.219986638	-5.100017039	0.02813378	0.045702719
GSE3982_MAST_CELL_VS_NEUTROPHIL_DN	0.010370002	1.439103348	-6.279159888	0.152513067	0.247329074		GSE7548_NAIVE_VS_DAY7_PCC_IMMUNIZATION_CD4_TCELL_DN	-0.020333113	-3.428191885	-1.848457931	0.00081321	0.001319208		GSE34392_ST2_KO_VS_WT_DAY8_LCMV_EFFECTOR_CD8_TCELL_DN	0.013690575	2.215371245	-5.109929229	0.02845655	0.046162848
GSE10325_CD4_TCELL_VS_MYELOID_UP	-0.015875835	-1.438531426	-6.279972507	0.152674882	0.247329074		GSE26290_CTRL_VS_AKT_INHIBITOR_TREATED_ANTI_CD3_AND_IL2_STIM_CD8_TCELL_DN	-0.016852481	-3.424986944	-1.858578227	0.000822057	0.001331709		GSE39556_CD8A_DC_VS_NK_CELL_MOUSE_3H_POST_POLYIC_INJ_UP	-0.022506918	-2.211077723	-5.119132971	0.028759703	0.046589921
GSE34006_WT_VS_A2AR_KO_TREG_DN	0.008921754	1.436802443	-6.282427239	0.153164871	0.247779181		GSE22886_CD8_TCELL_VS_BCELL_NAIVE_DN	-0.018798902	-3.410291689	-1.90488044	0.000863787	0.001396478		GSE42724_MEMORY_VS_B1_BCELL_DN	0.012248672	2.204256106	-5.133721941	0.029247141	0.047313935
GSE411_UNSTIM_VS_100MIN_IL6_STIM_SOCS3_KO_MACROPHAGE_DN	0.008028634	1.429706573	-6.292471681	0.155188498	0.250705623		GSE3982_MAC_VS_BCELL_UP	-0.019266486	-3.410070545	-1.905575957	0.00086443	0.001396478		GSE35685_CD34POS_CD38NEG_VS_CD34POS_CD10POS_BONE_MARROW_DN	0.012201653	2.201685669	-5.139208319	0.029432668	0.047548211
GSE7219_WT_VS_NIK_NFKB2_KO_DC_UP	0.010186401	1.428281723	-6.294482795	0.155597306	0.251018859		GSE25088_IL4_VS_IL4_AND_ROSIGLITAZONE_STIM_STAT6_KO_MACROPHAGE_DAY10_UP	-0.02285351	-3.387169717	-1.977396573	0.000933489	0.001505961		GSE37605_FOXP3_FUSION_GFP_VS_IRES_GFP_TREG_NOD_UP	-0.00956535	-2.192000867	-5.159826291	0.030140917	0.048625126
GSE15750_DAY6_VS_DAY10_TRAF6KO_EFF_CD8_TCELL_UP	-0.020862833	-1.423164042	-6.301690151	0.157072458	0.252873763		GSE24634_IL4_VS_CTRL_TREATED_NAIVE_CD4_TCELL_DAY5_DN	-0.020361181	-3.385098864	-1.983871112	0.000939983	0.001514345		GSE16755_CTRL_VS_IFNA_TREATED_MAC_DN	0.01179851	2.190944706	-5.162069645	0.030219043	0.04868392
GSE13547_CTRL_VS_ANTI_IGM_STIM_BCELL_12H_UP	-0.018417111	-1.422792062	-6.302213042	0.157180096	0.252873763		GSE25088_WT_VS_STAT6_KO_MACROPHAGE_IL4_STIM_DN	0.030052839	3.382341335	-1.992487395	0.000948695	0.001526275		GSE29614_CTRL_VS_DAY7_TIV_FLU_VACCINE_PBMC_DN	-0.017735114	-2.19000911	-5.164056072	0.030288397	0.048728441
GSE3920_IFNA_VS_IFNG_TREATED_FIBROBLAST_UP	-0.009188335	-1.421605441	-6.303880187	0.157523842	0.253078195		GSE32986_GMCSF_VS_GMCSF_AND_CURDLAN_HIGHDOSE_STIM_DC_UP	-0.016455748	-3.375205966	-2.014755514	0.000971591	0.001560961		GSE3982_MEMORY_CD4_TCELL_VS_BCELL_DN	0.013451728	2.188713095	-5.166806426	0.030384697	0.04881613
GSE39556_CD8A_DC_VS_NK_CELL_MOUSE_3H_POST_POLYIC_INJ_UP	-0.018572316	-1.420524647	-6.305397474	0.157837432	0.253233683		HALLMARK_INTERFERON_ALPHA_RESPONSE	-0.035865563	-3.365988267	-2.043463763	0.001001936	0.001607502		GSE13547_2H_VS_12_H_ANTI_IGM_STIM_ZFX_KO_BCELL_UP	0.01123867	2.188140382	-5.168021334	0.030427337	0.048817486
GSE29614_CTRL_VS_DAY7_TIV_FLU_VACCINE_PBMC_DN	-0.014726674	-1.417100738	-6.310196794	0.158834032	0.254314753		GSE30962_ACUTE_VS_CHRONIC_LCMV_SECONDARY_INF_CD8_TCELL_DN	0.018066535	3.364700273	-2.047469933	0.001006246	0.001612202		HALLMARK_MYC_TARGETS_V1	-0.010362135	-2.186735595	-5.171000084	0.030532147	0.048918447
GSE14415_INDUCED_VS_NATURAL_TREG_DN	-0.01515687	-1.416714621	-6.310737312	0.158946721	0.254314753		GSE30971_WBP7_HET_VS_KO_MACROPHAGE_DN	-0.021916545	-3.358145238	-2.067838716	0.001028452	0.001645523		GSE17301_CTRL_VS_48H_IFNA2_STIM_CD8_TCELL_DN	0.010464869	2.185391891	-5.173847652	0.030632693	0.048974036
GSE3982_CENT_MEMORY_CD4_TCELL_VS_TH2_DN	0.009446368	1.412605156	-6.316481232	0.16014987	0.255574019		GSE5679_CTRL_VS_PPARG_LIGAND_ROSIGLITAZONE_AND_RARA_AGONIST_AM580_TREATED_DC_UP	-0.017085024	-3.347810777	-2.099883661	0.001064394	0.001700701		GSE1460_INTRATHYMIC_T_PROGENITOR_VS_NAIVE_CD4_TCELL_CORD_BLOOD_UP	-0.011502375	-2.185081527	-5.174505139	0.030655958	0.048974036
GSE17974_0H_VS_12H_IN_VITRO_ACT_CD4_TCELL_UP	-0.00900402	-1.412531873	-6.316583515	0.160171389	0.255574019		GSE3982_MEMORY_CD4_TCELL_VS_BCELL_UP	-0.022510564	-3.338882829	-2.127500391	0.001096388	0.001749428		GSE3982_DC_VS_CENT_MEMORY_CD4_TCELL_UP	0.018668264	2.184592689	-5.17554054	0.030692632	0.048974036
GSE4984_UNTREATED_VS_GALECTIN1_TREATED_DC_UP	0.015713419	1.411610543	-6.317869	0.160442113	0.255656736		GSE11057_CD4_CENT_MEM_VS_PBMC_UP	-0.020612757	-3.323641692	-2.174502043	0.001153092	0.001837397		GSE3982_CENT_MEMORY_CD4_TCELL_VS_TH2_DN	-0.011363209	-2.175223587	-5.195343465	0.031402929	0.049993894
GSE28726_NAIVE_VS_ACTIVATED_CD4_TCELL_DN	0.011452504	1.406690978	-6.324719248	0.161893602	0.257618157		GSE3982_EOSINOPHIL_VS_EFF_MEMORY_CD4_TCELL_UP	-0.018660575	-3.320213528	-2.185049062	0.001166219	0.001855782		GSE21546_WT_VS_SAP1A_KO_DP_THYMOCYTES_UP	0.016120168	2.175034684	-5.195741924	0.031417396	0.049993894
GSE7852_TREG_VS_TCONV_LN_UP	-0.008325377	-1.403733886	-6.328825689	0.162770887	0.258661764		GSE43863_NAIVE_VS_MEMORY_TH1_CD4_TCELL_D150_LCMV_UP	-0.019360713	-3.313637934	-2.205253695	0.001191789	0.001893891		GSE21546_ELK1_KO_VS_SAP1A_KO_AND_ELK1_KO_DP_THYMOCYTES_DN	-0.012510324	-2.174127419	-5.197655199	0.031486957	0.050036417
GSE17301_ACD3_ACD28_VS_ACD3_ACD28_AND_IFNA5_STIM_CD8_TCELL_UP	0.011186366	1.402416419	-6.330652522	0.163162908	0.258932442		GSE36527_CD69_NEG_VS_POS_TREG_CD62L_LOS_KLRG1_NEG_UP	-0.022576234	-3.304926956	-2.23196756	0.00122647	0.001946355		GSE24292_WT_VS_PPARG_KO_MACROPHAGE_DN	0.009365871	2.172801045	-5.20045097	0.031588893	0.0501302
GSE4535_BM_DERIVED_DC_VS_FOLLICULAR_DC_UP	0.007765744	1.400888244	-6.332769444	0.163618529	0.259303177		GSE21546_WT_VS_ELK1_KO_ANTI_CD3_STIM_DP_THYMOCYTES_DN	0.019975378	3.291477529	-2.273096014	0.001281873	0.002031516		GSE33292_WT_VS_TCF1_KO_DN3_THYMOCYTE_DN	-0.018995845	-2.170785814	-5.204695694	0.031744318	0.050308498
GSE36888_UNTREATED_VS_IL2_TREATED_STAT5_AB_KNOCKIN_TCELL_6H_UP	0.01640992	1.390731185	-6.346782712	0.166671503	0.263783625		GSE45365_WT_VS_IFNAR_KO_BCELL_DN	0.025685624	3.287883357	-2.284062988	0.001297069	0.002052814		GSE2770_TGFB_AND_IL4_ACT_VS_ACT_CD4_TCELL_2H_DN	0.013609461	2.163617678	-5.219764386	0.032302546	0.051123813
GSE3920_IFNA_VS_IFNB_TREATED_ENDOTHELIAL_CELL_DN	-0.010329344	-1.386801407	-6.352177906	0.167864256	0.265311842		GSE40685_TREG_VS_FOXP3_KO_TREG_PRECURSOR_UP	-0.027096704	-3.275548668	-2.321622908	0.001350509	0.002134499		GSE13485_CTRL_VS_DAY1_YF17D_VACCINE_PBMC_UP	-0.011252775	-2.159947399	-5.227462	0.032591653	0.051511571
GSE14386_UNTREATED_VS_IFNA_TREATED_ACT_PBMC_MS_PATIENT_DN	-0.009665628	-1.385277466	-6.354266136	0.168328538	0.265686125		GSE9988_ANTI_TREM1_VS_LPS_MONOCYTE_DN	-0.027370421	-3.262770963	-2.360405605	0.001408031	0.002222405		GSE9006_TYPE_1_DIABETES_AT_DX_VS_4MONTH_POST_DX_PBMC_UP	0.016540534	2.158554179	-5.230380791	0.032701982	0.051616102
GSE13522_WT_VS_IFNAR_KO_SKING_T_CRUZI_Y_STRAIN_INF_UP	0.010122225	1.38306701	-6.357291126	0.169003705	0.266391805		GSE19198_CTRL_VS_IL21_TREATED_TCELL_6H_DN	-0.020036584	-3.259399271	-2.370617862	0.001423585	0.002243924		GSE15750_DAY6_VS_DAY10_EFF_CD8_TCELL_UP	-0.024961246	-2.157439586	-5.232714595	0.03279048	0.051685939
GSE22886_NAIVE_CD4_TCELL_VS_48H_ACT_TH1_UP	-0.007661209	-1.380771388	-6.360427698	0.169707058	0.266994872		GSE22229_RENAL_TRANSPLANT_VS_HEALTHY_PBMC_DN	-0.016468157	-3.257356777	-2.376799854	0.001433086	0.002255855		GSE28737_BCL6_HET_VS_BCL6_KO_FOLLICULAR_BCELL_DN	0.010530836	2.155803126	-5.236139085	0.032920789	0.051821403
GSE37533_PPARG1_FOXP3_VS_FOXP3_TRANSDUCED_CD4_TCELL_DN	0.013718118	1.380326953	-6.361034357	0.169843485	0.266994872		GSE3982_MAC_VS_NKCELL_UP	-0.019785651	-3.256341301	-2.379872157	0.001437831	0.002260279		GSE40068_CXCR5POS_BCL6POS_TFH_VS_CXCR5NEG_BCL6NEG_CD4_TCELL_DN	0.010338692	2.15395768	-5.239997996	0.033068276	0.051983509
GSE21670_UNTREATED_VS_IL6_TREATED_STAT3_KO_CD4_TCELL_UP	0.01580102	1.377699054	-6.364617596	0.170651859	0.267905068		GSE21678_WT_VS_FOXO1_FOXO3_KO_TREG_UP	0.017284508	3.246590889	-2.409330419	0.001484148	0.002329952		GSE16450_IMMATURE_VS_MATURE_NEURON_CELL_LINE_6H_IFNA_STIM_DN	0.009546066	2.152435246	-5.243179158	0.033190379	0.052105327
GSE30962_PRIMARY_VS_SECONDARY_CHRONIC_LCMV_INF_CD8_TCELL_DN	0.007771483	1.375673768	-6.367374623	0.171276848	0.268525313		GSE30962_PRIMARY_VS_SECONDARY_ACUTE_LCMV_INF_CD8_TCELL_UP	0.032977157	3.245680301	-2.412077683	0.001488543	0.002333716		GSE3982_NEUTROPHIL_VS_BASOPHIL_UP	0.010256337	2.1515758	-5.244974066	0.033259481	0.052143724
GSE17974_CTRL_VS_ACT_IL4_AND_ANTI_IL12_12H_CD4_TCELL_DN	0.007948339	1.36955763	-6.375676626	0.173174769	0.271136904		GSE1432_1H_VS_24H_IFNG_MICROGLIA_DN	-0.020100344	-3.243726397	-2.417970443	0.001498016	0.00234542		GSE37534_UNTREATED_VS_ROSIGLITAZONE_TREATED_CD4_TCELL_PPARG1_AND_FOXP3_TRASDUCED_DN	0.010884761	2.150017057	-5.248227714	0.033385127	0.052270547
GSE22886_NAIVE_TCELL_VS_NEUTROPHIL_DN	0.017244213	1.366411119	-6.379933676	0.174157348	0.272310285		GSE5542_UNTREATED_VS_IFNG_TREATED_EPITHELIAL_CELLS_6H_DN	-0.015143733	-3.239294203	-2.431326266	0.001519714	0.002376206		GSE36891_UNSTIM_VS_POLYIC_TLR3_STIM_PERITONEAL_MACROPHAGE_DN	0.009442557	2.149315756	-5.24969086	0.03344179	0.052289171
GSE22886_DAY0_VS_DAY7_MONOCYTE_IN_CULTURE_UP	0.014527052	1.36310854	-6.384391644	0.175193188	0.273563695		GSE3982_MEMORY_CD4_TCELL_VS_TH2_DN	0.020875826	3.236191924	-2.440665323	0.001535074	0.002397014		GSE41176_WT_VS_TAK1_KO_ANTI_IGM_STIM_BCELL_24H_UP	0.009268554	2.148011661	-5.252410452	0.033547379	0.052384142
GSE15733_BM_VS_SPLEEN_MEMORY_CD4_TCELL_UP	0.009134208	1.358220104	-6.390971025	0.176734951	0.2756027		GSE1460_INTRATHYMIC_T_PROGENITOR_VS_THYMIC_STROMAL_CELL_DN	-0.017053467	-3.235408545	-2.443022393	0.001538976	0.002399898		GSE38304_MYC_NEG_VS_POS_GC_BCELL_UP	0.009635102	2.146681324	-5.255183187	0.03365539	0.052482637
GSE42021_TREG_VS_TCONV_PLN_UP	0.013064134	1.353176429	-6.397735261	0.178336371	0.277446595		GSE14000_UNSTIM_VS_16H_LPS_DC_DN	-0.015325199	-3.21329526	-2.509357357	0.001652997	0.002574268		GSE3337_CTRL_VS_16H_IFNG_IN_CD8POS_DC_DN	0.009489768	2.145564289	-5.257510111	0.033746314	0.05255426
GSE2706_2H_VS_8H_R848_AND_LPS_STIM_DC_DN	-0.008032801	-1.353000396	-6.397970902	0.17839246	0.277446595		GSE13485_PRE_VS_POST_YF17D_VACCINATION_PBMC_DN	-0.030138148	-3.201108486	-2.545749109	0.001719148	0.002673722		GSE9988_ANTI_TREM1_VS_LPS_MONOCYTE_DN	0.016652131	2.142298989	-5.26430567	0.034013324	0.05289955
GSE22886_TCELL_VS_BCELL_NAIVE_DN	-0.008304994	-1.351759678	-6.399630909	0.178788163	0.277586642		GSE1432_CTRL_VS_IFNG_6H_MICROGLIA_DN	-0.020722057	-3.198315488	-2.554072841	0.001734652	0.002694247		GSE40666_UNTREATED_VS_IFNA_STIM_STAT1_KO_CD8_TCELL_90MIN_DN	0.009800833	2.139987488	-5.269110403	0.034203442	0.053124495
GSE43863_TFH_VS_LY6C_LOW_CXCR5NEG_EFFECTOR_CD4_TCELL_UP	-0.007777252	-1.351228336	-6.400341361	0.178957827	0.277586642		GSE7219_UNSTIM_VS_LPS_AND_ANTI_CD40_STIM_NIK_NFKB2_KO_DC_UP	-0.017242958	-3.185175462	-2.593149581	0.001809351	0.002806536		GSE3982_DC_VS_NKCELL_UP	0.01317514	2.137253467	-5.274787149	0.034429497	0.053335554
GSE42724_NAIVE_BCELL_VS_PLASMABLAST_UP	0.014009021	1.345420614	-6.408089091	0.1808202	0.28010344		GSE18791_CTRL_VS_NEWCASTLE_VIRUS_DC_14H_DN	-0.018336792	-3.183612798	-2.597787587	0.001818431	0.002816879		GSE21546_UNSTIM_VS_ANTI_CD3_STIM_DP_THYMOCYTES_DN	-0.011297996	-2.137239477	-5.274816181	0.034430657	0.053335554
GSE11057_NAIVE_VS_EFF_MEMORY_CD4_TCELL_DN	0.010099224	1.344605041	-6.409174499	0.181082893	0.280138833		GSE6269_E_COLI_VS_STAPH_AUREUS_INF_PBMC_UP	0.01696866	3.175498055	-2.621840933	0.001866266	0.00288715		GSE36826_WT_VS_IL1R_KO_SKIN_STAPH_AUREUS_INF_DN	0.010195226	2.133868695	-5.281805699	0.034711145	0.053698831
GSE7218_IGM_VS_IGG_SIGNAL_THGOUGH_ANTIGEN_BCELL_DN	0.01276677	1.341872378	-6.412806605	0.181965161	0.28113136		GSE36392_TYPE_2_MYELOID_VS_EOSINOPHIL_IL25_TREATED_LUNG_DN	-0.017172165	-3.164379465	-2.654712765	0.001933708	0.002987528		GSE42021_TCONV_PLN_VS_CD24HI_TCONV_THYMUS_UP	0.011308436	2.132932938	-5.283744222	0.03478936	0.053748641
GSE35685_CD34POS_CD38NEG_VS_CD34POS_CD10POS_BONE_MARROW_DN	0.009489275	1.335365945	-6.42142567	0.184078807	0.284021198		HALLMARK_KRAS_SIGNALING_UP	-0.019783226	-3.161399268	-2.663506852	0.001952166	0.003012061		GSE23502_WT_VS_HDC_KO_MYELOID_DERIVED_SUPPRESSOR_CELL_BM_UP	0.009615575	2.131854752	-5.285976818	0.034879669	0.053816979
GSE24634_NAIVE_CD4_TCELL_VS_DAY7_IL4_CONV_TREG_DN	0.008701029	1.330856973	-6.427374788	0.18555432	0.285575974		GSE13738_RESTING_VS_BYSTANDER_ACTIVATED_CD4_TCELL_UP	0.018487958	3.159720343	-2.668457963	0.001962637	0.003024221		GSE22229_RENAL_TRANSPLANT_IMMUNOSUPP_THERAPY_VS_HEALTHY_PBMC_DN	0.011774289	2.125204093	-5.299725031	0.035441215	0.054611265
GSE9988_ANTI_TREM1_AND_LPS_VS_CTRL_TREATED_MONOCYTES_UP	0.009737881	1.330792498	-6.427459714	0.185575483	0.285575974		GSE2706_R848_VS_LPS_2H_STIM_DC_DN	-0.015438977	-3.152587017	-2.689468818	0.002007707	0.003089594		GSE9509_LPS_VS_LPS_AND_IL10_STIM_IL10_KO_MACROPHAGE_30MIN_UP	0.012895675	2.12298633	-5.304300668	0.035630198	0.054830133
GSE15930_NAIVE_VS_48H_IN_VITRO_STIM_IL12_CD8_TCELL_DN	0.007697841	1.328682559	-6.430236703	0.186269028	0.286266085		GSE22886_UNSTIM_VS_IL15_STIM_NKCELL_DN	0.021759578	3.150604131	-2.695302074	0.002020405	0.003105043		GSE3982_MEMORY_CD4_TCELL_VS_TH1_DN	-0.011030718	-2.116813554	-5.31701271	0.036160784	0.055524129
GSE21670_STAT3_KO_VS_WT_CD4_TCELL_TGFB_IL6_TREATED_DN	0.014994594	1.32485545	-6.435262794	0.187531955	0.287828282		GSE42021_CD24INT_VS_CD24LOW_TCONV_THYMUS_DN	-0.019043894	-3.150053503	-2.696921352	0.002023944	0.003106395		GSE29617_DAY3_VS_DAY7_TIV_FLU_VACCINE_PBMC_2008_UP	0.013763678	2.116634774	-5.31738037	0.036176252	0.055524129
GSE37532_TREG_VS_TCONV_CD4_TCELL_FROM_LN_UP	0.008408527	1.318296126	-6.443844243	0.189711351	0.290791152		GSE13547_CTRL_VS_ANTI_IGM_STIM_BCELL_12H_UP	0.034399197	3.146969692	-2.70598569	0.002043873	0.003132865		HALLMARK_COAGULATION	0.012857718	2.115283198	-5.320158935	0.036293376	0.055630792
GSE24634_TREG_VS_TCONV_POST_DAY3_IL4_CONVERSION_UP	0.00943051	1.316922246	-6.445636415	0.190170218	0.291112469		GSE13738_TCR_VS_BYSTANDER_ACTIVATED_CD4_TCELL_DN	-0.016508552	-3.135795039	-2.738767788	0.002117622	0.003234788		GSE34006_A2AR_KO_VS_A2AR_AGONIST_TREATED_TREG_UP	0.010415739	2.114476543	-5.321816464	0.036363434	0.055636464
GSE40274_CTRL_VS_EOS_TRANSDUCED_ACTIVATED_CD4_TCELL_UP	-0.0121515	-1.313096316	-6.450617597	0.191452408	0.292691639		GSE4535_BM_DERIVED_DC_VS_FOLLICULAR_DC_UP	-0.014629731	-3.135717561	-2.738994728	0.002118142	0.003234788		GSE45739_UNSTIM_VS_ACD3_ACD28_STIM_WT_CD4_TCELL_DN	0.010464335	2.114144056	-5.322499493	0.036392345	0.055636464
GSE15330_LYMPHOID_MULTIPOTENT_VS_MEGAKARYOCYTE_ERYTHROID_PROGENITOR_IKAROS_KO_DN	0.010698306	1.311976827	-6.452072451	0.191828798	0.292883707		GSE14415_FOXP3_KO_NATURAL_TREG_VS_TCONV_UP	0.015382618	3.135638148	-2.739227332	0.002118675	0.003234788		GSE2706_2H_VS_8H_R848_STIM_DC_DN	0.012931466	2.111549323	-5.327826407	0.036618644	0.055888918
GSE6259_DEC205_POS_DC_VS_CD8_TCELL_DN	0.007212608	1.30825419	-6.456901584	0.193084366	0.294415849		GSE37301_HEMATOPOIETIC_STEM_CELL_VS_RAG2_KO_NK_CELL_DN	-0.014532732	-3.13229494	-2.749015107	0.002141225	0.003264949		GSE3982_MAST_CELL_VS_MAC_DN	0.010900792	2.111154579	-5.32863627	0.036653178	0.055888918
GSE32533_MIR17_KO_VS_MIR17_OVEREXPRESS_ACT_CD4_TCELL_DN	0.007755942	1.305964667	-6.459864994	0.193859602	0.295212536		GSE21546_WT_VS_SAP1A_KO_DP_THYMOCYTES_UP	-0.025121879	-3.130738808	-2.753567874	0.002151797	0.003276791		GSE9988_ANTI_TREM1_VS_LOW_LPS_MONOCYTE_DN	0.016189758	2.109999999	-5.331004214	0.036754345	0.055970111
GSE17974_0H_VS_72H_IN_VITRO_ACT_CD4_TCELL_UP	0.008049695	1.301964493	-6.465030426	0.195219611	0.296810894		GSE21546_UNSTIM_VS_ANTI_CD3_STIM_SAP1A_KO_AND_ELK1_KO_DP_THYMOCYTES_UP	-0.018426141	-3.123047713	-2.776041074	0.002204762	0.003353075		GSE30971_WBP7_HET_VS_KO_MACROPHAGE_2H_LPS_STIM_DN	0.012512034	2.105900822	-5.339401489	0.037115473	0.056446449
GSE10325_CD4_TCELL_VS_LUPUS_CD4_TCELL_DN	0.009789787	1.301384324	-6.465778317	0.195417447	0.296810894		GSE21063_WT_VS_NFATC1_KO_8H_ANTI_IGM_STIM_BCELL_UP	0.030689467	3.122445967	-2.777797356	0.002208956	0.003355086		GSE9509_10MIN_VS_30MIN_LPS_STIM_IL10_KO_MACROPHAGE_DN	0.015461429	2.104808447	-5.341636676	0.037212223	0.056519996
GSE17974_CTRL_VS_ACT_IL4_AND_ANTI_IL12_48H_CD4_TCELL_DN	0.007537214	1.299169871	-6.468629965	0.196173937	0.297320873		GSE17186_NAIVE_VS_CD21LOW_TRANSITIONAL_BCELL_CORD_BLOOD_DN	-0.017341038	-3.117735739	-2.791534762	0.002242046	0.003400921		GSE42021_TREG_VS_TCONV_PLN_UP	0.015834238	2.102646691	-5.346056802	0.037404327	0.056737992
GSE45365_HEALTHY_VS_MCMV_INFECTION_CD11B_DC_IFNAR_KO_DN	-0.011016549	-1.298911554	-6.468962303	0.196262323	0.297320873		GSE40685_TREG_VS_FOXP3_KO_TREG_PRECURSOR_DN	-0.02638081	-3.116395494	-2.795440332	0.002251544	0.0034109		GSE32986_GMCSF_VS_GMCSF_AND_CURDLAN_HIGHDOSE_STIM_DC_UP	0.009569197	2.098906538	-5.353694234	0.03773871	0.057170964
GSE29617_CTRL_VS_TIV_FLU_VACCINE_PBMC_2008_UP	-0.008317731	-1.292193386	-6.47758295	0.198571396	0.299997699		GSE27859_MACROPHAGE_VS_DC_UP	-0.015280493	-3.1127403	-2.806084475	0.00227764	0.003442571		GSE9650_NAIVE_VS_EFF_CD8_TCELL_DN	0.012762568	2.09453189	-5.362611181	0.03813308	0.057693572
GSE1432_1H_VS_24H_IFNG_MICROGLIA_UP	0.007402433	1.291906404	-6.47795023	0.198670478	0.299997699		GSE10325_LUPUS_CD4_TCELL_VS_LUPUS_BCELL_UP	-0.028212941	-3.112642046	-2.806370448	0.002278345	0.003442571		GSE30971_CTRL_VS_LPS_STIM_MACROPHAGE_WBP7_HET_4H_DN	0.013601049	2.093864036	-5.363970954	0.038193597	0.057710377
GSE9988_ANTI_TREM1_VS_LOW_LPS_MONOCYTE_DN	0.012714678	1.291531867	-6.478429444	0.198799845	0.299997699		GSE17974_CTRL_VS_ACT_IL4_AND_ANTI_IL12_12H_CD4_TCELL_UP	-0.021169734	-3.105595932	-2.826858222	0.002329457	0.003515253		GSE21670_STAT3_KO_VS_WT_CD4_TCELL_IL6_TREATED_DN	0.009631762	2.0932266	-5.365268415	0.038251435	0.057723096
GSE24671_BAKIMULC_VS_SENDAI_VIRUS_INFECTED_MOUSE_SPLENOCYTES_UP	0.007486953	1.290133114	-6.480217929	0.199283533	0.300339569		GSE42724_NAIVE_BCELL_VS_PLASMABLAST_UP	-0.027291478	-3.104728634	-2.829377275	0.002335821	0.003520309		GSE36476_CTRL_VS_TSST_ACT_72H_MEMORY_CD4_TCELL_YOUNG_DN	-0.018655414	-2.090931025	-5.369937853	0.038460349	0.057963468
GSE17974_IL4_AND_ANTI_IL12_VS_UNTREATED_72H_ACT_CD4_TCELL_DN	-0.010773959	-1.28680312	-6.484468149	0.20043854	0.301690998		GSE22886_NAIVE_CD4_TCELL_VS_48H_ACT_TH1_UP	-0.014499292	-3.103330139	-2.833437898	0.002346117	0.003531269		GSE29618_MONOCYTE_VS_MDC_DAY7_FLU_VACCINE_DN	0.009727116	2.090028563	-5.371772244	0.038542748	0.058002423
GSE18893_TCONV_VS_TREG_2H_CULTURE_DN	-0.007569211	-1.281411815	-6.49132661	0.202318979	0.304129431		GSE3982_NKCELL_VS_TH1_DN	0.01867683	3.101163775	-2.839724966	0.002362149	0.003550824		GSE22886_TCELL_VS_BCELL_NAIVE_DN	0.010043116	2.089560801	-5.372722749	0.038585516	0.058002423
GSE17974_CTRL_VS_ACT_IL4_AND_ANTI_IL12_4H_CD4_TCELL_UP	0.007352921	1.27941947	-6.493854034	0.203017172	0.304786706		GSE17974_CTRL_VS_ACT_IL4_AND_ANTI_IL12_48H_CD4_TCELL_UP	-0.01610782	-3.087729573	-2.878628166	0.002463856	0.003698952		GSE41176_UNSTIM_VS_ANTI_IGM_STIM_BCELL_1H_UP	0.014105861	2.088549269	-5.374777528	0.038678142	0.058066928
GSE45365_HEALTHY_VS_MCMV_INFECTION_CD8A_DC_DN	0.007628598	1.275141013	-6.499268584	0.204522501	0.306277597		GSE17974_IL4_AND_ANTI_IL12_VS_UNTREATED_48H_ACT_CD4_TCELL_DN	-0.022168733	-3.081439497	-2.896793047	0.002512857	0.003767673		HALLMARK_INTERFERON_ALPHA_RESPONSE	0.020617927	2.083736099	-5.384542026	0.039121506	0.058657149
GSE26488_CTRL_VS_PEPTIDE_INJECTION_OT2_THYMOCYTE_DN	-0.008037288	-1.275106445	-6.499312259	0.204534697	0.306277597		GSE24634_TEFF_VS_TCONV_DAY3_IN_CULTURE_UP	0.01796545	3.068563448	-2.933877461	0.002615987	0.003917273		GSE19923_WT_VS_HEB_AND_E2A_KO_DP_THYMOCYTE_DN	0.010513014	2.082523067	-5.386999585	0.03923393	0.058663564
GSE9988_ANTI_TREM1_VS_CTRL_TREATED_MONOCYTES_DN	0.010028501	1.273578115	-6.50124208	0.205074433	0.306692621		GSE4984_LPS_VS_VEHICLE_CTRL_TREATED_DC_DN	-0.016544113	-3.06485238	-2.944540802	0.00264643	0.003957785		GSE43955_TGFB_IL6_VS_TGFB_IL6_IL23_TH17_ACT_CD4_TCELL_52H_DN	0.010043113	2.082100367	-5.387855643	0.039273172	0.058663564
GSE12845_IGD_POS_BLOOD_VS_PRE_GC_TONSIL_BCELL_DN	-0.009579828	-1.272376218	-6.502758129	0.205499623	0.306730161		GSE39556_CD8A_DC_VS_NK_CELL_DN	-0.015716935	-3.06374223	-2.947728524	0.0026556	0.00396642		GSE14415_TCONV_VS_FOXP3_KO_INDUCED_TREG_DN	-0.015917049	-2.082064945	-5.387927373	0.039276461	0.058663564
GSE9988_LPS_VS_CTRL_TREATED_MONOCYTE_UP	0.011591023	1.271335864	-6.504069282	0.205868187	0.306730161		GSE18791_CTRL_VS_NEWCASTLE_VIRUS_DC_8H_DN	-0.026744586	-3.061568164	-2.953968317	0.002673643	0.00398827		GSE41867_NAIVE_VS_DAY30_LCMV_CLONE13_EXHAUSTED_CD8_TCELL_UP	0.01316439	2.078880739	-5.394370754	0.039573172	0.059031245
GSE13522_CTRL_VS_T_CRUZI_Y_STRAIN_INF_SKIN_IFNAR_KO_UP	0.008870532	1.271281758	-6.504137444	0.205887368	0.306730161		GSE21670_UNTREATED_VS_TGFB_TREATED_STAT3_KO_CD4_TCELL_DN	-0.014645508	-3.058839284	-2.961795056	0.002696452	0.004017163		GSE360_CTRL_VS_L_MAJOR_DC_DN	0.011778821	2.07164084	-5.408986643	0.04025497	0.059898622
GSE18791_CTRL_VS_NEWCASTLE_VIRUS_DC_12H_DN	-0.010311195	-1.266744866	-6.509842804	0.207500435	0.3087395		GSE3920_IFNA_VS_IFNB_TREATED_ENDOTHELIAL_CELL_DN	-0.019200885	-3.052149872	-2.98095548	0.002753126	0.004096371		GSE2770_TGFB_AND_IL4_ACT_VS_ACT_CD4_TCELL_48H_DN	0.011419639	2.071617253	-5.409034182	0.040257207	0.059898622
GSE7460_TCONV_VS_TREG_THYMUS_DN	0.007481179	1.256699999	-6.522403893	0.211104787	0.313702788		GSE15735_2H_VS_12H_HDAC_INHIBITOR_TREATED_CD4_TCELL_DN	-0.014829279	-3.039179399	-3.018003087	0.002866163	0.004259133		HALLMARK_TGF_BETA_SIGNALING	0.010015823	2.066129199	-5.420081511	0.040780746	0.060600395
GSE15735_2H_VS_12H_HDAC_INHIBITOR_TREATED_CD4_TCELL_DN	0.007253449	1.252344704	-6.527819848	0.212681731	0.315644552		GSE25123_WT_VS_PPARG_KO_MACROPHAGE_IL4_STIM_DN	-0.016425424	-3.03725271	-3.023494623	0.002883315	0.004279177		GSE28783_ANTI_MIR33_VS_UNTREATED_ATHEROSCLEROSIS_MACROPHAGE_DN	0.009672374	2.064774923	-5.422803415	0.040910832	0.060716458
GSE37301_CD4_TCELL_VS_GRANULOCYTE_MONOCYTE_PROGENITOR_DN	-0.007300553	-1.25037318	-6.530265469	0.213398394	0.316306249		GSE13547_2H_VS_12_H_ANTI_IGM_STIM_BCELL_UP	0.024586698	3.035690811	-3.0279442	0.002897289	0.004294459		GSE29614_CTRL_VS_TIV_FLU_VACCINE_PBMC_2007_DN	-0.013093504	-2.059334254	-5.433721535	0.041437033	0.061419359
GSE40666_WT_VS_STAT1_KO_CD8_TCELL_WITH_IFNA_STIM_90MIN_DN	-0.008307885	-1.247596511	-6.533703471	0.21441072	0.317351099		GSE15330_HSC_VS_MEGAKARYOCYTE_ERYTHROID_PROGENITOR_DN	0.014753448	3.031579907	-3.039645952	0.002934368	0.004343906		GSE25085_FETAL_BM_VS_ADULT_BM_SP4_THYMIC_IMPLANT_UP	0.009977224	2.057256248	-5.43788447	0.041639534	0.061573927
GSE21546_UNSTIM_VS_ANTI_CD3_STIM_SAP1A_KO_AND_ELK1_KO_DP_THYMOCYTES_UP	0.008739012	1.246950572	-6.534502188	0.214646719	0.317351099		GSE26030_TH1_VS_TH17_DAY5_POST_POLARIZATION_UP	-0.017870563	-3.029787395	-3.044744056	0.002950673	0.004362513		GSE10239_KLRG1INT_VS_KLRG1HIGH_EFF_CD8_TCELL_UP	-0.008985887	-2.057182376	-5.438032389	0.041646749	0.061573927
GSE40274_CTRL_VS_FOXP3_TRANSDUCED_ACTIVATED_CD4_TCELL_UP	-0.010914373	-1.245190998	-6.536675885	0.215290556	0.31774454		GSE32034_LY6C_HIGH_VS_LOW_MONOCYTE_UP	-0.014155159	-3.022623703	-3.065092246	0.003016671	0.004454453		GSE46606_UNSTIM_VS_CD40L_IL2_IL5_1DAY_STIMULATED_IRF4HIGH_SORTED_BCELL_DN	0.011076064	2.055613502	-5.441172647	0.041800219	0.0617227
GSE30962_ACUTE_VS_CHRONIC_LCMV_PRIMARY_INF_CD8_TCELL_UP	0.007996413	1.244736974	-6.537236279	0.215456914	0.31774454		GSE23502_WT_VS_HDC_KO_MYELOID_DERIVED_SUPPRESSOR_CELL_BM_DN	-0.019724891	-3.020942527	-3.069861501	0.003032356	0.004471959		GSE7460_TREG_VS_TCONV_ACT_WITH_TGFB_DN	0.009657565	2.05281138	-5.446775788	0.042075532	0.062050785
GSE25088_WT_VS_STAT6_KO_MACROPHAGE_DN	-0.012339713	-1.242284017	-6.54026047	0.216357316	0.318670045		GSE37416_0H_VS_24H_F_TULARENSIS_LVS_NEUTROPHIL_UP	-0.014138142	-3.014024925	-3.089461465	0.003097689	0.004562548		GSE42021_TREG_PLN_VS_CD24LO_TREG_THYMUS_DN	0.011827584	2.050423764	-5.451544425	0.042311343	0.06231986
GSE22140_GERMFREE_VS_SPF_ARTHRITIC_MOUSE_CD4_TCELL_UP	0.006922355	1.241464302	-6.541269778	0.216658818	0.318712215		GSE7768_OVA_ALONE_VS_OVA_WITH_LPS_IMMUNIZED_MOUSE_WHOLE_SPLEEN_6H_DN	-0.021432751	-3.011750489	-3.095897196	0.003119452	0.004588816		GSE18791_UNSTIM_VS_NEWCATSLE_VIRUS_DC_6H_DN	0.015783024	2.049647833	-5.453093023	0.04238822	0.06235446
GSE42021_TREG_PLN_VS_TREG_PRECURSORS_THYMUS_DN	0.010801915	1.239241921	-6.544002904	0.217477775	0.319389007		GSE42021_CD24INT_VS_CD24LOW_TREG_THYMUS_DN	-0.01774378	-3.011237834	-3.09734722	0.003124377	0.004590279		GSE14699_DELETIONAL_TOLERANCE_VS_ACTIVATED_CD8_TCELL_UP	0.010430679	2.047985812	-5.456408223	0.042553291	0.0624946
GSE37533_PPARG2_FOXP3_VS_FOXP3_TRANSDUCED_CD4_TCELL_DN	0.01144296	1.238732553	-6.544628661	0.217665796	0.319389007		GSE24142_EARLY_THYMIC_PROGENITOR_VS_DN2_THYMOCYTE_ADULT_UP	-0.016987125	-3.005680112	-3.11305321	0.003178228	0.004663531		GSE14415_INDUCED_TREG_VS_TCONV_UP	-0.01536437	-2.047611956	-5.457153599	0.042590498	0.0624946
GSE29614_CTRL_VS_TIV_FLU_VACCINE_PBMC_2007_DN	-0.010081057	-1.237103697	-6.546628017	0.218267843	0.319870565		GSE41087_WT_VS_FOXP3_MUT_ANTI_CD3_CD28_STIM_CD4_TCELL_DN	-0.015137176	-2.99179211	-3.152189943	0.003316559	0.004860402		GSE42021_CD24INT_VS_CD24LOW_TCONV_THYMUS_DN	0.011465098	2.043023133	-5.466292171	0.043049457	0.06308879
GSE13485_PRE_VS_POST_YF17D_VACCINATION_PBMC_DN	0.013826667	1.236002806	-6.547977863	0.218675432	0.320066296		GSE11386_NAIVE_VS_MEMORY_BCELL_UP	0.018395423	2.989312726	-3.159160295	0.00334183	0.004887892		GSE2706_R848_VS_R848_AND_LPS_2H_STIM_DC_DN	0.012003128	2.039323485	-5.473645956	0.043422555	0.06355582
GSE14000_UNSTIM_VS_16H_LPS_DC_DN	0.007014866	1.233913475	-6.550536445	0.219450497	0.320798724		GSE23321_CENTRAL_MEMORY_VS_NAIVE_CD8_TCELL_UP	-0.01506791	-2.989131323	-3.15967008	0.003343686	0.004887892		GSE24726_WT_VS_E2_2_KO_PDC_DAY4_POST_DELETION_UP	0.009621708	2.038618889	-5.475045062	0.043493924	0.063564413
GSE29614_DAY3_VS_DAY7_TIV_FLU_VACCINE_PBMC_DN	-0.010679648	-1.23314936	-6.55147112	0.219734453	0.320812302		GSE22229_RENAL_TRANSPLANT_IMMUNOSUPP_THERAPY_VS_HEALTHY_PBMC_DN	-0.01789496	-2.983976611	-3.174144761	0.003396822	0.004959361		GSE42021_TREG_PLN_VS_CD24INT_TREG_THYMUS_UP	0.011451393	2.038191441	-5.475893618	0.043537269	0.063564413
GSE1460_INTRATHYMIC_T_PROGENITOR_VS_NAIVE_CD4_TCELL_ADULT_BLOOD_DN	0.007461331	1.232085981	-6.552770917	0.220130064	0.320988658		GSE14769_UNSTIM_VS_80MIN_LPS_BMDM_DN	-0.021361709	-2.966052674	-3.224306363	0.003587698	0.0052315		GSE13485_CTRL_VS_DAY3_YF17D_VACCINE_PBMC_DN	0.01950657	2.037040301	-5.478177995	0.043654184	0.063655539
GSE11864_CSF1_PAM3CYS_VS_CSF1_IFNG_PAM3CYS_IN_MAC_DN	0.009222026	1.230033916	-6.555276113	0.220894958	0.321702382		GSE9960_HEALTHY_VS_GRAM_NEG_SEPSIS_PBMC_DN	-0.014076731	-2.958431953	-3.245553609	0.003671804	0.005347465		GSE18791_CTRL_VS_NEWCASTLE_VIRUS_DC_8H_DN	0.016430962	2.036211861	-5.479821241	0.043738489	0.063698947
GSE24142_EARLY_THYMIC_PROGENITOR_VS_DN2_THYMOCYTE_ADULT_UP	-0.008227195	-1.228144809	-6.557578761	0.221600812	0.322328454		GSE9988_LOW_LPS_VS_VEHICLE_TREATED_MONOCYTE_UP	-0.021067259	-2.951083897	-3.265995391	0.003754614	0.005461256		GSE26890_CXCR1_NEG_VS_POS_EFFECTOR_CD8_TCELL_UP	0.01170549	2.032243288	-5.487684373	0.04414428	0.064209861
GSE360_L_DONOVANI_VS_M_TUBERCULOSIS_DC_DN	0.009012743	1.226963078	-6.559017425	0.22204319	0.322570206		GSE35825_IFNA_VS_IFNG_STIM_MACROPHAGE_UP	-0.016596645	-2.930613768	-3.322707253	0.003994441	0.00580287		GSE37532_WT_VS_PPARG_KO_LN_TCONV_UP	0.009750799	2.030046845	-5.492030102	0.044370247	0.064458269
GSE3982_MAST_CELL_VS_MAC_DN	0.00809961	1.224467453	-6.562051204	0.222979522	0.323528051		GSE40274_CTRL_VS_FOXP3_AND_GATA1_TRANSDUCED_ACTIVATED_CD4_TCELL_DN	-0.016468668	-2.924229754	-3.340323225	0.004072066	0.005908289		GSE411_UNSTIM_VS_100MIN_IL6_STIM_MACROPHAGE_UP	0.009095574	2.028071994	-5.495933639	0.044574259	0.064674204
GSE39556_UNTREATED_VS_3H_POLYIC_INJ_MOUSE_NK_CELL_UP	-0.008370183	-1.211762914	-6.577401734	0.227790449	0.330098318		GSE41176_UNSTIM_VS_ANTI_IGM_STIM_BCELL_6H_UP	-0.016267092	-2.917323328	-3.359342797	0.0041576	0.00602491		GSE15330_MEGAKARYOCYTE_ERYTHROID_VS_GRANULOCYTE_MONOCYTE_PROGENITOR_UP	0.012244464	2.027524515	-5.497015166	0.044630958	0.064676127
GSE3982_MEMORY_CD4_TCELL_VS_TH1_DN	0.008065924	1.207862813	-6.582082714	0.229282233	0.331848386		GSE5679_CTRL_VS_PPARG_LIGAND_ROSIGLITAZONE_TREATED_DC_UP	0.020716381	2.915479796	-3.364413021	0.004180709	0.00605089		GSE37534_GW1929_VS_PIOGLITAZONE_TREATED_CD4_TCELL_PPARG1_FOXP3_TRANSDUCED_UP	0.008800882	2.026356553	-5.499321523	0.044752121	0.064771348
GSE14000_UNSTIM_VS_16H_LPS_DC_TRANSLATED_RNA_DN	-0.008488234	-1.198959784	-6.592713017	0.232713948	0.336398381		GSE23502_WT_VS_HDC_KO_MYELOID_DERIVED_SUPPRESSOR_CELL_BM_UP	0.014151831	2.902213793	-3.400815231	0.004350507	0.006288851		GSE15930_NAIVE_VS_72H_IN_VITRO_STIM_TRICHOSTATINA_CD8_TCELL_DN	-0.009542161	-2.022017068	-5.507879701	0.045204759	0.065345493
GSE3982_NEUTROPHIL_VS_CENT_MEMORY_CD4_TCELL_UP	0.011356824	1.195805785	-6.596460471	0.233938471	0.337750475		GSE16385_ROSIGLITAZONE_IL4_VS_IL4_ALONE_STIM_MACROPHAGE_12H_DN	0.013590946	2.884818849	-3.448326256	0.004582735	0.006616359		GSE6092_IFNG_VS_IFNG_AND_B_BURGDORFERI_INF_ENDOTHELIAL_CELL_DN	0.010619664	2.02098252	-5.509917455	0.045313244	0.065412557
GSE24634_TEFF_VS_TCONV_DAY7_IN_CULTURE_UP	-0.012391744	-1.185528029	-6.608605068	0.237960782	0.343133573		GSE3982_BCELL_VS_BASOPHIL_DN	-0.013716795	-2.881005509	-3.458708102	0.004635139	0.006683756		GSE21670_STAT3_KO_VS_WT_CD4_TCELL_UP	0.010591424	2.020507211	-5.510853347	0.04536316	0.065412557
GSE2770_TGFB_AND_IL4_ACT_VS_ACT_CD4_TCELL_2H_DN	0.00947811	1.173151814	-6.62309312	0.242869601	0.34978014		GSE2770_IL12_ACT_VS_ACT_CD4_TCELL_2H_UP	-0.01607246	-2.878971656	-3.46424034	0.004663312	0.006716089		HALLMARK_E2F_TARGETS	-0.018778889	-2.019762155	-5.512319955	0.045441499	0.065444724
GSE43863_DAY6_EFF_VS_DAY150_MEM_LY6C_INT_CXCR5POS_CD4_TCELL_DN	0.008404362	1.171960243	-6.624480162	0.243345991	0.350034627		GSE3920_IFNA_VS_IFNG_TREATED_FIBROBLAST_UP	-0.015705218	-2.86671373	-3.497509988	0.004836459	0.006956877		HALLMARK_XENOBIOTIC_METABOLISM	0.009736625	2.014849047	-5.521978463	0.045960981	0.066111362
GSE9988_LOW_LPS_VS_CTRL_TREATED_MONOCYTE_UP	0.011074386	1.166014604	-6.631380525	0.245732981	0.353033361		GSE30971_CTRL_VS_LPS_STIM_MACROPHAGE_WBP7_KO_4H_DN	-0.023051969	-2.862441445	-3.509076145	0.004898176	0.007036985		GSE1112_HY_CD8AB_VS_HY_CD8AA_THYMOCYTE_RTOC_CULTURE_DN	0.010364157	2.012509182	-5.526570548	0.046210158	0.066388025
GSE3982_MAST_CELL_VS_EFF_MEMORY_CD4_TCELL_DN	0.006534054	1.158254033	-6.640335542	0.248873531	0.357106		GSE36888_UNTREATED_VS_IL2_TREATED_STAT5_AB_KNOCKIN_TCELL_6H_DN	0.013662997	2.858856892	-3.518768704	0.004950513	0.007103438		GSE9960_GRAM_NEG_VS_GRAM_NEG_AND_POS_SEPSIS_PBMC_UP	0.009817945	2.009047986	-5.533354096	0.046580855	0.066838377
GSE42021_CD24HI_VS_CD24LOW_TCONV_THYMUS_DN	0.009569646	1.155755849	-6.643205764	0.249890511	0.358125296		GSE37416_0H_VS_6H_F_TULARENSIS_LVS_NEUTROPHIL_UP	-0.014998255	-2.855047746	-3.529056819	0.005006689	0.00717523		GSE24574_BCL6_HIGH_TFH_VS_TCONV_CD4_TCELL_DN	0.009150978	2.00412653	-5.542980683	0.047112306	0.067498694
GSE15930_NAIVE_VS_72H_IN_VITRO_STIM_IFNAB_CD8_TCELL_DN	0.006921431	1.15339621	-6.645911231	0.250853784	0.35906522		GSE9988_LPS_VS_VEHICLE_TREATED_MONOCYTE_UP	-0.020799551	-2.835868398	-3.580674295	0.0052985	0.007584128		GSE23568_ID3_KO_VS_WT_CD8_TCELL_UP	-0.010480469	-2.00333666	-5.544523636	0.04719808	0.067498694
GSE29618_BCELL_VS_PDC_DAY7_FLU_VACCINE_DN	0.009715117	1.151283547	-6.64832893	0.251718457	0.359861882		GSE3982_MAC_VS_EFF_MEMORY_CD4_TCELL_UP	-0.013656637	-2.835194128	-3.582483368	0.005309036	0.007585766		GSE40666_UNTREATED_VS_IFNA_STIM_STAT4_KO_EFFECTOR_CD8_TCELL_90MIN_UP	0.010598377	2.003186401	-5.544817091	0.047214412	0.067498694
GSE30083_SP3_VS_SP4_THYMOCYTE_DN	0.007086669	1.150160678	-6.649612157	0.25217888	0.359892423		GSE18791_UNSTIM_VS_NEWCATSLE_VIRUS_DC_6H_DN	-0.023744392	-2.834964192	-3.583100204	0.005312634	0.007585766		GSE2405_0H_VS_1.5H_A_PHAGOCYTOPHILUM_STIM_NEUTROPHIL_UP	0.008912335	1.999853893	-5.551320142	0.047577867	0.067935145
GSE12392_CD8A_POS_VS_NEG_SPLEEN_DC_DN	0.007750937	1.149728928	-6.650105238	0.252356074	0.359892423		GSE26488_CTRL_VS_PEPTIDE_INJECTION_OT2_THYMOCYTE_DN	-0.015086525	-2.826062339	-3.606946615	0.005453627	0.00776333		GSE9006_HEALTHY_VS_TYPE_2_DIABETES_PBMC_AT_DX_DN	0.010777507	1.990611084	-5.56930323	0.048598394	0.0693076
GSE21360_NAIVE_VS_SECONDARY_MEMORY_CD8_TCELL_DN	0.009544212	1.143466389	-6.657236994	0.254936145	0.362413205		GSE38681_WT_VS_LYL1_KO_LYMPHOID_PRIMED_MULTIPOTENT_PROGENITOR_DN	-0.017448156	-2.825876484	-3.607443779	0.005456607	0.00776333		GSE18791_CTRL_VS_NEWCASTLE_VIRUS_DC_14H_DN	0.01064417	1.986538575	-5.577201939	0.049053919	0.069871923
GSE21546_UNSTIM_VS_ANTI_CD3_STIM_ELK1_KO_DP_THYMOCYTES_UP	0.009755278	1.143227271	-6.657508544	0.255035024	0.362413205		GSE2706_UNSTIM_VS_8H_R848_DC_DN	-0.023636462	-2.825856357	-3.607497618	0.00545693	0.00776333		GSE9988_ANTI_TREM1_VS_ANTI_TREM1_AND_LPS_MONOCYTE_DN	0.012969103	1.985840103	-5.578555108	0.049132408	0.069898481
GSE33292_WT_VS_TCF1_KO_DN3_THYMOCYTE_DN	-0.012870338	-1.143180183	-6.657562012	0.255054499	0.362413205		GSE25088_WT_VS_STAT6_KO_MACROPHAGE_DN	0.02372985	2.815663065	-3.634720319	0.005622659	0.007989375		GSE30962_PRIMARY_VS_SECONDARY_ACUTE_LCMV_INF_CD8_TCELL_UP	-0.018688022	-1.982877746	-5.584289188	0.049466484	0.070288143
GSE37301_MULTIPOTENT_PROGENITOR_VS_CD4_TCELL_UP	-0.006797087	-1.139814403	-6.661378238	0.256449245	0.363952269		GSE13547_2H_VS_12_H_ANTI_IGM_STIM_ZFX_KO_BCELL_DN	0.018934802	2.811846611	-3.644890325	0.005685883	0.008069394		GSE23321_CENTRAL_MEMORY_VS_NAIVE_CD8_TCELL_UP	0.009272587	1.981686168	-5.58659339	0.049601405	0.070394218
GSE26495_NAIVE_VS_PD1HIGH_CD8_TCELL_UP	-0.007412299	-1.135021396	-6.666793662	0.258444652	0.366339021		GSE2770_IL12_AND_TGFB_VS_IL4_TREATED_ACT_CD4_TCELL_48H_DN	-0.013886953	-2.802930702	-3.668601633	0.005836119	0.008272557		GSE24634_TEFF_VS_TCONV_DAY10_IN_CULTURE_UP	-0.010681294	-1.97919282	-5.591410655	0.049884734	0.0707104
GSE17186_NAIVE_VS_CD21LOW_TRANSITIONAL_BCELL_CORD_BLOOD_DN	0.00747904	1.130599192	-6.671770287	0.260295321	0.36790235		GSE27786_CD8_TCELL_VS_NKCELL_DN	-0.013658374	-2.801785245	-3.671643066	0.00585568	0.008290224		GSE7348_UNSTIM_VS_TOLERIZED_AND_LPS_STIM_MACROPHAGE_DN	0.008578789	1.973551606	-5.602288657	0.050530838	0.071539416
GSE8835_CD4_VS_CD8_TCELL_CLL_PATIENT_UP	0.00826326	1.130562209	-6.671811826	0.260310837	0.36790235		GSE19198_CTRL_VS_IL21_TREATED_TCELL_1H_DN	-0.013155435	-2.799839187	-3.676807746	0.005889051	0.008327375		GSE30971_CTRL_VS_LPS_STIM_MACROPHAGE_WBP7_KO_4H_UP	0.010935498	1.971359978	-5.606506903	0.050783757	0.071810445
GSE41176_WT_VS_TAK1_KO_ANTI_IGM_STIM_BCELL_6H_DN	-0.006445132	-1.130129321	-6.672297946	0.260492503	0.36790235		GSE360_HIGH_DOSE_B_MALAYI_VS_M_TUBERCULOSIS_MAC_DN	-0.015512273	-2.799258781	-3.678347477	0.005899038	0.00833141		GSE40666_UNTREATED_VS_IFNA_STIM_STAT1_KO_CD8_TCELL_90MIN_UP	0.009345543	1.966380701	-5.61607414	0.051362365	0.072540801
GSE22611_NOD2_TRANSDUCED_VS_CTRL_HEK293T_STIMULATED_WITH_MDP_2H_DN	0.006562107	1.127101351	-6.675693166	0.261765704	0.369254037		GSE14000_UNSTIM_VS_4H_LPS_DC_DN	-0.021589873	-2.784626312	-3.717071768	0.006155956	0.008683763		GSE2706_R848_VS_LPS_2H_STIM_DC_DN	0.008969882	1.964832392	-5.619044428	0.051543417	0.072708589
HALLMARK_INTERFERON_ALPHA_RESPONSE	0.014234056	1.1190904	-6.684632645	0.265155106	0.373584034		GSE41176_WT_VS_TAK1_KO_ANTI_IGM_STIM_BCELL_6H_DN	-0.013294324	-2.754065501	-3.797368271	0.006725701	0.009476018		GSE10239_MEMORY_VS_KLRG1HIGH_EFF_CD8_TCELL_DN	-0.009788895	-1.955284543	-5.637312351	0.052671878	0.07419158
GSE30962_PRIMARY_VS_SECONDARY_ACUTE_LCMV_INF_CD8_TCELL_UP	-0.013521257	-1.117868573	-6.685990594	0.265674733	0.373687999		GSE9239_CTRL_VS_TNF_INHIBITOR_TREATED_DC_DN	0.013213667	2.75078992	-3.805927879	0.00678953	0.009554423		GSE15750_DAY6_VS_DAY10_TRAF6KO_EFF_CD8_TCELL_UP	-0.022395422	-1.954866532	-5.638110214	0.052721756	0.07419158
GSE7509_UNSTIM_VS_FCGRIIB_STIM_DC_DN	0.010294773	1.117412741	-6.686496836	0.265868773	0.373687999		GSE29618_MONOCYTE_VS_MDC_DAY7_FLU_VACCINE_DN	-0.013825844	-2.739039806	-3.836558142	0.007023052	0.009871148		GSE36888_UNTREATED_VS_IL2_TREATED_TCELL_17H_UP	0.009667834	1.946908866	-5.653268431	0.05367893	0.075447641
GSE24634_TEFF_VS_TCONV_DAY5_IN_CULTURE_UP	-0.009902309	-1.0978797	-6.707999685	0.274276531	0.385042054		GSE9988_ANTI_TREM1_VS_ANTI_TREM1_AND_LPS_MONOCYTE_DN	-0.019360225	-2.725388067	-3.871998803	0.007303513	0.010253008		GSE2706_2H_VS_8H_LPS_STIM_DC_DN	0.010244028	1.935720043	-5.674482814	0.055049549	0.077281097
GSE32986_GMCSF_VS_GMCSF_AND_CURDLAN_HIGHDOSE_STIM_DC_UP	0.006354929	1.088192483	-6.718525731	0.278513729	0.390521051		GSE42021_TCONV_PLN_VS_CD24HI_TCONV_THYMUS_UP	-0.015684587	-2.719394294	-3.887509065	0.007429829	0.010417816		GSE18791_UNSTIM_VS_NEWCATSLE_VIRUS_DC_10H_DN	0.014911515	1.930493472	-5.684353	0.055699841	0.078031089
GSE41867_NAIVE_VS_DAY6_LCMV_EFFECTOR_CD8_TCELL_UP	0.006250496	1.086322846	-6.720546716	0.279336669	0.391205311		GSE24634_TEFF_VS_TCONV_DAY7_IN_CULTURE_UP	0.024135221	2.717175535	-3.893242884	0.007477089	0.010465879		GSE19198_CTRL_VS_IL21_TREATED_TCELL_1H_DN	0.008403461	1.93035303	-5.684617872	0.055717404	0.078031089
GSE17974_0H_VS_24H_IN_VITRO_ACT_CD4_TCELL_UP	0.007782087	1.076546592	-6.731058779	0.283667014	0.396794099		GSE42021_TREG_PLN_VS_CD24INT_TREG_THYMUS_UP	-0.016594466	-2.716944397	-3.893839962	0.007482028	0.010465879		GSE360_HIGH_DOSE_B_MALAYI_VS_M_TUBERCULOSIS_MAC_DN	0.009875854	1.928733003	-5.687671905	0.055920332	0.078221495
GSE30971_WBP7_HET_VS_KO_MACROPHAGE_2H_LPS_STIM_UP	0.009972572	1.074634516	-6.733103854	0.284519307	0.397510228		GSE14769_UNSTIM_VS_40MIN_LPS_BMDM_DN	-0.016385379	-2.710305145	-3.910971158	0.007625165	0.01065334		GSE10325_MYELOID_VS_LUPUS_MYELOID_DN	0.012783909	1.918831588	-5.706285134	0.05717418	0.079863484
GSE27241_CTRL_VS_DIGOXIN_TREATED_CD4_TCELL_IN_TH17_POLARIZING_CONDITIONS_UP	0.006871988	1.068953717	-6.739158722	0.287061809	0.400583265		GSE42724_NAIVE_BCELL_VS_PLASMABLAST_DN	-0.013848443	-2.688049149	-3.968124788	0.008123277	0.011335708		GSE9509_LPS_VS_LPS_AND_IL10_STIM_IL10_KO_MACROPHAGE_20MIN_UP	0.018332754	1.91838772	-5.707117421	0.057230938	0.079863484
GSE24142_EARLY_THYMIC_PROGENITOR_VS_DN2_THYMOCYTE_FETAL_UP	0.00804224	1.067393813	-6.740815825	0.287762667	0.401082095		GSE42021_TREG_PLN_VS_CD24HI_TREG_THYMUS_UP	-0.013728898	-2.682282023	-3.982866049	0.00825707	0.01150866		GSE19401_UNSTIM_VS_RETINOIC_ACID_STIM_FOLLICULAR_DC_UP	0.013145825	1.914824242	-5.713792624	0.057688325	0.080405684
GSE14415_INDUCED_TREG_VS_TCONV_UP	0.010156925	1.053873102	-6.755079369	0.293886375	0.409129065		GSE45365_HEALTHY_VS_MCMV_INFECTION_CD11B_DC_IFNAR_KO_DN	0.019304369	2.674951072	-4.001563656	0.008430019	0.011735712		GSE15930_NAIVE_VS_72H_IN_VITRO_STIM_IFNAB_CD8_TCELL_DN	-0.008991123	-1.913394627	-5.716467318	0.057872684	0.080566501
GSE13485_DAY3_VS_DAY7_YF17D_VACCINE_PBMC_DN	0.010651961	1.04698348	-6.762278761	0.297040537	0.413027794		GSE30962_ACUTE_VS_CHRONIC_LCMV_SECONDARY_INF_CD8_TCELL_UP	-0.012843751	-2.667440485	-4.020671876	0.008610599	0.011972833		GSE37605_FOXP3_FUSION_GFP_VS_IRES_GFP_TREG_C57BL6_UP	0.010464563	1.902121182	-5.737492822	0.059343893	0.08251627
GSE9988_LOW_LPS_VS_ANTI_TREM1_AND_LPS_MONOCYTE_UP	0.008602508	1.04514374	-6.764193365	0.297886654	0.413711786		GSE18791_CTRL_VS_NEWCASTLE_VIRUS_DC_4H_DN	-0.018720158	-2.659356252	-4.041185727	0.008808873	0.012233964		GSE29164_CD8_TCELL_VS_CD8_TCELL_AND_IL12_TREATED_MELANOMA_DAY7_DN	-0.008244446	-1.900813583	-5.739923948	0.059516552	0.082657946
GSE18791_CTRL_VS_NEWCASTLE_VIRUS_DC_14H_DN	0.007111724	1.03604832	-6.773610244	0.302093656	0.418655298		GSE15930_NAIVE_VS_24H_IN_VITRO_STIM_INFAB_CD8_TCELL_DN	0.014242628	2.65813087	-4.044290279	0.008839284	0.01226162		GSE24726_WT_VS_E2_2_KO_PDC_DN	0.008983437	1.897453923	-5.746163068	0.059962104	0.083177835
GSE9006_HEALTHY_VS_TYPE_1_DIABETES_PBMC_AT_DX_DN	0.009890427	1.035899058	-6.773764106	0.302163028	0.418655298		GSE7509_DC_VS_MONOCYTE_WITH_FCGRIIB_STIM_DN	-0.016155758	-2.649271056	-4.066698736	0.009062003	0.012555658		GSE26030_TH1_VS_TH17_DAY5_POST_POLARIZATION_UP	0.010377077	1.895660413	-5.749489462	0.060201099	0.083410301
GSE17301_ACD3_ACD28_VS_ACD3_ACD28_AND_IFNA5_STIM_CD8_TCELL_DN	0.009417161	1.03500501	-6.774685252	0.302578774	0.418734607		GSE43863_DAY6_EFF_VS_DAY150_MEM_TFH_CD4_TCELL_UP	-0.013662126	-2.644035581	-4.079908856	0.009195983	0.012726194		GSE33424_CD161_INT_VS_NEG_CD8_TCELL_UP	0.010892367	1.893732811	-5.753061236	0.060458853	0.083668176
GSE22886_NAIVE_TCELL_VS_MONOCYTE_UP	-0.011899016	-1.032081424	-6.777691987	0.303940973	0.42012196		GSE22886_NAIVE_BCELL_VS_BLOOD_PLASMA_CELL_UP	-0.012941444	-2.640493808	-4.088832131	0.009287631	0.012837814		GSE27241_WT_VS_RORGT_KO_TH17_POLARIZED_CD4_TCELL_UP	-0.017119505	-1.887233905	-5.765078106	0.061334697	0.084779794
GSE21927_SPLEEN_C57BL6_VS_4T1_TUMOR_BALBC_MONOCYTES_DN	0.006852391	1.029200657	-6.7806465	0.305287245	0.421484045		GSE5679_CTRL_VS_RARA_AGONIST_AM580_TREATED_DC_UP	0.018600062	2.637704283	-4.095852596	0.009360393	0.012923095		GSE18791_CTRL_VS_NEWCASTLE_VIRUS_DC_16H_DN	0.012132083	1.884841987	-5.769491056	0.061659715	0.085128306
GSE19888_ADENOSINE_A3R_INH_VS_ACT_WITH_INHIBITOR_PRETREATMENT_IN_MAST_CELL_UP	0.010561904	1.027863283	-6.78201535	0.3059136	0.421850159		GSE43955_TGFB_IL6_VS_TGFB_IL6_IL23_TH17_ACT_CD4_TCELL_52H_DN	-0.013797525	-2.630586757	-4.113735236	0.009548383	0.013167073		GSE42021_CD24INT_VS_CD24LOW_TREG_THYMUS_DN	0.010288708	1.881712918	-5.775256006	0.062087074	0.085617122
GSE15930_NAIVE_VS_24H_IN_VITRO_STIM_IL12_CD8_TCELL_DN	0.006502771	1.02567687	-6.784249448	0.306939454	0.422765663		GSE9988_ANTI_TREM1_VS_CTRL_TREATED_MONOCYTES_UP	-0.016858176	-2.624872068	-4.128061829	0.009701778	0.013362826		GSE13946_CTRL_VS_DSS_COLITIS_GD_TCELL_FROM_COLON_UP	0.011121834	1.877986062	-5.782110468	0.062599309	0.086221689
GSE2706_R848_VS_LPS_2H_STIM_DC_DN	0.005975224	1.023341601	-6.786630478	0.308037693	0.423778593		GSE360_L_DONOVANI_VS_B_MALAYI_HIGH_DOSE_MAC_UP	-0.014769114	-2.617546037	-4.146387022	0.009901674	0.013622091		GSE14415_INDUCED_TREG_VS_FOXP3_KO_INDUCED_TREG_DN	0.008975915	1.87552189	-5.786635519	0.062939932	0.086588741
GSE7568_IL4_VS_IL4_AND_DEXAMETHASONE_TREATED_MACROPHAGE_UP	-0.006605165	-1.021747328	-6.788252925	0.308788962	0.424312362		GSE17974_IL4_AND_ANTI_IL12_VS_UNTREATED_24H_ACT_CD4_TCELL_DN	-0.017685199	-2.616105677	-4.149984488	0.009941409	0.013660666		HALLMARK_APICAL_SURFACE	0.010260754	1.871551555	-5.79391455	0.063492013	0.087245496
GSE1740_UNSTIM_VS_IFNA_STIMULATED_MCSF_DERIVED_MACROPHAGE_DN	0.006891142	1.012025514	-6.79809266	0.313396675	0.430137857		GSE36476_CTRL_VS_TSST_ACT_72H_MEMORY_CD4_TCELL_YOUNG_DN	0.025512927	2.613843027	-4.155632121	0.010004119	0.013730682		GSE14000_TRANSLATED_RNA_VS_MRNA_4H_LPS_DC_UP	-0.008741636	-1.869351194	-5.797942292	0.063799716	0.087565297
GSE36888_STAT5_AB_KNOCKIN_VS_WT_TCELL_IL2_TREATED_17H_DN	0.012861668	1.005367269	-6.804778237	0.31657867	0.433995172		GSE40666_STAT1_KO_VS_STAT4_KO_CD8_TCELL_WITH_IFNA_STIM_90MIN_DN	-0.013021727	-2.612798635	-4.158237466	0.010033184	0.013754412		GSE36476_CTRL_VS_TSST_ACT_72H_MEMORY_CD4_TCELL_OLD_DN	-0.01570909	-1.861952396	-5.811452782	0.064843527	0.088893474
GSE24142_EARLY_THYMIC_PROGENITOR_VS_DN3_THYMOCYTE_FETAL_UP	0.005692809	1.003982276	-6.806163457	0.317243247	0.434306527		GSE24634_NAIVE_CD4_TCELL_VS_DAY3_IL4_CONV_TREG_UP	-0.013663269	-2.608608544	-4.168680661	0.010150561	0.01389901		GSE7460_CD8_TCELL_VS_TREG_ACT_DN	-0.008730652	-1.860325492	-5.814416755	0.06507495	0.089060711
GSE34515_CD16_NEG_MONOCYTE_VS_DC_UP	0.011411733	1.003344761	-6.806800444	0.317549464	0.434306527		GSE15930_NAIVE_VS_24H_IN_VITRO_STIM_CD8_TCELL_DN	0.014542042	2.602972679	-4.182703426	0.010310389	0.014101328		GSE32164_ALTERNATIVELY_ACT_M2_VS_CMYC_INHIBITED_MACROPHAGE_DN	-0.008199879	-1.8593079	-5.816269405	0.06522005	0.089060711
GSE7768_OVA_WITH_LPS_VS_OVA_WITH_MPL_IMMUNIZED_MOUSE_WHOLE_SPLEEN_6H_DN	0.005882611	1.000307624	-6.809829598	0.319010979	0.435795116		HALLMARK_MITOTIC_SPINDLE	0.013186623	2.599222281	-4.192019759	0.010417998	0.014231838		GSE13484_UNSTIM_VS_YF17D_VACCINE_STIM_PBMC_DN	0.013701788	1.859011426	-5.816808991	0.065262375	0.089060711
GSE29618_MONOCYTE_VS_PDC_DN	-0.009363328	-0.995572574	-6.81453416	0.321298426	0.438407198		GSE14415_INDUCED_VS_NATURAL_TREG_DN	0.023625713	2.586041756	-4.224665311	0.010804248	0.014742245		GSE22886_NAIVE_CD4_TCELL_VS_DC_DN	0.012512913	1.858954383	-5.816912801	0.065270521	0.089060711
GSE33425_CD161_INT_VS_NEG_CD8_TCELL_DN	-0.006720807	-0.993599238	-6.8164883	0.322254912	0.439199226		GSE21927_SPLEEN_C57BL6_VS_4T1_TUMOR_BALBC_MONOCYTES_DN	-0.014596683	-2.580920099	-4.237310243	0.010957778	0.014934287		GSE14000_UNSTIM_VS_4H_LPS_DC_DN	0.013274114	1.857971877	-5.818700338	0.065410964	0.089148199
GSE3982_BCELL_VS_BASOPHIL_DN	-0.005594511	-0.990821873	-6.819232179	0.323604296	0.440524263		GSE2706_R848_VS_R848_AND_LPS_2H_STIM_DC_DN	-0.016548685	-2.578056865	-4.244369461	0.011044459	0.015034882		GSE17186_NAIVE_VS_CD21LOW_TRANSITIONAL_BCELL_CORD_BLOOD_DN	0.009597819	1.853253309	-5.827272641	0.066088971	0.089844072
GSE21927_SPLEEN_C57BL6_VS_EL4_TUMOR_BALBC_MONOCYTES_DN	0.006043063	0.989665084	-6.820372789	0.32416742	0.440667327		GSE5142_HTERT_TRANSDUCED_VS_CTRL_CD8_TCELL_LATE_PASSAGE_CLONE_UP	0.01361104	2.574419651	-4.253326702	0.011155461	0.01516831		GSE29618_PDC_VS_MDC_DAY7_FLU_VACCINE_UP	0.013044955	1.853174334	-5.82741594	0.066100369	0.089844072
GSE22886_NAIVE_CD4_TCELL_VS_MONOCYTE_UP	-0.012543298	-0.988988327	-6.821039471	0.324497163	0.440667327		GSE21546_SAP1A_KO_VS_SAP1A_KO_AND_ELK1_KO_ANTI_CD3_STIM_DP_THYMOCYTES_UP	0.012055103	2.570667482	-4.262555069	0.01127102	0.015307617		GSE35543_IN_VITRO_ITREG_VS_CONVERTED_EX_ITREG_UP	-0.012493605	-1.852814548	-5.828068695	0.066152313	0.089844072
GSE26030_TH1_VS_TH17_DAY5_POST_POLARIZATION_UP	0.0069252	0.988282635	-6.82173418	0.32484124	0.440667327		GSE18791_UNSTIM_VS_NEWCATSLE_VIRUS_DC_10H_DN	-0.02160726	-2.562634639	-4.28227076	0.011522037	0.015597087		GSE43260_BTLA_POS_VS_NEG_INTRATUMORAL_CD8_TCELL_UP	0.009442858	1.851937246	-5.829659866	0.066279116	0.08991174
GSE22886_NAIVE_CD8_TCELL_VS_DC_UP	-0.008191193	-0.986683443	-6.823306675	0.325621853	0.441159354		GSE19888_ADENOSINE_A3R_INH_VS_TCELL_MEMBRANES_ACT_MAST_CELL_UP	-0.016716753	-2.562597302	-4.282362269	0.011523215	0.015597087		GSE13485_PRE_VS_POST_YF17D_VACCINATION_PBMC_DN	0.016165842	1.848797842	-5.835347976	0.06673454	0.090424527
GSE42021_CD24INT_VS_CD24LOW_TREG_THYMUS_DN	0.006899797	0.985992813	-6.823985	0.325959351	0.441159354		GSE10239_KLRG1INT_VS_KLRG1HIGH_EFF_CD8_TCELL_UP	-0.01216114	-2.562565527	-4.282440145	0.011524218	0.015597087		GSE14000_UNSTIM_VS_16H_LPS_DC_DN	0.008230231	1.844667285	-5.842817945	0.067337714	0.091136095
GSE3982_EOSINOPHIL_VS_BCELL_UP	0.006252802	0.98471339	-6.825240392	0.32658519	0.441494793		GSE22886_UNSTIM_VS_IL2_STIM_NKCELL_DN	0.017221576	2.557279854	-4.295382477	0.011692143	0.015806045		GSE40274_CTRL_VS_FOXP3_AND_XBP1_TRANSDUCED_ACTIVATED_CD4_TCELL_UP	-0.008987885	-1.841416126	-5.848686396	0.067815657	0.091676722
GSE37533_PPARG1_FOXP3_VS_FOXP3_TRANSDUCED_CD4_TCELL_PIOGLITAZONE_TREATED_UP	0.007408519	0.981164214	-6.828714494	0.328325423	0.443334212		GSE7348_UNSTIM_VS_LPS_STIM_MACROPHAGE_DN	-0.015256132	-2.539151935	-4.339586251	0.01228487	0.016588125		GSE30971_CTRL_VS_LPS_STIM_MACROPHAGE_WBP7_KO_2H_DN	0.01393844	1.840033742	-5.851178668	0.068019731	0.091846296
GSE15930_NAIVE_VS_48H_IN_VITRO_STIM_IFNAB_CD8_TCELL_DN	0.005753947	0.977660662	-6.832131816	0.330049242	0.445147245		GSE7852_LN_VS_THYMUS_TREG_UP	-0.012123515	-2.537580219	-4.343405368	0.012337507	0.016639964		GSE17974_0H_VS_0.5H_IN_VITRO_ACT_CD4_TCELL_UP	0.008285247	1.83505056	-5.860147991	0.068759615	0.092738141
GSE18791_CTRL_VS_NEWCASTLE_VIRUS_DC_2H_DN	0.005746925	0.974439647	-6.835262926	0.331639267	0.446775852		GSE40666_WT_VS_STAT1_KO_CD8_TCELL_WITH_IFNA_STIM_90MIN_DN	0.014342065	2.528178408	-4.366206112	0.01265662	0.017050671		GSE2405_0H_VS_12H_A_PHAGOCYTOPHILUM_STIM_NEUTROPHIL_DN	-0.009005357	-1.831562062	-5.866413255	0.069281544	0.093334306
GSE14769_UNSTIM_VS_120MIN_LPS_BMDM_DN	0.006729557	0.971341491	-6.838264998	0.333173361	0.448325445		GSE22886_NAIVE_CD8_TCELL_VS_NKCELL_UP	-0.011787305	-2.503748842	-4.425092419	0.013520616	0.018193639		GSE13738_RESTING_VS_BYSTANDER_ACTIVATED_CD4_TCELL_UP	0.009979218	1.830647121	-5.868054593	0.069418976	0.093411709
GSE30083_SP1_VS_SP4_THYMOCYTE_DN	-0.006277654	-0.969681235	-6.839869887	0.333997364	0.448917055		GSE10239_NAIVE_VS_DAY4.5_EFF_CD8_TCELL_DN	0.017696089	2.497923278	-4.439058009	0.013734277	0.01844908		GSE17974_IL4_AND_ANTI_IL12_VS_UNTREATED_6H_ACT_CD4_TCELL_DN	0.008666252	1.82635879	-5.875737166	0.07006614	0.094174052
GSE18791_CTRL_VS_NEWCASTLE_VIRUS_DC_4H_DN	0.007965608	0.960267597	-6.848918415	0.338694563	0.454707184		GSE40273_GATA1_KO_VS_WT_TREG_DN	-0.013369303	-2.497713215	-4.43956104	0.013742037	0.01844908		GSE14000_UNSTIM_VS_4H_LPS_DC_TRANSLATED_RNA_DN	0.013740801	1.820640969	-5.885954041	0.070936815	0.095234712
GSE21380_NON_TFH_VS_TFH_CD4_TCELL_UP	0.006220124	0.955266645	-6.853690007	0.34120729	0.457554666		GSE30971_CTRL_VS_LPS_STIM_MACROPHAGE_WBP7_KO_2H_UP	-0.016841123	-2.497169595	-4.440862651	0.013762139	0.018454854		GSE21063_CTRL_VS_ANTI_IGM_STIM_BCELL_NFATC1_KO_3H_DN	0.009952725	1.814401939	-5.897067485	0.071897074	0.096405928
GSE32164_RESTING_DIFFERENTIATED_VS_ALTERNATIVELY_ACT_M2_MACROPHAGE_DN	0.00640262	0.954370748	-6.85454222	0.341658704	0.457634595		GSE40277_GATA1_AND_SATB1_TRANSDUCED_VS_CTRL_CD4_TCELL_UP	-0.012314746	-2.494884867	-4.446330247	0.013846908	0.018547234		GSE3982_DC_VS_MAC_LPS_STIM_DN	0.008836931	1.813903258	-5.897954209	0.071974289	0.096405928
GSE24634_NAIVE_CD4_TCELL_VS_DAY3_IL4_CONV_TREG_UP	-0.00586424	-0.949535814	-6.859127794	0.344101548	0.460378703		GSE13547_2H_VS_12_H_ANTI_IGM_STIM_BCELL_DN	0.019513588	2.490549475	-4.456692794	0.014009045	0.018742914		GSE24634_TREG_VS_TCONV_POST_DAY7_IL4_CONVERSION_UP	-0.014352625	-1.801945445	-5.919147411	0.073846498	0.098800355
GSE3920_UNTREATED_VS_IFNA_TREATED_ENDOTHELIAL_CELL_UP	0.007630609	0.94694901	-6.861571752	0.345413146	0.461604754		GSE7852_TREG_VS_TCONV_LN_UP	-0.012574504	-2.484734904	-4.470565184	0.014229161	0.01901563		GSE14415_INDUCED_TREG_VS_FAILED_INDUCED_TREG_DN	0.008666068	1.794475286	-5.932319306	0.075036393	0.100277468
GSE21063_CTRL_VS_ANTI_IGM_STIM_BCELL_8H_UP	0.006276126	0.945191789	-6.863228186	0.346305954	0.462268976		GSE2706_UNSTIM_VS_8H_LPS_AND_R848_DC_DN	-0.015410969	-2.483429613	-4.473675291	0.014278996	0.01906042		GSE3565_CTRL_VS_LPS_INJECTED_SPLENOCYTES_DN	0.008052755	1.789729642	-5.940660091	0.075800502	0.101182842
GSE9239_CTRL_VS_TNF_INHIBITOR_TREATED_DC_DN	-0.005352694	-0.941809264	-6.866408162	0.348028726	0.463546773		GSE39556_CD8A_DC_VS_NK_CELL_UP	0.013588681	2.475640662	-4.492203059	0.014579625	0.0194395		GSE3982_BCELL_VS_TH2_DN	-0.008150277	-1.787411242	-5.944727184	0.076176123	0.101568164
GSE9509_LPS_VS_LPS_AND_IL10_STIM_IL10_KO_MACROPHAGE_30MIN_DN	-0.006638906	-0.941753934	-6.866460086	0.348056952	0.463546773		GSE12845_IGD_POS_BLOOD_VS_PRE_GC_TONSIL_BCELL_DN	0.015885158	2.471959595	-4.500940871	0.014723656	0.019580364		GSE10239_NAIVE_VS_KLRG1HIGH_EFF_CD8_TCELL_DN	-0.010531908	-1.785118537	-5.948744264	0.07654909	0.101949072
GSE9988_ANTI_TREM1_VS_LPS_MONOCYTE_DN	0.009385938	0.937793414	-6.870168936	0.350081203	0.465711669		GSE3039_B2_VS_B1_BCELL_UP	-0.013858627	-2.471692105	-4.501575357	0.014734172	0.019580364		GSE40666_UNTREATED_VS_IFNA_STIM_STAT4_KO_EFFECTOR_CD8_TCELL_90MIN_DN	0.009710453	1.784575605	-5.949694825	0.076637631	0.101950744
GSE3982_CTRL_VS_LPS_4H_MAC_DN	0.006045936	0.934396451	-6.873337756	0.351823423	0.467450405		GSE3720_UNSTIM_VS_LPS_STIM_VD1_GAMMADELTA_TCELL_DN	-0.013299108	-2.471656682	-4.501659375	0.014735565	0.019580364		GSE45365_WT_VS_IFNAR_KO_BCELL_UP	0.007825235	1.781153759	-5.955679418	0.077197614	0.102578855
GSE42021_CD24INT_VS_CD24LOW_TCONV_THYMUS_DN	0.006725558	0.93368568	-6.873999355	0.352188662	0.467450405		GSE37532_TREG_VS_TCONV_CD4_TCELL_FROM_LN_UP	0.01340565	2.463149945	-4.521804418	0.01507352	0.020006672		GSE16385_MONOCYTE_VS_12H_IL4_TREATED_MACROPHAGE_DN	0.008986738	1.780538261	-5.956754724	0.077298697	0.102596453
GSE22886_NAIVE_TCELL_VS_DC_UP	-0.006282789	-0.93054938	-6.876912753	0.353803187	0.469060298		GSE14000_UNSTIM_VS_4H_LPS_DC_TRANSLATED_RNA_DN	-0.020227995	-2.454578687	-4.542038258	0.015421006	0.020444648		GSE3982_DC_VS_TH2_DN	-0.008872786	-1.777830032	-5.961481929	0.077744765	0.103071379
GSE37532_WT_VS_PPARG_KO_LN_TCONV_DN	0.00553885	0.925137575	-6.881917184	0.356600218	0.472232488		GSE37416_12H_VS_48H_F_TULARENSIS_LVS_NEUTROPHIL_UP	-0.014248718	-2.448614853	-4.556078916	0.015666974	0.020747194		GSE3982_BCELL_VS_EFF_MEMORY_CD4_TCELL_UP	0.00847808	1.776025822	-5.964627367	0.078043108	0.103349603
GSE22601_DOUBLE_POSITIVE_VS_CD4_SINGLE_POSITIVE_THYMOCYTE_DN	-0.006096468	-0.917336457	-6.889080374	0.360656868	0.476920812		GSE14699_DELETIONAL_TOLERANCE_VS_ACTIVATED_CD8_TCELL_UP	-0.013538609	-2.435058917	-4.587877759	0.016239094	0.021480478		GSE360_CTRL_VS_L_DONOVANI_DC_DN	0.008396054	1.768657271	-5.977442004	0.079271371	0.104857261
GSE46606_IRF4_KO_VS_WT_CD40L_IL2_IL5_3DAY_STIMULATED_BCELL_DN	0.005572966	0.916761146	-6.889606269	0.36095719	0.476920812		GSE3982_MAC_VS_TH2_UP	-0.013825287	-2.416183314	-4.631886669	0.017066644	0.022549593		HALLMARK_P53_PATHWAY	0.008132404	1.766882556	-5.98052082	0.079569563	0.105132635
GSE33424_CD161_INT_VS_NEG_CD8_TCELL_UP	-0.006665111	-0.904420884	-6.900808143	0.367437185	0.484876386		GSE37605_FOXP3_FUSION_GFP_VS_IRES_GFP_TREG_NOD_UP	-0.011488551	-2.411438322	-4.642900497	0.017280475	0.022793983		GSE21546_UNSTIM_VS_ANTI_CD3_STIM_SAP1A_KO_AND_ELK1_KO_DP_THYMOCYTES_UP	0.009706151	1.765875755	-5.982266131	0.079739137	0.105237641
GSE18893_TCONV_VS_TREG_24H_TNF_STIM_UP	0.008833663	0.903717699	-6.901441945	0.367808629	0.484876386		GSE32901_NAIVE_VS_TH17_NEG_CD4_TCELL_UP	-0.016567668	-2.411214037	-4.643420604	0.017290641	0.022793983		GSE24574_BCL6_HIGH_TFH_VS_TCONV_CD4_TCELL_UP	0.007740792	1.764416021	-5.984794926	0.079985526	0.105443673
GSE4984_LPS_VS_VEHICLE_CTRL_TREATED_DC_DN	-0.005747725	-0.894536271	-6.909672764	0.372680233	0.490744658		GSE29618_PDC_VS_MDC_UP	-0.017714891	-2.41019987	-4.645771867	0.017336675	0.022828392		GSE13485_CTRL_VS_DAY7_YF17D_VACCINE_PBMC_DN	0.017850737	1.760867249	-5.990934383	0.080587135	0.106039955
GSE12366_NAIVE_VS_MEMORY_BCELL_DN	0.005097325	0.889810455	-6.913876925	0.375203409	0.49351079		GSE12392_WT_VS_IFNB_KO_CD8A_NEG_SPLEEN_DC_DN	-0.013391154	-2.409778516	-4.646748477	0.017355833	0.022828392		GSE9988_ANTI_TREM1_VS_ANTI_TREM1_AND_LPS_MONOCYTE_UP	0.009454005	1.760623169	-5.991356214	0.080628649	0.106039955
GSE17974_IL4_AND_ANTI_IL12_VS_UNTREATED_24H_ACT_CD4_TCELL_DN	0.007065365	0.887061883	-6.916311979	0.376675807	0.494890149		GSE4748_LPS_VS_LPS_AND_CYANOBACTERIUM_LPSLIKE_STIM_DC_3H_UP	-0.013053133	-2.407546938	-4.651918195	0.017457609	0.022936431		GSE42021_TREG_PLN_VS_CD24HI_TREG_THYMUS_UP	0.008334552	1.760143964	-5.992184237	0.080710205	0.106039955
GSE30962_ACUTE_VS_CHRONIC_LCMV_SECONDARY_INF_CD8_TCELL_UP	-0.005018591	-0.88201167	-6.920766734	0.379390567	0.497896834		GSE45365_WT_VS_IFNAR_KO_CD11B_DC_UP	-0.014466157	-2.394128697	-4.682910742	0.018080812	0.023728527		GSE24574_BCL6_LOW_TFH_VS_TCONV_CD4_TCELL_DN	-0.010182643	-1.755748992	-5.999768321	0.081461354	0.106906586
GSE25123_WT_VS_PPARG_KO_MACROPHAGE_UP	0.009359585	0.879115841	-6.923309787	0.380952708	0.499385817		GSE10325_CD4_TCELL_VS_LUPUS_CD4_TCELL_DN	-0.015345978	-2.385787331	-4.702097116	0.018478084	0.024222674		GSE9006_1MONTH_VS_4MONTH_POST_TYPE_1_DIABETES_DX_PBMC_UP	0.012714201	1.749899285	-6.009834672	0.082470023	0.108108852
GSE24634_TREG_VS_TCONV_POST_DAY5_IL4_CONVERSION_UP	-0.006428927	-0.876933602	-6.925220719	0.382132541	0.500370861		GSE2706_R848_VS_LPS_8H_STIM_DC_DN	-0.011975955	-2.380678468	-4.713817961	0.0187252	0.024519097		GSE27434_WT_VS_DNMT1_KO_TREG_DN	0.008688109	1.74540877	-6.017540333	0.083251256	0.109010613
GSE20366_EX_VIVO_VS_HOMEOSTATIC_CONVERSION_TREG_DN	-0.005134671	-0.862156857	-6.938036833	0.390181134	0.510337698		GSE18893_TCONV_VS_TREG_24H_TNF_STIM_UP	0.01971318	2.363384691	-4.753322634	0.019583542	0.025614308		GSE36476_CTRL_VS_TSST_ACT_40H_MEMORY_CD4_TCELL_OLD_DN	-0.014673089	-1.743882986	-6.020154256	0.083518078	0.109237531
GSE18791_CTRL_VS_NEWCASTLE_VIRUS_DC_8H_DN	0.008914563	0.858818118	-6.940902756	0.392014012	0.512161483		GSE37301_CD4_TCELL_VS_GRANULOCYTE_MONOCYTE_PROGENITOR_DN	-0.011749283	-2.356901578	-4.768064084	0.019914168	0.026017616		GSE13738_RESTING_VS_BYSTANDER_ACTIVATED_CD4_TCELL_DN	0.007601581	1.7417663	-6.023776877	0.083889395	0.109600462
GSE29618_PDC_VS_MDC_DAY7_FLU_VACCINE_UP	-0.007706535	-0.853750541	-6.94523168	0.394806052	0.515232926		GSE22886_NAIVE_CD4_TCELL_VS_48H_ACT_TH1_DN	0.012192379	2.353185268	-4.776497549	0.020105907	0.02623877		GSE18791_CTRL_VS_NEWCASTLE_VIRUS_DC_10H_DN	0.012172301	1.724736974	-6.05276897	0.086926173	0.113353413
GSE25088_ROSIGLITAZONE_VS_IL4_AND_ROSIGLITAZONE_STIM_STAT6_KO_MACROPHAGE_DAY10_UP	-0.006068016	-0.852450878	-6.946337821	0.395524072	0.515304832		GSE36476_CTRL_VS_TSST_ACT_72H_MEMORY_CD4_TCELL_OLD_DN	0.021737736	2.35252705	-4.777989977	0.020140037	0.026253976		GSE22589_HEALTHY_VS_SIV_INFECTED_DC_UP	0.009199269	1.724571901	-6.053048671	0.086956043	0.113353413
GSE26495_NAIVE_VS_PD1HIGH_CD8_TCELL_DN	0.007270268	0.852053945	-6.946675318	0.395743523	0.515304832		GSE30971_WBP7_HET_VS_KO_MACROPHAGE_2H_LPS_STIM_DN	-0.01530401	-2.349493551	-4.784863103	0.020297989	0.02643038		GSE10239_NAIVE_VS_DAY4.5_EFF_CD8_TCELL_DN	-0.011166818	-1.715484045	-6.068407764	0.088613489	0.115385234
GSE42021_TCONV_PLN_VS_TREG_PRECURSORS_THYMUS_DN	0.005488603	0.85061836	-6.947894643	0.396537831	0.515764127		GSE36891_UNSTIM_VS_POLYIC_TLR3_STIM_PERITONEAL_MACROPHAGE_DN	-0.011245402	-2.343059237	-4.799414628	0.020636642	0.026841423		GSE9988_ANTI_TREM1_VS_LPS_MONOCYTE_UP	0.009953303	1.70988232	-6.077836408	0.089647901	0.116602169
GSE23568_CTRL_VS_ID3_TRANSDUCED_CD8_TCELL_DN	0.006822607	0.845310196	-6.952385514	0.399483276	0.519017204		GSE21546_ELK1_KO_VS_SAP1A_KO_AND_ELK1_KO_DP_THYMOCYTES_DN	0.014786945	2.34194076	-4.801940378	0.020696016	0.026888706		GSE21546_ELK1_KO_VS_SAP1A_KO_AND_ELK1_KO_DP_THYMOCYTES_UP	0.008979154	1.709167189	-6.079037971	0.089780661	0.116644953
GSE32901_NAIVE_VS_TH17_NEG_CD4_TCELL_UP	0.006802389	0.843216652	-6.954149071	0.400648614	0.519869789		GSE11057_NAIVE_VS_MEMORY_CD4_TCELL_UP	0.013310332	2.340405634	-4.805405203	0.020777753	0.026964906		GSE3982_MAC_VS_BCELL_UP	0.009038113	1.703631503	-6.088322764	0.09081376	0.117856079
GSE22886_NAIVE_CD4_TCELL_VS_48H_ACT_TH1_DN	0.005127721	0.842532843	-6.954724159	0.401029692	0.519869789		GSE42021_CD24HI_VS_CD24LOW_TREG_THYMUS_DN	-0.014972256	-2.333666203	-4.820591582	0.021139966	0.027404528		GSE10239_NAIVE_VS_KLRG1INT_EFF_CD8_TCELL_DN	-0.008084566	-1.702877671	-6.089584908	0.090955189	0.117908614
GSE17974_CTRL_VS_ACT_IL4_AND_ANTI_IL12_72H_CD4_TCELL_UP	-0.005094103	-0.839439804	-6.957319666	0.402756154	0.521529033		GSE27434_WT_VS_DNMT1_KO_TREG_DN	-0.01260572	-2.326239723	-4.837279478	0.021545538	0.027899322		GSE7460_CTRL_VS_TGFB_TREATED_ACT_TREG_UP	-0.007363288	-1.69579605	-6.101415602	0.092292563	0.11950966
GSE22886_NAIVE_CD8_TCELL_VS_MONOCYTE_UP	-0.011601701	-0.836372705	-6.95988408	0.404472579	0.523171619		GSE21063_CTRL_VS_ANTI_IGM_STIM_BCELL_NFATC1_KO_3H_DN	0.013910816	2.324150323	-4.841965705	0.021660872	0.028017606		GSE9239_CTRL_VS_TNF_INHIBITOR_TREATED_DC_DN	-0.00752863	-1.688459274	-6.113622794	0.093694926	0.121191222
GSE23321_CENTRAL_MEMORY_VS_NAIVE_CD8_TCELL_UP	0.004997729	0.83356041	-6.96222729	0.406050292	0.524631351		GSE9988_LPS_VS_CTRL_TREATED_MONOCYTE_UP	-0.018127024	-2.321694026	-4.847469874	0.021797153	0.028162693		GSE36527_CD69_NEG_VS_POS_TREG_CD62L_LOS_KLRG1_NEG_DN	0.007544537	1.687528471	-6.115167875	0.09387407	0.121288621
GSE37533_PPARG1_FOXP3_VS_PPARG2_FOXP3_TRANSDUCED_CD4_TCELL_PIOGLITAZONE_TREATED_DN	0.007388972	0.830880136	-6.964453233	0.407557395	0.525996727		GSE3982_MAC_VS_TH1_UP	-0.012721154	-2.313218897	-4.86642014	0.022273185	0.028745945		GSE15735_2H_VS_12H_HDAC_INHIBITOR_TREATED_CD4_TCELL_DN	0.007674525	1.684890928	-6.11954162	0.094383207	0.121811697
GSE22501_PERIPHERAL_BLOOD_VS_CORD_BLOOD_TREG_DN	-0.004840016	-0.826824334	-6.967808051	0.409844353	0.527989774		GSE17974_CTRL_VS_ACT_IL4_AND_ANTI_IL12_48H_CD4_TCELL_DN	0.01146552	2.311931957	-4.869292137	0.022346264	0.028794204		GSE36476_CTRL_VS_TSST_ACT_40H_MEMORY_CD4_TCELL_YOUNG_DN	-0.014385013	-1.684350073	-6.12043769	0.094487887	0.121812198
GSE24634_IL4_VS_CTRL_TREATED_NAIVE_CD4_TCELL_DAY7_UP	0.006714532	0.826538607	-6.968043781	0.410005757	0.527989774		GSE17974_CTRL_VS_ACT_IL4_AND_ANTI_IL12_72H_CD4_TCELL_UP	-0.01195073	-2.31169254	-4.869826271	0.022359883	0.028794204		HALLMARK_G2M_CHECKPOINT	-0.013609133	-1.683638872	-6.121615567	0.094625679	0.12185534
GSE45365_WT_VS_IFNAR_KO_BCELL_MCMV_INFECTION_DN	0.008029578	0.824305868	-6.969883063	0.411268325	0.52855174		GSE24292_WT_VS_PPARG_KO_MACROPHAGE_DN	-0.010833843	-2.298908081	-4.898273975	0.023097773	0.029711672		GSE42724_NAIVE_BCELL_VS_PLASMABLAST_UP	0.013713854	1.679102062	-6.12911812	0.095508508	0.122856759
GOLDRATH_NAIVE_VS_EFF_CD8_TCELL_DN	0.007633509	0.824166517	-6.969997693	0.411347202	0.52855174		GSE24634_TREG_VS_TCONV_POST_DAY7_IL4_CONVERSION_UP	0.020039279	2.297637526	-4.901093244	0.023172262	0.0297747		GSE18893_TCONV_VS_TREG_24H_CULTURE_DN	0.008022695	1.677953481	-6.131014461	0.095733068	0.123010147
GSE37301_HEMATOPOIETIC_STEM_CELL_VS_CD4_TCELL_UP	0.008580332	0.822477949	-6.971385196	0.412303711	0.529198609		GSE43863_TFH_VS_LY6C_LOW_CXCR5NEG_EFFECTOR_CD4_TCELL_UP	-0.011287358	-2.292319129	-4.912878771	0.02348636	0.030145131		GSE21774_CD56_BRIGHT_VS_DIM_CD62L_POSITIVE_NK_CELL_UP	0.010978056	1.673760287	-6.137926992	0.096556516	0.123901379
GSE7348_UNSTIM_VS_TOLERIZED_AND_LPS_STIM_MACROPHAGE_DN	-0.004570747	-0.821290142	-6.972359534	0.412977356	0.529481396		GSE18791_CTRL_VS_NEWCASTLE_VIRUS_DC_16H_DN	-0.016146119	-2.291551446	-4.914577871	0.023532006	0.030170563		GSE18791_CTRL_VS_NEWCASTLE_VIRUS_DC_6H_DN	0.011194859	1.673342704	-6.138614475	0.096638832	0.123901379
GSE28726_NAIVE_CD4_TCELL_VS_NAIVE_VA24NEG_NKTCELL_UP	0.006717192	0.817880196	-6.975148913	0.414914912	0.531382256		GSE21927_SPLEEN_C57BL6_VS_EL4_TUMOR_BALBC_MONOCYTES_DN	0.011905431	2.285175983	-4.928668283	0.023914104	0.030626835		HALLMARK_UV_RESPONSE_DN	0.007420312	1.67219508	-6.140503007	0.096865351	0.123920815
GSE37416_0H_VS_24H_F_TULARENSIS_LVS_NEUTROPHIL_UP	-0.00455713	-0.815832845	-6.976818152	0.416080839	0.532291807		GSE33424_CD161_HIGH_VS_NEG_CD8_TCELL_UP	-0.012727235	-2.269184102	-4.96385246	0.024896579	0.031850169		HALLMARK_TNFA_SIGNALING_VIA_NFKB	0.015918473	1.672190861	-6.140509948	0.096866185	0.123920815
GSE30083_SP2_VS_SP4_THYMOCYTE_DN	0.006470458	0.81476708	-6.97768545	0.416688544	0.532486017		GSE36888_UNTREATED_VS_IL2_TREATED_TCELL_17H_UP	-0.012306413	-2.267954508	-4.966548275	0.024973564	0.031913701		GSE360_L_DONOVANI_VS_B_MALAYI_HIGH_DOSE_DC_UP	0.009639384	1.671240873	-6.142072307	0.097054021	0.124025269
GSE30971_WBP7_HET_VS_KO_MACROPHAGE_DN	0.006323226	0.80889929	-6.982440435	0.420043868	0.536187145		GSE3039_NKT_CELL_VS_ALPHAALPHA_CD8_TCELL_UP	-0.012623043	-2.264401548	-4.974330349	0.025197187	0.032164278		GSE21670_UNTREATED_VS_TGFB_IL6_TREATED_CD4_TCELL_UP	-0.011063412	-1.670058162	-6.144016215	0.097288283	0.124188759
GSE13738_TCR_VS_BYSTANDER_ACTIVATED_CD4_TCELL_DN	-0.005059576	-0.805551114	-6.985138396	0.421965599	0.538052205		GSE22501_PERIPHERAL_BLOOD_VS_CORD_BLOOD_TREG_DN	-0.01129497	-2.263935689	-4.975349888	0.025226638	0.032166717		GSE18791_CTRL_VS_NEWCASTLE_VIRUS_DC_18H_DN	0.007838831	1.668886272	-6.145941037	0.097520852	0.124349733
GSE2706_R848_VS_R848_AND_LPS_8H_STIM_DC_UP	0.005303926	0.798734785	-6.990596754	0.425893996	0.542469125		GSE14699_NAIVE_VS_DELETIONAL_TOLERANCE_CD8_TCELL_DN	-0.013165953	-2.251080974	-5.003406071	0.026051265	0.033181982		GSE14769_UNSTIM_VS_60MIN_LPS_BMDM_DN	0.010916394	1.663731098	-6.154392999	0.098549275	0.125524049
GSE1460_DP_VS_CD4_THYMOCYTE_DN	0.006663905	0.794834629	-6.99369925	0.428151417	0.544750387		GSE6269_HEALTHY_VS_STAPH_AUREUS_INF_PBMC_UP	0.013282205	2.210278383	-5.09147998	0.028826851	0.03664725		GSE17974_CTRL_VS_ACT_IL4_AND_ANTI_IL12_1H_CD4_TCELL_UP	0.007626443	1.662241048	-6.156831283	0.098848156	0.125767588
GSE5099_CLASSICAL_M1_VS_ALTERNATIVE_M2_MACROPHAGE_UP	0.004933252	0.793232908	-6.994969031	0.429080535	0.545338482		GSE2706_UNSTIM_VS_8H_LPS_DC_DN	-0.01301022	-2.210169227	-5.091713594	0.028834609	0.03664725		GSE12507_PDC_CELL_LINE_VS_IMMATUE_T_CELL_LINE_UP	-0.008420261	-1.659118527	-6.16193411	0.099476859	0.126429784
GSE30971_CTRL_VS_LPS_STIM_MACROPHAGE_WBP7_KO_2H_UP	0.00621659	0.78355958	-7.002583732	0.434716933	0.551246088		GSE34156_UNTREATED_VS_6H_NOD2_LIGAND_TREATED_MONOCYTE_DN	-0.012135837	-2.200907385	-5.111496678	0.029499537	0.037451586		GSE18791_CTRL_VS_NEWCASTLE_VIRUS_DC_12H_DN	0.010591222	1.65795061	-6.163840357	0.099712841	0.126591955
GSE14000_UNSTIM_VS_4H_LPS_DC_DN	0.007180242	0.783292263	-7.002792845	0.434873303	0.551246088		GSE18893_TCONV_VS_TREG_2H_CULTURE_DN	-0.011077063	-2.189393676	-5.135982152	0.030344699	0.038442473		GSE13547_CTRL_VS_ANTI_IGM_STIM_BCELL_12H_UP	-0.01681332	-1.655033874	-6.168595364	0.10030415	0.127204394
GSE42021_TREG_PLN_VS_CD24HI_TREG_THYMUS_UP	0.004737061	0.78282861	-7.003155379	0.4351446	0.551246088		GSE14769_UNSTIM_VS_120MIN_LPS_BMDM_DN	-0.012970334	-2.189378106	-5.136015183	0.030345856	0.038442473		GSE22886_NAIVE_CD4_TCELL_VS_NKCELL_UP	0.008650353	1.654046602	-6.170203044	0.100504939	0.12732079
GSE21546_ELK1_KO_VS_SAP1A_KO_AND_ELK1_KO_DP_THYMOCYTES_UP	-0.005248497	-0.781571582	-7.00413719	0.435880622	0.551261776		GSE33425_CD161_INT_VS_NEG_CD8_TCELL_DN	-0.012641392	-2.185369936	-5.144511054	0.030644984	0.038751428		GSE27241_WT_VS_RORGT_KO_TH17_POLARIZED_CD4_TCELL_TREATED_WITH_DIGOXIN_UP	0.008932583	1.650083012	-6.176648121	0.101314307	0.128207054
GSE2706_UNSTIM_VS_8H_LPS_AND_R848_DC_DN	0.005703644	0.781195574	-7.00443057	0.436100925	0.551261776		GSE45365_HEALTHY_VS_MCMV_INFECTION_CD11B_DC_IFNAR_KO_UP	-0.011139045	-2.185221705	-5.144824971	0.030656095	0.038751428		GSE4535_BM_DERIVED_DC_VS_FOLLICULAR_DC_UP	0.007192178	1.64575983	-6.183661005	0.102203082	0.129191775
GSE7852_LN_VS_THYMUS_TREG_UP	-0.004396696	-0.780117568	-7.005270908	0.436732889	0.5514638		GSE12392_CD8A_POS_VS_NEG_SPLEEN_DC_DN	-0.012522702	-2.168789478	-5.179501856	0.031909745	0.040292521		GSE7509_FCGRIIB_VS_TNFA_IL1B_IL6_PGE_STIM_DC_DN	0.007295619	1.639744116	-6.193390067	0.103450244	0.130626903
GSE24671_CTRL_VS_BAKIMULC_INFECTED_MOUSE_SPLENOCYTES_DN	0.004709674	0.773297527	-7.01056069	0.440743377	0.555926851		GSE13485_DAY3_VS_DAY7_YF17D_VACCINE_PBMC_DN	-0.018838207	-2.160016709	-5.197915309	0.032597065	0.041115952		GSE36392_MAC_VS_NEUTROPHIL_IL25_TREATED_LUNG_DN	0.007649378	1.638681049	-6.195105784	0.103671904	0.130765425
GSE3982_MAC_VS_TH1_UP	-0.004979833	-0.771389145	-7.012032634	0.441869403	0.556745914		GSE14415_INDUCED_TREG_VS_FAILED_INDUCED_TREG_DN	-0.011339982	-2.150313044	-5.218201715	0.033372222	0.042048279		GSE36888_UNTREATED_VS_IL2_TREATED_TCELL_17H_DN	0.012880739	1.630892625	-6.207643181	0.105307529	0.132685214
GSE21670_UNTREATED_VS_TGFB_TREATED_STAT3_KO_CD4_TCELL_DN	-0.004379111	-0.767216895	-7.015238158	0.444336999	0.559251741		GSE14415_INDUCED_TREG_VS_FOXP3_KO_INDUCED_TREG_DN	-0.011074899	-2.115913275	-5.289431575	0.036250046	0.045625057		GSE42021_CD24HI_TREG_VS_CD24HI_TCONV_THYMUS_DN	0.008442042	1.629130342	-6.210472055	0.105680479	0.133011638
GSE7509_UNSTIM_VS_IFNA_STIM_IMMATURE_DC_DN	0.007725948	0.763925681	-7.017754631	0.446289125	0.561104088		GSE15930_NAIVE_VS_24H_IN_VITRO_STIM_IL12_CD8_TCELL_DN	0.011437621	2.107219403	-5.307263833	0.03701037	0.046531875		GSE3982_DC_VS_BASOPHIL_UP	0.008144574	1.626845497	-6.21413539	0.106165596	0.133433563
GSE25085_FETAL_LIVER_VS_FETAL_BM_SP4_THYMIC_IMPLANT_DN	0.006770347	0.761939706	-7.019267926	0.447469456	0.561983145		GSE41867_DAY6_VS_DAY15_LCMV_ARMSTRONG_EFFECTOR_CD8_TCELL_UP	-0.010910424	-2.106328541	-5.309087234	0.03708905	0.046580657		GSE17974_IL4_AND_ANTI_IL12_VS_UNTREATED_24H_ACT_CD4_TCELL_DN	0.010137675	1.626005777	-6.215480489	0.106344334	0.133433563
GSE21546_WT_VS_SAP1A_KO_DP_THYMOCYTES_UP	0.007269739	0.760653885	-7.020245628	0.448234619	0.562339457		GSE15930_NAIVE_VS_48H_IN_VITRO_STIM_IFNAB_CD8_TCELL_DN	0.010595847	2.104671256	-5.312477418	0.037235805	0.046714737		GSE11057_CD4_CENT_MEM_VS_PBMC_UP	0.009448061	1.625939595	-6.215586474	0.106358431	0.133433563
GSE25088_IL4_VS_IL4_AND_ROSIGLITAZONE_STIM_STAT6_KO_MACROPHAGE_DAY10_UP	-0.00610853	-0.755214519	-7.024363462	0.451479766	0.565802968		GSE2706_2H_VS_8H_LPS_STIM_DC_DN	-0.012202202	-2.102901557	-5.316094808	0.037393066	0.046861696		GSE45365_HEALTHY_VS_MCMV_INFECTION_CD11B_DC_DN	-0.013588667	-1.61553723	-6.232193436	0.108592911	0.135940089
GSE2935_UV_INACTIVATED_VS_LIVE_SENDAI_VIRUS_INF_MACROPHAGE_UP	-0.004585304	-0.753659281	-7.025535459	0.452410092	0.566081688		GSE9988_LOW_LPS_VS_CTRL_TREATED_MONOCYTE_UP	-0.017140017	-2.101583308	-5.318787553	0.037510581	0.046958583		GSE10325_LUPUS_CD4_TCELL_VS_LUPUS_MYELOID_UP	0.015495411	1.614993591	-6.233058517	0.108710713	0.135940089
GSE36392_EOSINOPHIL_VS_NEUTROPHIL_IL25_TREATED_LUNG_UP	0.005044759	0.752953216	-7.026066745	0.452832814	0.566081688		GSE30971_CTRL_VS_LPS_STIM_MACROPHAGE_WBP7_KO_4H_UP	-0.012739241	-2.091799166	-5.338723989	0.038392761	0.048011504		GSE22886_NAIVE_CD4_TCELL_VS_DC_UP	0.010783399	1.614910122	-6.233191315	0.108728809	0.135940089
GSE34205_HEALTHY_VS_RSV_INF_INFANT_PBMC_DN	0.008445457	0.752413415	-7.026472591	0.453156145	0.566081688		GSE17974_CTRL_VS_ACT_IL4_AND_ANTI_IL12_12H_CD4_TCELL_DN	0.01040658	2.088580551	-5.345263314	0.038686838	0.048327515		GSE15330_HSC_VS_MEGAKARYOCYTE_ERYTHROID_PROGENITOR_UP	0.009078056	1.614480893	-6.233874107	0.108821904	0.135940089
GSE26030_TH1_VS_TH17_RESTIMULATED_DAY15_POST_POLARIZATION_UP	-0.004554982	-0.746917769	-7.030588036	0.456455436	0.569535161		GSE14415_NATURAL_TREG_VS_TCONV_DN	0.02032229	2.084951003	-5.352626242	0.039020782	0.048656508		GSE23568_CTRL_VS_ID3_TRANSDUCED_CD8_TCELL_DN	-0.01018146	-1.6118181	-6.238106024	0.109400857	0.136517309
GSE33424_CD161_HIGH_VS_NEG_CD8_TCELL_UP	-0.004909464	-0.74618575	-7.031133955	0.45689593	0.569535161		GSE24574_BCL6_HIGH_TFH_VS_TCONV_CD4_TCELL_DN	-0.010427296	-2.084813115	-5.352905728	0.039033517	0.048656508		GSE37605_TREG_VS_TCONV_NOD_FOXP3_FUSION_GFP_UP	0.009633681	1.610691221	-6.239894925	0.109646608	0.136677949
HALLMARK_TGF_BETA_SIGNALING	-0.004595218	-0.738178342	-7.037070994	0.461730145	0.574947558		GSE37534_UNTREATED_VS_ROSIGLITAZONE_TREATED_CD4_TCELL_PPARG1_AND_FOXP3_TRASDUCED_DN	-0.011546235	-2.073576218	-5.375623598	0.04008343	0.04991199		GSE30971_CTRL_VS_LPS_STIM_MACROPHAGE_WBP7_KO_2H_UP	0.009971781	1.606307345	-6.246842813	0.110606847	0.137727929
GSE24634_IL4_VS_CTRL_TREATED_NAIVE_CD4_TCELL_DAY5_DN	0.005304617	0.735233836	-7.039238206	0.463515035	0.576555443		GSE34006_A2AR_KO_VS_A2AR_AGONIST_TREATED_TREG_UP	-0.011173728	-2.064078458	-5.394735783	0.040989655	0.050986067		GSE18791_CTRL_VS_NEWCASTLE_VIRUS_DC_4H_DN	0.010428398	1.605156978	-6.248662984	0.110859932	0.13789606
GSE25088_IL4_VS_IL4_AND_ROSIGLITAZONE_STIM_STAT6_KO_MACROPHAGE_DAY10_DN	0.004938272	0.726475262	-7.045633895	0.468847196	0.58256758		GSE9509_10MIN_VS_30MIN_LPS_STIM_IL10_KO_MACROPHAGE_DN	-0.016533101	-2.038997849	-5.444809785	0.043467531	0.054010719		GSE14415_FOXP3_KO_NATURAL_TREG_VS_TCONV_UP	0.00736716	1.603922687	-6.25061455	0.111131994	0.138087414
GSE32986_UNSTIM_VS_GMCSF_AND_CURDLAN_LOWDOSE_STIM_DC_UP	-0.004077549	-0.724686446	-7.046930777	0.469940423	0.582915163		GSE15330_LYMPHOID_MULTIPOTENT_VS_MEGAKARYOCYTE_ERYTHROID_PROGENITOR_IKAROS_KO_UP	0.012809104	2.035237166	-5.452268575	0.043849893	0.054427922		GSE22432_CDC_VS_COMMON_DC_PROGENITOR_DN	-0.007039556	-1.600484463	-6.256043193	0.111892658	0.13888483
GSE3982_MEMORY_CD4_TCELL_VS_TH2_DN	-0.005584151	-0.72438454	-7.047149344	0.470125072	0.582915163		GSE29617_CTRL_VS_DAY3_TIV_FLU_VACCINE_PBMC_2008_DN	0.009758744	2.026509094	-5.469529688	0.044748392	0.055484206		GSE25088_WT_VS_STAT6_KO_MACROPHAGE_IL4_STIM_DN	-0.013270525	-1.595766047	-6.263474905	0.112943304	0.140040105
GSE42088_UNINF_VS_LEISHMANIA_INF_DC_24H_UP	0.005466605	0.722852688	-7.048256948	0.471062592	0.583458226		GSE16385_ROSIGLITAZONE_IL4_VS_IFNG_TNF_STIM_MACROPHAGE_UP	-0.013249712	-2.000617455	-5.520324395	0.047506708	0.058841819		GSE2706_UNSTIM_VS_8H_LPS_AND_R848_DC_DN	0.00911567	1.594627171	-6.265265524	0.113198071	0.140207155
GSE6259_FLT3L_INDUCED_33D1_POS_DC_VS_CD4_TCELL_UP	0.006125285	0.719992881	-7.050318505	0.472815634	0.585009174		GSE21678_WT_VS_FOXO1_FOXO3_KO_TREG_DN	-0.010947453	-1.996028723	-5.529262602	0.048010349	0.059402636		GSE23984_CTRL_VS_HYPOCALEMIC_VITAMIND_ANALOG_TCELL_UP	0.007028955	1.586429448	-6.278118249	0.115045443	0.142344362
GSE3982_EFF_MEMORY_CD4_TCELL_VS_TH2_DN	-0.004458905	-0.715889023	-7.053262698	0.475337604	0.587507219		GSE13522_CTRL_VS_T_CRUZI_Y_STRAIN_INF_SKIN_BALBC_MOUSE_DN	-0.010577393	-1.990297489	-5.540399123	0.048645754	0.060125122		GSE42021_CD24HI_VS_CD24LOW_TREG_THYMUS_DN	0.009301324	1.578173843	-6.290997295	0.116930019	0.144523029
GSE9960_HEALTHY_VS_GRAM_POS_SEPSIS_PBMC_DN	0.004556243	0.713327823	-7.055091695	0.476915331	0.588834151		GSE21360_NAIVE_VS_QUATERNARY_MEMORY_CD8_TCELL_DN	0.011267332	1.98134	-5.557744313	0.049653143	0.061305361		GSE12366_GC_VS_NAIVE_BCELL_UP	-0.007609174	-1.57600298	-6.294373179	0.11742963	0.144915154
GSE9509_LPS_VS_LPS_AND_IL10_STIM_IL10_KO_MACROPHAGE_20MIN_DN	0.00684318	0.711794108	-7.056183833	0.477861503	0.58937934		GSE2935_UV_INACTIVATED_VS_LIVE_SENDAI_VIRUS_INF_MACROPHAGE_UP	-0.010227846	-1.963515716	-5.592039865	0.051710432	0.063778019		GSE9509_LPS_VS_LPS_AND_IL10_STIM_IL10_KO_MACROPHAGE_10MIN_UP	0.008732583	1.575717663	-6.294816539	0.11749542	0.144915154
GSE3039_B2_VS_B1_BCELL_UP	-0.004685997	-0.709812734	-7.05759129	0.479085378	0.590265529		GSE13485_DAY1_VS_DAY3_YF17D_VACCINE_PBMC_DN	0.013721013	1.956367465	-5.605711699	0.052555524	0.064751954		GSE360_L_DONOVANI_VS_B_MALAYI_LOW_DOSE_DC_UP	0.007903662	1.574655704	-6.296466062	0.117740549	0.145064305
GSE18791_CTRL_VS_NEWCASTLE_VIRUS_DC_10H_DN	-0.006389718	-0.706626522	-7.059846433	0.481057093	0.591304851		GSE9509_LPS_VS_LPS_AND_IL10_STIM_IL10_KO_MACROPHAGE_30MIN_UP	-0.013092617	-1.952692385	-5.612722403	0.052994532	0.06522404		GSE30962_ACUTE_VS_CHRONIC_LCMV_PRIMARY_INF_CD8_TCELL_DN	-0.007619954	-1.569452521	-6.304532602	0.118947457	0.14639687
GSE10325_LUPUS_CD4_TCELL_VS_LUPUS_MYELOID_UP	-0.008677789	-0.706152829	-7.060180844	0.481350608	0.591304851		GSE9988_ANTI_TREM1_VS_VEHICLE_TREATED_MONOCYTES_UP	-0.010109639	-1.94804879	-5.6215629	0.053553663	0.06584282		GSE13738_RESTING_VS_TCR_ACTIVATED_CD4_TCELL_UP	0.007107338	1.568061119	-6.306685347	0.119271857	0.146641609
GSE3982_DC_VS_MAC_DN	-0.004318782	-0.705335212	-7.060757532	0.481857462	0.591304851		GSE39110_DAY3_VS_DAY6_POST_IMMUNIZATION_CD8_TCELL_DN	0.017880337	1.942556608	-5.631993305	0.054221396	0.066593681		GSE2405_S_AUREUS_VS_UNTREATED_NEUTROPHIL_DN	-0.011561271	-1.562733931	-6.314910448	0.120520356	0.147902025
GSE34156_UNTREATED_VS_6H_NOD2_LIGAND_TREATED_MONOCYTE_DN	-0.004557721	-0.705179612	-7.060867205	0.481953954	0.591304851		GSE17301_CTRL_VS_48H_ACD3_ACD28_IFNA2_STIM_CD8_TCELL_DN	-0.012330008	-1.898181795	-5.715246588	0.059878437	0.0734643		GSE39110_DAY3_VS_DAY6_POST_IMMUNIZATION_CD8_TCELL_DN	-0.013098099	-1.562606785	-6.315106431	0.120550281	0.147902025
GSE360_HIGH_DOSE_B_MALAYI_VS_M_TUBERCULOSIS_MAC_DN	0.004614477	0.702752493	-7.062574836	0.483460457	0.59253076		GSE22886_NAIVE_TCELL_VS_DC_UP	-0.01099232	-1.896366466	-5.718613665	0.060120029	0.07368331		GSE29618_BCELL_VS_MONOCYTE_DAY7_FLU_VACCINE_UP	0.010650811	1.56203005	-6.315995214	0.120686092	0.147913279
GSE36826_NORMAL_VS_STAPH_AUREUS_INF_IL1R_KO_SKIN_DN	0.004698835	0.700783132	-7.063956113	0.48468473	0.593408558		GSE18791_CTRL_VS_NEWCASTLE_VIRUS_DC_2H_DN	-0.009480528	-1.872812293	-5.762025443	0.063329535	0.077535531		GSE24634_IL4_VS_CTRL_TREATED_NAIVE_CD4_TCELL_DAY7_UP	-0.009930667	-1.561250235	-6.317196452	0.120869917	0.147955662
GSE14415_NATURAL_TREG_VS_TCONV_DN	-0.007961739	-0.699582099	-7.064796608	0.485432197	0.593701367		GSE11057_PBMC_VS_MEM_CD4_TCELL_DN	-0.01517108	-1.867645217	-5.771479932	0.064052438	0.078338479		GSE1460_INTRATHYMIC_T_PROGENITOR_VS_THYMIC_STROMAL_CELL_DN	0.007714767	1.560809022	-6.317875849	0.120974022	0.147955662
GSE19198_CTRL_VS_IL21_TREATED_TCELL_1H_DN	0.0038682	0.693939514	-7.068726194	0.488952312	0.597041644		GSE15330_HSC_VS_MEGAKARYOCYTE_ERYTHROID_PROGENITOR_UP	0.011471494	1.860597417	-5.784335769	0.065049564	0.079474781		GSE19198_CTRL_VS_IL21_TREATED_TCELL_24H_UP	0.007219747	1.556519672	-6.324471097	0.121989803	0.148932953
GSE21546_UNSTIM_VS_ANTI_CD3_STIM_DP_THYMOCYTES_DN	0.004717948	0.69356625	-7.068985027	0.489185662	0.597041644		GSE40274_CTRL_VS_EOS_TRANSDUCED_ACTIVATED_CD4_TCELL_UP	0.01484556	1.85907166	-5.787112821	0.065267126	0.079657266		GSE14415_INDUCED_TREG_VS_FOXP3_KO_INDUCED_TREG_IL2_CULTURE_UP	0.00997212	1.556358454	-6.324718642	0.122028113	0.148932953
GSE23568_ID3_KO_VS_WT_CD8_TCELL_UP	0.004623625	0.688264925	-7.072646209	0.492506377	0.600467065		GSE37532_WT_VS_PPARG_KO_LN_TCONV_DN	-0.009536703	-1.855807364	-5.793046959	0.06573463	0.0801441		GSE7400_CTRL_VS_CSF3_IN_VIVO_TREATED_PBMC_UP	-0.007757259	-1.554986836	-6.326823723	0.122354432	0.149097198
GSE16755_CTRL_VS_IFNA_TREATED_MAC_DN	-0.004764729	-0.686872807	-7.073603006	0.493380413	0.600905446		GSE36476_CTRL_VS_TSST_ACT_40H_MEMORY_CD4_TCELL_OLD_DN	0.017173151	1.852093541	-5.799786258	0.066269906	0.080712461		GSE7768_OVA_ALONE_VS_OVA_WITH_MPL_IMMUNIZED_MOUSE_WHOLE_SPLEEN_6H_DN	0.007483833	1.554720018	-6.327233012	0.122417991	0.149097198
GSE21063_WT_VS_NFATC1_KO_8H_ANTI_IGM_STIM_BCELL_UP	-0.008001192	-0.683647267	-7.075812515	0.495408781	0.602300358		GSE24671_BAKIMULC_VS_SENDAI_VIRUS_INFECTED_MOUSE_SPLENOCYTES_UP	0.009249092	1.851436334	-5.800977528	0.066365007	0.080744091		GSE41867_DAY6_VS_DAY15_LCMV_ARMSTRONG_EFFECTOR_CD8_TCELL_UP	0.007322381	1.539421658	-6.350586899	0.126106027	0.153428999
GSE45365_WT_VS_IFNAR_KO_BCELL_UP	-0.003833816	-0.682811931	-7.07638304	0.495934811	0.602300358		GSE6269_FLU_VS_STAPH_AUREUS_INF_PBMC_UP	0.009674459	1.843463798	-5.815396783	0.067527753	0.082073274		GSE28726_NAIVE_CD4_TCELL_VS_NAIVE_VA24NEG_NKTCELL_UP	-0.009878166	-1.535838527	-6.356024578	0.126982353	0.154334431
GSE10325_BCELL_VS_LUPUS_BCELL_DN	0.004712931	0.682593001	-7.076532452	0.496072727	0.602300358		GSE45365_WT_VS_IFNAR_KO_CD11B_DC_DN	0.010853051	1.821538539	-5.854746452	0.070813118	0.085976842		GSE18281_SUBCAPSULAR_VS_PERIMEDULLARY_CORTICAL_REGION_OF_THYMUS_DN	-0.006932481	-1.530099334	-6.36470878	0.128395968	0.155890323
GSE12392_WT_VS_IFNB_KO_CD8A_NEG_SPLEEN_DC_DN	-0.004453545	-0.681273582	-7.077431904	0.496904335	0.602683555		GSE16755_CTRL_VS_IFNA_TREATED_MAC_DN	-0.010756706	-1.806403975	-5.881647697	0.073157433	0.088730926		GSE15330_LYMPHOID_MULTIPOTENT_VS_MEGAKARYOCYTE_ERYTHROID_PROGENITOR_IKAROS_KO_UP	0.008805128	1.529042767	-6.366304094	0.128657553	0.156045714
GSE21774_CD62L_POS_CD56_DIM_VS_CD62L_NEG_CD56_DIM_NK_CELL_UP	-0.003783267	-0.672939507	-7.083073333	0.502174485	0.608443774		GSE10325_LUPUS_BCELL_VS_LUPUS_MYELOID_UP	0.013137771	1.803617929	-5.886576549	0.07359591	0.089170148		GSE25088_WT_VS_STAT6_KO_MACROPHAGE_DN	-0.011825379	-1.516077523	-6.385793754	0.131901707	0.159814516
GSE22229_RENAL_TRANSPLANT_IMMUNOSUPP_THERAPY_VS_HEALTHY_PBMC_DN	0.004709457	0.660358162	-7.091459156	0.510186763	0.617511025		GSE19888_CTRL_VS_A3R_INHIBITOR_TREATED_MAST_CELL_UP	0.011512845	1.794892332	-5.901966353	0.074983259	0.09075694		GSE22886_NAIVE_CD4_TCELL_VS_48H_ACT_TH2_DN	-0.006598218	-1.506753402	-6.399710929	0.134274159	0.162520433
GSE28783_ANTI_MIR33_VS_UNTREATED_ATHEROSCLEROSIS_MACROPHAGE_DN	-0.003949442	-0.656477956	-7.094013705	0.512671403	0.61967695		GSE21360_SECONDARY_VS_TERTIARY_MEMORY_CD8_TCELL_UP	0.008628176	1.792264908	-5.906586567	0.075405221	0.091173187		GSE23925_LIGHT_ZONE_VS_NAIVE_BCELL_UP	0.006653005	1.497398362	-6.413590901	0.136687889	0.165270657
GSE45739_UNSTIM_VS_ACD3_ACD28_STIM_WT_CD4_TCELL_UP	0.004133652	0.655907323	-7.094388123	0.513037338	0.61967695		GSE13547_2H_VS_12_H_ANTI_IGM_STIM_ZFX_KO_BCELL_UP	0.010058497	1.771394701	-5.943057008	0.07882705	0.09521199		GSE11057_PBMC_VS_MEM_CD4_TCELL_DN	0.01107728	1.496791893	-6.414487829	0.136845528	0.165290152
GSE7548_NAIVE_VS_DAY7_PCC_IMMUNIZATION_CD4_TCELL_DN	0.004647369	0.652235456	-7.096789658	0.515395317	0.621881953		GSE14415_ACT_TCONV_VS_ACT_NATURAL_TREG_DN	-0.011944927	-1.766554945	-5.951456288	0.079638555	0.096092802		GSE32901_NAIVE_VS_TH17_NEG_CD4_TCELL_UP	0.00938303	1.483964111	-6.433377007	0.140213179	0.169182844
GSE12366_GC_VS_NAIVE_BCELL_DN	-0.00409424	-0.650529074	-7.097901136	0.516493045	0.621973932		GSE37416_0H_VS_48H_F_TULARENSIS_LVS_NEUTROPHIL_UP	-0.009993587	-1.761359088	-5.96044919	0.080517403	0.097052968		GSE21927_SPLEEN_C57BL6_VS_4T1_TUMOR_BALBC_MONOCYTES_DN	0.007732712	1.477904192	-6.442245692	0.14182634	0.170823183
GSE10239_NAIVE_VS_DAY4.5_EFF_CD8_TCELL_DN	-0.00542396	-0.650461455	-7.097945121	0.51653657	0.621973932		GSE21546_UNSTIM_VS_ANTI_CD3_STIM_DP_THYMOCYTES_DN	0.010182859	1.742466575	-5.99293507	0.083780349	0.100881904		GSE24634_TEFF_VS_TCONV_DAY7_IN_CULTURE_UP	-0.012126067	-1.477759087	-6.442457623	0.141865144	0.170823183
GSE18893_TCONV_VS_TREG_24H_CULTURE_DN	-0.003940291	-0.645022405	-7.101468257	0.520043871	0.625552257		GSE22886_NAIVE_CD4_TCELL_VS_DC_UP	-0.012782847	-1.740043388	-5.997077579	0.084206589	0.101290727		GSE15330_HSC_VS_LYMPHOID_PRIMED_MULTIPOTENT_PROGENITOR_DN	0.008527714	1.4768108	-6.443842133	0.142118933	0.170952538
GSE2935_UV_INACTIVATED_VS_LIVE_SENDAI_VIRUS_INF_MACROPHAGE_DN	-0.004391519	-0.640810222	-7.104176494	0.522768553	0.627779112		GSE11057_NAIVE_CD4_VS_PBMC_CD4_TCELL_UP	-0.009971352	-1.721714975	-6.028232223	0.087488367	0.105130054		GSE2706_2H_VS_8H_R848_AND_LPS_STIM_DC_DN	0.006901916	1.473468673	-6.44871482	0.143016196	0.171854853
GSE42021_CD24HI_VS_CD24LOW_TREG_THYMUS_DN	0.004825059	0.640499097	-7.104375833	0.5229701	0.627779112		GSE36826_WT_VS_IL1R_KO_SKIN_STAPH_AUREUS_INF_UP	-0.010131559	-1.719691816	-6.031651876	0.087856934	0.105378624		GSE26030_TH1_VS_TH17_RESTIMULATED_DAY15_POST_POLARIZATION_UP	0.0070512	1.472905539	-6.449534796	0.143167813	0.171860232
GSE11057_NAIVE_VS_CENT_MEMORY_CD4_TCELL_DN	0.00464489	0.639132763	-7.105250113	0.523855691	0.628196557		GSE37301_MULTIPOTENT_PROGENITOR_VS_CD4_TCELL_UP	-0.008832416	-1.719589167	-6.031825277	0.087875667	0.105378624		GSE45365_WT_VS_IFNAR_KO_BCELL_DN	-0.010756086	-1.471047206	-6.452238551	0.143669031	0.172151547
GSE43863_NAIVE_VS_MEMORY_TFH_CD4_TCELL_D150_LCMV_UP	0.004134302	0.625633504	-7.113788185	0.532646863	0.638083627		GSE17974_IL4_AND_ANTI_IL12_VS_UNTREATED_72H_ACT_CD4_TCELL_DN	-0.012384111	-1.711732476	-6.045067885	0.08931923	0.106999858		GSE22886_NAIVE_CD8_TCELL_VS_MONOCYTE_UP	0.015965232	1.470913032	-6.452433637	0.143705273	0.172151547
GSE22229_RENAL_TRANSPLANT_VS_HEALTHY_PBMC_UP	0.003519679	0.615269677	-7.120220206	0.539447018	0.645567743		GSE28783_ANTI_MIR33_VS_UNTREATED_ATHEROSCLEROSIS_MACROPHAGE_DN	-0.008785521	-1.700578667	-6.06376826	0.091401717	0.109382383		GSE9988_LOW_LPS_VS_VEHICLE_TREATED_MONOCYTE_UP	0.0097435	1.468067572	-6.456566832	0.14447552	0.172896933
GSE3982_NEUTROPHIL_VS_TH2_UP	0.004195834	0.613323607	-7.121416069	0.540728807	0.646439351		GSE21774_CD62L_POS_CD56_BRIGHT_VS_CD62L_NEG_CD56_DIM_NK_CELL_DN	0.010040776	1.679958395	-6.09803197	0.09535552	0.113997183		GSE3982_CENT_MEMORY_CD4_TCELL_VS_TH1_DN	-0.006804988	-1.458598318	-6.470265695	0.147061842	0.175811905
GSE14415_INDUCED_TREG_VS_FOXP3_KO_INDUCED_TREG_IL2_CULTURE_DN	0.003450816	0.612069612	-7.122184655	0.541555571	0.646715403		GSE16450_IMMATURE_VS_MATURE_NEURON_CELL_LINE_UP	-0.011591997	-1.674375004	-6.107240767	0.096449614	0.115187269		GSE11057_NAIVE_VS_EFF_MEMORY_CD4_TCELL_UP	0.007537092	1.444973555	-6.489825605	0.150845792	0.180151212
GSE1460_INTRATHYMIC_T_PROGENITOR_VS_CD4_THYMOCYTE_DN	0.006063841	0.610712906	-7.123014433	0.542450772	0.646715403		GSE36476_CTRL_VS_TSST_ACT_72H_MEMORY_CD4_TCELL_YOUNG_UP	-0.009276914	-1.673007884	-6.10949111	0.09671905	0.115391063		GSE37533_UNTREATED_VS_PIOGLIZATONE_TREATED_CD4_TCELL_PPARG1_AND_FOXP3_TRASDUCED_UP	0.007637841	1.441720795	-6.494469023	0.151760172	0.181058101
GSE16450_IMMATURE_VS_MATURE_NEURON_CELL_LINE_12H_IFNA_STIM_UP	-0.003918111	-0.610455351	-7.123171749	0.5426208	0.646715403		GSE17974_0H_VS_12H_IN_VITRO_ACT_CD4_TCELL_UP	-0.009208187	-1.67092499	-6.112916266	0.097130724	0.115763965		GSE14000_UNSTIM_VS_16H_LPS_DC_TRANSLATED_RNA_DN	0.008001039	1.436054084	-6.50253422	0.153363324	0.182784044
GSE15330_HSC_VS_LYMPHOID_PRIMED_MULTIPOTENT_PROGENITOR_DN	-0.004479351	-0.607585679	-7.124920108	0.544517062	0.648313892		GSE17974_0H_VS_24H_IN_VITRO_ACT_CD4_TCELL_DN	0.010504967	1.665885435	-6.121186504	0.098132631	0.116838852		GSE13547_CTRL_VS_ANTI_IGM_STIM_ZFX_KO_BCELL_2H_UP	-0.007839212	-1.426347086	-6.516278262	0.156139728	0.185903366
GSE18791_UNSTIM_VS_NEWCATSLE_VIRUS_DC_6H_DN	0.005991435	0.603983938	-7.12710289	0.546901776	0.650490096		GSE3982_DC_VS_CENT_MEMORY_CD4_TCELL_DN	0.008229736	1.652722579	-6.142674663	0.100788946	0.119879316		GSE6269_FLU_VS_STREP_PNEUMO_INF_PBMC_UP	0.007594186	1.425329265	-6.51771415	0.156433066	0.186062954
GSE10239_NAIVE_VS_KLRG1HIGH_EFF_CD8_TCELL_DN	0.004521254	0.597862744	-7.130782943	0.550966579	0.653361823		GSE33162_UNTREATED_VS_4H_LPS_STIM_HDAC3_KO_MACROPHAGE_DN	0.008332786	1.646385232	-6.152961992	0.102088358	0.121301325		GSE21063_CTRL_VS_ANTI_IGM_STIM_BCELL_NFATC1_KO_8H_UP	0.006594533	1.41964816	-6.525710502	0.158078141	0.187828351
GSE40666_WT_VS_STAT1_KO_CD8_TCELL_UP	-0.003354844	-0.59775865	-7.130845202	0.551035833	0.653361823		GSE11386_NAIVE_VS_MEMORY_BCELL_DN	0.009546562	1.629508646	-6.180172553	0.105614595	0.125363665		GSE21678_WT_VS_FOXO1_FOXO3_KO_TREG_DN	-0.007124969	-1.416343597	-6.530347542	0.15904112	0.188780516
GSE6259_33D1_POS_DC_VS_CD4_TCELL_DN	0.005973237	0.597287063	-7.131127123	0.551349635	0.653361823		HALLMARK_TGF_BETA_SIGNALING	-0.008715013	-1.62772678	-6.183029796	0.105992539	0.125684554		GSE26156_DOUBLE_POSITIVE_VS_CD4_SINGLE_POSITIVE_THYMOCYTE_DN	-0.008088542	-1.414356645	-6.533130634	0.159622293	0.189278008
GSE11057_NAIVE_CD4_VS_PBMC_CD4_TCELL_UP	0.004025548	0.596980415	-7.131310324	0.551553731	0.653361823		GSE39556_CD8A_DC_VS_NK_CELL_MOUSE_3H_POST_POLYIC_INJ_DN	-0.008499368	-1.623599242	-6.189636821	0.106872183	0.126599097		GSE29618_MONOCYTE_VS_PDC_DAY7_FLU_VACCINE_DN	0.009745889	1.40895704	-6.540674633	0.161209855	0.190966644
GSE15930_NAIVE_VS_24H_IN_VITRO_STIM_INFAB_CD8_TCELL_DN	0.003754426	0.592542713	-7.133951057	0.554511535	0.656200074		GSE20366_EX_VIVO_VS_HOMEOSTATIC_CONVERSION_TREG_DN	0.008296011	1.618661569	-6.197519479	0.107932155	0.127725185		GSE9006_TYPE_1_VS_TYPE_2_DIABETES_PBMC_AT_DX_DN	0.006981856	1.408029397	-6.54196786	0.161483805	0.19109735
GSE29617_CTRL_VS_DAY3_TIV_FLU_VACCINE_PBMC_2008_DN	-0.003280741	-0.581897765	-7.140205629	0.561638407	0.663961194		GSE29618_MONOCYTE_VS_MDC_DN	-0.008706708	-1.609520959	-6.212050968	0.109916579	0.129941866		GSE22886_DAY0_VS_DAY1_MONOCYTE_IN_CULTURE_DN	0.008042443	1.404060181	-6.547492017	0.162660007	0.192294421
GSE34205_HEALTHY_VS_RSV_INF_INFANT_PBMC_UP	-0.003666883	-0.579416464	-7.141647339	0.563306073	0.665259347		GSE35543_IN_VITRO_ITREG_VS_CONVERTED_EX_ITREG_UP	0.011973908	1.60624777	-6.217235363	0.110634238	0.130658029		GSE6269_HEALTHY_VS_STAPH_AUREUS_INF_PBMC_UP	0.00770071	1.393922352	-6.561532646	0.165693818	0.195682891
GSE25677_MPL_VS_R848_STIM_BCELL_UP	0.004221157	0.575894993	-7.143682896	0.565676968	0.667384544		GSE7831_CPG_VS_INFLUENZA_STIM_PDC_4H_DN	-0.007789166	-1.603362092	-6.221797568	0.111270035	0.131276163		GSE10325_BCELL_VS_MYELOID_UP	0.010300895	1.370916615	-6.593028459	0.17273792	0.203795849
GSE13484_3H_UNSTIM_VS_YF17D_VACCINE_STIM_PBMC_DN	0.004109827	0.572632857	-7.145557532	0.567877578	0.669304753		GSE23568_ID3_KO_VS_WT_CD8_TCELL_UP	0.009259103	1.601690234	-6.224437137	0.111639725	0.131579414		GSE11386_NAIVE_VS_MEMORY_BCELL_UP	-0.007797119	-1.358209477	-6.610206702	0.176724601	0.208288934
GSE36527_CD69_NEG_VS_POS_TREG_CD62L_LOS_KLRG1_NEG_UP	0.00464977	0.568384158	-7.147983224	0.570749913	0.672011994		GSE9988_ANTI_TREM1_AND_LPS_VS_VEHICLE_TREATED_MONOCYTES_UP	-0.009138308	-1.590462589	-6.242095006	0.114147901	0.134399948		GSE6269_FLU_VS_STAPH_AUREUS_INF_PBMC_UP	0.00651055	1.353670439	-6.616305139	0.178165345	0.209775326
GSE18791_CTRL_VS_NEWCASTLE_VIRUS_DC_18H_DN	-0.003399539	-0.566432789	-7.149091288	0.572071479	0.672889715		GSE22886_NAIVE_CD8_TCELL_VS_DC_UP	-0.011375519	-1.587483415	-6.246760337	0.114820906	0.135056212		GSE45365_HEALTHY_VS_MCMV_INFECTION_CD11B_DC_IFNAR_KO_DN	-0.009012073	-1.34912055	-6.622398229	0.179618389	0.211113343
GSE13547_2H_VS_12_H_ANTI_IGM_STIM_BCELL_DN	0.005187015	0.562478288	-7.151325178	0.574754168	0.67482006		GSE30971_WBP7_HET_VS_KO_MACROPHAGE_4H_LPS_STIM_DN	-0.009871934	-1.575695693	-6.265137151	0.117514805	0.138085807		GSE29617_CTRL_VS_DAY3_TIV_FLU_VACCINE_PBMC_2008_DN	-0.005978077	-1.348980555	-6.622585391	0.179663239	0.211113343
GSE9988_ANTI_TREM1_VS_ANTI_TREM1_AND_LPS_MONOCYTE_DN	0.004723869	0.562310515	-7.151419608	0.574868116	0.67482006		GSE14386_UNTREATED_VS_IFNA_TREATED_ACT_PBMC_MS_PATIENT_DN	-0.009417099	-1.558673835	-6.291441163	0.121493146	0.14261708		GSE21379_WT_VS_SAP_KO_CD4_TCELL_DN	0.006181929	1.343377867	-6.630060193	0.181465059	0.21301627
GSE22886_UNSTIM_VS_IL15_STIM_NKCELL_DN	-0.004586632	-0.556494803	-7.154675626	0.578824705	0.678782385		GSE41867_DAY6_VS_DAY8_LCMV_ARMSTRONG_EFFECTOR_CD8_TCELL_DN	0.007438004	1.557816283	-6.292759064	0.121696358	0.142712195		GSE25123_WT_VS_PPARG_KO_MACROPHAGE_IL4_AND_ROSIGLITAZONE_STIM_DN	0.00604036	1.329723824	-6.648149899	0.185912946	0.217814514
GSE3982_BCELL_VS_TH1_DN	0.003151822	0.54506923	-7.160974297	0.586635298	0.687251783		GSE9988_ANTI_TREM1_AND_LPS_VS_CTRL_TREATED_MONOCYTES_UP	-0.009791831	-1.5456684	-6.311353066	0.124603979	0.145975374		GSE22886_NAIVE_BCELL_VS_NEUTROPHIL_UP	0.005954299	1.32968541	-6.648200539	0.185925574	0.217814514
GSE29617_CTRL_VS_DAY7_TIV_FLU_VACCINE_PBMC_2008_UP	0.00459843	0.541946992	-7.162672892	0.588778244	0.689071131		GSE21774_CD56_BRIGHT_VS_DIM_CD62L_POSITIVE_NK_CELL_UP	0.01110207	1.533775324	-6.329421098	0.127503434	0.149222456		GSE9988_LPS_VS_VEHICLE_TREATED_MONOCYTE_UP	0.009007487	1.322394049	-6.657786629	0.188334043	0.220414993
GSE32034_LY6C_HIGH_VS_LOW_MONOCYTE_UP	0.003010496	0.538958837	-7.164289444	0.590832579	0.690783236		GSE45365_HEALTHY_VS_MCMV_INFECTION_CD11B_DC_DN	0.01415175	1.52286715	-6.345874497	0.130209208	0.152236592		GSE14415_NATURAL_TREG_VS_TCONV_DN	-0.011747016	-1.317496548	-6.664196652	0.189964798	0.222100985
GSE23502_BM_VS_COLON_TUMOR_MYELOID_DERIVED_SUPPRESSOR_CELL_UP	0.004066931	0.534127189	-7.166884476	0.594161341	0.693980446		GSE29617_CTRL_VS_DAY7_TIV_FLU_VACCINE_PBMC_2008_UP	-0.011076459	-1.514893804	-6.35782944	0.132215359	0.154369955		GSE3982_BCELL_VS_TH1_DN	-0.005973398	-1.314365926	-6.668281986	0.191012721	0.223102858
GSE36888_STAT5_AB_KNOCKIN_VS_WT_TCELL_IL2_TREATED_2H_UP	0.003398911	0.530503625	-7.168815389	0.596663472	0.696206728		GSE18791_CTRL_VS_NEWCASTLE_VIRUS_DC_6H_DN	-0.011186609	-1.514566508	-6.35831888	0.132298223	0.154369955		GSE30971_CTRL_VS_LPS_STIM_MACROPHAGE_WBP7_HET_2H_UP	0.00789977	1.312618181	-6.670558604	0.191599617	0.223564788
GSE3982_EOSINOPHIL_VS_EFF_MEMORY_CD4_TCELL_UP	0.003569647	0.529597388	-7.169296257	0.597290001	0.696242237		GSE7460_TCONV_VS_TREG_LN_DN	-0.007348873	-1.508850969	-6.366849486	0.13375185	0.155910341		GSE9988_ANTI_TREM1_VS_LOW_LPS_MONOCYTE_UP	0.007784517	1.295890464	-6.692198871	0.197284832	0.229968746
GSE22432_MULTIPOTENT_VS_COMMON_DC_PROGENITOR_UNTREATED_UP	0.002972537	0.514286548	-7.177296725	0.60792061	0.70792749		GSE36476_CTRL_VS_TSST_ACT_40H_MEMORY_CD4_TCELL_YOUNG_DN	0.014223147	1.50570852	-6.371526411	0.134556374	0.15669177		KAECH_NAIVE_VS_DAY8_EFF_CD8_TCELL_DN	0.006196098	1.291627155	-6.697670961	0.198753569	0.231449819
GSE23502_WT_VS_HDC_KO_MYELOID_DERIVED_SUPPRESSOR_CELL_COLON_TUMOR_UP	0.0034507	0.506946638	-7.181049209	0.61304693	0.71318607		GSE45739_UNSTIM_VS_ACD3_ACD28_STIM_NRAS_KO_CD4_TCELL_UP	-0.007898415	-1.492833352	-6.390590244	0.137892223	0.16041645		GSE24634_NAIVE_CD4_TCELL_VS_DAY7_IL4_CONV_TREG_DN	-0.006628783	-1.283968082	-6.707457458	0.201412451	0.234183063
GSE36392_TYPE_2_MYELOID_VS_EOSINOPHIL_IL25_TREATED_LUNG_DN	0.003258899	0.502370209	-7.183361688	0.616252927	0.716202407		GSE13411_PLASMA_CELL_VS_MEMORY_BCELL_UP	-0.010292734	-1.490370091	-6.394219485	0.13853772	0.161007022		GSE46025_WT_VS_FOXO1_KO_KLRG1_LOW_CD8_EFFECTOR_TCELL_DN	-0.006384433	-1.283712309	-6.707783296	0.201501694	0.234183063
GSE19941_LPS_VS_LPS_AND_IL10_STIM_IL10_KO_MACROPHAGE_UP	0.003566481	0.500171275	-7.184465384	0.617796024	0.716962381		GSE39556_UNTREATED_VS_3H_POLYIC_INJ_MOUSE_NK_CELL_UP	0.008876062	1.485376289	-6.401559317	0.13985357	0.162374721		GSE29618_MONOCYTE_VS_MDC_DN	0.006307351	1.275677406	-6.717987018	0.20432007	0.237222507
GSE7852_LN_VS_FAT_TCONV_DN	0.003511661	0.499689241	-7.184706683	0.618134518	0.716962381		GSE14415_INDUCED_TREG_VS_FOXP3_KO_INDUCED_TREG_IL2_CULTURE_UP	-0.010457718	-1.480459427	-6.408762796	0.14115863	0.163727189		GSE7568_IL4_VS_IL4_AND_TGFB_TREATED_MACROPHAGE_24H_UP	0.005693202	1.271423765	-6.723363522	0.205823797	0.238731078
GSE35543_IN_VITRO_ITREG_VS_CONVERTED_EX_ITREG_UP	0.004274198	0.493491436	-7.187788569	0.622494035	0.721302612		GSE16451_IMMATURE_VS_MATURE_NEURON_CELL_LINE_WEST_EQUINE_ENC_VIRUS_DN	0.007170072	1.463648134	-6.433217763	0.145692385	0.16881816		GSE15330_HSC_VS_MEGAKARYOCYTE_ERYTHROID_PROGENITOR_DN	0.005772888	1.264997648	-6.731452755	0.208110926	0.241144407
GSE37416_12H_VS_48H_F_TULARENSIS_LVS_NEUTROPHIL_UP	-0.003368315	-0.49142878	-7.188805735	0.623947885	0.722270694		GSE7348_UNSTIM_VS_TOLERIZED_AND_LPS_STIM_MACROPHAGE_DN	-0.006984328	-1.456722409	-6.443213846	0.147592626	0.170850532		GSE14769_UNSTIM_VS_40MIN_LPS_BMDM_DN	0.007091699	1.263127731	-6.733799104	0.208779939	0.24167985
GSE14415_ACT_TCONV_VS_ACT_NATURAL_TREG_DN	0.003843936	0.488117055	-7.190429981	0.626285235	0.724258569		GSE22886_NAIVE_TCELL_VS_NKCELL_DN	0.007422198	1.446295895	-6.458176149	0.150489457	0.174031372		GSE40666_WT_VS_STAT1_KO_CD8_TCELL_WITH_IFNA_STIM_90MIN_DN	-0.006618888	-1.259622498	-6.738188303	0.210038275	0.242895748
GSE42021_TREG_PLN_VS_CD24INT_TREG_THYMUS_UP	0.003509999	0.485563623	-7.191674849	0.628089995	0.725627215		GSE10239_NAIVE_VS_KLRG1HIGH_EFF_CD8_TCELL_DN	0.009399165	1.441468698	-6.465068047	0.151845374	0.175425714		GSE29618_BCELL_VS_MONOCYTE_UP	0.008817985	1.255978301	-6.742738885	0.211352374	0.244173663
GSE15930_NAIVE_VS_24H_IN_VITRO_STIM_CD8_TCELL_DN	0.003168637	0.480034728	-7.194348042	0.63200551	0.729429284		GSE17974_CTRL_VS_ACT_IL4_AND_ANTI_IL12_24H_CD4_TCELL_DN	0.008533097	1.439792068	-6.467456589	0.15231852	0.17579845		GSE13547_2H_VS_12_H_ANTI_IGM_STIM_ZFX_KO_BCELL_DN	-0.007848728	-1.25387284	-6.745362151	0.21211434	0.244811807
GSE9988_LPS_VS_LPS_AND_ANTI_TREM1_MONOCYTE_UP	0.003905976	0.479032646	-7.194829278	0.632716299	0.729528763		GSE17974_CTRL_VS_ACT_IL4_AND_ANTI_IL12_24H_CD4_TCELL_UP	-0.008632065	-1.424328977	-6.489358458	0.156735869	0.180718158		GSE14769_UNSTIM_VS_80MIN_LPS_BMDM_DN	0.008406441	1.252425123	-6.747163418	0.212639431	0.245175573
GSE14000_UNSTIM_VS_4H_LPS_DC_TRANSLATED_RNA_DN	0.00462928	0.477491387	-7.19556749	0.633810202	0.730069345		GSE22601_IMMATURE_CD4_SINGLE_POSITIVE_VS_CD8_SINGLE_POSITIVE_THYMOCYTE_DN	-0.008102802	-1.416098828	-6.500922137	0.159126705	0.183293877		GSE33162_UNTREATED_VS_4H_LPS_STIM_HDAC3_KO_MACROPHAGE_DN	-0.005784558	-1.248207543	-6.752399401	0.214174573	0.246702072
GSE40273_XBP1_KO_VS_WT_TREG_DN	-0.002980186	-0.474955291	-7.196777037	0.63561195	0.731423406		GSE15930_NAIVE_VS_48H_IN_VITRO_STIM_IL12_CD8_TCELL_DN	0.007082443	1.411947481	-6.506730287	0.160343203	0.184513164		GSE7400_CTRL_VS_CSF3_IN_VIVO_TREATED_PBMC_DN	0.007189101	1.247564105	-6.753196691	0.214409484	0.246729337
GSE9960_HEALTHY_VS_GRAM_NEG_SEPSIS_PBMC_DN	0.002629193	0.463824624	-7.202009702	0.64354535	0.739823788		GSE14415_INDUCED_TREG_VS_FAILED_INDUCED_TREG_UP	0.008565636	1.401198172	-6.52169278	0.163526183	0.18799073		GSE3982_MAC_VS_CENT_MEMORY_CD4_TCELL_UP	0.007254773	1.235637443	-6.767902431	0.218797838	0.251531373
GSE18791_UNSTIM_VS_NEWCATSLE_VIRUS_DC_10H_DN	0.004568792	0.459682056	-7.203925595	0.646508562	0.742499508		GSE22886_IGG_IGA_MEMORY_BCELL_VS_BM_PLASMA_CELL_UP	0.006892317	1.392856439	-6.533227588	0.166029281	0.190680629		GSE41176_UNSTIM_VS_ANTI_IGM_STIM_BCELL_3H_UP	0.007046681	1.232191993	-6.772125027	0.220077639	0.252753867
GSE3565_CTRL_VS_LPS_INJECTED_DUSP1_KO_SPLENOCYTES_UP	0.003738093	0.456058582	-7.205587366	0.649105121	0.744749294		GSE25123_WT_VS_PPARG_KO_MACROPHAGE_ROSIGLITAZONE_STIM_UP	-0.007333418	-1.382926139	-6.546871867	0.169046939	0.193955623		GSE36891_POLYIC_TLR3_VS_PAM_TLR2_STIM_PERITONEAL_MACROPHAGE_UP	0.00827169	1.225572545	-6.780205208	0.222551637	0.255344118
KAECH_DAY8_EFF_VS_MEMORY_CD8_TCELL_UP	0.003115356	0.453546393	-7.206731793	0.650907879	0.746084791		GSE29617_DAY3_VS_DAY7_TIV_FLU_VACCINE_PBMC_2008_DN	0.006918676	1.371674586	-6.562216982	0.172516194	0.197741819		GSE3982_MAC_VS_NKCELL_UP	0.006927615	1.213144825	-6.795260468	0.227250731	0.260479739
GSE37416_0H_VS_6H_F_TULARENSIS_LVS_NEUTROPHIL_UP	-0.002811947	-0.450582297	-7.208073982	0.653037584	0.747792057		GSE45365_WT_VS_IFNAR_KO_BCELL_UP	-0.006624608	-1.369253782	-6.565502607	0.173269606	0.198410686		GSE40274_FOXP3_VS_FOXP3_AND_HELIOS_TRANSDUCED_ACTIVATED_CD4_TCELL_DN	0.005999538	1.210204427	-6.798800595	0.228372929	0.261509393
GSE9509_LPS_VS_LPS_AND_IL10_STIM_IL10_KO_MACROPHAGE_30MIN_UP	-0.003442405	-0.439609646	-7.212966216	0.660946249	0.755474439		GSE13547_CTRL_VS_ANTI_IGM_STIM_ZFX_KO_BCELL_2H_UP	0.008272623	1.367910094	-6.567323888	0.173688866	0.19869598		GSE1791_CTRL_VS_NEUROMEDINU_IN_T_CELL_LINE_6H_DN	0.005384654	1.204435741	-6.805721463	0.230586124	0.263785105
GSE22229_RENAL_TRANSPLANT_VS_HEALTHY_PBMC_DN	0.002659083	0.438761139	-7.21333952	0.661559432	0.755474439		GSE18791_UNSTIM_VS_NEWCATSLE_VIRUS_DC_18H_DN	-0.009445038	-1.350560179	-6.590684452	0.179171483	0.204767409		GSE9988_LOW_LPS_VS_ANTI_TREM1_AND_LPS_MONOCYTE_DN	0.006155955	1.203617485	-6.80670053	0.230901297	0.263887197
GSE29618_MONOCYTE_VS_MDC_DAY7_FLU_VACCINE_DN	0.002624691	0.438584732	-7.213417041	0.661686944	0.755474439		GSE18791_CTRL_VS_NEWCASTLE_VIRUS_DC_18H_DN	-0.006969713	-1.347478383	-6.594803574	0.180158808	0.205694514		GSE14415_ACT_TCONV_VS_ACT_NATURAL_TREG_DN	0.007424063	1.201367841	-6.80938894	0.231769405	0.264620396
GSE22886_NAIVE_CD4_TCELL_VS_12H_ACT_TH2_UP	-0.002582196	-0.436781326	-7.214207751	0.662991061	0.756224179		GSE30971_CTRL_VS_LPS_STIM_MACROPHAGE_WBP7_HET_2H_UP	-0.008910303	-1.345371525	-6.597614329	0.180836138	0.20626622		GSE21670_UNTREATED_VS_IL6_TREATED_STAT3_KO_CD4_TCELL_DN	-0.005846035	-1.19788977	-6.813535685	0.233116156	0.265898116
GSE2706_UNSTIM_VS_8H_LPS_DC_DN	-0.003007829	-0.435513425	-7.214761721	0.663908551	0.756378672		GSE11057_NAIVE_VS_EFF_MEMORY_CD4_TCELL_UP	0.007708517	1.343349998	-6.600307224	0.181487831	0.206807597		GSE12845_IGD_POS_BLOOD_VS_PRE_GC_TONSIL_BCELL_DN	-0.007096036	-1.194407174	-6.817676038	0.234470275	0.267181737
GSE41867_DAY6_VS_DAY15_LCMV_ARMSTRONG_EFFECTOR_CD8_TCELL_UP	0.002640146	0.434804633	-7.215070707	0.664421676	0.756378672		GSE10325_BCELL_VS_MYELOID_UP	-0.011043809	-1.332169075	-6.615130279	0.185124173	0.210745647		GSE7852_LN_VS_THYMUS_TCONV_DN	-0.006222495	-1.189936601	-6.822973679	0.236216791	0.268909563
GSE2770_IL12_ACT_VS_ACT_CD4_TCELL_2H_UP	0.00287389	0.4332557	-7.21574419	0.665543569	0.756791924		GSE14415_INDUCED_TREG_VS_TCONV_UP	0.011017683	1.319210214	-6.632159566	0.189406643	0.215410866		GSE28726_NAIVE_VS_ACTIVATED_CD4_TCELL_DN	-0.007633321	-1.187046746	-6.826387818	0.237350709	0.269937321
GSE22935_WT_VS_MYD88_KO_MACROPHAGE_48H_MBOVIS_BCG_STIM_DN	0.002832273	0.432514674	-7.216065545	0.666080563	0.756791924		GSE40274_CTRL_VS_EOS_TRANSDUCED_ACTIVATED_CD4_TCELL_DN	-0.00641544	-1.318097353	-6.633614425	0.189777822	0.215499925		GSE14769_UNSTIM_VS_120MIN_LPS_BMDM_DN	0.00647295	1.186309064	-6.82725803	0.237640782	0.270004313
GSE2770_TGFB_AND_IL4_VS_IL12_TREATED_ACT_CD4_TCELL_6H_UP	0.002395315	0.429553784	-7.217344093	0.668227935	0.758493905		GSE40225_WT_VS_RIP_B7X_DIABETIC_MOUSE_PANCREATIC_CD8_TCELL_UP	0.006928345	1.317869285	-6.633912433	0.189853958	0.215499925		GSE19941_LPS_VS_LPS_AND_IL10_STIM_IL10_KO_MACROPHAGE_UP	-0.006635534	-1.184915145	-6.828900932	0.238189594	0.270364864
GSE16385_ROSIGLITAZONE_IL4_VS_IL4_ALONE_STIM_MACROPHAGE_12H_UP	0.00306898	0.426289427	-7.218743532	0.670598581	0.760445769		GSE37532_TREG_VS_TCONV_PPARG_KO_CD4_TCELL_FROM_VISCERAL_ADIPOSE_TISSUE_DN	0.006547197	1.308883645	-6.645613703	0.192871769	0.218712841		GSE14415_INDUCED_VS_NATURAL_TREG_DN	-0.009988855	-1.183211738	-6.830906038	0.238861484	0.270864285
GSE27434_WT_VS_DNMT1_KO_TREG_DN	0.002683624	0.421064902	-7.220961145	0.674399647	0.764014343		GSE24634_TREG_VS_TCONV_POST_DAY3_IL4_CONVERSION_UP	0.008081665	1.300457027	-6.656516149	0.195734094	0.221743377		GSE3982_DC_VS_CENT_MEMORY_CD4_TCELL_DN	0.005374007	1.177468037	-6.837646214	0.241136991	0.272864997
GSE22229_RENAL_TRANSPLANT_IMMUNOSUPP_THERAPY_VS_HEALTHY_PBMC_UP	0.002348372	0.417911509	-7.222286444	0.676697959	0.765875209		GSE33424_CD161_INT_VS_NEG_CD8_TCELL_UP	-0.008215981	-1.288839839	-6.671434072	0.19973165	0.226052876		GSE30962_ACUTE_VS_CHRONIC_LCMV_SECONDARY_INF_CD8_TCELL_DN	-0.005966016	-1.177021482	-6.838168897	0.24131455	0.272864997
GSE40277_GATA1_AND_SATB1_TRANSDUCED_VS_CTRL_CD4_TCELL_UP	-0.002404333	-0.412652003	-7.224474787	0.68053806	0.769475754		GSE18893_TCONV_VS_TREG_24H_CULTURE_DN	-0.006784408	-1.287253007	-6.673461635	0.20028234	0.226456702		GSE23925_DARK_ZONE_VS_NAIVE_BCELL_DN	0.0055387	1.176991027	-6.838204537	0.241326663	0.272864997
GSE24142_EARLY_THYMIC_PROGENITOR_VS_DN3_THYMOCYTE_ADULT_UP	0.002442876	0.409819022	-7.225642061	0.682609978	0.771072006		GSE29618_PDC_VS_MDC_DAY7_FLU_VACCINE_UP	-0.010048278	-1.286281076	-6.67470231	0.20062019	0.226619324		GSE7831_CPG_VS_INFLUENZA_STIM_PDC_4H_DN	-0.005226601	-1.173932724	-6.841778905	0.242545245	0.273977607
GSE29618_PDC_VS_MDC_UP	-0.003443494	-0.398306258	-7.23030314	0.691054684	0.779377802		GSE18791_CTRL_VS_NEWCASTLE_VIRUS_DC_10H_DN	-0.009982302	-1.276583079	-6.687031805	0.204014342	0.230230678		GSE12963_UNINF_VS_ENV_AND_NEF_DEFICIENT_HIV1_INF_CD4_TCELL_DN	-0.005828076	-1.166429828	-6.850509277	0.245553299	0.277107491
GSE29164_UNTREATED_VS_CD8_TCELL_TREATED_MELANOMA_DAY3_DN	0.002440897	0.397976105	-7.230434852	0.691297434	0.779377802		GSE22229_RENAL_TRANSPLANT_IMMUNOSUPP_THERAPY_VS_HEALTHY_PBMC_UP	-0.006159724	-1.272322819	-6.692419294	0.205518659	0.231704434		GSE10325_CD4_TCELL_VS_MYELOID_UP	0.010149568	1.165125826	-6.852021022	0.246078786	0.277432454
GSE36476_CTRL_VS_TSST_ACT_40H_MEMORY_CD4_TCELL_YOUNG_DN	0.004344302	0.396423309	-7.231052869	0.692439584	0.779912666		GSE22886_NAIVE_BCELL_VS_MONOCYTE_UP	0.010401372	1.267875771	-6.698024253	0.207097613	0.233259414		GSE9988_LPS_VS_LPS_AND_ANTI_TREM1_MONOCYTE_DN	0.005087001	1.16146912	-6.856251451	0.247556618	0.27882944
GSE13547_WT_VS_ZFX_KO_BCELL_DN	0.00227545	0.389478204	-7.233787537	0.697556644	0.78491923		GSE3982_MEMORY_CD4_TCELL_VS_TH1_DN	0.007324594	1.265275798	-6.701292332	0.208024866	0.234078077		GSE24574_BCL6_HIGH_VS_LOW_TFH_CD4_TCELL_DN	-0.006042901	-1.151947903	-6.86720538	0.251434001	0.282923808
GSE39556_CD8A_DC_VS_NK_CELL_DN	-0.002334392	-0.381220603	-7.236976254	0.70365887	0.790880034		GSE43863_TH1_VS_LY6C_LOW_CXCR5NEG_EFFECTOR_CD4_TCELL_UP	0.006845881	1.261957258	-6.705454115	0.209212807	0.235181976		GSE29618_MONOCYTE_VS_PDC_DN	0.008483675	1.146648951	-6.873263424	0.253610393	0.284933784
GSE7219_UNSTIM_VS_LPS_AND_ANTI_CD40_STIM_DC_UP	0.002586939	0.380478467	-7.237259495	0.70420825	0.790880034		GSE36888_UNTREATED_VS_IL2_TREATED_STAT5_AB_KNOCKIN_TCELL_2H_DN	0.007390214	1.261411609	-6.706137392	0.209408609	0.235181976		GSE8621_UNSTIM_VS_LPS_PRIMED_AND_LPS_STIM_MACROPHAGE_UP	0.005381811	1.146411656	-6.873534072	0.253708164	0.284933784
GSE32164_RESTING_DIFFERENTIATED_VS_ALTERNATIVELY_ACT_M2_MACROPHAGE_UP	0.0028695	0.378297802	-7.238088573	0.705823429	0.791932531		GSE369_SOCS3_KO_VS_WT_LIVER_POST_IL6_INJECTION_DN	-0.006864973	-1.248952982	-6.721659974	0.213915866	0.240013191		GSE43863_NAIVE_VS_LY6C_INT_CXCR5POS_CD4_EFF_TCELL_D6_LCMV_UP	-0.005594808	-1.131231494	-6.890733748	0.260018001	0.291739697
GSE18791_CTRL_VS_NEWCASTLE_VIRUS_DC_6H_DN	-0.003225271	-0.376085401	-7.238924858	0.707463486	0.792996153		KAECH_DAY8_EFF_VS_DAY15_EFF_CD8_TCELL_UP	-0.006282898	-1.218883328	-6.758504722	0.225085097	0.252302681		GSE9509_LPS_VS_LPS_AND_IL10_STIM_IL10_KO_MACROPHAGE_30MIN_DN	0.006262086	1.127703646	-6.894698734	0.261499999	0.293120921
GSE1432_CTRL_VS_IFNG_6H_MICROGLIA_DN	0.002900729	0.374422032	-7.239550386	0.708697449	0.792996153		GSE21546_ELK1_KO_VS_SAP1A_KO_AND_ELK1_KO_DP_THYMOCYTES_UP	-0.00695891	-1.198493333	-6.78298948	0.23289488	0.260806539		GSE36891_UNSTIM_VS_POLYIC_TLR3_STIM_PERITONEAL_MACROPHAGE_UP	0.006741258	1.112700736	-6.911424967	0.267868417	0.299971535
GSE24142_EARLY_THYMIC_PROGENITOR_VS_DN2_THYMOCYTE_UP	0.003275552	0.374272786	-7.239606376	0.708808205	0.792996153		HALLMARK_MYC_TARGETS_V2	0.011153616	1.197505617	-6.784165293	0.233278073	0.260985431		GSE13485_DAY3_VS_DAY7_YF17D_VACCINE_PBMC_DN	0.008855708	1.105960732	-6.918867611	0.27076422	0.302923955
GSE42021_TCONV_PLN_VS_CD24HI_TCONV_THYMUS_UP	0.002537342	0.371439051	-7.240665238	0.710912298	0.794589056		GSE3565_DUSP1_VS_WT_SPLENOCYTES_DN	-0.005725912	-1.190951865	-6.791943093	0.235832116	0.263590345		GSE9601_UNTREATED_VS_NFKB_INHIBITOR_TREATED_HCMV_INF_MONOCYTE_DN	0.005366082	1.103721717	-6.921330219	0.271730984	0.303714631
GSE21379_WT_VS_SAP_KO_CD4_TCELL_DN	-0.002148173	-0.366509098	-7.242488241	0.714578173	0.797922855		GOLDRATH_NAIVE_VS_EFF_CD8_TCELL_DN	-0.009481173	-1.18181534	-6.802716352	0.239425984	0.267351385		GSE10325_CD4_TCELL_VS_LUPUS_CD4_TCELL_DN	0.006522582	1.097598617	-6.928039771	0.274387021	0.306390097
GSE40685_TREG_VS_FOXP3_KO_TREG_PRECURSOR_UP	0.003521823	0.355687855	-7.246404493	0.72264806	0.806163261		GSE36476_CTRL_VS_TSST_ACT_40H_MEMORY_CD4_TCELL_YOUNG_UP	-0.005937585	-1.17799393	-6.807198251	0.240940672	0.268785774		GSE22313_HEALTHY_VS_SLE_MOUSE_CD4_TCELL_DN	0.007570212	1.096795862	-6.928916695	0.274736561	0.306487395
GSE5142_HTERT_TRANSDUCED_VS_CTRL_CD8_TCELL_LATE_PASSAGE_CLONE_UP	0.002193233	0.351022154	-7.24805689	0.726137197	0.809282678		GSE21379_WT_VS_SAP_KO_CD4_TCELL_DN	-0.005899611	-1.166968493	-6.82004966	0.245349033	0.273442433		GSE22886_NAIVE_TCELL_VS_MONOCYTE_UP	0.009923765	1.094098069	-6.931859127	0.275913498	0.307506647
GSE37534_UNTREATED_VS_ROSIGLITAZONE_TREATED_CD4_TCELL_PPARG1_AND_FOXP3_TRASDUCED_DN	-0.002251002	-0.345098367	-7.250123472	0.730575452	0.813452934		GSE7764_IL15_TREATED_VS_CTRL_NK_CELL_24H_DN	-0.006151844	-1.157114026	-6.831436001	0.249337372	0.277622545		GSE13946_CTRL_VS_DSS_COLITIS_GD_TCELL_FROM_COLON_DN	0.005784726	1.087670832	-6.938840524	0.278731441	0.310351119
GSE3982_EOSINOPHIL_VS_CENT_MEMORY_CD4_TCELL_UP	0.002567452	0.343066649	-7.250824175	0.73209978	0.81437385		GSE10325_LUPUS_CD4_TCELL_VS_LUPUS_MYELOID_UP	-0.012296236	-1.154982787	-6.8338861	0.250205931	0.278324311		GSE11057_NAIVE_CD4_VS_PBMC_CD4_TCELL_UP	0.005689816	1.072503409	-6.95515551	0.285459713	0.317539947
GSE41867_MEMORY_VS_EXHAUSTED_CD8_TCELL_DAY30_LCMV_UP	0.002209966	0.339031462	-7.252203591	0.73513041	0.816967002		GSE23502_WT_VS_HDC_KO_MYELOID_DERIVED_SUPPRESSOR_CELL_COLON_TUMOR_UP	-0.006785323	-1.153905282	-6.835123129	0.250645866	0.278548403		GSE45365_WT_VS_IFNAR_KO_BCELL_MCMV_INFECTION_DN	-0.00818361	-1.068642889	-6.959272177	0.287189827	0.318921389
GSE2706_R848_VS_R848_AND_LPS_2H_STIM_DC_DN	0.002561794	0.33802506	-7.252545088	0.735886921	0.817030346		GSE3982_CENT_MEMORY_CD4_TCELL_VS_TH2_DN	0.006684932	1.149590413	-6.840065476	0.252413061	0.28024568		GSE9988_LPS_VS_CTRL_TREATED_MONOCYTE_UP	0.007687781	1.068514051	-6.959409312	0.28724769	0.318921389
GSE43955_TGFB_IL6_VS_TGFB_IL6_IL23_TH17_ACT_CD4_TCELL_52H_DN	0.002078849	0.334993163	-7.25356776	0.73816756	0.81878415		GSE38304_MYC_NEG_VS_POS_GC_BCELL_UP	0.005709428	1.145980885	-6.844185972	0.253898111	0.281626775		GSE18791_UNSTIM_VS_NEWCATSLE_VIRUS_DC_18H_DN	0.006784751	1.065776607	-6.962319201	0.288478989	0.319984291
GSE24634_TREG_VS_TCONV_POST_DAY7_IL4_CONVERSION_UP	-0.003395467	-0.331726344	-7.254659377	0.74062752	0.820733343		GSE17974_IL4_AND_ANTI_IL12_VS_UNTREATED_6H_ACT_CD4_TCELL_DN	0.006005031	1.14443796	-6.845943439	0.254534782	0.282065109		GSE22886_DAY0_VS_DAY7_MONOCYTE_IN_CULTURE_DN	-0.004768581	-1.054646712	-6.974074661	0.293522228	0.325269414
GSE5679_CTRL_VS_PPARG_LIGAND_ROSIGLITAZONE_TREATED_DC_UP	-0.002787459	-0.330177558	-7.255173177	0.741794717	0.821247611		GSE19888_ADENOSINE_A3R_ACT_VS_A3R_ACT_WITH_A3R_INH_PRETREATMENT_IN_MAST_CELL_UP	0.006409231	1.11656488	-6.877292444	0.266230076	0.294745714		GSE22886_NAIVE_CD4_TCELL_VS_MONOCYTE_UP	0.010497705	1.052316718	-6.976520256	0.294585536	0.326138299
GSE19888_ADENOSINE_A3R_INH_VS_TCELL_MEMBRANES_ACT_MAST_CELL_UP	-0.002514621	-0.326602821	-7.256349908	0.744491004	0.823452171		GSE22886_TCELL_VS_BCELL_NAIVE_DN	-0.005941588	-1.113068927	-6.881170854	0.267722938	0.296117795		GSE13485_DAY1_VS_DAY7_YF17D_VACCINE_PBMC_DN	0.00957205	1.051590718	-6.97728119	0.294917384	0.3261965
GSE3982_MAC_VS_TH2_UP	-0.002181402	-0.323650843	-7.257311999	0.74671996	0.825030979		GSE14415_ACT_VS_CTRL_NATURAL_TREG_UP	0.005318214	1.104636018	-6.890477209	0.271347928	0.299843311		GSE5099_UNSTIM_VS_MCSF_TREATED_MONOCYTE_DAY7_UP	-0.00538924	-1.050388367	-6.978540259	0.295467524	0.326495807
GSE3039_NKT_CELL_VS_ALPHAALPHA_CD8_TCELL_UP	-0.002113698	-0.322684158	-7.25762516	0.747450344	0.825030979		GSE15930_NAIVE_VS_72H_IN_VITRO_STIM_IFNAB_CD8_TCELL_DN	0.005707813	1.096844745	-6.89901373	0.274727201	0.303281008		GSE9509_10MIN_VS_30MIN_LPS_STIM_IL10_KO_MACROPHAGE_UP	0.005498695	1.045792541	-6.98333983	0.297576766	0.328490319
GSE36476_CTRL_VS_TSST_ACT_72H_MEMORY_CD4_TCELL_YOUNG_DN	-0.003707633	-0.321907252	-7.257876163	0.748037506	0.825030979		GSE15330_HSC_VS_LYMPHOID_PRIMED_MULTIPOTENT_PROGENITOR_DN	-0.006991303	-1.096268593	-6.899642637	0.274978243	0.303281008		GSE43863_NAIVE_VS_LY6C_LOW_CXCR5NEG_CD4_EFF_TCELL_D6_LCMV_DN	0.005344565	1.045231451	-6.983924377	0.297834972	0.328490319
GSE9509_10MIN_VS_30MIN_LPS_STIM_IL10_KO_MACROPHAGE_DN	-0.003022904	-0.318907814	-7.258839555	0.750305773	0.825792604		GSE34205_HEALTHY_VS_RSV_INF_INFANT_PBMC_DN	-0.010566666	-1.085903636	-6.910901228	0.279521534	0.308001086		GSE22886_NAIVE_BCELL_VS_DC_UP	0.006331531	1.040613128	-6.988724052	0.299966015	0.33052859
GSE36476_CTRL_VS_TSST_ACT_72H_MEMORY_CD4_TCELL_OLD_DN	-0.003458026	-0.318615376	-7.258933002	0.750527042	0.825792604		GSE1432_1H_VS_6H_IFNG_MICROGLIA_DN	-0.005879406	-1.084252425	-6.912685102	0.280250052	0.308512781		GSE14699_NAIVE_VS_ACT_CD8_TCELL_DN	0.005533609	1.032226595	-6.99738645	0.303862064	0.334506024
GSE2706_R848_VS_LPS_8H_STIM_DC_DN	-0.001885846	-0.318189781	-7.259068845	0.750849097	0.825792604		GSE13485_DAY1_VS_DAY7_YF17D_VACCINE_PBMC_DN	-0.010872798	-1.082198778	-6.914900025	0.281157945	0.309220791		GSE12392_CD8A_POS_VS_NEG_SPLEEN_DC_DN	0.005470376	1.027270643	-7.002473004	0.306180316	0.336740687
GSE25123_WT_VS_PPARG_KO_MACROPHAGE_IL4_STIM_DN	-0.002035786	-0.315599643	-7.259891667	0.752810048	0.826172905		GSE40274_CTRL_VS_FOXP3_AND_LEF1_TRANSDUCED_ACTIVATED_CD4_TCELL_DN	-0.004984473	-1.041802245	-6.957629945	0.299427719	0.329004304		GSE13547_CTRL_VS_ANTI_IGM_STIM_BCELL_2H_UP	-0.007234403	-0.993398547	-7.03659245	0.322341536	0.35418148
GSE19198_6H_VS_24H_IL21_TREATED_TCELL_DN	0.002188375	0.315162945	-7.260029733	0.753140825	0.826172905		GSE29618_BCELL_VS_MONOCYTE_UP	0.008072642	1.041124415	-6.958333297	0.29974096	0.329038949		GSE23502_BM_VS_COLON_TUMOR_MYELOID_DERIVED_SUPPRESSOR_CELL_DN	0.005132194	0.983403103	-7.046445596	0.327216295	0.359199842
GSE10325_LUPUS_CD4_TCELL_VS_LUPUS_BCELL_UP	0.003403687	0.314930506	-7.260103143	0.753316904	0.826172905		GSE23568_CTRL_VS_ID3_TRANSDUCED_CD8_TCELL_DN	0.00723149	1.033464865	-6.966249946	0.303295978	0.332628828		GSE40666_STAT1_KO_VS_STAT4_KO_CD8_TCELL_WITH_IFNA_STIM_90MIN_DN	0.004544725	0.978665264	-7.051081688	0.329543756	0.361415124
GSE34006_A2AR_KO_VS_A2AR_AGONIST_TREATED_TREG_UP	-0.001988763	-0.313582014	-7.260527964	0.754338682	0.82651743		GSE17974_0H_VS_48H_IN_VITRO_ACT_CD4_TCELL_UP	-0.005519328	-1.030785985	-6.969005172	0.304545987	0.33365453		GSE16385_ROSIGLITAZONE_IL4_VS_IL4_ALONE_STIM_MACROPHAGE_12H_DN	0.00429334	0.971803662	-7.057756812	0.332933697	0.364790393
GSE11057_NAIVE_VS_MEMORY_CD4_TCELL_DN	0.002119952	0.30109897	-7.264374129	0.763817758	0.836119157		GSE22313_HEALTHY_VS_SLE_MOUSE_CD4_TCELL_DN	-0.007841657	-1.030237054	-6.969568879	0.304802554	0.33365453		GSE32164_RESTING_DIFFERENTIATED_VS_ALTERNATIVELY_ACT_M2_MACROPHAGE_UP	-0.005768067	-0.9673293	-7.062084639	0.335156457	0.36688167
GSE45365_HEALTHY_VS_MCMV_INFECTION_CD11B_DC_DN	0.003157423	0.292724991	-7.26686682	0.770196816	0.842312623		GSE2405_HEAT_KILLED_LYSATE_VS_LIVE_A_PHAGOCYTOPHILUM_STIM_NEUTROPHIL_9H_UP	0.005963502	1.012724845	-6.987397377	0.313063811	0.342204213		GSE9988_LOW_LPS_VS_CTRL_TREATED_MONOCYTE_UP	0.007198026	0.960663654	-7.068495469	0.338485684	0.3701791
GSE40274_FOXP3_VS_FOXP3_AND_PBX1_TRANSDUCED_ACTIVATED_CD4_TCELL_UP	-0.001723554	-0.290969463	-7.267380487	0.77153614	0.842988037		GSE11057_CD4_EFF_MEM_VS_PBMC_UP	-0.006081487	-1.012441082	-6.987683787	0.31319889	0.342204213		GSE3982_MAC_VS_EFF_MEMORY_CD4_TCELL_UP	0.004328065	0.959455233	-7.069653014	0.339091533	0.370494772
GSE33162_UNTREATED_VS_4H_LPS_STIM_HDAC3_KO_MACROPHAGE_DN	-0.001707289	-0.289438586	-7.267825903	0.772704637	0.843475716		GSE22886_NAIVE_BCELL_VS_DC_UP	0.006732588	1.004802083	-6.995364382	0.316849866	0.34586976		GSE3039_ALPHAALPHA_VS_ALPHABETA_CD8_TCELL_UP	0.005149389	0.935728716	-7.092089494	0.351129362	0.383014167
GSE27859_MACROPHAGE_VS_DC_UP	0.001686684	0.287376686	-7.268422114	0.774279279	0.844405414		GSE24634_IL4_VS_CTRL_TREATED_NAIVE_CD4_TCELL_DAY7_UP	0.007007982	0.994842716	-7.005291957	0.321652079	0.350783967		GSE29617_CTRL_VS_DAY7_TIV_FLU_VACCINE_PBMC_2008_UP	0.006241636	0.935580079	-7.092228302	0.351205627	0.383014167
GSE23502_WT_VS_HDC_KO_MYELOID_DERIVED_SUPPRESSOR_CELL_BM_DN	0.002179983	0.280258439	-7.27044768	0.779722562	0.849548463		GSE6269_E_COLI_VS_STREP_PNEUMO_INF_PBMC_UP	0.004874849	0.990128966	-7.009956701	0.32394163	0.352951329		KAECH_DAY8_EFF_VS_DAY15_EFF_CD8_TCELL_UP	-0.004391984	-0.932646491	-7.094963458	0.35271302	0.38429926
GSE2706_UNSTIM_VS_8H_R848_DC_DN	0.002753342	0.277675365	-7.271170171	0.781700544	0.850909819		GSE18893_TCONV_VS_TREG_2H_TNF_STIM_DN	-0.006997687	-0.980194763	-7.019716156	0.328801925	0.357913		GSE37532_WT_VS_PPARG_KO_LN_TCONV_DN	0.00439216	0.928733552	-7.098598525	0.354730076	0.386136746
GSE7348_UNSTIM_VS_LPS_STIM_MACROPHAGE_DN	-0.001944988	-0.274251376	-7.27211757	0.784324657	0.852661431		GSE3982_BCELL_VS_TH1_DN	0.004886465	0.977706775	-7.022145194	0.330026619	0.35891163		GSE12366_GC_VS_MEMORY_BCELL_UP	-0.004531076	-0.92082267	-7.105901551	0.358830456	0.390236473
GSE29618_BCELL_VS_PDC_UP	0.002451968	0.273670965	-7.272277002	0.784769724	0.852661431		GSE28726_NAIVE_CD4_TCELL_VS_NAIVE_VA24NEG_NKTCELL_UP	0.006942064	0.974640256	-7.025130687	0.331540196	0.360222278		HALLMARK_MITOTIC_SPINDLE	0.004336776	0.917524072	-7.108928474	0.360549058	0.391740744
GSE14415_INDUCED_TREG_VS_FOXP3_KO_INDUCED_TREG_IL2_CULTURE_UP	-0.002221427	-0.270835036	-7.27305115	0.786945381	0.853467657		GSE26030_TH1_VS_TH17_RESTIMULATED_DAY15_POST_POLARIZATION_UP	-0.00513683	-0.97316565	-7.026563039	0.332269648	0.360679321		GSE38696_LIGHT_ZONE_VS_DARK_ZONE_BCELL_UP	0.004168311	0.91604033	-7.110286517	0.361323804	0.39221766
GSE17974_IL4_AND_ANTI_IL12_VS_UNTREATED_48H_ACT_CD4_TCELL_DN	-0.002323131	-0.270798823	-7.273060983	0.786973173	0.853467657		GSE25677_MPL_VS_R848_STIM_BCELL_DN	-0.005642275	-0.968787318	-7.030803316	0.334441678	0.362699981		GSE18791_CTRL_VS_NEWCASTLE_VIRUS_DC_2H_DN	0.004216684	0.904537139	-7.12074155	0.367366043	0.398406257
GSE4984_UNTREATED_VS_GALECTIN1_TREATED_DC_DN	0.002216426	0.267513079	-7.273947729	0.789496046	0.854687455		GSE24671_CTRL_VS_SENDAI_VIRUS_INFECTED_MOUSE_SPLENOCYTES_UP	-0.004779445	-0.96450041	-7.03493679	0.336577303	0.364677449		HALLMARK_HYPOXIA	0.004066082	0.883959547	-7.139118596	0.378332526	0.409918729
GSE5679_CTRL_VS_RARA_AGONIST_AM580_TREATED_DC_UP	0.002228508	0.267427947	-7.27397056	0.789561441	0.854687455		GSE39556_UNTREATED_VS_3H_POLYIC_INJ_MOUSE_CD8A_DC_DN	-0.005685219	-0.941133604	-7.057149468	0.34837361	0.377108782		GSE39820_CTRL_VS_TGFBETA3_IL6_IL23A_CD4_TCELL_UP	-0.004789989	-0.879279987	-7.143239416	0.380854594	0.412268921
GSE26495_NAIVE_VS_PD1LOW_CD8_TCELL_UP	-0.001626151	-0.259529402	-7.276057278	0.795635361	0.860326577		GSE40068_CXCR5POS_BCL6POS_TFH_VS_CXCR5NEG_BCL6NEG_CD4_TCELL_DN	0.004871233	0.911456642	-7.084585777	0.3637338	0.393371369		GSE16385_UNTREATED_VS_12H_ROSIGLITAZONE_TREATED_MACROPHAGE_DN	0.003847939	0.850788081	-7.167862744	0.396434752	0.428736843
GSE3565_CTRL_VS_LPS_INJECTED_SPLENOCYTES_UP	-0.002078958	-0.258738791	-7.276262709	0.796244032	0.860326577		GSE15930_NAIVE_VS_48H_IN_VITRO_STIM_CD8_TCELL_DN	0.004987717	0.910359471	-7.085583478	0.364309769	0.393629797		GSE28737_WT_VS_BCL6_KO_MARGINAL_ZONE_BCELL_DN	-0.003749405	-0.848498696	-7.169806471	0.397703323	0.429710899
GSE36888_UNTREATED_VS_IL2_TREATED_STAT5_AB_KNOCKIN_TCELL_6H_DN	0.001462517	0.257266946	-7.276643483	0.7973775	0.860755009		GSE4590_LARGE_PRE_BCELL_VS_VPREB_POS_LARGE_PRE_BCELL_DN	-0.005171912	-0.885294843	-7.108052448	0.377624398	0.407638907		GSE17301_ACD3_ACD28_VS_ACD3_ACD28_AND_IFNA5_STIM_CD8_TCELL_UP	-0.005225515	-0.827097219	-7.187726069	0.409681402	0.442243879
GSE21033_CTRL_VS_POLYIC_STIM_DC_24H_UP	0.001461462	0.242003917	-7.280464174	0.80915663	0.872663845		GSE22886_NAIVE_CD8_TCELL_VS_MONOCYTE_UP	-0.010656017	-0.884023552	-7.109175574	0.378307711	0.407999452		GSE22229_RENAL_TRANSPLANT_IMMUNOSUPP_THERAPY_VS_HEALTHY_PBMC_UP	0.003600847	0.812167255	-7.199958774	0.418164544	0.450984476
GSE13547_CTRL_VS_ANTI_IGM_STIM_ZFX_KO_BCELL_2H_UP	0.001677989	0.2390621	-7.281173752	0.811432082	0.873529948		GSE1791_CTRL_VS_NEUROMEDINU_IN_T_CELL_LINE_6H_UP	-0.004643028	-0.880287897	-7.112466622	0.380320061	0.409791357		GSE22886_NAIVE_CD8_TCELL_VS_NKCELL_UP	0.003552533	0.809690224	-7.201966968	0.419582034	0.452095771
GSE39110_DAY3_VS_DAY6_POST_IMMUNIZATION_CD8_TCELL_DN	-0.002560237	-0.238308081	-7.281354228	0.812015566	0.873529948		GSE10325_BCELL_VS_LUPUS_BCELL_DN	-0.005258718	-0.879005499	-7.113593217	0.381012404	0.410158974		GSE11057_CD4_EFF_MEM_VS_PBMC_UP	0.004378237	0.800303398	-7.209521997	0.42497955	0.457489507
GSE39110_DAY3_VS_DAY6_POST_IMMUNIZATION_CD8_TCELL_WITH_IL2_TREATMENT_UP	0.001530857	0.23806543	-7.281412186	0.812203359	0.873529948		GSE16266_LPS_VS_HEATSHOCK_AND_LPS_STIM_MEF_DN	0.004348743	0.871606076	-7.120061956	0.385022483	0.414015139		GSE39110_DAY3_VS_DAY6_POST_IMMUNIZATION_CD8_TCELL_WITH_IL2_TREATMENT_UP	-0.004047662	-0.799130929	-7.210459535	0.425656601	0.457796418
GSE11057_PBMC_VS_MEM_CD4_TCELL_DN	0.002230507	0.235430816	-7.282037675	0.814243049	0.874841962		GSE19941_LPS_VS_LPS_AND_IL10_STIM_IL10_KO_MACROPHAGE_UP	0.005378725	0.871089385	-7.12051164	0.385303473	0.414015139		GSE16450_CTRL_VS_IFNA_12H_STIM_IMMATURE_NEURON_CELL_LINE_UP	-0.003512432	-0.795831086	-7.213090873	0.427565537	0.459426446
GSE45365_NK_CELL_VS_CD8_TCELL_MCMV_INFECTION_UP	0.001534471	0.234555129	-7.282244033	0.81492128	0.874841962		GSE7568_IL4_VS_IL4_AND_DEXAMETHASONE_TREATED_MACROPHAGE_DN	-0.004094007	-0.847743263	-7.140555037	0.398131633	0.427406017		GSE22886_NAIVE_BCELL_VS_MONOCYTE_UP	0.005916501	0.792392178	-7.215821629	0.429560277	0.460777307
GSE2405_HEAT_KILLED_LYSATE_VS_LIVE_A_PHAGOCYTOPHILUM_STIM_NEUTROPHIL_9H_UP	-0.001563648	-0.229482629	-7.283424269	0.818852739	0.87825528		GSE45881_CXCR6HI_VS_CXCR1LO_COLONIC_LAMINA_PROPRIA_UP	0.004006015	0.822527088	-7.161598895	0.412275943	0.442183932		GSE25088_WT_VS_STAT6_KO_MACROPHAGE_ROSIGLITAZONE_AND_IL4_STIM_DN	0.003562183	0.792303618	-7.215891797	0.429611719	0.460777307
GSE18791_CTRL_VS_NEWCASTLE_VIRUS_DC_16H_DN	0.001822211	0.220191802	-7.285519137	0.82606552	0.885178466		GSE29618_BCELL_VS_MONOCYTE_DAY7_FLU_VACCINE_UP	0.006173494	0.816029922	-7.166919149	0.415968608	0.445735169		GSE16266_LPS_VS_HEATSHOCK_AND_LPS_STIM_MEF_DN	0.003584291	0.787283671	-7.219856549	0.432533543	0.463485484
HALLMARK_KRAS_SIGNALING_UP	0.001632001	0.218176776	-7.285962065	0.827631837	0.885292647		GSE29164_CD8_TCELL_VS_CD8_TCELL_AND_IL12_TREATED_MELANOMA_DAY7_DN	0.003914967	0.814737938	-7.167972122	0.416705254	0.446115249		HALLMARK_HEME_METABOLISM	0.008292914	0.77710085	-7.227822254	0.438495993	0.469443923
GSE5679_PPARG_LIGAND_ROSIGLITAZONE_VS_RARA_AGONIST_AM580_TREATED_DC_DN	0.001275725	0.216095966	-7.286415182	0.829250016	0.885292647		GSE14415_ACT_TCONV_VS_ACT_NATURAL_TREG_UP	-0.004255041	-0.80026951	-7.179651137	0.425007707	0.454586998		GSE20366_EX_VIVO_VS_HOMEOSTATIC_CONVERSION_TREG_DN	-0.003624097	-0.769871275	-7.233415354	0.442758054	0.473572717
GSE29618_MONOCYTE_VS_MDC_DN	0.001360405	0.215948773	-7.286447071	0.829364511	0.885292647		GOLDRATH_EFF_VS_MEMORY_CD8_TCELL_UP	0.006959108	0.786194305	-7.190813882	0.433177558	0.462901544		GSE6269_E_COLI_VS_STREP_PNEUMO_INF_PBMC_UP	0.003452962	0.767679883	-7.235100474	0.444054665	0.474525021
GSE27786_CD8_TCELL_VS_NKCELL_DN	0.001246681	0.215260284	-7.286595939	0.829900106	0.885292647		GSE4984_UNTREATED_VS_GALECTIN1_TREATED_DC_DN	-0.005555299	-0.773841989	-7.200448584	0.440422508	0.470213427		GSE22886_IGG_IGA_MEMORY_BCELL_VS_BM_PLASMA_CELL_DN	0.003529343	0.765695972	-7.236621942	0.445230401	0.475346535
GSE26488_WT_VS_VP16_TRANSGENIC_HDAC7_KO_DOUBLE_POSITIVE_THYMOCYTE_DN	-0.001255057	-0.215180912	-7.286613071	0.829961857	0.885292647		HALLMARK_HEME_METABOLISM	-0.008896338	-0.754519312	-7.21521685	0.451895574	0.482021946		GSE34205_HEALTHY_VS_FLU_INF_INFANT_PBMC_DN	0.004757506	0.757175277	-7.243112119	0.450300433	0.480320462
GSE22886_NAIVE_CD4_TCELL_VS_12H_ACT_TH1_DN	-0.001200204	-0.214104385	-7.286844805	0.830799492	0.88537756		GSE9509_LPS_VS_LPS_AND_IL10_STIM_IL10_KO_MACROPHAGE_20MIN_UP	-0.008046431	-0.753621452	-7.215894083	0.452432813	0.482154677		GSE13547_2H_VS_12_H_ANTI_IGM_STIM_BCELL_UP	-0.005657502	-0.746192125	-7.251371721	0.456884236	0.486898529
GSE21033_CTRL_VS_POLYIC_STIM_DC_12H_UP	0.001263388	0.208919754	-7.287944587	0.834836308	0.888868558		GSE32164_RESTING_DIFFERENTIATED_VS_ALTERNATIVELY_ACT_M2_MACROPHAGE_UP	0.004850123	0.737872205	-7.227643326	0.461915614	0.491811702		GSE2405_HEAT_KILLED_LYSATE_VS_LIVE_A_PHAGOCYTOPHILUM_STIM_NEUTROPHIL_9H_UP	-0.003927379	-0.73182019	-7.261999012	0.465581485	0.495714835
GSE22313_HEALTHY_VS_SLE_MOUSE_CD4_TCELL_DN	-0.001814835	-0.206249546	-7.288500491	0.836917091	0.888920379		GSE26495_NAIVE_VS_PD1HIGH_CD8_TCELL_UP	0.004129579	0.727052709	-7.235572289	0.468494672	0.498362274		GSE22886_NAIVE_CD4_TCELL_VS_NKCELL_DN	0.003299449	0.720630496	-7.270131263	0.472416921	0.502534575
GSE10325_BCELL_VS_MYELOID_UP	-0.001975713	-0.205652224	-7.288623868	0.837382717	0.888920379		GSE18791_CTRL_VS_NEWCASTLE_VIRUS_DC_12H_DN	-0.005090959	-0.717432472	-7.242524809	0.474388298	0.504172458		GSE13411_PLASMA_CELL_VS_MEMORY_BCELL_UP	-0.004343108	-0.688022889	-7.293120095	0.492651129	0.52358191
GSE32986_UNSTIM_VS_GMCSF_AND_CURDLAN_LOWDOSE_STIM_DC_DN	0.001208276	0.205419009	-7.288671941	0.83756453	0.888920379		GSE39110_DAY3_VS_DAY6_POST_IMMUNIZATION_CD8_TCELL_WITH_IL2_TREATMENT_UP	0.003768753	0.676927142	-7.270789697	0.4996492	0.530536606		GSE9006_TYPE_1_VS_TYPE_2_DIABETES_PBMC_AT_DX_UP	0.004757447	0.684138566	-7.295788176	0.495092437	0.525301357
GSE37301_HEMATOPOIETIC_STEM_CELL_VS_RAG2_KO_NK_CELL_DN	0.001138074	0.204951236	-7.288768201	0.837929228	0.888920379		GSE24574_BCL6_LOW_TFH_VS_TCONV_CD4_TCELL_DN	0.004238096	0.657460647	-7.283793403	0.512041614	0.543201276		GSE24634_TREG_VS_TCONV_POST_DAY10_IL4_CONVERSION_UP	-0.003318703	-0.684017729	-7.295870937	0.495168488	0.525301357
GSE7219_WT_VS_NIK_NFKB2_KO_LPS_AND_ANTI_CD40_STIM_DC_UP	0.001155719	0.195623519	-7.290641892	0.845208812	0.895026662		GSE13547_WT_VS_ZFX_KO_BCELL_UP	-0.00400318	-0.652263251	-7.287201542	0.515377512	0.546244042		GSE4748_CYANOBACTERIUM_LPSLIKE_VS_LPS_AND_CYANOBACTERIUM_LPSLIKE_STIM_DC_3H_UP	0.004053182	0.679634853	-7.29886293	0.497931197	0.527752848
GSE17974_CTRL_VS_ACT_IL4_AND_ANTI_IL12_12H_CD4_TCELL_UP	0.001591404	0.195611994	-7.290644153	0.845217815	0.895026662		GSE19888_ADENOSINE_A3R_INH_PRETREAT_AND_ACT_BY_A3R_VS_A3R_INH_AND_TCELL_MEMBRANES_ACT_MAST_CELL_UP	0.004208723	0.651040702	-7.287999312	0.516163849	0.546581483		GSE9960_HEALTHY_VS_GRAM_NEG_AND_POS_SEPSIS_PBMC_DN	-0.003614995	-0.677083544	-7.3005958	0.499543205	0.528981381
GSE18791_UNSTIM_VS_NEWCATSLE_VIRUS_DC_18H_DN	0.001568224	0.193354675	-7.291084457	0.846981523	0.896081901		GSE29617_CTRL_VS_TIV_FLU_VACCINE_PBMC_2008_UP	0.003214081	0.572879963	-7.335914075	0.567710794	0.600621565		GSE21546_SAP1A_KO_VS_SAP1A_KO_AND_ELK1_KO_ANTI_CD3_STIM_DP_THYMOCYTES_UP	-0.002938064	-0.670875468	-7.304785342	0.503477369	0.532664463
GSE29618_BCELL_VS_PDC_DAY7_FLU_VACCINE_UP	-0.001587862	-0.182852027	-7.293065893	0.855197605	0.903528322		GSE21546_WT_VS_SAP1A_KO_AND_ELK1_KO_DP_THYMOCYTES_DN	-0.003663657	-0.565022577	-7.340394141	0.573027516	0.605697863		GSE9006_HEALTHY_VS_TYPE_2_DIABETES_PBMC_AT_DX_UP	0.003738602	0.659432007	-7.312407557	0.510772432	0.539893394
GSE5542_UNTREATED_VS_IFNA_TREATED_EPITHELIAL_CELLS_6H_UP	-0.001117027	-0.182380239	-7.293152306	0.855567058	0.903528322		GSE16385_IFNG_TNF_VS_UNSTIM_MACROPHAGE_ROSIGLITAZONE_TREATED_DN	-0.002816558	-0.564101151	-7.34091548	0.573652564	0.605810302		GSE13547_WT_VS_ZFX_KO_BCELL_DN	-0.002957496	-0.641316459	-7.32420752	0.522434113	0.550822536
GSE35825_IFNA_VS_IFNG_STIM_MACROPHAGE_UP	0.001217464	0.180644952	-7.293468222	0.856926223	0.904146186		GSE4748_CYANOBACTERIUM_LPSLIKE_VS_LPS_AND_CYANOBACTERIUM_LPSLIKE_STIM_DC_3H_UP	0.003629696	0.552617358	-7.347341915	0.581469862	0.61351111		GSE36826_WT_VS_IL1R_KO_SKIN_STAPH_AUREUS_INF_UP	-0.003469586	-0.641267749	-7.324238808	0.522465655	0.550822536
GSE24142_ADULT_VS_FETAL_EARLY_THYMIC_PROGENITOR_UP	0.001005389	0.173388783	-7.294756532	0.862614226	0.908846705		GSE7509_UNSTIM_VS_IFNA_STIM_IMMATURE_DC_UP	0.002906076	0.549788968	-7.348904517	0.583402922	0.614995138		GSE9509_LPS_VS_LPS_AND_IL10_STIM_IL10_KO_MACROPHAGE_20MIN_DN	-0.004856508	-0.641173238	-7.324299508	0.522526858	0.550822536
GSE3565_DUSP1_VS_WT_SPLENOCYTES_UP	0.001531471	0.170996197	-7.295169756	0.864491335	0.908846705		GSE22611_NOD2_TRANSDUCED_VS_CTRL_HEK293T_STIMULATED_WITH_MDP_2H_DN	-0.002766123	-0.546240779	-7.350853501	0.585832204	0.616999111		GSE23502_WT_VS_HDC_KO_MYELOID_DERIVED_SUPPRESSOR_CELL_COLON_TUMOR_UP	0.003429661	0.638921253	-7.325743244	0.523986294	0.551862932
GSE3039_ALPHAALPHA_VS_ALPHABETA_CD8_TCELL_DN	-0.001205457	-0.170369419	-7.295277058	0.864983203	0.908846705		GSE17301_ACD3_ACD28_VS_ACD3_ACD28_AND_IFNA2_STIM_CD8_TCELL_DN	-0.002617453	-0.54352242	-7.352338169	0.587696547	0.618405015		GSE40274_CTRL_VS_EOS_TRANSDUCED_ACTIVATED_CD4_TCELL_UP	-0.004643574	-0.63386163	-7.328968529	0.527272958	0.554824158
GSE15271_CXCR4_POS_VS_NEG_GC_BCELL_DN	0.001027478	0.169839712	-7.295367435	0.865398935	0.908846705		GSE14000_UNSTIM_VS_16H_LPS_DC_TRANSLATED_RNA_DN	-0.003317282	-0.537701743	-7.355492413	0.591697871	0.622055007		GSE40274_CTRL_VS_FOXP3_AND_LEF1_TRANSDUCED_ACTIVATED_CD4_TCELL_DN	-0.002737153	-0.625156773	-7.334457842	0.53295231	0.560110025
GSE14699_DELETIONAL_TOLERANCE_VS_ACTIVATED_CD8_TCELL_UP	0.001113059	0.169822591	-7.295370352	0.865412373	0.908846705		GSE40274_CTRL_VS_FOXP3_AND_XBP1_TRANSDUCED_ACTIVATED_CD4_TCELL_UP	-0.00282387	-0.52078342	-7.364468526	0.60339933	0.633786347		GSE39556_CD8A_DC_VS_NK_CELL_UP	-0.003188954	-0.624693508	-7.334747864	0.533255435	0.560110025
GSE14415_INDUCED_TREG_VS_FAILED_INDUCED_TREG_DN	0.001046054	0.169010271	-7.295508387	0.866049985	0.908846705		GSE24574_BCL6_HIGH_VS_LOW_TFH_CD4_TCELL_DN	-0.00300663	-0.519424807	-7.365176952	0.604343556	0.634207793		GSE21670_UNTREATED_VS_TGFB_IL6_TREATED_STAT3_KO_CD4_TCELL_UP	-0.002645169	-0.599892985	-7.349961912	0.549610634	0.57677019
GSE43863_DAY6_EFF_VS_DAY150_MEM_TFH_CD4_TCELL_UP	0.00101526	0.165955595	-7.296021538	0.868448469	0.910545612		GSE10239_NAIVE_VS_KLRG1INT_EFF_CD8_TCELL_DN	-0.002709178	-0.514839333	-7.367554363	0.607535369	0.636985019		GOLDRATH_EFF_VS_MEMORY_CD8_TCELL_UP	-0.004780823	-0.595313256	-7.352704347	0.552657964	0.579447488
GSE24574_BCL6_HIGH_TFH_VS_TCONV_CD4_TCELL_DN	-0.000940495	-0.16032344	-7.29694315	0.872873946	0.914364815		GSE26030_UNSTIM_VS_RESTIM_TH1_DAY5_POST_POLARIZATION_UP	-0.002640435	-0.507281759	-7.371426888	0.612812505	0.641941709		GSE29617_DAY3_VS_DAY7_TIV_FLU_VACCINE_PBMC_2008_DN	0.0027463	0.593715615	-7.353656129	0.553722996	0.579622925
GSE3982_NKCELL_VS_TH1_DN	-0.001110425	-0.15441107	-7.297876396	0.877523933	0.918412144		GSE29618_BCELL_VS_MDC_UP	-0.003726224	-0.499977504	-7.375115404	0.617932133	0.64672467		GSE9650_EFFECTOR_VS_MEMORY_CD8_TCELL_UP	0.003051197	0.593573483	-7.35374068	0.553817795	0.579622925
GSE10325_CD4_TCELL_VS_BCELL_UP	0.001548208	0.149929303	-7.298560472	0.881051632	0.921278698		GSE3982_DC_VS_MAC_DN	0.002520131	0.474303646	-7.387657317	0.636075305	0.665117239		GSE10239_KLRG1INT_VS_KLRG1HIGH_EFF_CD8_TCELL_DN	0.002800478	0.544177998	-7.381904864	0.587241184	0.61405345
GOLDRATH_EFF_VS_MEMORY_CD8_TCELL_UP	-0.001506507	-0.147522124	-7.298919579	0.882947367	0.922435175		GSE22229_RENAL_TRANSPLANT_VS_HEALTHY_PBMC_UP	-0.002320847	-0.467965302	-7.390652274	0.640589254	0.669238147		GSE17301_CTRL_VS_48H_ACD3_ACD28_IFNA2_STIM_CD8_TCELL_DN	-0.003029063	-0.506844534	-7.401576053	0.613113368	0.640533465
GSE360_L_DONOVANI_VS_B_MALAYI_HIGH_DOSE_MAC_UP	0.000975057	0.14611137	-7.299127337	0.8840587	0.922770833		GSE3982_BASOPHIL_VS_TH2_UP	0.002304219	0.462585904	-7.393162611	0.644430863	0.672649909		GSE3039_B2_VS_B1_BCELL_DN	-0.002199379	-0.498432302	-7.405816348	0.61901264	0.646118645
GSE30971_CTRL_VS_LPS_STIM_MACROPHAGE_WBP7_KO_4H_DN	0.001382266	0.144632892	-7.299342927	0.88522363	0.923161786		GSE45365_WT_VS_IFNAR_KO_BCELL_MCMV_INFECTION_DN	0.003886511	0.458489785	-7.395054697	0.647362501	0.675106608		GSE29617_CTRL_VS_TIV_FLU_VACCINE_PBMC_2008_UP	0.002529298	0.495095551	-7.407478698	0.621359536	0.647989231
GSE11057_CD4_EFF_MEM_VS_PBMC_UP	0.000994208	0.143038169	-7.299573011	0.886480435	0.923647768		GSE40666_UNTREATED_VS_IFNA_STIM_STAT1_KO_CD8_TCELL_90MIN_DN	0.002317706	0.453877496	-7.397165133	0.650670203	0.677950755		HALLMARK_CHOLESTEROL_HOMEOSTASIS	0.002956378	0.489433173	-7.410274206	0.625351078	0.651570079
GSE17721_0.5H_VS_24H_CPG_BMDC_DN	0.000849482	0.140132241	-7.299985715	0.888771343	0.925209384		GSE2706_2H_VS_8H_R848_AND_LPS_STIM_DC_DN	-0.002323959	-0.448850498	-7.399441102	0.654283253	0.6811077		GSE4984_UNTREATED_VS_GALECTIN1_TREATED_DC_DN	0.003186297	0.488292782	-7.410833339	0.626156316	0.651827609
GSE24292_WT_VS_PPARG_KO_MACROPHAGE_DN	-0.000748871	-0.134952954	-7.300700289	0.892856787	0.928634664		GSE9006_HEALTHY_VS_TYPE_2_DIABETES_PBMC_AT_DX_DN	0.002653615	0.439468182	-7.403621339	0.661048505	0.687537537		GSE4748_CTRL_VS_CYANOBACTERIUM_LPSLIKE_STIM_DC_3H_DN	-0.002253538	-0.481582175	-7.414097222	0.63090384	0.656184937
GSE37416_0H_VS_12H_F_TULARENSIS_LVS_NEUTROPHIL_UP	0.001001909	0.132958258	-7.300968317	0.894430985	0.929444298		HALLMARK_OXIDATIVE_PHOSPHORYLATION	-0.002407166	-0.434510682	-7.405794575	0.664634568	0.690652291		GSE13411_IGM_MEMORY_BCELL_VS_PLASMA_CELL_DN	-0.002220799	-0.478367393	-7.415644872	0.633183673	0.657970222
GSE24634_TEFF_VS_TCONV_DAY3_IN_CULTURE_UP	-0.000874536	-0.125163067	-7.301977496	0.900586866	0.934235933		GSE11057_EFF_MEM_VS_CENT_MEM_CD4_TCELL_DN	0.003020576	0.424909698	-7.40993348	0.67160161	0.697271716		GSE21360_NAIVE_VS_QUATERNARY_MEMORY_CD8_TCELL_UP	-0.002560163	-0.445505525	-7.430872517	0.656687572	0.68178763
GSE5455_EX_VIVO_VS_POST_24H_INCUBATION_MONOCYTES_FROM_TUMOR_BEARING_MOUSE_DN	-0.000716077	-0.125093498	-7.301986228	0.900641833	0.934235933		GSE9509_LPS_VS_LPS_AND_IL10_STIM_IL10_KO_MACROPHAGE_30MIN_DN	-0.002599696	-0.423911329	-7.410358576	0.67232774	0.697405684		GSE9988_ANTI_TREM1_VS_CTRL_TREATED_MONOCYTES_UP	0.002654884	0.443799248	-7.431633685	0.657917658	0.682458103
GSE30971_CTRL_VS_LPS_STIM_MACROPHAGE_WBP7_HET_2H_UP	-0.000932545	-0.121379142	-7.302445399	0.903577247	0.936449179		GSE29618_MONOCYTE_VS_PDC_DN	-0.003242705	-0.395695779	-7.421960057	0.692974995	0.718185266		GSE44649_NAIVE_VS_ACTIVATED_CD8_TCELL_MIR155_KO_DN	-0.002679052	-0.418197641	-7.442704841	0.676485263	0.701095641
HALLMARK_HEME_METABOLISM	-0.001583538	-0.116492287	-7.303028438	0.907441299	0.939620068		GSE13547_WT_VS_ZFX_KO_BCELL_DN	0.001878447	0.371016278	-7.431454246	0.71122644	0.736447236		GOLDRATH_NAIVE_VS_EFF_CD8_TCELL_DN	0.003044628	0.416523715	-7.443405871	0.677706395	0.701738537
GSE36888_UNTREATED_VS_IL2_TREATED_TCELL_17H_UP	0.000711714	0.111558867	-7.303592738	0.911344417	0.942825757		GSE14699_NAIVE_VS_DELETIONAL_TOLERANCE_CD8_TCELL_UP	-0.002009684	-0.324394985	-7.447724741	0.746157906	0.771933069		GSE21360_NAIVE_VS_QUATERNARY_MEMORY_CD8_TCELL_DN	0.002099507	0.400015712	-7.450169117	0.689794463	0.713622615
GSE17974_CTRL_VS_ACT_IL4_AND_ANTI_IL12_48H_CD4_TCELL_UP	0.000687798	0.110352387	-7.303727024	0.912299268	0.942978358		GSE22886_NAIVE_TCELL_VS_MONOCYTE_UP	-0.003077238	-0.306012398	-7.453541432	0.76008238	0.785642672		GSE22611_NOD2_TRANSDUCED_VS_CTRL_HEK293T_STIMULATED_WITH_MDP_2H_DN	-0.001806126	-0.390956012	-7.453764891	0.696462906	0.719883782
GSE36888_UNTREATED_VS_IL2_TREATED_TCELL_2H_UP	0.000677911	0.107708116	-7.304016236	0.914392483	0.943994114		GSE17301_ACD3_ACD28_VS_ACD3_ACD28_AND_IFNA5_STIM_CD8_TCELL_UP	-0.002102448	-0.301473954	-7.454925367	0.763532509	0.788511026		GSE34205_HEALTHY_VS_RSV_INF_INFANT_PBMC_DN	0.003431746	0.387788768	-7.455002576	0.698799816	0.721660641
GSE3982_EOSINOPHIL_VS_MAST_CELL_UP	-0.000640325	-0.10706912	-7.304085073	0.914898405	0.943994114		GSE22886_NAIVE_CD4_TCELL_VS_MONOCYTE_UP	-0.003288419	-0.297306614	-7.456177952	0.766704714	0.79108755		GSE39820_CTRL_VS_TGFBETA1_IL6_IL23A_CD4_TCELL_UP	0.002126125	0.386628736	-7.455453377	0.699656454	0.721907013
GSE30971_CTRL_VS_LPS_STIM_MACROPHAGE_WBP7_KO_4H_UP	-0.00075574	-0.105913211	-7.304208555	0.915813679	0.944104481		GSE29618_MONOCYTE_VS_PDC_DAY7_FLU_VACCINE_DN	-0.002255855	-0.293758589	-7.457230666	0.769408617	0.793176756		GSE39556_UNTREATED_VS_3H_POLYIC_INJ_MOUSE_NK_CELL_UP	-0.002089636	-0.381524954	-7.457420753	0.70342998	0.725159944
GSE19198_CTRL_VS_IL21_TREATED_TCELL_6H_DN	0.000737391	0.100104588	-7.304808782	0.92041476	0.948010969		GSE21670_STAT3_KO_VS_WT_CD4_TCELL_IL6_TREATED_DN	-0.001478667	-0.288266952	-7.458835171	0.773599307	0.796793642		GSE36888_UNTREATED_VS_IL2_TREATED_STAT5_AB_KNOCKIN_TCELL_2H_DN	0.001960069	0.36574028	-7.463340232	0.715146996	0.736588793
GSE6259_CD4_TCELL_VS_CD8_TCELL_DN	-0.000851749	-0.098710896	-7.304947763	0.921519127	0.948312194		GSE7219_WT_VS_NIK_NFKB2_KO_LPS_AND_ANTI_CD40_STIM_DC_UP	-0.001444123	-0.282103312	-7.460599999	0.778310763	0.800940063		GSE9988_ANTI_TREM1_AND_LPS_VS_CTRL_TREATED_MONOCYTES_UP	0.001991898	0.343016754	-7.471423602	0.732133995	0.753420711
GSE5679_CTRL_VS_PPARG_LIGAND_ROSIGLITAZONE_AND_RARA_AGONIST_AM580_TREATED_DC_UP	-0.000572546	-0.093334976	-7.305465609	0.925780444	0.951858766		GSE3565_CTRL_VS_LPS_INJECTED_DUSP1_KO_SPLENOCYTES_DN	0.001483666	0.275319037	-7.46249849	0.783506169	0.805576766		GSE11057_NAIVE_VS_MEMORY_CD4_TCELL_UP	0.001693614	0.320766161	-7.478837355	0.748897171	0.769992865
GSE40274_CTRL_VS_FOXP3_AND_EOS_TRANSDUCED_ACTIVATED_CD4_TCELL_UP	0.000644426	0.091943293	-7.305594942	0.926883941	0.952155183		GSE13547_CTRL_VS_ANTI_IGM_STIM_ZFX_KO_BCELL_12H_DN	-0.001544955	-0.267010397	-7.464760671	0.789882238	0.811418166		GSE22103_UNSTIM_VS_LPS_STIM_NEUTROPHIL_DN	-0.001446048	-0.315338456	-7.480570542	0.753004928	0.773535406
GSE13485_DAY1_VS_DAY7_YF17D_VACCINE_PBMC_DN	-0.001029105	-0.088617584	-7.305896141	0.929521545	0.954025628		GSE24634_NAIVE_CD4_TCELL_VS_DAY7_IL4_CONV_TREG_DN	0.001485942	0.260379219	-7.46651645	0.794981273	0.8159386		GSE45365_WT_VS_IFNAR_KO_CD11B_DC_UP	0.001726725	0.307758728	-7.482941498	0.758753197	0.778755479
GSE36476_CTRL_VS_TSST_ACT_40H_MEMORY_CD4_TCELL_OLD_DN	0.000908529	0.084040894	-7.306292499	0.933152572	0.956911505		GSE34205_RSV_VS_FLU_INF_INFANT_PBMC_UP	0.002193002	0.229993895	-7.473997609	0.818456291	0.83929495		GSE45365_WT_VS_IFNAR_KO_CD11B_DC_DN	-0.001654449	-0.301635961	-7.484814657	0.763406429	0.782843467
GSE21546_ELK1_KO_VS_SAP1A_KO_AND_ELK1_KO_DP_THYMOCYTES_DN	0.000582875	0.078482623	-7.306745612	0.937564243	0.960592137		GSE3982_CENT_MEMORY_CD4_TCELL_VS_TH1_DN	-0.001058132	-0.205110409	-7.479434189	0.837805143	0.858382814		GSE22886_NAIVE_CD4_TCELL_VS_MEMORY_TCELL_DN	-0.001297238	-0.295133804	-7.486762729	0.768357471	0.787229409
GSE34205_RSV_VS_FLU_INF_INFANT_PBMC_UP	-0.00082732	-0.075377682	-7.306985238	0.940029529	0.962273873		GSE15930_NAIVE_VS_72H_IN_VITRO_STIM_TRICHOSTATINA_CD8_TCELL_DN	-0.00105971	-0.201538436	-7.480163595	0.840591088	0.860482376		KAECH_DAY8_EFF_VS_MEMORY_CD8_TCELL_UP	-0.001532907	-0.282711499	-7.49036663	0.777842849	0.796249297
GSE42724_NAIVE_BCELL_VS_PLASMABLAST_DN	-0.000449924	-0.073693287	-7.307111186	0.941367162	0.962525033		GSE32986_UNSTIM_VS_GMCSF_AND_CURDLAN_HIGHDOSE_STIM_DC_DN	-0.000984709	-0.189847878	-7.482461291	0.849723037	0.869068745		GSE10239_NAIVE_VS_MEMORY_CD8_TCELL_UP	-0.001283787	-0.276446034	-7.492125624	0.782639843	0.800458263
GSE2770_IL12_AND_TGFB_VS_IL4_TREATED_ACT_CD4_TCELL_48H_DN	0.000429666	0.072993367	-7.307162684	0.941923042	0.962525033		GSE7768_OVA_ALONE_VS_OVA_WITH_MPL_IMMUNIZED_MOUSE_WHOLE_SPLEEN_6H_DN	0.000924143	0.173332587	-7.485473451	0.862658321	0.881526613		GSE45365_WT_VS_IFNAR_KO_CD11B_DC_MCMV_INFECTION_UP	-0.001265841	-0.269375086	-7.49406346	0.788063585	0.805300321
GSE3982_DC_VS_NEUTROPHIL_DN	-0.000458811	-0.06887182	-7.307455971	0.945196961	0.965026268		GSE3565_CTRL_VS_LPS_INJECTED_SPLENOCYTES_DN	-0.000773426	-0.154910212	-7.48851035	0.877131212	0.895532566		GSE22103_UNSTIM_VS_GMCSF_AND_IFNG_STIM_NEUTROPHIL_DN	-0.00118172	-0.258490131	-7.496948518	0.79643311	0.813141496
GSE16450_CTRL_VS_IFNA_6H_STIM_IMMATURE_NEURON_CELL_LINE_DN	-0.000457749	-0.064443949	-7.307752068	0.948715249	0.967602928		GSE26890_CXCR1_NEG_VS_POS_EFFECTOR_CD8_TCELL_UP	-0.000882298	-0.137069916	-7.491126505	0.891186577	0.909088141		GSE10325_BCELL_VS_LUPUS_BCELL_DN	0.001390971	0.254956583	-7.497859529	0.799155233	0.815208133
GSE2770_UNTREATED_VS_IL4_TREATED_ACT_CD4_TCELL_48H_DN	0.000388605	0.063610592	-7.307805597	0.94937753	0.967602928		GSE34156_UNTREATED_VS_6H_NOD2_AND_TLR1_TLR2_LIGAND_TREATED_MONOCYTE_DN	-0.000940098	-0.134251766	-7.491510537	0.893410123	0.910561103		GSE9988_ANTI_TREM1_VS_VEHICLE_TREATED_MONOCYTES_UP	-0.001185164	-0.247123344	-7.499834411	0.805198454	0.820656016
GSE7509_DC_VS_MONOCYTE_WITH_FCGRIIB_STIM_DN	0.000448369	0.062149376	-7.307897773	0.950538867	0.967941932		GSE22886_IGM_MEMORY_BCELL_VS_BM_PLASMA_CELL_UP	0.000627448	0.130000175	-7.492074812	0.896766266	0.913184829		GSE22886_IGM_MEMORY_BCELL_VS_BM_PLASMA_CELL_DN	-0.001042435	-0.236979941	-7.502300242	0.813041401	0.827927076
GSE7219_UNSTIM_VS_LPS_AND_ANTI_CD40_STIM_DC_DN	-0.000356268	-0.059807184	-7.308041054	0.952400602	0.968992947		GSE22886_CD4_TCELL_VS_BCELL_NAIVE_DN	-0.000624257	-0.122509038	-7.493024872	0.902684171	0.918410376		GSE26495_NAIVE_VS_PD1HIGH_CD8_TCELL_UP	0.001214421	0.234502016	-7.502886927	0.814960268	0.829158182
GSE36891_UNSTIM_VS_POLYIC_TLR3_STIM_PERITONEAL_MACROPHAGE_DN	-0.00032826	-0.058046843	-7.308145118	0.953800014	0.969558865		GSE33292_WT_VS_TCF1_KO_DN3_THYMOCYTE_UP	0.000583932	0.121195833	-7.493185613	0.90372216	0.918666216		GSE45365_HEALTHY_VS_MCMV_INFECTION_CD11B_DC_IFNAR_KO_UP	0.00098116	0.207466413	-7.508887609	0.835966798	0.849790444
GSE38681_WT_VS_LYL1_KO_LYMPHOID_PRIMED_MULTIPOTENT_PROGENITOR_DN	-0.000417929	-0.057019188	-7.308204432	0.954617033	0.969558865		GSE19888_CTRL_VS_A3R_INHIBITOR_TREATED_MAST_CELL_DN	-0.000769973	-0.111304837	-7.494340658	0.911545464	0.925813133		GSE45837_WT_VS_GFI1_KO_PDC_DN	-0.001069851	-0.203257724	-7.509755756	0.83924801	0.85186486
GSE22886_NAIVE_CD4_TCELL_VS_DC_UP	-0.000453389	-0.052979	-7.308427353	0.957829572	0.97197649		GSE28726_NAIVE_VS_ACTIVATED_CD4_TCELL_DN	0.000627055	0.088053744	-7.496668879	0.92996881	0.943124615		GSE21678_WT_VS_FOXO1_FOXO3_KO_TREG_UP	0.001022665	0.202978064	-7.509812813	0.839466142	0.85186486
GSE2706_2H_VS_8H_LPS_STIM_DC_DN	-0.000353075	-0.051909717	-7.308483611	0.958679926	0.971994925		GSE9509_LPS_VS_LPS_AND_IL10_STIM_IL10_KO_MACROPHAGE_20MIN_DN	0.000734243	0.087755875	-7.496695183	0.9302051	0.943124615		GSE6269_E_COLI_VS_STAPH_AUREUS_INF_PBMC_UP	0.000966138	0.191362997	-7.512113198	0.848536581	0.859744546
GSE22886_UNSTIM_VS_IL2_STIM_NKCELL_DN	-0.000380742	-0.047894128	-7.308684641	0.961873765	0.973690784		GSE22886_NAIVE_BCELL_VS_NEUTROPHIL_UP	-0.000423535	-0.08570534	-7.496873842	0.931831884	0.943954589		GSE40274_CTRL_VS_FOXP3_AND_GATA1_TRANSDUCED_ACTIVATED_CD4_TCELL_DN	0.00101088	0.191149747	-7.512154167	0.848703306	0.859744546
GSE1432_1H_VS_24H_IFNG_MICROGLIA_DN	-0.000354137	-0.047710497	-7.308693447	0.962019833	0.973690784		KAECH_DAY8_EFF_VS_MEMORY_CD8_TCELL_UP	-0.000491038	-0.082346758	-7.497157343	0.934497023	0.945834075		GSE26495_NAIVE_VS_PD1LOW_CD8_TCELL_UP	0.000907147	0.183333857	-7.513624212	0.854818654	0.865189071
GSE40274_CTRL_VS_FOXP3_AND_PBX1_TRANSDUCED_ACTIVATED_CD4_TCELL_UP	-0.000304454	-0.044026078	-7.308862989	0.964950843	0.975036078		GSE6269_FLU_VS_STREP_PNEUMO_INF_PBMC_UP	-0.000476629	-0.080756192	-7.497287651	0.935759447	0.946291804		GSE38681_WT_VS_LYL1_KO_LYMPHOID_PRIMED_MULTIPOTENT_PROGENITOR_UP	0.000793326	0.180886919	-7.514071836	0.856735032	0.866377937
GSE40274_CTRL_VS_FOXP3_TRANSDUCED_ACTIVATED_CD4_TCELL_DN	-0.000336751	-0.043940931	-7.308866746	0.965018584	0.975036078		GSE7219_WT_VS_NIK_NFKB2_KO_DC_DN	0.000391165	0.074547488	-7.497771982	0.940688799	0.950453734		GSE19941_IL10_KO_VS_IL10_KO_AND_NFKBP50_KO_LPS_AND_IL10_STIM_MACROPHAGE_DN	-0.000795113	-0.173970258	-7.515304605	0.862156568	0.87110629
GSE14415_INDUCED_TREG_VS_FOXP3_KO_INDUCED_TREG_DN	0.000197156	0.032107285	-7.309318161	0.974435498	0.983303678		GSE39556_UNTREATED_VS_3H_POLYIC_INJ_MOUSE_NK_CELL_DN	-0.000450951	-0.071402959	-7.49800251	0.943186262	0.95215346		GSE34205_RSV_VS_FLU_INF_INFANT_PBMC_UP	-0.001287424	-0.149013245	-7.519353363	0.881771631	0.89015494
GSE26290_CTRL_VS_AKT_INHIBITOR_TREATED_ANTI_CD3_AND_IL2_STIM_CD8_TCELL_DN	-0.000186953	-0.031542573	-7.309336191	0.974884982	0.983303678		GSE29618_BCELL_VS_MDC_DAY7_FLU_VACCINE_UP	-0.000420622	-0.051378493	-7.499237491	0.959102408	0.967384812		GSE3982_DC_VS_MAC_DN	0.000613904	0.12672049	-7.522440998	0.899355327	0.907121781
GSE34515_CD16_POS_MONOCYTE_VS_DC_DN	-0.000207376	-0.029660688	-7.309393966	0.976382931	0.983964852		HALLMARK_UV_RESPONSE_DN	0.000246972	0.050243362	-7.499295434	0.960005204	0.967459946		GSE21033_1H_VS_12H_POLYIC_STIM_DC_DN	0.000554916	0.116332881	-7.523709246	0.907566331	0.91461387
GSE7768_OVA_ALONE_VS_OVA_WITH_LPS_IMMUNIZED_MOUSE_WHOLE_SPLEEN_6H_DN	-0.000212477	-0.025068801	-7.309520027	0.98003834	0.986797225		GSE2706_2H_VS_8H_R848_STIM_DC_DN	0.000334732	0.048815152	-7.499366499	0.961141167	0.967769727		GSE10325_LUPUS_BCELL_VS_LUPUS_MYELOID_UP	0.000728923	0.108923966	-7.524547598	0.913428956	0.919728466
GSE41176_UNSTIM_VS_ANTI_IGM_STIM_BCELL_6H_UP	-0.00015313	-0.02307787	-7.309568111	0.981623373	0.98754186		GSE21063_CTRL_VS_ANTI_IGM_STIM_BCELL_NFATC1_KO_8H_UP	-0.000233682	-0.045510784	-7.499523063	0.963769681	0.969580524		GSE4590_SMALL_VS_VPREB_POS_LARGE_PRE_BCELL_UP	0.000484626	0.105933302	-7.524870384	0.915796817	0.921318417
GSE22886_CD8_TCELL_VS_BCELL_NAIVE_DN	-0.000137435	-0.020720509	-7.309619902	0.983500225	0.988578539		GSE21033_1H_VS_24H_POLYIC_STIM_DC_UP	0.000175797	0.036385662	-7.499898449	0.971030393	0.975888395		GSE7219_WT_VS_NIK_NFKB2_KO_LPS_AND_ANTI_CD40_STIM_DC_UP	0.000468078	0.100275126	-7.5254565	0.920278734	0.925030603
GSE21546_WT_VS_ELK1_KO_ANTI_CD3_STIM_DP_THYMOCYTES_DN	0.000141221	0.019403185	-7.309646415	0.984549074	0.988781874		GSE10325_CD4_TCELL_VS_MYELOID_UP	-0.000343411	-0.035530719	-7.499929333	0.97171079	0.975888395		GSE9988_ANTI_TREM1_AND_LPS_VS_VEHICLE_TREATED_MONOCYTES_UP	0.000360113	0.068227078	-7.528169305	0.945708581	0.949774396
GSE3982_MEMORY_CD4_TCELL_VS_BCELL_UP	-0.000137211	-0.016959104	-7.309690995	0.986495116	0.989885133		GSE16450_IMMATURE_VS_MATURE_NEURON_CELL_LINE_DN	-0.000179327	-0.026987322	-7.500197628	0.978511032	0.981873613		GSE41087_WT_VS_FOXP3_MUT_ANTI_CD3_CD28_STIM_CD4_TCELL_DN	0.000302499	0.063469772	-7.528484049	0.949488877	0.952751725
GSE21033_1H_VS_12H_POLYIC_STIM_DC_UP	9.01E-05	0.015485502	-7.309714978	0.987668477	0.990211829		GSE26495_NAIVE_VS_PD1LOW_CD8_TCELL_UP	0.000126066	0.023200713	-7.500293089	0.981525574	0.984053108		GSE22229_RENAL_TRANSPLANT_VS_HEALTHY_PBMC_UP	-0.00028095	-0.062056075	-7.528573197	0.950612468	0.953060397
GSE30971_WBP7_HET_VS_KO_MACROPHAGE_2H_LPS_STIM_DN	9.78E-05	0.012767182	-7.309753502	0.989833017	0.991530844		GSE25087_TREG_VS_TCONV_ADULT_UP	-0.000108993	-0.019829601	-7.500365955	0.984209562	0.985897743		GSE13485_DAY1_VS_DAY3_YF17D_VACCINE_PBMC_DN	0.00036438	0.056410314	-7.528909199	0.955100625	0.956738877
GSE40685_TREG_VS_FOXP3_KO_TREG_PRECURSOR_DN	9.32E-05	0.009225316	-7.309792575	0.992653441	0.993052188		GSE26156_DOUBLE_POSITIVE_VS_CD4_SINGLE_POSITIVE_THYMOCYTE_DN	0.000118274	0.018655308	-7.500388656	0.985144546	0.985988715		GSE21380_NON_TFH_VS_GERMINAL_CENTER_TFH_CD4_TCELL_DN	0.000204509	0.039682288	-7.529716736	0.96840665	0.969236476
GSE43863_NAIVE_VS_MEMORY_TH1_CD4_TCELL_D150_LCMV_UP	6.12E-05	0.008724582	-7.309797083	0.993052188	0.993052188		GSE37605_FOXP3_FUSION_GFP_VS_IRES_GFP_TREG_C57BL6_DN	-7.26E-05	-0.014828568	-7.50045302	0.988191572	0.988191572		GSE37534_UNTREATED_VS_GW1929_TREATED_CD4_TCELL_PPARG1_AND_FOXP3_TRASDUCED_DN	-7.27E-05	-0.016005591	-7.530379128	0.987254208	0.987254208
