# Supplementary material for: A Novel Prognostic Model for Acute Myeloid Leukemia Based on Gene Set Variation Analysis
Source: J Oncol. 2022 Nov 21;2022:7727424. doi: 10.1155/2022/7727424 (PMC9705098; doi:10.1155/2022/7727424)
Supplement: Supplementary Materials — Supplementary Table 1.The enrichment score (ES) of immunologic and hallmark gene sets in the TCGA cohort by gene set variation analysis (GSVA). Supplementary Table 2. The subtypes of AML patients in the TCGA cohort with the nonnegative matrix factorization (NMF) method. Supplementary Table 3. The differences in the enrichment score (ES) of immunologic and hallmark gene sets among each cluster. Supplementary Table 4. The enrichment score (ES) of immunologic and hallmark gene sets in the GSE146173 cohort. Supplementary Table 5. The subtypes of AML patients in the GSE146173 cohort by supervised hierarchical clustering. Supplementary Table 6. One hundred and twenty-five representative gene sets whose ES differed among the three subgroups. Supplementary Table 7.Sixty-two gene sets that were related to survival by univariate Cox regression analysis. Supplementary Table 8. The gene sets constructing the final prognostic model and their corresponding coefficients. Supplementary Table 9. The risk category of patients in the TCGA cohort based on the prognostic model. Supplementary Table 10. The risk category of patients in the GSE146173 cohort based on the prognostic model. Supplementary Table 11. The risk category of patients in the GSE12417 cohort based on the prognostic model. Supplementary Table 12. Analysis of clinical characteristics in the TCGA cohort. Supplementary Table 13. Analysis of clinical characteristics in the GSE146173 cohort. Supplementary Table 14. Analysis of clinical characteristics in the GSE12417 cohort. Supplementary Table 15. The top 50 genes based on the ranking of gene-connecting nodes. Supplementary Table 16. The differentially expressed genes (DEGs) between the high- and low-risk groups in the TCGA cohort. Supplementary Figure 1. Patients in TCGA (A), GSE146173 (B), and GSE12417 (C) cohorts were divided into low- and high-risk groups according to the ES of GSE36891_UNSTIM_VS_PAM_TLR2_STIM_PERITONEAL_MACROPHAGE_DN, with the median ES as the cutoff [file 7727424.f1.zip › Supplementary Table 4.txt]

id	GSM4367507	GSM4367508	GSM4367509	GSM4367510	GSM4367511	GSM4367512	GSM4367513	GSM4367514	GSM4367515	GSM4367516	GSM4367517	GSM4367518	GSM4367519	GSM4367520	GSM4367521	GSM4367522	GSM4367523	GSM4367524	GSM4367525	GSM4367526	GSM4367527	GSM4367528	GSM4367529	GSM4367530	GSM4367531	GSM4367532	GSM4367533	GSM4367534	GSM4367535	GSM4367536	GSM4367537	GSM4367538	GSM4367539	GSM4367540	GSM4367541	GSM4367542	GSM4367543	GSM4367544	GSM4367545	GSM4367546	GSM4367547	GSM4367548	GSM4367549	GSM4367550	GSM4367551	GSM4367552	GSM4367553	GSM4367554	GSM4367555
KAECH_NAIVE_VS_DAY8_EFF_CD8_TCELL_UP	0.696030354	0.687814837	0.704362034	0.717741824	0.718391372	0.719171971	0.717482757	0.704137054	0.708535357	0.705266829	0.723114825	0.707680147	0.698888892	0.731801546	0.721185473	0.713690863	0.713450014	0.70467889	0.723032268	0.701639321	0.70530871	0.707033883	0.719973335	0.707080689	0.654328524	0.660307216	0.683062237	0.716977373	0.723606786	0.72908215	0.723045393	0.711552575	0.691775985	0.720399517	0.70670516	0.704913882	0.706020699	0.707999561	0.700584327	0.729649343	0.721628612	0.717503061	0.686087243	0.697494268	0.712030046	0.713024966	0.691611989	0.722111823	0.706404383
KAECH_NAIVE_VS_DAY8_EFF_CD8_TCELL_DN	0.724041025	0.67949916	0.726044467	0.69744321	0.720451466	0.696352718	0.71123954	0.73453177	0.667505954	0.680073355	0.712154184	0.729939027	0.682924686	0.711020793	0.718006601	0.709795953	0.731141925	0.719530933	0.726680596	0.664680286	0.682856301	0.718865529	0.715461367	0.663141335	0.689206151	0.653550763	0.698728897	0.728061948	0.720774478	0.704728913	0.713614334	0.734822833	0.738253493	0.739303109	0.727764115	0.719908957	0.720271592	0.70664225	0.693168627	0.679592368	0.717432405	0.700473896	0.68897714	0.705490576	0.729968186	0.736691149	0.726617038	0.704076751	0.706706611
KAECH_NAIVE_VS_DAY15_EFF_CD8_TCELL_UP	0.699266989	0.677518524	0.692871214	0.695773438	0.693016177	0.696793258	0.704465061	0.690423303	0.682549273	0.678772598	0.697527007	0.694099701	0.682234377	0.70281325	0.705461292	0.692370402	0.698453758	0.69573315	0.7118177	0.68694469	0.680463371	0.682430938	0.698578329	0.663548944	0.644292741	0.67048423	0.672976874	0.704813614	0.710314734	0.709400087	0.712877626	0.697639093	0.690895448	0.700329545	0.698239255	0.709258494	0.694388112	0.685678662	0.672760039	0.699110509	0.697366129	0.700761381	0.67258662	0.692447893	0.695799378	0.711188718	0.699177062	0.694986909	0.690841233
KAECH_NAIVE_VS_DAY15_EFF_CD8_TCELL_DN	0.675689691	0.643050767	0.679387337	0.67838449	0.670972949	0.674265065	0.66463148	0.692674242	0.639094257	0.667043916	0.688804889	0.695781725	0.644762273	0.698723142	0.677621724	0.671381685	0.694205018	0.65877008	0.689521728	0.654431298	0.664346284	0.680517188	0.685557526	0.645772829	0.655471072	0.605819151	0.643244497	0.692234192	0.705946357	0.674568551	0.665357787	0.701442209	0.696220394	0.709400653	0.693058334	0.670496308	0.685162995	0.662969749	0.640051009	0.651919603	0.678376233	0.672864078	0.652818612	0.670193033	0.684920107	0.706173404	0.70131772	0.684302377	0.673726767
KAECH_NAIVE_VS_MEMORY_CD8_TCELL_UP	0.701723044	0.671173115	0.696433932	0.71231044	0.682152896	0.694999828	0.702819657	0.698778108	0.674289165	0.683024711	0.70715407	0.704826384	0.68046058	0.722684583	0.704579084	0.689264894	0.705552326	0.693408464	0.713532349	0.695216436	0.700259199	0.702147441	0.710817969	0.685297394	0.667305647	0.669123723	0.652043294	0.69698307	0.723740796	0.721819883	0.719429401	0.71221253	0.69634319	0.717418706	0.695211126	0.697178015	0.699841929	0.694353062	0.674929438	0.698206736	0.698932909	0.702965937	0.687742496	0.69616826	0.690740003	0.708744646	0.697940544	0.697958354	0.689969171
KAECH_NAIVE_VS_MEMORY_CD8_TCELL_DN	0.680083234	0.658631388	0.694659274	0.697827977	0.690961581	0.692017024	0.685506198	0.703351498	0.661604183	0.677127908	0.701453234	0.693957621	0.66468805	0.70306283	0.702712132	0.689136672	0.703876834	0.682445611	0.701245149	0.667552094	0.665734386	0.684220769	0.696609863	0.657289859	0.657517729	0.642992417	0.673762043	0.709384249	0.715500719	0.687490052	0.675576194	0.720344837	0.709980176	0.718255046	0.70691741	0.675247179	0.697498333	0.675564882	0.656762002	0.674863714	0.698348901	0.684357113	0.682650215	0.683270669	0.70517795	0.709465993	0.712421146	0.687090394	0.674191099
KAECH_DAY8_EFF_VS_DAY15_EFF_CD8_TCELL_UP	0.740156784	0.709731138	0.738405783	0.702055192	0.721760193	0.709009919	0.739723418	0.742263058	0.686441829	0.674177555	0.697236182	0.714302798	0.708462514	0.689199345	0.715963646	0.725194324	0.717906139	0.739987453	0.734641294	0.659176216	0.688789207	0.716895388	0.709127084	0.654359725	0.675127679	0.684694843	0.701169488	0.721616977	0.700044799	0.714411267	0.745091273	0.719420412	0.742539507	0.722879746	0.732926655	0.751158533	0.728250022	0.705514841	0.710717069	0.693483513	0.724446344	0.683486971	0.681327288	0.731271247	0.712228255	0.740273187	0.711245265	0.701775251	0.711511261
KAECH_DAY8_EFF_VS_DAY15_EFF_CD8_TCELL_DN	0.655673762	0.612155367	0.654583584	0.686428803	0.663832664	0.670419702	0.680082049	0.661809812	0.638590606	0.651646098	0.674185648	0.666776334	0.621881503	0.671204291	0.681823543	0.666962767	0.669342912	0.674093212	0.67201789	0.644522913	0.66063279	0.647602008	0.678356966	0.633362531	0.63147123	0.614329671	0.661151199	0.678303337	0.676252937	0.679688813	0.656591181	0.679859332	0.682229422	0.671521413	0.651071968	0.651049373	0.676417297	0.646368048	0.645809002	0.679734381	0.667701038	0.660589368	0.646537886	0.667591488	0.644809836	0.676658828	0.677489134	0.666697585	0.640816188
KAECH_DAY8_EFF_VS_MEMORY_CD8_TCELL_UP	0.754680255	0.702996285	0.747318679	0.701370973	0.733104631	0.698238543	0.740922038	0.752345928	0.685287191	0.675961659	0.703797322	0.737624568	0.712230573	0.715170993	0.724788642	0.726365972	0.721420878	0.734585139	0.731009663	0.661559368	0.706260523	0.726472181	0.713382479	0.67042481	0.706431674	0.66970083	0.707103861	0.727296783	0.71299723	0.716865103	0.74618574	0.729719556	0.747077161	0.737093268	0.751315282	0.748302875	0.729228175	0.723361353	0.708945014	0.686194567	0.740522914	0.694472778	0.695499219	0.740224871	0.730747867	0.737114872	0.718682423	0.705186156	0.714463064
KAECH_DAY8_EFF_VS_MEMORY_CD8_TCELL_DN	0.701638598	0.699647119	0.72146766	0.729964004	0.717359657	0.729145477	0.725493988	0.712347289	0.713718651	0.720670182	0.73255165	0.727188725	0.694279525	0.740790898	0.736841369	0.728751479	0.726537577	0.720051233	0.731424895	0.715345336	0.704424964	0.708080894	0.740499532	0.715030269	0.664573648	0.678538324	0.701710299	0.734307567	0.739494828	0.734685145	0.71552767	0.739027032	0.727001308	0.741924864	0.720042243	0.717700272	0.726968742	0.71962953	0.709265596	0.741840048	0.731562825	0.729220639	0.73272182	0.710809795	0.719181719	0.727615387	0.724984006	0.73426395	0.721866797
KAECH_DAY15_EFF_VS_MEMORY_CD8_TCELL_UP	0.650244267	0.607323879	0.646949736	0.664618617	0.654539973	0.640295463	0.667955498	0.668548793	0.612668302	0.632808308	0.665288982	0.649671654	0.618394178	0.660307377	0.66998879	0.655227222	0.642041234	0.645379391	0.657143926	0.631710969	0.633466767	0.645916516	0.649069619	0.61861236	0.636674908	0.592380126	0.6550561	0.656644968	0.665433456	0.659818039	0.670345722	0.665404544	0.66495183	0.673320631	0.664498584	0.64451449	0.658715576	0.645524064	0.613170821	0.65525908	0.665083884	0.631099459	0.626020218	0.650955252	0.639078356	0.67434133	0.665857556	0.644356116	0.634079381
KAECH_DAY15_EFF_VS_MEMORY_CD8_TCELL_DN	0.683597032	0.679491166	0.689030992	0.702987909	0.69503791	0.709440852	0.708038546	0.690180048	0.684796383	0.679725312	0.685861828	0.681849408	0.67526809	0.702359118	0.709321791	0.70027461	0.694694421	0.692665308	0.704950927	0.676889178	0.655289197	0.679992825	0.69426779	0.673810366	0.646244622	0.665124943	0.673741352	0.711382972	0.71454792	0.70374582	0.697774312	0.708993401	0.704282772	0.713601947	0.697019634	0.700256147	0.691894291	0.681213651	0.676408755	0.694846107	0.699890579	0.693225256	0.672188745	0.691302361	0.682595853	0.713149793	0.699477464	0.695778366	0.692171049
GOLDRATH_NAIVE_VS_EFF_CD8_TCELL_UP	0.711956462	0.710036658	0.69608749	0.71967478	0.710753586	0.72622192	0.724481837	0.710157086	0.710930964	0.699624921	0.702701722	0.700282377	0.701183873	0.708296938	0.725286208	0.712710487	0.703136167	0.700585092	0.737568033	0.703151329	0.685901883	0.708871572	0.719108068	0.682783562	0.677770559	0.710629379	0.692231601	0.719654477	0.708800607	0.726099806	0.706537248	0.714831883	0.702413599	0.724217857	0.702386673	0.725865047	0.711099342	0.70718024	0.703258791	0.734968378	0.704395017	0.727700423	0.672675673	0.712609415	0.714949505	0.716838254	0.702934707	0.710175813	0.709641679
GOLDRATH_NAIVE_VS_EFF_CD8_TCELL_DN	0.728920555	0.625593639	0.719540853	0.679352752	0.720650334	0.665659679	0.723674105	0.712554725	0.624065861	0.624309497	0.670715533	0.717251708	0.639349357	0.70370371	0.697418814	0.692827881	0.717869169	0.705874775	0.720851942	0.590576626	0.651341822	0.699401468	0.670316522	0.608858784	0.652026306	0.609442113	0.678599115	0.696305444	0.665369206	0.698880336	0.71729292	0.724805321	0.721890013	0.726017398	0.718376329	0.712327951	0.697654157	0.67326767	0.663285595	0.658712187	0.709726894	0.657456662	0.643001584	0.705531245	0.712223923	0.726085822	0.6900672	0.655079642	0.67674855
GOLDRATH_NAIVE_VS_MEMORY_CD8_TCELL_UP	0.70922605	0.694630465	0.71998994	0.719169772	0.717151897	0.711068574	0.715833266	0.700108228	0.68547276	0.702559727	0.698576514	0.707228565	0.691202172	0.71115766	0.71847895	0.716161445	0.709135319	0.712874787	0.735773486	0.69242188	0.698123455	0.709831785	0.710481708	0.67084709	0.66330482	0.678396691	0.688939145	0.713248398	0.717980833	0.727155018	0.724453744	0.712225984	0.700071024	0.721340532	0.693090735	0.724627289	0.707518535	0.701738144	0.686934522	0.711604461	0.705386486	0.696119078	0.672558334	0.705436493	0.689941082	0.722598954	0.706279985	0.706081895	0.707761951
GOLDRATH_NAIVE_VS_MEMORY_CD8_TCELL_DN	0.656037302	0.613645816	0.656224072	0.658566653	0.644979072	0.649557318	0.664214683	0.663938668	0.620095835	0.627838397	0.680899458	0.659658558	0.621580362	0.669152095	0.670683495	0.65376311	0.658855202	0.661036231	0.656326185	0.639756736	0.64014601	0.648958058	0.661058192	0.610190402	0.595455593	0.598609561	0.624827159	0.669907563	0.678986844	0.647581812	0.639517697	0.691749378	0.679124464	0.684087854	0.684251884	0.643372465	0.65827462	0.643493674	0.607180728	0.639021093	0.656021973	0.640748986	0.642089715	0.651369758	0.655571153	0.679200943	0.670097037	0.661358583	0.640420205
GOLDRATH_EFF_VS_MEMORY_CD8_TCELL_UP	0.735393243	0.648887681	0.738859849	0.685565519	0.729729382	0.675593817	0.731705361	0.726741596	0.639094698	0.640957741	0.670800584	0.731637934	0.671067571	0.70871419	0.702192662	0.707761218	0.726518437	0.71279193	0.72793258	0.613175697	0.676795866	0.712246025	0.685578419	0.617649235	0.682351016	0.626393037	0.682693799	0.704443794	0.669443821	0.707563073	0.732135396	0.71007801	0.732288523	0.730230652	0.723605807	0.729399857	0.707584991	0.689510311	0.68735874	0.66634136	0.725193376	0.670151172	0.663998623	0.72671553	0.70621424	0.73064683	0.6976799	0.670633691	0.693695059
GOLDRATH_EFF_VS_MEMORY_CD8_TCELL_DN	0.683968727	0.683153567	0.67466678	0.694918715	0.676384997	0.701113272	0.695172217	0.692439527	0.697665845	0.671990811	0.685381684	0.684711144	0.684919144	0.694385173	0.689952423	0.692822548	0.674267316	0.67321622	0.693197068	0.689371546	0.667173403	0.67975266	0.691714339	0.673858923	0.597051378	0.640291525	0.644965418	0.68846726	0.688313343	0.699458437	0.683147165	0.700333263	0.679397858	0.704513394	0.697888377	0.697507746	0.68932652	0.684030041	0.666142546	0.699791148	0.688487907	0.700067519	0.663967275	0.662702781	0.668958491	0.687286586	0.674521668	0.687935739	0.688357413
GSE10094_LCMV_VS_LISTERIA_IND_EFF_CD4_TCELL_UP	0.726426422	0.719670131	0.721687885	0.721343222	0.708039841	0.722164342	0.734623409	0.725390673	0.731243707	0.723506533	0.71363412	0.706933179	0.723772883	0.715054428	0.711181806	0.729394655	0.714516091	0.699653783	0.716724791	0.732154027	0.712002457	0.71289148	0.721021412	0.722811084	0.706738398	0.676267921	0.706217065	0.718886177	0.722196812	0.72732019	0.727231179	0.722555195	0.720772216	0.729406377	0.724843937	0.728084347	0.714647397	0.733616416	0.722488482	0.712547347	0.72473114	0.733531678	0.705350487	0.722301478	0.686957879	0.722013886	0.720471008	0.72344	0.728617271
GSE10094_LCMV_VS_LISTERIA_IND_EFF_CD4_TCELL_DN	0.39029898	0.345346725	0.380646594	0.351034938	0.346024007	0.385102196	0.393307521	0.361088318	0.347913822	0.335745236	0.34466091	0.355808745	0.339190422	0.354552585	0.367629771	0.362879031	0.345172928	0.409146397	0.395901548	0.348371186	0.301647926	0.349295951	0.35735552	0.323339151	0.307385957	0.342952848	0.351566779	0.350593388	0.378540865	0.391929928	0.334418007	0.353610837	0.370603444	0.372093239	0.366901851	0.370392612	0.357015422	0.33366039	0.335929092	0.374589473	0.322879254	0.303126464	0.353322806	0.365427343	0.317279768	0.390728242	0.346432032	0.332525893	0.346386697
GSE10239_NAIVE_VS_MEMORY_CD8_TCELL_UP	0.706653528	0.700764898	0.712423175	0.704772506	0.686651895	0.703597206	0.71042657	0.714373636	0.716776659	0.701447827	0.701418817	0.706035605	0.719812572	0.743641521	0.698505493	0.702855356	0.709267762	0.687474045	0.708868376	0.731357056	0.724457596	0.715227445	0.709576609	0.715551942	0.673842897	0.651333066	0.647702452	0.702578385	0.727133652	0.709612813	0.726710487	0.723020191	0.701923341	0.724780457	0.724395155	0.724208844	0.703642485	0.725721414	0.722764994	0.691479869	0.710585574	0.735970482	0.688895765	0.694151025	0.674790069	0.703827918	0.696072126	0.707936446	0.724970707
GSE10239_NAIVE_VS_MEMORY_CD8_TCELL_DN	0.513702886	0.478636779	0.519075361	0.500504931	0.495660792	0.503366157	0.523242808	0.518860254	0.499360367	0.465816218	0.488330266	0.521644346	0.49642298	0.500646401	0.508349409	0.494858566	0.495861284	0.538136308	0.516991854	0.485014023	0.461444287	0.494892744	0.51543082	0.450213597	0.457111743	0.464806424	0.447355533	0.499354499	0.521638308	0.526970319	0.523339995	0.508951599	0.513599515	0.512120097	0.511332993	0.525936662	0.517353569	0.498405447	0.486666548	0.508887311	0.493998779	0.496778853	0.463391786	0.530283174	0.459789075	0.523791373	0.508238644	0.477185143	0.497207162
GSE10239_NAIVE_VS_KLRG1INT_EFF_CD8_TCELL_UP	0.698466781	0.679913066	0.684635485	0.702155711	0.696064491	0.69524777	0.694671093	0.702137663	0.696969042	0.698388221	0.702114036	0.696214288	0.692656253	0.703827536	0.700096879	0.690152932	0.696116961	0.680891384	0.703019496	0.682845309	0.688056635	0.696053312	0.701285776	0.673094529	0.665132286	0.663295564	0.66628168	0.702663722	0.710450026	0.711170774	0.703165026	0.704647254	0.689744561	0.706691515	0.69393936	0.699540714	0.695132627	0.686841741	0.679199063	0.705621606	0.694351709	0.705453976	0.664081708	0.688733056	0.657518251	0.70618226	0.696190066	0.691355928	0.692013384
GSE10239_NAIVE_VS_KLRG1INT_EFF_CD8_TCELL_DN	0.633458978	0.616347585	0.656435039	0.632480491	0.637619883	0.615535301	0.663843213	0.65716679	0.600077158	0.578187209	0.614614588	0.645649753	0.601010195	0.63049723	0.634680585	0.636134967	0.639114131	0.666153048	0.64304481	0.59545304	0.603767008	0.619406895	0.616957065	0.58229282	0.564109593	0.582379283	0.59172171	0.625528577	0.623204064	0.640527433	0.647718947	0.638020774	0.660329562	0.642366723	0.654341784	0.669616888	0.638974383	0.616780381	0.616944984	0.610689763	0.647209824	0.619630924	0.579339804	0.66641586	0.624942289	0.657048882	0.617815461	0.615974065	0.62521795
GSE10239_NAIVE_VS_KLRG1HIGH_EFF_CD8_TCELL_UP	0.687258917	0.673903203	0.685182739	0.708988796	0.691866391	0.696204984	0.688624307	0.69817095	0.681033945	0.682498362	0.694208241	0.688844149	0.680804368	0.685201035	0.698166388	0.679520892	0.693027448	0.687576478	0.708555906	0.670926281	0.667421623	0.690214913	0.694160263	0.659296488	0.652892099	0.674161684	0.688977202	0.689699278	0.699526738	0.703928908	0.698460024	0.701556724	0.690297883	0.698280506	0.688335872	0.701659617	0.697778338	0.67479938	0.681565881	0.702564203	0.690057346	0.691985289	0.659313229	0.684685563	0.665885883	0.699582548	0.685380454	0.67931252	0.68861583
GSE10239_NAIVE_VS_KLRG1HIGH_EFF_CD8_TCELL_DN	0.639342432	0.614990401	0.670179872	0.614312199	0.637313742	0.615208703	0.667130319	0.658304024	0.603971496	0.573773803	0.616822984	0.658786066	0.626004648	0.63448812	0.642849766	0.646928389	0.660318322	0.661171041	0.654115518	0.585562823	0.622361014	0.619658417	0.623239345	0.577036174	0.583582215	0.57021063	0.609184917	0.643533911	0.63077284	0.647340055	0.659072165	0.656009599	0.662922451	0.64909333	0.663341628	0.666066519	0.641053859	0.611070853	0.620975405	0.608965387	0.652370623	0.603415596	0.571192807	0.660896891	0.613002217	0.664288467	0.608019886	0.617131445	0.61972121
GSE10239_MEMORY_VS_KLRG1INT_EFF_CD8_TCELL_UP	0.542927772	0.50266794	0.534901388	0.55883903	0.536399702	0.549658039	0.545677542	0.51487924	0.522504769	0.496078723	0.504544126	0.50819555	0.522198051	0.517655062	0.54119082	0.514038043	0.518579368	0.548914719	0.544339026	0.497105006	0.475284642	0.512007834	0.509926274	0.486939067	0.450938824	0.477644155	0.512361291	0.527023121	0.520847218	0.546470608	0.522334038	0.535985766	0.528206324	0.535367976	0.505391729	0.53674589	0.52405396	0.523323791	0.494780916	0.528348942	0.498296524	0.495876981	0.475855627	0.538263819	0.451348965	0.534575677	0.500490086	0.506878591	0.514686163
GSE10239_MEMORY_VS_KLRG1INT_EFF_CD8_TCELL_DN	0.699393239	0.683308495	0.698908045	0.663709331	0.686771977	0.679202923	0.706007044	0.704696488	0.679621657	0.658734424	0.666310876	0.686780856	0.686505304	0.681477077	0.682509529	0.682380505	0.680751479	0.682958466	0.693019567	0.668133915	0.686145707	0.693305472	0.663594266	0.653211156	0.634887592	0.632029786	0.653193874	0.686819143	0.672169923	0.679014479	0.69955983	0.68227281	0.682599431	0.687438834	0.693613557	0.71601304	0.666666126	0.691879621	0.689509771	0.673141935	0.68549475	0.682165096	0.655362069	0.692277355	0.667225888	0.69156287	0.658397509	0.653153207	0.691454944
GSE10239_MEMORY_VS_KLRG1HIGH_EFF_CD8_TCELL_UP	0.532167618	0.493864421	0.511176986	0.540261894	0.527072037	0.527453795	0.536390001	0.516859381	0.498937779	0.494274813	0.498438624	0.497190322	0.521759379	0.507227596	0.528574816	0.506647047	0.522236911	0.531111035	0.539506827	0.513831629	0.501891206	0.506737315	0.507416308	0.469124566	0.468769624	0.475558211	0.480689927	0.509744558	0.515365686	0.533626425	0.508617879	0.514128689	0.503088636	0.522397141	0.50607381	0.541293824	0.49563843	0.500910404	0.490699064	0.53360685	0.496934967	0.486893923	0.465124833	0.518844138	0.464456635	0.511085355	0.494684456	0.505654059	0.514625683
GSE10239_MEMORY_VS_KLRG1HIGH_EFF_CD8_TCELL_DN	0.712349205	0.686578534	0.717499996	0.685472392	0.701913711	0.692684058	0.724998895	0.722212831	0.692662134	0.674180631	0.685561443	0.702348649	0.707554554	0.704376831	0.683512998	0.705662911	0.688896932	0.695092239	0.708320444	0.679159629	0.70206814	0.703130285	0.68062489	0.679344657	0.649841266	0.641268913	0.642653682	0.696422594	0.697080507	0.699454759	0.726800629	0.709481227	0.70296907	0.703142079	0.720914192	0.72081934	0.701069955	0.689916273	0.710100161	0.674738216	0.70373672	0.6911779	0.676386329	0.709017064	0.689889387	0.705669197	0.670598692	0.668324026	0.700385141
GSE10239_KLRG1INT_VS_KLRG1HIGH_EFF_CD8_TCELL_UP	0.568913976	0.563151671	0.570319838	0.547478967	0.541885595	0.560482899	0.594882164	0.572612787	0.574305322	0.519845003	0.54111186	0.542911046	0.550234732	0.520932338	0.562446226	0.544389312	0.540647963	0.592025644	0.554601443	0.521397531	0.485234191	0.551098879	0.538574812	0.489943819	0.507403055	0.554021478	0.554470593	0.58173201	0.534263626	0.563453575	0.545725437	0.544700429	0.551740225	0.542556342	0.549203256	0.58763121	0.552748231	0.546406156	0.530894995	0.565262504	0.534752884	0.513576343	0.505437449	0.574939833	0.512211352	0.568495823	0.525360707	0.543681641	0.541041668
GSE10239_KLRG1INT_VS_KLRG1HIGH_EFF_CD8_TCELL_DN	0.616338392	0.573059822	0.613967046	0.600555318	0.587837513	0.590997925	0.624600915	0.616378863	0.591094715	0.579502824	0.586972296	0.613596298	0.594454136	0.634679434	0.575164249	0.595479338	0.578959137	0.593729297	0.595004034	0.576370348	0.615267392	0.585677994	0.576212007	0.598980408	0.521702942	0.508137728	0.573219528	0.59128097	0.617303185	0.594150427	0.615884626	0.60591747	0.619410871	0.601836194	0.619050976	0.616523063	0.595695139	0.596226751	0.576277044	0.566765911	0.600939226	0.604873845	0.580856768	0.592035298	0.584781225	0.608837867	0.607277252	0.598972201	0.588629207
GSE10239_NAIVE_VS_DAY4.5_EFF_CD8_TCELL_UP	0.715272941	0.690718741	0.718269361	0.732790466	0.721766716	0.71284531	0.71487068	0.718728036	0.705243475	0.714498171	0.736684578	0.716874208	0.702232943	0.712166241	0.729325459	0.725891489	0.712075824	0.717282984	0.735220986	0.701639845	0.69349873	0.716898685	0.728148953	0.679526632	0.675496942	0.679032461	0.702163099	0.726825749	0.740739122	0.748372563	0.732822474	0.725729238	0.720333598	0.726373356	0.711479856	0.729020057	0.722471544	0.701215632	0.703956679	0.731693791	0.724993334	0.725615035	0.693939	0.715162525	0.688330617	0.734189383	0.730884991	0.71175066	0.71602176
GSE10239_NAIVE_VS_DAY4.5_EFF_CD8_TCELL_DN	0.692315903	0.664717695	0.712152551	0.661278809	0.692831107	0.665432217	0.708246256	0.712411955	0.655743586	0.632265277	0.667585522	0.709586196	0.672938996	0.687870371	0.687561121	0.689963214	0.697551432	0.700546756	0.69682705	0.638353412	0.675722565	0.673230589	0.668834385	0.638694281	0.655790204	0.630156962	0.671029683	0.695367775	0.671291449	0.683915633	0.705547467	0.691636961	0.708053622	0.70252857	0.70884205	0.715760471	0.685980791	0.671219808	0.672976569	0.653935035	0.698070388	0.657191535	0.639346586	0.711728884	0.678619315	0.702077473	0.667272651	0.667881548	0.675431304
GSE10239_MEMORY_VS_DAY4.5_EFF_CD8_TCELL_UP	0.654263316	0.626928	0.651004547	0.665596363	0.651960323	0.650216169	0.652516436	0.646579862	0.635224459	0.626047633	0.640044389	0.623333267	0.643379279	0.616147554	0.658153288	0.653311051	0.632606066	0.659971323	0.646711063	0.634921452	0.603155484	0.616659205	0.652902497	0.601880113	0.601469079	0.62932194	0.627164735	0.643073109	0.631727566	0.65478351	0.641947134	0.651565208	0.634381777	0.650032608	0.633123658	0.653035272	0.65419141	0.627304087	0.632081615	0.65198446	0.630196547	0.63045787	0.624708896	0.653093898	0.599391122	0.651122268	0.647533619	0.631797645	0.647052112
GSE10239_MEMORY_VS_DAY4.5_EFF_CD8_TCELL_DN	0.74323808	0.727868778	0.737041321	0.711698678	0.714180735	0.734471356	0.737217199	0.743832538	0.731009693	0.725351409	0.725614026	0.726199564	0.738916344	0.747437219	0.713340016	0.729054693	0.733784508	0.727981462	0.730132466	0.736104005	0.73526451	0.731291456	0.729195317	0.727272853	0.694053693	0.683865284	0.688480463	0.732507357	0.733691142	0.728279667	0.745137386	0.741956546	0.734320021	0.741883775	0.747261553	0.754081041	0.722764235	0.745546273	0.750785142	0.715409191	0.732938013	0.750324529	0.709350557	0.731140442	0.735223483	0.736699062	0.7158104	0.722338398	0.749879143
GSE10325_CD4_TCELL_VS_BCELL_UP	0.658516407	0.614150184	0.640614047	0.691399927	0.70165665	0.666975868	0.661782001	0.674589428	0.65072551	0.652307524	0.69760355	0.648847311	0.636506569	0.748390303	0.689201274	0.669769357	0.678162607	0.648337311	0.701511	0.684806143	0.650904068	0.68207286	0.672128716	0.684527006	0.568107976	0.593844507	0.622953406	0.70860537	0.721740885	0.668667256	0.666139988	0.760883695	0.66893722	0.706865301	0.680767218	0.639206219	0.667796481	0.660711704	0.645898978	0.671483187	0.674260192	0.726552582	0.635986086	0.631910704	0.704444008	0.682028966	0.700247304	0.643111373	0.674271517
GSE10325_CD4_TCELL_VS_BCELL_DN	0.673034378	0.58520371	0.631057749	0.670796023	0.657151403	0.651902575	0.67539614	0.692012792	0.604078583	0.608487563	0.664728535	0.646733736	0.587024081	0.6415259	0.675950876	0.655096767	0.646794421	0.662629573	0.647863244	0.608937187	0.655713039	0.659162003	0.648012785	0.629829584	0.615269416	0.571390858	0.628593212	0.666371002	0.655743964	0.692871877	0.695275864	0.676352576	0.663465742	0.649016151	0.671543626	0.624410021	0.67202822	0.628939953	0.603782863	0.642712343	0.661744901	0.632434388	0.592116574	0.64680915	0.632326018	0.671661186	0.667701561	0.650231179	0.622321372
GSE10325_CD4_TCELL_VS_MYELOID_UP	0.648106518	0.615241056	0.620865733	0.666140565	0.700562427	0.658892032	0.634055275	0.651005483	0.638107594	0.650227343	0.670927967	0.631820805	0.63098085	0.724661465	0.66432564	0.663865101	0.658762571	0.633797493	0.697326065	0.683040496	0.642604128	0.663233749	0.655736873	0.669582198	0.543197887	0.596979252	0.589678185	0.691536022	0.699285777	0.658484038	0.664822622	0.74038413	0.632686375	0.683714849	0.64193467	0.649655129	0.641973615	0.647751172	0.653808378	0.660657939	0.66132224	0.729480462	0.626979445	0.596786976	0.702734213	0.660130438	0.658067563	0.632991677	0.673811473
GSE10325_CD4_TCELL_VS_MYELOID_DN	0.71873834	0.636672782	0.730717916	0.749970242	0.707052768	0.688388994	0.757771643	0.764641593	0.653061406	0.659737504	0.760882239	0.722153611	0.645855732	0.679440309	0.755206492	0.720196555	0.699449114	0.738386874	0.681299347	0.637857093	0.708861451	0.684691694	0.718254295	0.680371508	0.70786165	0.622332977	0.729916244	0.725713538	0.737467763	0.723905013	0.69659597	0.725473149	0.763749322	0.714753852	0.758714578	0.671397824	0.768226995	0.678609208	0.632252721	0.690010395	0.740359287	0.628837552	0.723419419	0.763576301	0.668441186	0.743824794	0.764077204	0.71514104	0.659013526
GSE10325_BCELL_VS_MYELOID_UP	0.662854855	0.619397981	0.632037796	0.669790357	0.688798588	0.68214277	0.655537336	0.66873549	0.635459114	0.636729289	0.655976169	0.647756368	0.62558998	0.687642658	0.663553342	0.670931407	0.668756154	0.658534648	0.6943573	0.665896149	0.664097761	0.682602466	0.668085651	0.632965044	0.584768085	0.604565769	0.622947631	0.680013119	0.669268631	0.702530532	0.695044319	0.700487938	0.637365551	0.672568066	0.646578556	0.662410521	0.641665871	0.635767048	0.639788364	0.676623043	0.650659851	0.689302168	0.607252699	0.62309776	0.663182278	0.652325818	0.639974947	0.640608458	0.653448297
GSE10325_BCELL_VS_MYELOID_DN	0.721943343	0.615345974	0.747649777	0.753777264	0.72297028	0.68303927	0.763375566	0.770851784	0.640341529	0.647250831	0.781389464	0.729550187	0.63291754	0.695687382	0.755880549	0.728563918	0.700140192	0.719852418	0.688646225	0.636418878	0.716616924	0.684455858	0.713352346	0.671435567	0.715627786	0.630283185	0.722336469	0.745174604	0.749464467	0.730868183	0.693440294	0.734074942	0.78191511	0.740841562	0.782769575	0.679704181	0.777011397	0.66502678	0.619395414	0.69429907	0.734422732	0.618694474	0.723687003	0.771661616	0.689527438	0.748911507	0.791688768	0.707347811	0.650278313
GSE10325_LUPUS_CD4_TCELL_VS_LUPUS_BCELL_UP	0.62795954	0.600005677	0.626521541	0.674283525	0.697430433	0.644219612	0.633030884	0.645304763	0.613133456	0.618878573	0.678484747	0.618155056	0.614528358	0.729359202	0.666763451	0.65577383	0.674999778	0.62078061	0.684586038	0.680852373	0.642771305	0.66526104	0.662978884	0.657133765	0.553906328	0.583813724	0.604050298	0.697613704	0.697069714	0.651291209	0.644320183	0.743154907	0.640954139	0.687461674	0.643858234	0.623713522	0.645228806	0.63678326	0.632607166	0.669831601	0.649742726	0.724770895	0.620538945	0.602614378	0.69394387	0.653653836	0.671073091	0.620455397	0.659688051
GSE10325_LUPUS_CD4_TCELL_VS_LUPUS_BCELL_DN	0.687143969	0.580514283	0.62318346	0.675070931	0.660477269	0.648625601	0.684038553	0.701924282	0.60262077	0.599646083	0.675124962	0.640126716	0.582201682	0.646342443	0.675609339	0.658071323	0.648221727	0.671159847	0.643092792	0.600803837	0.640499114	0.66889874	0.64573311	0.619640731	0.596547744	0.596506988	0.645195457	0.685945425	0.661501782	0.687956407	0.692741446	0.683777354	0.677110742	0.658892688	0.679427877	0.633828855	0.672867295	0.628390997	0.595883887	0.6504415	0.666199332	0.629537906	0.596234762	0.655963816	0.648747062	0.669248245	0.687891129	0.644048576	0.626134672
GSE10325_LUPUS_CD4_TCELL_VS_LUPUS_MYELOID_UP	0.661875732	0.642516434	0.648126338	0.696122545	0.7087053	0.684474808	0.655936626	0.671557428	0.650592855	0.662043227	0.683383296	0.651910664	0.645262896	0.743955564	0.683620476	0.677927321	0.695531621	0.648768327	0.723244952	0.71136624	0.667752643	0.692135928	0.683164967	0.703098146	0.572152919	0.624289885	0.624616871	0.715774246	0.727764581	0.686972677	0.682598631	0.756141432	0.65298289	0.709632571	0.659597708	0.665790385	0.655611826	0.667845266	0.655045168	0.686139161	0.676101547	0.759943676	0.639269319	0.609828706	0.720147749	0.674488869	0.68208529	0.653204728	0.69063377
GSE10325_LUPUS_CD4_TCELL_VS_LUPUS_MYELOID_DN	0.766881039	0.665805493	0.783974481	0.792239586	0.748650454	0.7264293	0.799561222	0.80143796	0.68129111	0.701952292	0.804480456	0.778658931	0.68227984	0.74416865	0.788964429	0.764794314	0.74559357	0.763700444	0.722712704	0.67565995	0.751983544	0.730840595	0.755063423	0.723441551	0.746486577	0.711240654	0.783851202	0.788814714	0.7846471	0.764476884	0.722706916	0.777906108	0.820448122	0.779532746	0.812061432	0.719798089	0.813593293	0.709663513	0.652869653	0.71960169	0.773286828	0.659374776	0.773023935	0.815035521	0.732891118	0.78688037	0.824130062	0.751428827	0.687477961
GSE10325_LUPUS_BCELL_VS_LUPUS_MYELOID_UP	0.696944214	0.67005481	0.659033268	0.685102431	0.706333815	0.702849003	0.680405837	0.701797351	0.67681856	0.674403179	0.686660028	0.674939799	0.676150947	0.707480377	0.680056362	0.694877941	0.684087889	0.683715953	0.718173019	0.689501965	0.695387409	0.71010319	0.693458021	0.671720874	0.623347889	0.638935889	0.65348211	0.710756911	0.702732213	0.71658549	0.728670929	0.714627282	0.666484603	0.699226414	0.684331741	0.696889113	0.668417386	0.68240071	0.68430227	0.687943352	0.690687756	0.717728151	0.646314973	0.656802389	0.69494502	0.678893246	0.665258996	0.680906352	0.696763456
GSE10325_LUPUS_BCELL_VS_LUPUS_MYELOID_DN	0.753666219	0.661205045	0.778626558	0.789608396	0.749547035	0.720988219	0.798248789	0.788740301	0.687558144	0.692887926	0.804842451	0.773476317	0.676612958	0.730644949	0.776286688	0.754762235	0.740338245	0.753430073	0.720609785	0.688134322	0.720184298	0.717313492	0.743568145	0.711630569	0.7529792	0.703343001	0.778036918	0.78315226	0.776950136	0.76219126	0.708929558	0.773879554	0.812276898	0.781025524	0.806107695	0.721602959	0.811364444	0.699765715	0.669742581	0.727979544	0.75854161	0.664140245	0.768369221	0.800524239	0.734362728	0.784913822	0.825793025	0.733604179	0.684116132
GSE10325_CD4_TCELL_VS_LUPUS_CD4_TCELL_UP	0.634321897	0.624645896	0.620358809	0.649926283	0.633404397	0.650707179	0.65286137	0.651698718	0.623756836	0.595817484	0.644030006	0.63220031	0.616669854	0.626991936	0.647521118	0.637899564	0.612737797	0.64938287	0.653838038	0.608886214	0.610389428	0.63201668	0.644878756	0.585279633	0.552911502	0.626730399	0.617073619	0.655271347	0.640738504	0.644540827	0.635030847	0.635051607	0.646560571	0.632191914	0.645071065	0.63376052	0.644659659	0.635120776	0.592384899	0.66239408	0.641036208	0.623224101	0.601368542	0.61379118	0.629556699	0.640351506	0.626124046	0.629486809	0.617963784
GSE10325_CD4_TCELL_VS_LUPUS_CD4_TCELL_DN	0.607733031	0.577318209	0.601164557	0.624306761	0.608938608	0.597081749	0.613585941	0.616816319	0.577362954	0.623653521	0.618759246	0.591547855	0.566278863	0.650875952	0.613964586	0.594995975	0.594968816	0.589790167	0.617541825	0.57686989	0.603122312	0.601168122	0.584796591	0.612400955	0.585153392	0.514402679	0.570465684	0.624754838	0.629866089	0.603335406	0.640822322	0.646563554	0.601601111	0.640910735	0.62436757	0.598072083	0.600676597	0.571862495	0.587789776	0.604200399	0.603508414	0.598274769	0.566615858	0.625809448	0.562730473	0.631699509	0.614667611	0.603317899	0.592198731
GSE10325_BCELL_VS_LUPUS_BCELL_UP	0.430992726	0.419227482	0.395169465	0.452628863	0.423883788	0.450526959	0.462680179	0.411995429	0.42321881	0.377056943	0.409738602	0.400613241	0.433471102	0.389663703	0.435509502	0.403930265	0.406969159	0.448405948	0.466201872	0.410518294	0.375828741	0.396133665	0.41695323	0.376096628	0.306354511	0.40799989	0.398931168	0.394614784	0.400258784	0.434118406	0.425025981	0.413264101	0.400709482	0.421871568	0.411670217	0.462527043	0.42814703	0.393034305	0.387091645	0.463127159	0.40918138	0.374259527	0.366282592	0.424773513	0.366370644	0.431447953	0.368486069	0.376695668	0.4180549
GSE10325_BCELL_VS_LUPUS_BCELL_DN	0.706134669	0.678280839	0.716429259	0.717764994	0.690800067	0.688938811	0.709025182	0.722790541	0.691933826	0.729445937	0.704945421	0.709941023	0.672706993	0.714073141	0.704532223	0.701796889	0.714305811	0.702187824	0.702619101	0.688673642	0.691713423	0.708863997	0.695069339	0.686151487	0.72246937	0.634107594	0.67803263	0.721362983	0.718917223	0.710937062	0.723483956	0.735747266	0.71838164	0.724455691	0.736300089	0.719517346	0.713874664	0.688279041	0.706669095	0.691450587	0.716721857	0.706283272	0.679442988	0.714165186	0.68750307	0.728220279	0.722409017	0.706289019	0.697704114
GSE10325_MYELOID_VS_LUPUS_MYELOID_UP	0.323573188	0.298297269	0.323957547	0.337540894	0.339170828	0.346967885	0.337550196	0.337181077	0.313075889	0.306903759	0.307248213	0.302475348	0.314949943	0.30843833	0.325830216	0.33193103	0.283761688	0.349191373	0.337540418	0.288353914	0.289750005	0.303693754	0.317528348	0.304553965	0.238043701	0.303339756	0.288350558	0.311536807	0.312652912	0.346729888	0.323938419	0.305890761	0.297987272	0.325940967	0.298663746	0.344279313	0.300500491	0.323229909	0.286465509	0.353295389	0.301000921	0.27740838	0.256942295	0.321745364	0.293800645	0.350033961	0.256861339	0.285710758	0.302411138
GSE10325_MYELOID_VS_LUPUS_MYELOID_DN	0.699486126	0.662227555	0.721232624	0.722483523	0.689662273	0.6789167	0.708154533	0.711330191	0.676778505	0.737286207	0.729622881	0.706524442	0.664121641	0.708786097	0.720772606	0.701915774	0.715679851	0.69474805	0.69625374	0.675179303	0.667950263	0.693037615	0.691669183	0.694468494	0.713765294	0.651248534	0.678162049	0.722739555	0.734296807	0.705756064	0.712709681	0.7381911	0.726228184	0.746349958	0.73453802	0.690825632	0.721937101	0.683037525	0.681730543	0.703089649	0.706431007	0.683990427	0.687780383	0.722414296	0.676888922	0.735077843	0.745114247	0.715817345	0.684872146
GSE10463_CD40L_AND_VA347_VS_CD40L_IN_DC_UP	0.556198372	0.556700644	0.558938885	0.557447665	0.542651405	0.570016952	0.565060239	0.560965871	0.566884784	0.555691132	0.573551122	0.55202565	0.569857939	0.594733284	0.553104361	0.554510888	0.552913527	0.554996346	0.572335858	0.568573271	0.527836826	0.533680047	0.563010143	0.560079311	0.484916224	0.493522096	0.508963113	0.548231257	0.582697103	0.569462056	0.563683498	0.563027885	0.561920735	0.569418433	0.559435636	0.57203742	0.563427627	0.568082538	0.55366126	0.567246151	0.559687079	0.554432565	0.539916709	0.550771867	0.528212425	0.551005017	0.54306431	0.556757123	0.5607176
GSE10463_CD40L_AND_VA347_VS_CD40L_IN_DC_DN	0.373676456	0.347024119	0.313629542	0.356208939	0.355116974	0.38852146	0.400006945	0.385756912	0.354405493	0.308677039	0.327034444	0.353635008	0.342796632	0.338191989	0.363162448	0.35495636	0.329893958	0.383998381	0.38765296	0.282275011	0.31198363	0.342985517	0.342886579	0.27848386	0.278205277	0.320305502	0.336725899	0.350864441	0.378120657	0.378273162	0.362437832	0.347720244	0.367911582	0.355223278	0.383231727	0.377969711	0.366611895	0.320108954	0.29036126	0.378113797	0.334885843	0.30677692	0.237672826	0.365471659	0.318535247	0.39338294	0.307108819	0.339819823	0.320143301
GSE10856_CTRL_VS_TNFRSF6B_IN_MACROPHAGE_UP	0.6589605	0.624004417	0.651309554	0.677395082	0.634951354	0.648997473	0.68433218	0.673501695	0.64859648	0.626147781	0.660099829	0.655464503	0.627389357	0.638786849	0.660321443	0.656315519	0.626305092	0.657444115	0.631003152	0.614237421	0.638857718	0.642975974	0.651639685	0.625610621	0.600299383	0.616677693	0.651521382	0.653321118	0.649926452	0.661063852	0.650146349	0.643157677	0.669754446	0.641923622	0.67476282	0.648914206	0.668989864	0.633975098	0.600956542	0.648744688	0.661588895	0.607695838	0.61861384	0.675346962	0.624359577	0.660117464	0.662104804	0.637109528	0.639485061
GSE10856_CTRL_VS_TNFRSF6B_IN_MACROPHAGE_DN	0.57844832	0.562953814	0.571886127	0.566651105	0.5545414	0.558380278	0.583284792	0.575774186	0.560522282	0.537399341	0.568170348	0.556472375	0.570692119	0.553930952	0.572710448	0.544565312	0.554221611	0.578119346	0.568486352	0.553982162	0.547429261	0.552421534	0.552622834	0.546953183	0.494658443	0.532642862	0.531198639	0.56814502	0.561203812	0.553871813	0.579232032	0.543956797	0.563653919	0.566108891	0.565339116	0.581165621	0.56760497	0.559998799	0.557146419	0.552812443	0.547732488	0.540351363	0.539053781	0.57565442	0.545116528	0.565557727	0.543401927	0.548225752	0.555348434
GSE11057_NAIVE_VS_EFF_MEMORY_CD4_TCELL_UP	0.6263257	0.621815829	0.601830525	0.644692336	0.62445354	0.642759687	0.622321977	0.628446849	0.627073432	0.610563589	0.628470446	0.609232715	0.616289305	0.668774808	0.632278808	0.624828638	0.61810016	0.613179056	0.643509659	0.647657465	0.640497104	0.615377719	0.640212457	0.60160296	0.571754059	0.585648023	0.595007061	0.625383936	0.648503194	0.653148866	0.652695075	0.644900569	0.618278169	0.622547399	0.644855578	0.642561532	0.586911723	0.617317171	0.609873898	0.631838895	0.621885342	0.653767795	0.602346046	0.602181281	0.61497259	0.604830835	0.596069721	0.621750776	0.639023328
GSE11057_NAIVE_VS_EFF_MEMORY_CD4_TCELL_DN	0.691543884	0.639169596	0.678109286	0.699632209	0.686340459	0.682912954	0.712097322	0.703407517	0.671785483	0.680362269	0.707413552	0.680127793	0.657118466	0.705831707	0.696097707	0.674650213	0.680263046	0.681399243	0.702202325	0.67800145	0.656993828	0.679801148	0.700632735	0.680419337	0.621547045	0.630066648	0.654386557	0.697268248	0.719145402	0.694797875	0.683634702	0.730243987	0.703695722	0.719468874	0.7099442	0.669890804	0.68593086	0.679930141	0.657503623	0.669476137	0.692079112	0.688935211	0.667551484	0.690974412	0.689623213	0.703029344	0.704581874	0.671860853	0.674224613
GSE11057_NAIVE_VS_CENT_MEMORY_CD4_TCELL_UP	0.55601997	0.536542283	0.536492396	0.557460113	0.543623065	0.547800446	0.538362581	0.556836468	0.544509202	0.527776457	0.537445764	0.538111915	0.529800214	0.61089668	0.555314519	0.561927447	0.542537256	0.545353004	0.566743671	0.568873657	0.541051206	0.556894518	0.552237055	0.511441952	0.482179168	0.497321835	0.48738115	0.528281805	0.568259295	0.57727658	0.578734604	0.566893018	0.530474428	0.547718575	0.560913881	0.571047135	0.508849933	0.535560725	0.531391391	0.544309525	0.538746787	0.565618304	0.521538425	0.51791608	0.53953809	0.540161667	0.502642024	0.55638753	0.562528518
GSE11057_NAIVE_VS_CENT_MEMORY_CD4_TCELL_DN	0.712641907	0.669058314	0.733574028	0.750072308	0.715593089	0.721806747	0.741704022	0.735171518	0.707297774	0.712781197	0.747722993	0.734865183	0.6908311	0.756621035	0.735286711	0.719576053	0.733747164	0.72179456	0.730887525	0.721922851	0.723681056	0.721675757	0.743625532	0.718311101	0.699629231	0.692264037	0.686043533	0.73834817	0.76822456	0.734231441	0.723513663	0.764812616	0.75077412	0.764916771	0.748515376	0.708339502	0.73516549	0.725872034	0.703490931	0.730037442	0.719815484	0.73215357	0.71201712	0.732552321	0.730042017	0.749973693	0.755372772	0.723963199	0.71608839
GSE11057_NAIVE_CD4_VS_PBMC_CD4_TCELL_UP	0.668182061	0.64198632	0.622126061	0.672676303	0.670845506	0.679402259	0.657198351	0.648374025	0.657018316	0.63831436	0.667036634	0.617135201	0.63811306	0.6755005	0.676321023	0.675519116	0.648376705	0.663486602	0.693671469	0.682588438	0.643465624	0.681695137	0.668996474	0.631156825	0.581061968	0.666370496	0.643658638	0.679042665	0.676256869	0.683590685	0.685128459	0.694550527	0.655155416	0.668282375	0.662465261	0.677745318	0.641428551	0.657983346	0.648134499	0.688220248	0.668963089	0.691157545	0.614223605	0.643792973	0.660851476	0.64838424	0.639129204	0.661983578	0.680120114
GSE11057_NAIVE_CD4_VS_PBMC_CD4_TCELL_DN	0.753222277	0.72701841	0.778228841	0.781990373	0.757261773	0.752109731	0.783650712	0.789761424	0.742172245	0.736893387	0.791084073	0.770098233	0.730677761	0.750129744	0.774883727	0.761998024	0.750618629	0.76593116	0.743756827	0.732065354	0.759791224	0.748538731	0.768212767	0.759182946	0.751160839	0.707184389	0.759296407	0.7738723	0.789520084	0.764662435	0.752561658	0.77697153	0.799577653	0.775273691	0.792924868	0.738170338	0.795248397	0.746778286	0.71377921	0.756843056	0.769285371	0.721711793	0.749537062	0.78752059	0.75015983	0.780832018	0.807060993	0.749527535	0.730176652
GSE11057_EFF_MEM_VS_CENT_MEM_CD4_TCELL_UP	0.562217666	0.529461504	0.544605965	0.573910253	0.561234409	0.569837902	0.586646177	0.56320528	0.554657299	0.530652969	0.573118658	0.560813126	0.527908655	0.579939575	0.564260313	0.534230688	0.577626297	0.569125037	0.566238542	0.556963443	0.544344075	0.53531419	0.559683074	0.549142381	0.498035707	0.514665073	0.523391063	0.568656465	0.591666256	0.573671704	0.552206763	0.579839813	0.565023928	0.585669484	0.571701195	0.556871708	0.545800477	0.551463466	0.5429062	0.566430277	0.547848252	0.542956093	0.519461654	0.554574704	0.52202333	0.573542174	0.556837258	0.545191247	0.540089962
GSE11057_EFF_MEM_VS_CENT_MEM_CD4_TCELL_DN	0.608436172	0.576657867	0.633148364	0.644866834	0.652265432	0.638780262	0.619400525	0.622992504	0.602571192	0.602703265	0.66226127	0.610034207	0.597648867	0.689020572	0.642259034	0.628049184	0.615389612	0.609771286	0.663444165	0.620406248	0.645615523	0.638613374	0.624841724	0.625513633	0.563437466	0.568617545	0.579334107	0.648386069	0.669637534	0.647979891	0.641846897	0.676843248	0.626578573	0.656399841	0.620653728	0.619263595	0.620352451	0.625683978	0.624349492	0.622822338	0.635788555	0.673078206	0.609612701	0.60450292	0.643319069	0.637682721	0.628821951	0.608355228	0.626645148
GSE11057_CD4_EFF_MEM_VS_PBMC_UP	0.636894373	0.629804252	0.623746799	0.670362689	0.672362167	0.662623589	0.646250664	0.645058919	0.627517948	0.63538785	0.661787937	0.634655038	0.630134318	0.693020995	0.662357491	0.654212082	0.670151791	0.643114335	0.692062441	0.673817145	0.613931989	0.67185057	0.669632285	0.642116073	0.575878156	0.650483839	0.617971664	0.680617047	0.676415449	0.662073037	0.66003105	0.699077012	0.637143312	0.67816439	0.638942541	0.657195658	0.64464607	0.649645349	0.643327624	0.67177214	0.643154096	0.69664629	0.627322759	0.622390365	0.656400111	0.658648513	0.654984886	0.6406965	0.660862739
GSE11057_CD4_EFF_MEM_VS_PBMC_DN	0.74007993	0.66608722	0.734043933	0.756094693	0.724039845	0.712983698	0.775280116	0.773462185	0.695614953	0.682755538	0.769256214	0.740210406	0.678834383	0.705119549	0.751544803	0.729652612	0.701297587	0.730874429	0.691888557	0.663739889	0.733339964	0.720117291	0.729997783	0.711660992	0.699953719	0.648390087	0.736208413	0.743779506	0.751754863	0.735514747	0.720792787	0.742141223	0.777284708	0.731317929	0.775516396	0.7037295	0.775837872	0.705412085	0.638651363	0.720512367	0.749996596	0.677631939	0.695331252	0.762915496	0.692059603	0.751316637	0.772218903	0.723168261	0.684746866
GSE11057_CD4_CENT_MEM_VS_PBMC_UP	0.678794358	0.66352582	0.656074864	0.711049558	0.710165401	0.710378864	0.686679013	0.673513225	0.66054065	0.66044079	0.692822442	0.656551735	0.668557521	0.714300814	0.691694408	0.687068162	0.692957244	0.681390765	0.720093134	0.690592392	0.674261784	0.705164194	0.678154641	0.654199712	0.556313416	0.672475829	0.666829178	0.708862088	0.700747033	0.700683867	0.685091936	0.735712297	0.666542303	0.70242584	0.675227397	0.680018874	0.664887878	0.665551902	0.673198287	0.712219679	0.68024119	0.705866945	0.647205751	0.662604753	0.68260835	0.690746974	0.69026138	0.654662501	0.682816023
GSE11057_CD4_CENT_MEM_VS_PBMC_DN	0.725899012	0.632678183	0.726849223	0.749891971	0.711909225	0.703853461	0.758941052	0.758534449	0.66972237	0.657981633	0.760772759	0.721076176	0.649752027	0.683530684	0.743652617	0.709537378	0.688682606	0.726673962	0.678732846	0.643239922	0.716688055	0.700218613	0.702641367	0.68989485	0.69675442	0.645493046	0.711674122	0.728677552	0.741009489	0.717017073	0.696218396	0.722234272	0.764716541	0.718255673	0.754090462	0.681982219	0.764829729	0.683046586	0.618229763	0.703783879	0.722285228	0.651417675	0.691260396	0.749977847	0.683312698	0.749105927	0.76001964	0.700305517	0.660875916
GSE11057_NAIVE_VS_MEMORY_CD4_TCELL_UP	0.586404421	0.560180249	0.555329136	0.590575333	0.575124042	0.584444286	0.574964833	0.578687981	0.574641671	0.562663573	0.557794915	0.560595235	0.559885547	0.623594362	0.577299524	0.584276938	0.581458037	0.557096298	0.604346518	0.585441839	0.57748341	0.574825717	0.57828658	0.531998758	0.497377371	0.53580539	0.541181931	0.571353698	0.581118017	0.600424905	0.619002698	0.599803608	0.551260505	0.563336515	0.602261787	0.5904307	0.540471275	0.558535018	0.563052402	0.586414874	0.572462437	0.600602999	0.508575117	0.54038167	0.57179208	0.563832716	0.502451899	0.575140495	0.592178128
GSE11057_NAIVE_VS_MEMORY_CD4_TCELL_DN	0.743692501	0.706110549	0.744453115	0.76391616	0.740601497	0.746813004	0.750997708	0.755423542	0.726581791	0.741403984	0.760637722	0.751723695	0.717094548	0.7660855	0.75053413	0.735521609	0.745530163	0.747146109	0.744848116	0.729542777	0.742034932	0.735918983	0.760896644	0.756470049	0.709124354	0.690531745	0.716886917	0.761382766	0.782027846	0.752434276	0.740446877	0.78500604	0.767182148	0.776779471	0.762638804	0.727755224	0.75533433	0.752222751	0.711632122	0.739071865	0.753495947	0.750806343	0.741647103	0.737131328	0.743174032	0.762554767	0.765256722	0.739656921	0.730507595
GSE11057_PBMC_VS_MEM_CD4_TCELL_UP	0.667260277	0.526957378	0.670027447	0.691152814	0.666617776	0.628532199	0.705016323	0.717765929	0.576218127	0.566731683	0.724014601	0.671827896	0.552026362	0.652266066	0.686359459	0.649432497	0.620515069	0.651855319	0.629415953	0.561922404	0.630385731	0.639928115	0.638255779	0.625555303	0.61540185	0.533320555	0.652447984	0.677947581	0.692140106	0.656506714	0.623867986	0.671705037	0.718892329	0.659200795	0.712435003	0.619466687	0.702062328	0.593494511	0.526377159	0.632198442	0.665817509	0.561970634	0.614916057	0.706620886	0.630471641	0.696307705	0.739321487	0.613135112	0.56585154
GSE11057_PBMC_VS_MEM_CD4_TCELL_DN	0.662048937	0.640173218	0.656806907	0.709148111	0.710007918	0.694077105	0.661976309	0.672155565	0.649091743	0.675581157	0.703324791	0.66187263	0.646391436	0.736751217	0.693593816	0.684483992	0.704610259	0.664014178	0.720937663	0.70445317	0.6792401	0.709233219	0.690764806	0.683729571	0.5996581	0.665279966	0.6597531	0.715014619	0.715825575	0.70461064	0.687815356	0.746427407	0.657389967	0.715036778	0.664803534	0.674351576	0.676721308	0.682415481	0.685429588	0.702743448	0.681676543	0.744052015	0.653042695	0.636970958	0.724106611	0.685835331	0.685850301	0.658124769	0.704169593
GSE11864_UNTREATED_VS_CSF1_IN_MAC_UP	0.727811395	0.721671974	0.750222864	0.7498232	0.719939444	0.742628661	0.733975002	0.745681195	0.727309208	0.735730025	0.751117171	0.754386213	0.725283149	0.723873053	0.751403992	0.741989401	0.730678772	0.740087575	0.728239235	0.727781337	0.724340192	0.748400488	0.752812774	0.729193058	0.727400587	0.707476362	0.726054394	0.742982799	0.746115652	0.742416836	0.739565627	0.74037448	0.744063649	0.733925801	0.749253671	0.727354648	0.74852051	0.74807817	0.725832936	0.735454788	0.727763048	0.705982725	0.749043206	0.750197196	0.729385734	0.745478166	0.751238028	0.753122707	0.733960856
GSE11864_UNTREATED_VS_CSF1_IN_MAC_DN	0.631253097	0.592648384	0.607532483	0.608480795	0.59177671	0.597488777	0.638846175	0.629008702	0.608821211	0.583049664	0.600153551	0.574720867	0.617048644	0.597685791	0.591747402	0.621170066	0.590221576	0.605945754	0.613299725	0.568955119	0.577616005	0.570017668	0.574481527	0.561900186	0.536027797	0.556789098	0.553665782	0.608513309	0.608796503	0.608393221	0.616406018	0.58589489	0.598350839	0.627108124	0.635347198	0.635027144	0.6123604	0.596763944	0.600339453	0.596947785	0.623870016	0.591762854	0.565829559	0.624309701	0.547057625	0.610209174	0.584039974	0.598975657	0.614270743
GSE11864_UNTREATED_VS_CSF1_IFNG_IN_MAC_UP	0.697822069	0.682114333	0.723892096	0.744534994	0.701623671	0.723845333	0.705190543	0.701646627	0.69595613	0.687398521	0.735681447	0.710547411	0.686047638	0.682093348	0.709498847	0.713658526	0.709408848	0.71698632	0.699785785	0.691038521	0.681232374	0.706033166	0.716317436	0.701079726	0.679717531	0.678760484	0.692046435	0.718921421	0.711870856	0.725740459	0.700709607	0.712732873	0.718617361	0.713470172	0.713735923	0.695382573	0.720375264	0.706791304	0.699402872	0.73089151	0.707571276	0.677996148	0.688705737	0.698223501	0.683879006	0.725431184	0.732945229	0.706106683	0.706939348
GSE11864_UNTREATED_VS_CSF1_IFNG_IN_MAC_DN	0.640225186	0.623164876	0.611531562	0.602564335	0.590436696	0.618900118	0.640964093	0.658415721	0.62683879	0.602244619	0.608860156	0.606493248	0.632451664	0.602139237	0.616963475	0.622700374	0.608756601	0.634192604	0.626843882	0.614306356	0.565565959	0.599557462	0.601772396	0.600238299	0.587582735	0.555596002	0.593919814	0.607700394	0.623416059	0.602779694	0.637429392	0.606726153	0.616838451	0.629735641	0.651121227	0.646900687	0.615175769	0.607090198	0.634675424	0.595395972	0.627242504	0.600568227	0.589042983	0.633863311	0.544508131	0.61971771	0.603567324	0.616647943	0.607277916
GSE11864_UNTREATED_VS_CSF1_PAM3CYS_IN_MAC_UP	0.729195555	0.707544954	0.730788419	0.747570381	0.716564446	0.739185252	0.732888782	0.728741577	0.723366551	0.714457798	0.74662659	0.735140559	0.711753428	0.70603617	0.738759708	0.715865643	0.725342723	0.728086421	0.71736275	0.708050985	0.734107374	0.73722992	0.723851001	0.719969706	0.727200377	0.687870459	0.709689358	0.72837728	0.732104058	0.735439631	0.728043166	0.741464137	0.745861182	0.725838936	0.73017183	0.714041642	0.751308318	0.730439886	0.695721787	0.731824088	0.733000403	0.714515925	0.725403228	0.727228737	0.710286902	0.732407284	0.73610958	0.718930875	0.719303982
GSE11864_UNTREATED_VS_CSF1_PAM3CYS_IN_MAC_DN	0.599037181	0.602460014	0.611985604	0.58972852	0.568271351	0.583901264	0.616553826	0.606897644	0.601632689	0.580717721	0.588171416	0.590424366	0.598177866	0.556033162	0.584664748	0.610849366	0.574529883	0.598390442	0.59484811	0.559829489	0.589404358	0.550853335	0.585310519	0.561804527	0.538847562	0.534712964	0.554114745	0.588991334	0.570257566	0.600895604	0.59691461	0.558358778	0.581447671	0.599529143	0.615405651	0.608354739	0.598197922	0.585990446	0.56591203	0.57941055	0.587810569	0.563479598	0.524236446	0.58736157	0.555551051	0.599471416	0.577180234	0.578975499	0.591178734
GSE11864_UNTREATED_VS_CSF1_IFNG_PAM3CYS_IN_MAC_UP	0.728717779	0.729493255	0.722747573	0.734052189	0.719895666	0.729477426	0.731938464	0.737087251	0.726186396	0.692904202	0.739130887	0.714794394	0.723231672	0.716086061	0.744996423	0.732877204	0.705180118	0.729139007	0.724173006	0.69900544	0.715172998	0.727873963	0.704392968	0.712878156	0.68544969	0.697540123	0.709148417	0.731696257	0.719505319	0.722711585	0.729263251	0.731699016	0.729280842	0.715586986	0.733874739	0.736971451	0.733140052	0.730956408	0.70243747	0.724817077	0.730091366	0.699191392	0.691696417	0.740638407	0.706801211	0.725066303	0.725454476	0.710037005	0.722645491
GSE11864_UNTREATED_VS_CSF1_IFNG_PAM3CYS_IN_MAC_DN	0.623294278	0.610209939	0.628179038	0.607819024	0.606734731	0.602966232	0.636549408	0.639493802	0.635309157	0.606448337	0.614483949	0.614831964	0.622847448	0.605327206	0.602304458	0.614769628	0.613882733	0.615640102	0.600760524	0.630559721	0.596809648	0.595556458	0.611135094	0.595834614	0.575067941	0.569307714	0.567552504	0.61315607	0.623616838	0.609573076	0.61725479	0.620205213	0.618825715	0.635225376	0.633931886	0.641406019	0.615868332	0.622175577	0.608587655	0.610135718	0.621119746	0.612404605	0.598613109	0.618850287	0.59080092	0.621055363	0.61850528	0.606255493	0.618997386
GSE11864_CSF1_VS_CSF1_IFNG_IN_MAC_UP	0.642575368	0.624749211	0.647340935	0.645016377	0.617147293	0.643559968	0.658326584	0.675866454	0.650610409	0.619556659	0.666187355	0.643582232	0.63179811	0.624852744	0.650224852	0.643432015	0.592415363	0.630824965	0.633609354	0.628786999	0.618574769	0.617340037	0.642933171	0.625762354	0.571010712	0.592110134	0.610742371	0.638992103	0.640345052	0.647682009	0.635716765	0.628095754	0.649112202	0.637495042	0.657638543	0.657810472	0.637552168	0.619195058	0.611102639	0.656952267	0.634280185	0.607860906	0.607977894	0.652576272	0.625378078	0.64862831	0.641405816	0.646482298	0.631615207
GSE11864_CSF1_VS_CSF1_IFNG_IN_MAC_DN	0.634566849	0.637861073	0.644258459	0.646499036	0.641787837	0.637274856	0.654711843	0.659235595	0.620165261	0.62689379	0.628341853	0.640903851	0.613326238	0.603715783	0.648041301	0.648968201	0.63307016	0.668079666	0.652594699	0.618152228	0.605133053	0.635791302	0.637467182	0.603537191	0.59948977	0.580859894	0.63058912	0.647013252	0.641774442	0.644356249	0.642846043	0.637536588	0.64784501	0.645388903	0.654372422	0.644571012	0.643166438	0.619834716	0.625991304	0.630781131	0.637368613	0.592589959	0.614140958	0.64307755	0.596592221	0.649867501	0.630432234	0.641895522	0.627794778
GSE11864_CSF1_VS_CSF1_PAM3CYS_IN_MAC_UP	0.705941964	0.685689044	0.710360327	0.699845821	0.675702736	0.697526343	0.71041905	0.715955875	0.697710672	0.677245513	0.706771741	0.700833472	0.697837395	0.689127413	0.698762967	0.708328562	0.669251051	0.693556964	0.696743456	0.666191278	0.690229425	0.696092828	0.679899697	0.682024357	0.656600531	0.655000504	0.691541211	0.680900114	0.694207436	0.6899424	0.705240154	0.699787826	0.704842848	0.696233784	0.720038146	0.704624233	0.703082965	0.68483946	0.681540399	0.689169311	0.70309081	0.663167259	0.669087824	0.699359671	0.675709294	0.702289734	0.701381864	0.685490707	0.685459606
GSE11864_CSF1_VS_CSF1_PAM3CYS_IN_MAC_DN	0.580175577	0.579164671	0.587998468	0.594909083	0.58743774	0.593986539	0.602804935	0.577204824	0.576250994	0.586543847	0.587340396	0.606916057	0.577703065	0.598824956	0.604326295	0.602374803	0.582443836	0.610201999	0.597039348	0.587540535	0.547531016	0.567310718	0.611331576	0.563349502	0.533309435	0.56658917	0.540809253	0.606398487	0.603082804	0.587078902	0.582799811	0.581883971	0.59386589	0.604235506	0.58758282	0.605517895	0.588427524	0.584023153	0.582951042	0.609852703	0.583857822	0.563107645	0.562906547	0.574876097	0.560522524	0.613671461	0.599248775	0.576766874	0.585398867
GSE11864_CSF1_VS_CSF1_IFNG_PAM3CYS_IN_MAC_UP	0.697902838	0.699507882	0.6774565	0.672391405	0.679388345	0.687801447	0.705804439	0.707698292	0.691304254	0.65596935	0.692858729	0.67369762	0.710389071	0.66395184	0.688491324	0.693252125	0.653459967	0.697438945	0.685814619	0.661402776	0.675132295	0.673638727	0.666313384	0.670270157	0.614946489	0.651456195	0.649280981	0.675996482	0.679026186	0.695082071	0.700890008	0.674509349	0.687730069	0.67033728	0.706427535	0.715021091	0.691602004	0.671210741	0.65934463	0.686575797	0.702348255	0.661587796	0.63706538	0.701827328	0.64230674	0.679523246	0.672381796	0.680100102	0.670372383
GSE11864_CSF1_VS_CSF1_IFNG_PAM3CYS_IN_MAC_DN	0.565108506	0.575328287	0.582796553	0.589166747	0.565260809	0.574446222	0.582878644	0.585602423	0.549096379	0.560699847	0.579690349	0.609855586	0.558007059	0.576546868	0.583588739	0.583408267	0.579437848	0.57522634	0.574370213	0.574981748	0.532022317	0.575000572	0.617926344	0.565062806	0.539921619	0.549630212	0.546654028	0.582522214	0.593922193	0.595874948	0.582513068	0.576504243	0.581789367	0.604793199	0.592627762	0.591607357	0.583275757	0.570769769	0.575936899	0.583841831	0.568042908	0.550674352	0.569836504	0.578015532	0.552578131	0.598588827	0.612905154	0.565442713	0.561091247
GSE11864_CSF1_IFNG_VS_CSF1_PAM3CYS_IN_MAC_UP	0.710257366	0.698552103	0.708846824	0.701344632	0.671971647	0.692275842	0.720018491	0.722137035	0.70459417	0.660962556	0.709445994	0.688565886	0.690022994	0.67693637	0.707870794	0.708718704	0.658519639	0.695527193	0.684388372	0.638654073	0.686611338	0.675100286	0.665768663	0.674124214	0.63101887	0.636478159	0.684748299	0.700729645	0.68349565	0.69971292	0.709503258	0.699099483	0.71069163	0.694226203	0.719313903	0.705551244	0.713204118	0.69325361	0.639556493	0.684767883	0.700362509	0.65491669	0.672363299	0.714125723	0.64769158	0.693516409	0.69191878	0.698124803	0.664400038
GSE11864_CSF1_IFNG_VS_CSF1_PAM3CYS_IN_MAC_DN	0.577471155	0.543268976	0.585871642	0.598513646	0.577886338	0.595858602	0.605069748	0.571741274	0.562379085	0.586319866	0.588111406	0.620792983	0.558279188	0.606694387	0.597872892	0.588972706	0.60186721	0.601856307	0.602969321	0.595761579	0.557439726	0.577251695	0.611803317	0.541753803	0.523789417	0.546732175	0.556963842	0.594964913	0.610398143	0.61337714	0.600005538	0.593055956	0.601748962	0.618580235	0.599561501	0.585864168	0.58294674	0.573582451	0.586367156	0.605133925	0.581628066	0.580828771	0.558496823	0.601379021	0.550675391	0.60721723	0.605908924	0.603038952	0.58333402
GSE11864_CSF1_IFNG_VS_CSF1_IFNG_PAM3CYS_IN_MAC_UP	0.716336667	0.705706227	0.702124325	0.691932704	0.683113847	0.690989083	0.733114883	0.723662583	0.706159634	0.661393661	0.692017092	0.680025142	0.69664958	0.656952596	0.70896312	0.707002927	0.654045082	0.715124072	0.698472966	0.635045055	0.65931452	0.687264719	0.665037448	0.647827696	0.644904041	0.677694542	0.687606219	0.698284002	0.66556963	0.69530396	0.717237965	0.701138287	0.703471958	0.681566325	0.723359126	0.714243319	0.711584556	0.691577798	0.659635895	0.678588634	0.711787089	0.642855528	0.639503824	0.715514476	0.669788101	0.703643377	0.677314964	0.688534388	0.679068213
GSE11864_CSF1_IFNG_VS_CSF1_IFNG_PAM3CYS_IN_MAC_DN	0.571452302	0.536623561	0.589691885	0.580940999	0.554244085	0.551142933	0.592536383	0.581251496	0.558150657	0.560412731	0.56588832	0.587974253	0.550620729	0.599818754	0.579678589	0.557641559	0.580284178	0.558764102	0.572290085	0.558057864	0.543471134	0.555410254	0.568248709	0.551626909	0.516073276	0.520837604	0.545379784	0.593010145	0.594636125	0.565731361	0.565429745	0.593499772	0.584559037	0.611851219	0.570971424	0.554424596	0.58925616	0.550323487	0.551571534	0.579681823	0.546822796	0.570237499	0.548671172	0.582502294	0.55927265	0.594248897	0.57983478	0.573493583	0.57037858
GSE11864_CSF1_PAM3CYS_VS_CSF1_IFNG_PAM3CYS_IN_MAC_UP	0.58837	0.569773007	0.588659258	0.564311332	0.570664929	0.575880438	0.588151813	0.596407079	0.573692151	0.546660222	0.576453099	0.579103196	0.575223298	0.580181939	0.559035759	0.569118246	0.584452588	0.588711325	0.594805577	0.569480737	0.524461099	0.561899869	0.588298394	0.529242311	0.507899571	0.526350209	0.54682212	0.570168195	0.579504295	0.584438195	0.572087607	0.564530193	0.580122057	0.586231344	0.591945763	0.609425135	0.561755464	0.551104591	0.566241607	0.581454076	0.564183588	0.559332636	0.504238066	0.57747023	0.541767694	0.582642788	0.578576677	0.543059575	0.571936465
GSE11864_CSF1_PAM3CYS_VS_CSF1_IFNG_PAM3CYS_IN_MAC_DN	0.608509692	0.570011889	0.617431228	0.620926809	0.603412483	0.604657332	0.617343566	0.623343803	0.581054337	0.578817328	0.627609293	0.622236787	0.56232631	0.617090772	0.618742205	0.614057046	0.576075134	0.598340799	0.595199528	0.57828335	0.594503423	0.600261712	0.602439901	0.605552632	0.564573454	0.551821192	0.585300429	0.617915778	0.64434245	0.610609922	0.620326828	0.624830671	0.614500173	0.619523629	0.624179827	0.595255734	0.62200397	0.59683633	0.576615915	0.6082678	0.61626305	0.590611928	0.583510376	0.616364701	0.580362311	0.619376928	0.628867745	0.616178658	0.590991185
GSE11924_TFH_VS_TH1_CD4_TCELL_UP	0.707607469	0.699961011	0.712893613	0.720281371	0.710513527	0.713888106	0.705957471	0.710108032	0.701510275	0.712163217	0.706649532	0.709752038	0.706271072	0.721287617	0.718153333	0.717391156	0.716746595	0.714297242	0.718330231	0.719093133	0.713465105	0.715097303	0.709322857	0.710388589	0.674606151	0.68791883	0.704868121	0.710965545	0.721976693	0.71702101	0.713210192	0.723361072	0.716866929	0.728455419	0.7172277	0.701216164	0.716209075	0.713574348	0.714714747	0.719108499	0.711252644	0.724981683	0.700034654	0.704965301	0.705282317	0.727727929	0.723731812	0.7125241	0.716545441
GSE11924_TFH_VS_TH1_CD4_TCELL_DN	0.56365885	0.540567115	0.551693934	0.536150292	0.534565505	0.55831674	0.56159246	0.562684112	0.550657274	0.499119181	0.549632319	0.524533117	0.54332425	0.523562864	0.559590296	0.547665158	0.51272126	0.564936468	0.549521531	0.516659001	0.511605633	0.502417903	0.516075192	0.503563961	0.479075543	0.507461888	0.504468327	0.55294404	0.529426552	0.56688575	0.547208656	0.521062166	0.550946861	0.544283834	0.563300518	0.565442068	0.53683162	0.542090785	0.530110548	0.544187101	0.564439722	0.505207286	0.47855598	0.558872555	0.496942685	0.568549343	0.548669051	0.556060787	0.529386456
GSE11924_TFH_VS_TH2_CD4_TCELL_UP	0.734767902	0.726679547	0.719191498	0.741840372	0.742791903	0.743956676	0.739393621	0.729316484	0.723967142	0.709950737	0.726618144	0.713733001	0.728012856	0.727773779	0.736471629	0.73387279	0.72992576	0.735384888	0.745003513	0.726971378	0.720521142	0.735443878	0.726778133	0.722977672	0.68500277	0.734655634	0.721434792	0.725810654	0.728333691	0.735463315	0.722885995	0.733607454	0.723085429	0.729868995	0.729775954	0.72672533	0.734545143	0.729579675	0.714387102	0.739955014	0.7302973	0.72801216	0.703121835	0.728663087	0.687354738	0.735754428	0.727575444	0.723323133	0.727399869
GSE11924_TFH_VS_TH2_CD4_TCELL_DN	0.569042183	0.575468061	0.583462823	0.547919418	0.543431691	0.567735964	0.567102525	0.569734297	0.557604271	0.550207885	0.550396583	0.555498916	0.56850569	0.552808913	0.565529821	0.562922966	0.571468671	0.556812028	0.580672443	0.555837327	0.530712311	0.544954678	0.550514975	0.531655711	0.542597278	0.543519132	0.530977661	0.550862317	0.561601741	0.565142953	0.554304534	0.550411903	0.556493462	0.560981728	0.550387417	0.579505358	0.55817896	0.558146813	0.570388853	0.559067876	0.549923058	0.546169117	0.542017711	0.554945728	0.534787786	0.564356818	0.548332961	0.556816556	0.551830222
GSE11924_TFH_VS_TH17_CD4_TCELL_UP	0.706036888	0.697850041	0.716423159	0.72910058	0.71585996	0.713089438	0.72014453	0.708646855	0.714986067	0.705317663	0.709226625	0.707794807	0.707341975	0.719733743	0.718492754	0.723531434	0.71479432	0.704589181	0.722497741	0.720563832	0.715734874	0.714313445	0.706553516	0.704942888	0.680269112	0.694534153	0.713283499	0.714105386	0.714027853	0.715102856	0.710855985	0.727814758	0.715974238	0.725024898	0.714606488	0.713795717	0.726900232	0.709845335	0.705545337	0.727598273	0.706366169	0.730527866	0.702052146	0.706514318	0.697329389	0.714458534	0.713796323	0.712483445	0.728477482
GSE11924_TFH_VS_TH17_CD4_TCELL_DN	0.602839639	0.609889605	0.581296308	0.581473507	0.578095517	0.586173771	0.616704813	0.616341848	0.592463203	0.576355987	0.583593426	0.587370999	0.600945103	0.555728069	0.586216292	0.606677207	0.564558079	0.597700856	0.601868913	0.57985954	0.562486496	0.573912643	0.583874854	0.579471253	0.580356032	0.549651234	0.566111692	0.597628021	0.579301155	0.575456819	0.599459579	0.569222946	0.595658196	0.589177183	0.588571795	0.618873727	0.584466966	0.598455278	0.589206663	0.584615252	0.595214435	0.556284333	0.563525834	0.587180892	0.566325574	0.592758215	0.56402932	0.593915161	0.597939426
GSE11924_TH1_VS_TH2_CD4_TCELL_UP	0.586899082	0.560365134	0.575652819	0.59306915	0.58683634	0.586158937	0.596535606	0.585738625	0.588307509	0.57713879	0.585098134	0.573073055	0.577694764	0.559236405	0.573236668	0.58907248	0.580177987	0.582494266	0.613222226	0.574437661	0.569697784	0.568752848	0.576973132	0.551341929	0.539110166	0.565046148	0.566196282	0.577637252	0.575848319	0.588945421	0.587478769	0.571089105	0.583156388	0.589420519	0.581759436	0.583459461	0.585377648	0.575277583	0.576501466	0.589015388	0.588345357	0.567698469	0.559407034	0.574351992	0.530171153	0.604734783	0.571913804	0.5779182	0.577944928
GSE11924_TH1_VS_TH2_CD4_TCELL_DN	0.575083592	0.534976201	0.580064042	0.556722668	0.556494637	0.565760218	0.564867441	0.55740538	0.555925904	0.537403675	0.560088091	0.576056919	0.527847881	0.574316949	0.550361164	0.565167486	0.557636031	0.546139203	0.560090333	0.538846766	0.543883534	0.538979479	0.533611321	0.552268583	0.508622234	0.483038596	0.510591559	0.56421	0.571693377	0.566793071	0.568201707	0.569461831	0.551987384	0.57959749	0.558070746	0.553505583	0.560830542	0.553807411	0.516246496	0.548889887	0.5411774	0.560205939	0.518056535	0.563032029	0.495659065	0.58300126	0.542796109	0.55185343	0.52208559
GSE11924_TH1_VS_TH17_CD4_TCELL_UP	0.402614144	0.396038565	0.418842023	0.422322925	0.430001147	0.420814564	0.416045144	0.424029434	0.401773716	0.41728045	0.407597951	0.424698529	0.409417367	0.447745416	0.41683114	0.428052305	0.421932696	0.43235708	0.460769796	0.411865454	0.393551847	0.395032148	0.424493795	0.391754277	0.353254621	0.383590128	0.400323245	0.423610138	0.428830087	0.444638543	0.424992686	0.393765369	0.417829004	0.426755414	0.4029167	0.437641684	0.407339635	0.388057486	0.401553424	0.432020002	0.400857962	0.385789272	0.380259961	0.403962564	0.384553926	0.423969035	0.39360233	0.421323343	0.396715059
GSE11924_TH1_VS_TH17_CD4_TCELL_DN	0.604495993	0.589970301	0.606813357	0.609841416	0.599395764	0.600032438	0.625213887	0.608906902	0.597142159	0.587095458	0.616709605	0.602491568	0.605535889	0.614563445	0.601645366	0.619612484	0.577733224	0.600433224	0.602832973	0.571170761	0.581998641	0.588851725	0.602070188	0.606305672	0.546060452	0.539866371	0.566577882	0.591984985	0.623044382	0.599466703	0.594944444	0.597615635	0.600480294	0.609360601	0.595421721	0.617727928	0.605770238	0.595576649	0.576324669	0.594339313	0.588764207	0.582101953	0.572362147	0.590383722	0.572939035	0.611380334	0.599266038	0.605840572	0.603606348
GSE11924_TH2_VS_TH17_CD4_TCELL_UP	0.497915075	0.490322617	0.480631154	0.50191505	0.46600777	0.487530987	0.516828898	0.507536445	0.488040004	0.469701235	0.477963387	0.46464068	0.487490478	0.499408601	0.478293925	0.489273048	0.477924119	0.506834839	0.488604283	0.486309435	0.460851266	0.437983261	0.472664107	0.485928476	0.388474339	0.417975559	0.458806478	0.508453452	0.494970959	0.492332839	0.462870667	0.487051261	0.497471557	0.484434807	0.48578552	0.497708757	0.475100799	0.476241316	0.480092801	0.491043037	0.475267956	0.453153975	0.427296333	0.496492913	0.442724998	0.504715881	0.448144761	0.467984764	0.469057247
GSE11924_TH2_VS_TH17_CD4_TCELL_DN	0.626068993	0.609352979	0.6082091	0.626697377	0.619027377	0.631238901	0.626525143	0.614370524	0.6212126	0.606195457	0.616852996	0.617705283	0.607380888	0.633000025	0.628789189	0.61576118	0.62833624	0.611377387	0.633380275	0.604476601	0.602026145	0.601592478	0.635388835	0.59132934	0.54209349	0.588534717	0.598185011	0.620757783	0.622203571	0.64228075	0.619047855	0.630027076	0.609891735	0.637094138	0.625941585	0.643901904	0.617122239	0.60603288	0.605618103	0.637119219	0.619685254	0.609031811	0.588986374	0.620494618	0.594561294	0.622241972	0.596990417	0.609591194	0.619816031
GSE12366_GC_BCELL_VS_PLASMA_CELL_UP	0.748259833	0.722230247	0.741944699	0.735571037	0.732287169	0.730277586	0.750983342	0.743511355	0.718074545	0.709476367	0.729849041	0.733020801	0.728978087	0.736025108	0.736048269	0.740528536	0.726635857	0.736874637	0.736432118	0.717715825	0.731002675	0.72905433	0.730846518	0.711135086	0.705502128	0.687478768	0.707462741	0.74041155	0.716482548	0.74229872	0.753862359	0.743311288	0.744226982	0.735610136	0.74171449	0.749397427	0.736725852	0.726816864	0.716326667	0.719970264	0.744276569	0.732961723	0.720630541	0.753511908	0.718542912	0.742038327	0.725494689	0.726243154	0.725478006
GSE12366_GC_BCELL_VS_PLASMA_CELL_DN	0.631726227	0.60985895	0.592508722	0.621156773	0.604300974	0.626170056	0.638073001	0.616025679	0.597192643	0.590298525	0.626782641	0.572067348	0.610249717	0.593951995	0.609002194	0.600689489	0.597707875	0.637521586	0.626062267	0.608394497	0.598209032	0.604258123	0.627617918	0.561477197	0.552490528	0.610407943	0.608032115	0.630548546	0.619625271	0.621454799	0.608041368	0.617777219	0.611188704	0.618141023	0.624319407	0.617493061	0.614770408	0.591313866	0.587009976	0.628441872	0.590724286	0.571393922	0.57277379	0.608191078	0.577059497	0.619673873	0.594576253	0.593487856	0.609294976
GSE12366_GC_VS_NAIVE_BCELL_UP	0.677111382	0.638319477	0.676882148	0.634525574	0.657768951	0.650906396	0.67657247	0.675354039	0.634527578	0.630163487	0.635692394	0.644300639	0.659458471	0.676333771	0.648251616	0.667722254	0.655441968	0.668556578	0.672169514	0.624419984	0.641546955	0.631750295	0.655085736	0.623398134	0.610058005	0.598622405	0.628901309	0.651989363	0.638641161	0.666464337	0.685213351	0.649501173	0.668576684	0.668612099	0.670620357	0.683049516	0.657696041	0.652629671	0.659329501	0.628482639	0.669708007	0.640961644	0.604051081	0.675317303	0.636844892	0.678060803	0.626658793	0.656070605	0.654489804
GSE12366_GC_VS_NAIVE_BCELL_DN	0.710744698	0.710849082	0.703236586	0.742652451	0.702690673	0.730471927	0.721938106	0.74647778	0.719805299	0.697283411	0.732143785	0.713618441	0.697095254	0.737429155	0.727616515	0.720453388	0.707948668	0.715624287	0.713880133	0.693810215	0.711260648	0.727643695	0.737252095	0.721620658	0.704275834	0.679097745	0.69392069	0.719260322	0.737412353	0.737830458	0.73850777	0.737376654	0.732807263	0.728026429	0.740337404	0.707809581	0.727293014	0.718815732	0.698611905	0.718143889	0.737385846	0.728940507	0.700619842	0.720099669	0.713587244	0.724069004	0.734063956	0.727905003	0.70104285
GSE12366_GC_VS_MEMORY_BCELL_UP	0.670397691	0.614283032	0.67083966	0.644929153	0.637692743	0.653642835	0.6664009	0.653486107	0.62019283	0.622848463	0.625078327	0.652539783	0.635372987	0.648162946	0.64196858	0.659857355	0.662416234	0.651274173	0.65737004	0.614060544	0.639172389	0.635948529	0.646947501	0.593692679	0.577088796	0.548625386	0.603884181	0.65411554	0.630972782	0.670648053	0.680163953	0.625427453	0.660659605	0.667051618	0.658443755	0.668346401	0.667757695	0.648309881	0.663093923	0.638408183	0.660392571	0.630210521	0.601845261	0.663542598	0.613159447	0.663675865	0.630700224	0.633169942	0.641013316
GSE12366_GC_VS_MEMORY_BCELL_DN	0.69731458	0.689736214	0.697675285	0.722190619	0.684953773	0.711506358	0.709994576	0.726934461	0.709280151	0.712454104	0.724854439	0.708775932	0.688597696	0.722050134	0.716256889	0.708709811	0.692589636	0.702067268	0.704013015	0.694568756	0.708536371	0.706487273	0.71611479	0.724430355	0.708285889	0.657330611	0.677116966	0.705494473	0.727240236	0.727385872	0.712145005	0.724964826	0.714792697	0.726192884	0.716551393	0.694285115	0.726567618	0.707431689	0.706608653	0.70338354	0.720958178	0.728525272	0.709740157	0.708503206	0.716428358	0.709391181	0.724069334	0.71696135	0.709895166
GSE12366_PLASMA_CELL_VS_NAIVE_BCELL_UP	0.609184201	0.583044637	0.599819825	0.605512593	0.613791967	0.611777433	0.613518652	0.612220201	0.578710969	0.577161117	0.611148669	0.588817579	0.586702478	0.600255569	0.60326092	0.610467415	0.585428813	0.608981088	0.613855068	0.583424279	0.589001436	0.6024238	0.605250826	0.571796173	0.534439424	0.557100744	0.579072122	0.605768832	0.611852968	0.605398257	0.597201636	0.598503546	0.594489193	0.592451702	0.609767236	0.615410368	0.591962281	0.583807463	0.590334538	0.608109337	0.591379599	0.571315049	0.558168524	0.597119508	0.601260008	0.610069784	0.592999963	0.603055677	0.598294328
GSE12366_PLASMA_CELL_VS_NAIVE_BCELL_DN	0.763352127	0.750984935	0.757708765	0.761310193	0.746966266	0.763823412	0.771654025	0.774667435	0.757321095	0.745634449	0.765858146	0.761192887	0.744565019	0.773923308	0.759029325	0.766621555	0.74291803	0.753913005	0.753277974	0.753972181	0.771011284	0.757349556	0.769180693	0.755001643	0.712773221	0.717263325	0.732996871	0.765667541	0.767532808	0.773302516	0.783857421	0.779861158	0.766304987	0.761556205	0.777774354	0.756252025	0.760542747	0.755630597	0.743022137	0.75435191	0.776539603	0.762089661	0.757928677	0.761616134	0.748901394	0.758917956	0.760948684	0.760721984	0.750834355
GSE12366_PLASMA_CELL_VS_MEMORY_BCELL_UP	0.621592228	0.604032273	0.592674411	0.611792444	0.609092613	0.616716242	0.623624132	0.599139832	0.595877854	0.595314318	0.597906651	0.599027934	0.597243162	0.572119835	0.609479027	0.601211328	0.602674036	0.616686516	0.61097954	0.593167644	0.572977785	0.594018995	0.600263874	0.562318316	0.501404826	0.568525607	0.582538348	0.622439093	0.609187544	0.606818224	0.591471131	0.603835398	0.615614397	0.609303676	0.610463279	0.61564095	0.610808084	0.599967857	0.582924766	0.615005311	0.591828648	0.587809835	0.573399137	0.61186489	0.573172277	0.624639032	0.594906814	0.586114973	0.5940693
GSE12366_PLASMA_CELL_VS_MEMORY_BCELL_DN	0.735782028	0.74078908	0.733676179	0.740620938	0.719901503	0.752080241	0.746251908	0.750008803	0.750742729	0.741602291	0.7409383	0.734798028	0.74490903	0.75874861	0.738920161	0.742594621	0.733683261	0.728016614	0.734285787	0.741240947	0.763203254	0.733221035	0.749923673	0.751588334	0.731999382	0.719657979	0.715143837	0.74357525	0.748176984	0.746037653	0.757541002	0.748971525	0.734134088	0.749741907	0.755238252	0.737941388	0.748842056	0.751606917	0.747783475	0.735594826	0.757413365	0.761962012	0.722297542	0.73562722	0.737704227	0.739018212	0.745994907	0.744026383	0.739791357
GSE12366_NAIVE_VS_MEMORY_BCELL_UP	0.534723684	0.509936278	0.548200667	0.555390577	0.545258356	0.546508284	0.546691211	0.532111424	0.526449803	0.509209478	0.533737717	0.536302606	0.523667521	0.540803965	0.541224201	0.522449109	0.529791421	0.518101506	0.538581538	0.535614166	0.499871761	0.527363606	0.556196458	0.503510364	0.443204781	0.478805479	0.462897653	0.533044162	0.550600315	0.562068223	0.531516588	0.524899069	0.551208678	0.556378943	0.54744454	0.536100022	0.510902017	0.518611317	0.506817911	0.551459383	0.512963556	0.546909464	0.49022277	0.527799795	0.52165941	0.530056941	0.555099013	0.522966669	0.535077387
GSE12366_NAIVE_VS_MEMORY_BCELL_DN	0.62240706	0.598561571	0.628040198	0.640602016	0.60891892	0.635190854	0.644236431	0.64879655	0.614052385	0.59118991	0.636394017	0.620866459	0.602268652	0.624202509	0.620312384	0.613405357	0.599109952	0.619971564	0.625083573	0.607527918	0.622742314	0.615594383	0.623845615	0.608815071	0.574946988	0.561486548	0.600255228	0.629409669	0.636551252	0.623850591	0.619453493	0.636704301	0.643232582	0.641557439	0.647569104	0.627047117	0.625941248	0.626564733	0.590458622	0.624341446	0.614480088	0.603013239	0.583635951	0.6371485	0.592797147	0.635983431	0.632896824	0.612993451	0.604240698
GSE12845_IGD_POS_VS_NEG_BLOOD_BCELL_UP	0.606463865	0.560038186	0.59236953	0.620960788	0.624219288	0.621922356	0.613490241	0.605407705	0.598089156	0.57084697	0.597041382	0.600222983	0.586110142	0.605483416	0.609934748	0.607357024	0.588089503	0.603601658	0.617703558	0.603511731	0.602224876	0.586290443	0.60430092	0.564163217	0.50040278	0.586484889	0.589209333	0.616598155	0.616294548	0.618232131	0.60616597	0.609912879	0.602576631	0.618708054	0.593383786	0.584832968	0.611568818	0.587984218	0.571797906	0.628096501	0.602059933	0.607246958	0.558135894	0.599677723	0.586233424	0.597863324	0.605328226	0.577113203	0.583704921
GSE12845_IGD_POS_VS_NEG_BLOOD_BCELL_DN	0.732961815	0.707950473	0.703504241	0.704718656	0.70057897	0.700402228	0.730264913	0.743822858	0.697447283	0.680012444	0.709500266	0.696743316	0.703715469	0.697222371	0.712555642	0.708204234	0.708062854	0.732222064	0.710081623	0.690610161	0.692120302	0.712775335	0.699556773	0.677100721	0.690642039	0.679068995	0.693576376	0.715996583	0.714464953	0.714958108	0.714812715	0.71829106	0.728790056	0.712684355	0.742592341	0.738814497	0.71637406	0.708505558	0.705172117	0.68436715	0.722685994	0.6824064	0.686009546	0.728888395	0.723672457	0.73193304	0.715459514	0.699899872	0.694262649
GSE12845_IGD_POS_BLOOD_VS_NAIVE_TONSIL_BCELL_UP	0.671328379	0.660669815	0.670397879	0.676470545	0.675066101	0.662992388	0.683881331	0.676519556	0.668762107	0.643260588	0.66604882	0.634984034	0.652461917	0.665656413	0.67396159	0.680552593	0.65601302	0.685370217	0.679525081	0.645817007	0.656024486	0.65761319	0.654275237	0.643516128	0.619809261	0.630985186	0.629537391	0.67366971	0.662131545	0.666700392	0.68204085	0.658255058	0.655560351	0.667524327	0.674196844	0.68173105	0.672013832	0.654270551	0.647628411	0.656935472	0.677143879	0.642049773	0.634001361	0.673217009	0.643920321	0.676519007	0.666966194	0.658953604	0.646967396
GSE12845_IGD_POS_BLOOD_VS_NAIVE_TONSIL_BCELL_DN	0.743053239	0.72593995	0.741202286	0.750563688	0.730231204	0.748542527	0.753202482	0.747361979	0.715242948	0.746715774	0.758084841	0.753289095	0.72170046	0.771601556	0.753031745	0.745494453	0.748071133	0.746053641	0.748472228	0.762574224	0.744418536	0.738567246	0.756077771	0.748556556	0.705967938	0.694880878	0.726564852	0.761983386	0.746647328	0.758584325	0.752030729	0.763439722	0.755488324	0.771482916	0.746608783	0.739352956	0.74902372	0.754535289	0.753266892	0.756701582	0.751433352	0.755130914	0.735369165	0.741765126	0.736376955	0.763218993	0.745403403	0.748469192	0.755919084
GSE12845_IGD_POS_BLOOD_VS_PRE_GC_TONSIL_BCELL_UP	0.630110596	0.623788174	0.614399393	0.642511126	0.630881512	0.628158102	0.63709084	0.615996765	0.619505948	0.586635722	0.620178702	0.623583728	0.610441926	0.61625096	0.622420969	0.62156761	0.636286028	0.657638774	0.630765266	0.603726261	0.584230539	0.63503167	0.620574255	0.585294878	0.554046915	0.62076581	0.621476241	0.632197079	0.619244982	0.638622994	0.624906076	0.629523043	0.633642644	0.61794872	0.631831003	0.622023737	0.627690922	0.59392136	0.583525845	0.642038543	0.624786907	0.603143667	0.585339901	0.634554862	0.601672183	0.635887343	0.624147188	0.603285314	0.607560386
GSE12845_IGD_POS_BLOOD_VS_PRE_GC_TONSIL_BCELL_DN	0.754877674	0.722363487	0.751488824	0.723828424	0.754039358	0.716583578	0.769252832	0.7568591	0.704885817	0.686347942	0.706820594	0.758209357	0.731476503	0.752851955	0.729882102	0.739142364	0.744625414	0.743915538	0.750284809	0.673782431	0.71889961	0.732587403	0.71659181	0.684998245	0.689797971	0.666470042	0.725629218	0.740752789	0.723493707	0.72756304	0.761758611	0.743498379	0.751319224	0.749514941	0.761817181	0.765808769	0.744350277	0.731099314	0.724263168	0.70574775	0.753717595	0.698712614	0.687340342	0.763959094	0.728239565	0.754896059	0.704675926	0.715990618	0.728965465
GSE12845_IGD_POS_BLOOD_VS_DARKZONE_GC_TONSIL_BCELL_UP	0.591059897	0.556242909	0.571995356	0.608901954	0.601626865	0.601557273	0.610534779	0.591334137	0.583592068	0.546267931	0.588944034	0.582154241	0.55295352	0.600025247	0.608108427	0.600424053	0.581343794	0.614231152	0.605956755	0.549244585	0.567374851	0.595343087	0.598814912	0.545799981	0.502336075	0.579859653	0.564438742	0.603387926	0.586028305	0.598764683	0.588881315	0.589530973	0.599088755	0.602087267	0.592174012	0.574131035	0.586658544	0.582972673	0.541710763	0.617272319	0.594176497	0.564270678	0.552769155	0.601535736	0.590533789	0.609694479	0.608573167	0.578166951	0.5474773
GSE12845_IGD_POS_BLOOD_VS_DARKZONE_GC_TONSIL_BCELL_DN	0.758286488	0.74631968	0.739647152	0.729134264	0.744140577	0.731466139	0.759408766	0.758484524	0.734837797	0.71657306	0.724351248	0.733227719	0.742566576	0.723042651	0.73657543	0.744971754	0.73279479	0.746229415	0.744820152	0.718650938	0.722506411	0.728755568	0.730066861	0.712134433	0.709281972	0.695326025	0.728933288	0.739772887	0.733903291	0.74190037	0.757214222	0.73350116	0.740061662	0.73757314	0.758372673	0.761394952	0.741749261	0.737536814	0.738144912	0.722470286	0.748707373	0.720098467	0.715379844	0.756487738	0.723107824	0.738976283	0.726001466	0.730350136	0.736630968
GSE12845_IGD_NEG_BLOOD_VS_NAIVE_TONSIL_BCELL_UP	0.737358362	0.723542256	0.733007684	0.722563251	0.712047355	0.717747651	0.732745239	0.747076739	0.713282325	0.703634613	0.727748009	0.711852042	0.718585532	0.702064528	0.737032835	0.720123186	0.723176618	0.751800975	0.729556133	0.706119931	0.692863382	0.726808541	0.721128255	0.692286894	0.713724257	0.708121005	0.717001147	0.73006869	0.72387483	0.72025793	0.732021326	0.724417181	0.736767717	0.726368155	0.735645232	0.742945404	0.727218384	0.715611115	0.71251168	0.705671307	0.734563311	0.706955015	0.696848689	0.748094028	0.709123777	0.733216295	0.711780573	0.728354596	0.715194821
GSE12845_IGD_NEG_BLOOD_VS_NAIVE_TONSIL_BCELL_DN	0.662416745	0.662001481	0.663372564	0.695262011	0.681964462	0.695852323	0.677677361	0.681504035	0.660357067	0.684433921	0.69341348	0.692461224	0.653901718	0.690813441	0.693906685	0.682166434	0.679294284	0.675984136	0.692526447	0.681992236	0.672544415	0.682084038	0.687560442	0.663665869	0.646262844	0.658011918	0.653138933	0.691827163	0.684130286	0.702781404	0.677773399	0.696420442	0.684448863	0.682703301	0.680354599	0.680432724	0.678113573	0.686036168	0.669335781	0.703699757	0.684927962	0.69541119	0.660038415	0.67396943	0.675384786	0.687308881	0.675513149	0.679620063	0.685142888
GSE12845_IGD_NEG_BLOOD_VS_PRE_GC_TONSIL_BCELL_UP	0.667498306	0.664684084	0.637827592	0.678893881	0.658931097	0.669967025	0.674856063	0.668531071	0.662582925	0.635565702	0.659651073	0.640544145	0.642738208	0.651981879	0.660288879	0.654731283	0.657291105	0.689832484	0.66856135	0.645588686	0.639673944	0.658216271	0.6563097	0.618001436	0.602313675	0.660869443	0.655033123	0.670214573	0.640126369	0.663498828	0.663922181	0.672046796	0.669300329	0.649983495	0.662715784	0.678111517	0.680942045	0.658253814	0.646261689	0.67344116	0.650256959	0.622205035	0.631783131	0.673812135	0.640280957	0.670905488	0.646510744	0.637727796	0.656409091
GSE12845_IGD_NEG_BLOOD_VS_PRE_GC_TONSIL_BCELL_DN	0.689151014	0.663671522	0.661894577	0.657472097	0.67123847	0.66260108	0.68287637	0.68291542	0.657690909	0.62696919	0.650370116	0.686402955	0.664472636	0.666596469	0.680459157	0.676531042	0.665343221	0.681024467	0.677766868	0.639041241	0.654765408	0.66119321	0.661081873	0.630594981	0.633223213	0.624747501	0.633939933	0.682220626	0.65330577	0.676902169	0.694508444	0.675205348	0.688055371	0.671175542	0.695422546	0.69169605	0.676283588	0.664912533	0.64973991	0.645548852	0.676387947	0.648950658	0.632800434	0.680331624	0.649694583	0.68109635	0.641546456	0.663190203	0.66278554
GSE12845_IGD_NEG_BLOOD_VS_DARKZONE_GC_TONSIL_BCELL_UP	0.704960875	0.67756131	0.688110194	0.708693057	0.706168321	0.705955658	0.716942153	0.716507626	0.678716703	0.675125228	0.705735231	0.706525494	0.674344547	0.687972173	0.716496043	0.702301406	0.695642773	0.71712692	0.717322641	0.669119498	0.670361374	0.717826362	0.701667231	0.675944486	0.671582255	0.694984845	0.71208124	0.701534098	0.702522609	0.700484931	0.689063777	0.711218353	0.719844525	0.693419166	0.713991409	0.695566458	0.716079092	0.698127372	0.655490404	0.706384211	0.712514573	0.685253965	0.670777053	0.70812825	0.717060947	0.712694611	0.711746279	0.699602761	0.663582994
GSE12845_IGD_NEG_BLOOD_VS_DARKZONE_GC_TONSIL_BCELL_DN	0.741591858	0.740162639	0.745486436	0.723472632	0.738939281	0.73690915	0.73387278	0.742429911	0.738940591	0.723175723	0.73092175	0.735756766	0.743283904	0.730438916	0.714220814	0.746238629	0.713528861	0.733580135	0.739596264	0.724985627	0.72174481	0.717419544	0.735768707	0.713997128	0.712214766	0.685839949	0.706103204	0.722610047	0.729214094	0.738915053	0.749174725	0.721579656	0.721441906	0.739847206	0.735539775	0.759404	0.723165586	0.731945539	0.737295824	0.723962137	0.74694169	0.722176748	0.717834168	0.734205695	0.709792671	0.724667368	0.717605511	0.727203785	0.73665401
GSE12845_NAIVE_VS_PRE_GC_TONSIL_BCELL_UP	0.665911876	0.654081818	0.675548653	0.680192488	0.660480415	0.677942037	0.666586206	0.665044443	0.651747911	0.665965612	0.676814311	0.670444247	0.646116686	0.681268987	0.676143813	0.673247513	0.663690469	0.658722761	0.684340456	0.671754259	0.648410566	0.667802109	0.675167567	0.655237214	0.617699036	0.662720158	0.644158875	0.678789423	0.680594484	0.695339079	0.672791416	0.685706627	0.680611444	0.682363536	0.660853074	0.662466797	0.67720691	0.662441319	0.655119092	0.68842501	0.671158109	0.690163827	0.653745903	0.656647571	0.652507765	0.680618891	0.672977928	0.676984808	0.676923879
GSE12845_NAIVE_VS_PRE_GC_TONSIL_BCELL_DN	0.773066227	0.746156192	0.765171732	0.724761181	0.751960196	0.73435727	0.762936403	0.770094206	0.73090939	0.70349223	0.727598751	0.752014104	0.750878397	0.731455582	0.747387067	0.748697571	0.74006983	0.767435407	0.756280446	0.702445241	0.729670322	0.743372253	0.728715059	0.701702052	0.725744281	0.699467904	0.741177192	0.748093894	0.732752109	0.738252654	0.766228152	0.744313374	0.755043873	0.740526307	0.771375629	0.773796214	0.75237237	0.745019181	0.731285504	0.712494531	0.762535487	0.717531972	0.712570498	0.771233461	0.741996947	0.752595239	0.722120028	0.734525149	0.736153717
GSE12845_NAIVE_VS_DARKZONE_GC_TONSIL_BCELL_UP	0.637086802	0.643683706	0.654049147	0.66372303	0.664970886	0.65441399	0.644945831	0.627934939	0.643192248	0.637245444	0.643806531	0.649304874	0.624709394	0.667414555	0.657628314	0.659210554	0.66314921	0.629478197	0.656863795	0.643903793	0.621667246	0.644602163	0.63756789	0.621977132	0.604847874	0.617192457	0.630980655	0.649420951	0.645862979	0.652473058	0.638248953	0.653871985	0.657169888	0.647493116	0.641692952	0.640326163	0.621733543	0.645742152	0.616624766	0.66324401	0.629550957	0.63262486	0.643897805	0.623654376	0.636005548	0.651936184	0.655209038	0.634806093	0.630476215
GSE12845_NAIVE_VS_DARKZONE_GC_TONSIL_BCELL_DN	0.757976341	0.744199042	0.738523913	0.717427431	0.730759326	0.725118253	0.750670892	0.751098567	0.736381963	0.714985679	0.724829377	0.714488774	0.748138017	0.706209964	0.730233172	0.739025041	0.722162237	0.750235577	0.738738174	0.714670012	0.70505965	0.723615876	0.717697733	0.707999744	0.699017027	0.68848476	0.721132743	0.732868292	0.724385225	0.725714097	0.750645717	0.722980008	0.737483017	0.728950223	0.746723484	0.761430475	0.736714285	0.733826245	0.728008198	0.707667978	0.740993922	0.72464307	0.713353609	0.751059413	0.723312456	0.732626968	0.718239001	0.733651019	0.736230118
GSE12845_PRE_GC_VS_DARKZONE_GC_TONSIL_BCELL_UP	0.648128424	0.639061373	0.661561961	0.681591082	0.655396996	0.661350918	0.657036107	0.673882991	0.632603502	0.652562188	0.671006959	0.675447218	0.610863007	0.672638691	0.67772203	0.66273378	0.641860983	0.670706012	0.666366625	0.644599863	0.612597745	0.667999672	0.67206752	0.638667428	0.62968802	0.610388355	0.645251279	0.659970776	0.6640941	0.674890145	0.665432177	0.686220565	0.674616708	0.671644551	0.673213	0.640093819	0.677762695	0.64579474	0.615505537	0.646543047	0.670209888	0.637256602	0.636225983	0.657525917	0.638024375	0.687780428	0.686233267	0.676200402	0.631370173
GSE12845_PRE_GC_VS_DARKZONE_GC_TONSIL_BCELL_DN	0.721041921	0.715527405	0.715066812	0.69680087	0.714009176	0.703074221	0.718784767	0.720917228	0.705266548	0.689466755	0.697304711	0.69965113	0.703558234	0.711783981	0.700702878	0.704112711	0.714526496	0.718696928	0.72399266	0.699668922	0.700877054	0.688691416	0.70639037	0.703700065	0.681702884	0.664378707	0.65293158	0.708426836	0.718665843	0.709935501	0.728869413	0.715257324	0.715572638	0.71900852	0.717964013	0.731449808	0.693983573	0.709112915	0.710600224	0.686328837	0.713393624	0.717469878	0.655653978	0.701035259	0.707655912	0.710255139	0.706242791	0.703982108	0.71989865
GSE13229_IMM_VS_MATURE_NKCELL_UP	0.517878947	0.484928506	0.49541178	0.499859052	0.484782025	0.508807363	0.525514879	0.505018132	0.493827775	0.455837528	0.492560051	0.517592479	0.50490326	0.541175732	0.48266623	0.491437508	0.450661457	0.502229556	0.514183151	0.479534103	0.484206826	0.472354065	0.480087169	0.46552098	0.437488313	0.420598709	0.417392579	0.490595082	0.506077223	0.517438417	0.512943798	0.513332128	0.494152994	0.509683971	0.502184233	0.522726618	0.48743408	0.479641112	0.481828071	0.471318998	0.47862319	0.493951271	0.428604831	0.493905225	0.451188577	0.526578566	0.498039126	0.481700758	0.506283158
GSE13229_IMM_VS_MATURE_NKCELL_DN	0.600236212	0.588529555	0.598449912	0.591806678	0.604554739	0.594760481	0.618349137	0.605712549	0.597576647	0.580096295	0.608801463	0.586911817	0.586973726	0.587911672	0.610202344	0.593021928	0.575627265	0.601916541	0.609814591	0.577448189	0.5740001	0.603389851	0.573272144	0.565969797	0.510024775	0.602907242	0.59827496	0.612089611	0.613636693	0.602031883	0.597201476	0.593237993	0.611104207	0.603120497	0.619017151	0.598487986	0.590265197	0.582277333	0.56331311	0.614793024	0.590214231	0.579864805	0.53997811	0.605721292	0.562212147	0.605095702	0.603268693	0.58138049	0.604022429
GSE13229_IMM_VS_INTMATURE_NKCELL_UP	0.420889667	0.376357578	0.394935849	0.413262531	0.403389747	0.421473106	0.435987986	0.388405735	0.389429032	0.357715554	0.402836719	0.394600456	0.375326239	0.417657394	0.401410582	0.39937669	0.403741745	0.421565475	0.430138687	0.375466481	0.379638594	0.388686772	0.379790114	0.387629224	0.323573458	0.380957414	0.36093843	0.394854034	0.416566406	0.423096332	0.408979057	0.409269867	0.403637628	0.40300143	0.379745305	0.413659008	0.392371109	0.369407241	0.37071656	0.417267683	0.356324651	0.369158529	0.34522638	0.399723129	0.356017963	0.422749119	0.403007383	0.372495038	0.371808773
GSE13229_IMM_VS_INTMATURE_NKCELL_DN	0.676928834	0.686032124	0.678858296	0.698998923	0.679019995	0.692402928	0.696923211	0.696781659	0.686105939	0.662094458	0.688173879	0.680603124	0.688484971	0.689961025	0.683021175	0.683978115	0.684796285	0.682641979	0.687144911	0.693143521	0.681865813	0.676447791	0.691569367	0.672898378	0.629756074	0.668550427	0.661701327	0.685782742	0.70176384	0.698785984	0.683508256	0.694068347	0.68418556	0.697277896	0.689378264	0.690933173	0.682353985	0.688035078	0.671818061	0.700526675	0.68484116	0.690522094	0.657050647	0.679937637	0.653711675	0.699324427	0.680489009	0.681748681	0.691724792
GSE13229_MATURE_VS_INTMATURE_NKCELL_UP	0.380061518	0.346256498	0.337604557	0.391283685	0.364589443	0.36818047	0.412553156	0.363273043	0.371408936	0.348268559	0.380168984	0.353420709	0.355828087	0.387636209	0.380041274	0.364779375	0.366452849	0.398677167	0.404896977	0.363874681	0.351957597	0.362362241	0.37053537	0.344347471	0.248442861	0.305076223	0.340424166	0.361530261	0.384963297	0.386804277	0.396605969	0.367834188	0.368543803	0.392032762	0.373996847	0.36624084	0.360916111	0.355346052	0.357557755	0.398054264	0.368212445	0.340201612	0.313019245	0.39059111	0.303864802	0.404961688	0.371451302	0.363762664	0.356096819
GSE13229_MATURE_VS_INTMATURE_NKCELL_DN	0.664923187	0.655913997	0.645782023	0.650874697	0.655620605	0.665208704	0.662260268	0.658915852	0.66170749	0.643575114	0.6370284	0.644954838	0.671679909	0.650722616	0.642843141	0.649814141	0.644643266	0.639573234	0.658142325	0.654071762	0.627792356	0.648050951	0.623293327	0.65762891	0.581084224	0.608638386	0.630728986	0.641499713	0.670573323	0.671854095	0.64136797	0.647923069	0.645826996	0.663432882	0.650669049	0.67150131	0.639157644	0.643736725	0.663786218	0.648600273	0.646586354	0.66042427	0.618467405	0.646004173	0.618424298	0.664284622	0.658980558	0.656258105	0.65717317
GSE13306_LAMINA_PROPRIA_VS_SPLEEN_TREG_UP	0.650804574	0.650047551	0.662796892	0.675978768	0.648914358	0.663141413	0.675146458	0.663496354	0.656506043	0.646310349	0.671344042	0.654906967	0.662414719	0.680980112	0.673188369	0.651136971	0.677497245	0.642738473	0.652904817	0.660512492	0.657608992	0.655912184	0.659314418	0.662566988	0.644775992	0.627876992	0.62072417	0.67828409	0.678621447	0.671649968	0.669516566	0.669327971	0.673666578	0.671315891	0.672282199	0.659950792	0.664446598	0.654641867	0.642279682	0.659112762	0.653863134	0.664386993	0.648649868	0.658851778	0.630310453	0.660485622	0.66867236	0.646711736	0.66201264
GSE13306_LAMINA_PROPRIA_VS_SPLEEN_TREG_DN	0.483682588	0.446290159	0.44612943	0.473136241	0.459506978	0.477022057	0.489878858	0.447348411	0.416403656	0.425636722	0.452947156	0.462830317	0.428763371	0.453404396	0.472040634	0.46511246	0.469924851	0.502767329	0.498321385	0.445541064	0.424554693	0.44883908	0.434074406	0.415265273	0.360691877	0.404224735	0.428949264	0.467802386	0.458658565	0.494357428	0.472749875	0.467491697	0.487572335	0.476330045	0.462931721	0.497977989	0.463073672	0.429642426	0.431020735	0.490317183	0.451546689	0.437988279	0.413145424	0.467025006	0.419146014	0.506457375	0.44162955	0.453957582	0.461189604
GSE13306_TREG_VS_TCONV_LAMINA_PROPRIA_UP	0.537568383	0.53248005	0.543718644	0.560087987	0.557428251	0.526920384	0.561410057	0.562406239	0.537932454	0.527530487	0.552412998	0.558620069	0.517422495	0.564667573	0.548556764	0.558917124	0.535822539	0.561332261	0.574746886	0.5488977	0.507545509	0.535375186	0.559872023	0.520888179	0.473274503	0.475569602	0.51632198	0.550346469	0.564600616	0.554124301	0.560171959	0.553212504	0.557094182	0.571994585	0.544180139	0.556021834	0.550572541	0.523572896	0.52679259	0.546525278	0.551055498	0.532186833	0.505315751	0.56478359	0.515622325	0.568331696	0.551106627	0.539154668	0.541879715
GSE13306_TREG_VS_TCONV_LAMINA_PROPRIA_DN	0.482825267	0.454504609	0.474783275	0.477854242	0.462655149	0.487127665	0.520453859	0.474579373	0.475571245	0.448779493	0.480682101	0.480381355	0.455279494	0.470046106	0.475577727	0.47088119	0.430951549	0.503078104	0.491688949	0.449885585	0.430288437	0.470762876	0.465637268	0.43341976	0.404092789	0.418590736	0.432754954	0.496193606	0.48150428	0.48128584	0.481371882	0.470973047	0.4956785	0.46312617	0.502485067	0.492658411	0.476565346	0.448176502	0.443708488	0.480998167	0.484362004	0.444595288	0.431965307	0.472035259	0.441547701	0.507037167	0.481927214	0.46515253	0.464609425
GSE13306_TREG_VS_TCONV_SPLEEN_UP	0.480113253	0.480926741	0.475109299	0.490723355	0.489945015	0.475531298	0.50877822	0.488287047	0.475058702	0.466118564	0.513194163	0.49038543	0.480365785	0.523184035	0.50140805	0.486118477	0.484794071	0.490109546	0.514508147	0.493125377	0.502231976	0.472219518	0.506163901	0.478651146	0.431730276	0.434238993	0.460340296	0.496182054	0.510962166	0.520365729	0.518403183	0.497497846	0.489364852	0.514487025	0.498741876	0.501923265	0.458571455	0.465233984	0.450405818	0.512213481	0.47217381	0.497372493	0.440156661	0.481178099	0.486367608	0.499827776	0.494875053	0.482214377	0.474800934
GSE13306_TREG_VS_TCONV_SPLEEN_DN	0.594055619	0.568144136	0.58144823	0.586585956	0.574642084	0.579360682	0.614680872	0.608352047	0.576223687	0.559231655	0.584040402	0.58810466	0.57941003	0.608398952	0.593286689	0.588847108	0.585960579	0.579557225	0.608324921	0.57135342	0.573780219	0.57949892	0.577530911	0.56979269	0.506275327	0.535432854	0.568206545	0.594234295	0.609197382	0.58730521	0.603874525	0.587811842	0.603741221	0.60504427	0.602394992	0.585680462	0.583295601	0.578207711	0.562703468	0.585267617	0.591384835	0.586089867	0.542224699	0.582539006	0.558426984	0.590917584	0.587382496	0.577857934	0.572301724
GSE13306_TREG_RA_VS_TCONV_RA_UP	0.543410441	0.526440451	0.534501296	0.539166272	0.506278011	0.53072294	0.539019394	0.531145823	0.532225367	0.503968905	0.529891945	0.519001049	0.536364238	0.537873141	0.525500642	0.522118202	0.514741193	0.545188078	0.527743542	0.505893581	0.509219087	0.518503065	0.519838648	0.521637435	0.472509149	0.50223802	0.489400621	0.53332704	0.526722726	0.52966547	0.534801311	0.519203982	0.530386261	0.530520521	0.526913375	0.548461691	0.522283872	0.511494854	0.516631504	0.536517713	0.524912221	0.511715728	0.496611998	0.544185761	0.489431956	0.541680731	0.512652937	0.524621536	0.519040675
GSE13306_TREG_RA_VS_TCONV_RA_DN	0.418852242	0.405109503	0.393882947	0.421569016	0.424152402	0.435834496	0.467493832	0.417135784	0.411519786	0.383781509	0.410212364	0.408425036	0.403933455	0.407176475	0.404930833	0.404853033	0.42241263	0.432471892	0.455599443	0.39249234	0.354543147	0.375216888	0.390982748	0.360713889	0.319857837	0.384653654	0.382156224	0.407874366	0.408138316	0.420062405	0.411449134	0.407190915	0.422627532	0.404790358	0.424312788	0.439331599	0.392363224	0.390317701	0.389656028	0.470210476	0.378221405	0.357931162	0.353512583	0.416666427	0.358331846	0.419230967	0.39647273	0.400593313	0.390346611
GSE13306_TREG_VS_TCONV_UP	0.428107308	0.419984318	0.416705621	0.44165636	0.422638758	0.450085324	0.469682635	0.429510192	0.416161396	0.406056728	0.421528265	0.436845221	0.411657812	0.438130216	0.450047981	0.420780703	0.415251396	0.462941298	0.460289601	0.438932245	0.405126023	0.409629635	0.454949055	0.419192232	0.323164947	0.400036609	0.390626511	0.428049103	0.423836855	0.453100591	0.462967524	0.424614573	0.421111473	0.450695606	0.425815037	0.444503739	0.416832243	0.420993455	0.39961682	0.481716899	0.410187994	0.416214724	0.356307968	0.431357473	0.371533261	0.454162898	0.439529241	0.446091579	0.437215216
GSE13306_TREG_VS_TCONV_DN	0.637073345	0.621632326	0.629387975	0.615127217	0.606420934	0.618743656	0.651519477	0.6454513	0.62942701	0.598986354	0.600560262	0.605019452	0.636772912	0.610826405	0.608402502	0.623278372	0.588878056	0.617907382	0.618590662	0.596932583	0.594105803	0.601910046	0.609083257	0.603661882	0.541381033	0.532243959	0.586511114	0.617176571	0.631188809	0.61934486	0.635115055	0.617413471	0.626450918	0.608130821	0.635498583	0.638070882	0.610451209	0.625830242	0.596797112	0.601122468	0.626762026	0.587493122	0.575872916	0.628637424	0.601823431	0.629442733	0.601382181	0.630747066	0.614942894
GSE13306_RA_VS_UNTREATED_TREG_UP	0.57234691	0.551016607	0.567961631	0.576363195	0.568861138	0.58128346	0.596103596	0.569993828	0.552895061	0.532503596	0.545588166	0.57924681	0.549783213	0.56332112	0.566363217	0.579335291	0.536461517	0.593064755	0.574868108	0.543589797	0.54465016	0.540319703	0.55311556	0.524009037	0.506221366	0.535320004	0.554851871	0.577413371	0.561305873	0.56903333	0.570258367	0.574970535	0.572617453	0.569651344	0.575932571	0.59500867	0.553414136	0.549676721	0.53820292	0.581399541	0.569357483	0.542107018	0.528103704	0.592913217	0.546367544	0.5644615	0.557680004	0.542027733	0.5377722
GSE13306_RA_VS_UNTREATED_TREG_DN	0.456782817	0.424768617	0.469652819	0.470486624	0.478399424	0.458747868	0.494601399	0.470911745	0.430320262	0.457102422	0.479831074	0.493355112	0.431530928	0.486277186	0.496746899	0.457520335	0.470320045	0.491998765	0.470167089	0.43139607	0.410906453	0.466124612	0.452574148	0.419191109	0.407198616	0.425793975	0.445001911	0.470957585	0.481202639	0.484260542	0.464572088	0.473696814	0.48808802	0.504079612	0.495949714	0.464559856	0.473115862	0.445410926	0.422531409	0.490643866	0.440574129	0.427674464	0.423936802	0.482856812	0.456672334	0.498794659	0.485412996	0.480351401	0.465999509
GSE13306_RA_VS_UNTREATED_TCONV_UP	0.570196554	0.558391345	0.547046831	0.566841805	0.577089551	0.55399122	0.567190593	0.549130116	0.556168142	0.544058567	0.5571608	0.545465948	0.548124023	0.524613322	0.552429361	0.54497876	0.539929117	0.584298353	0.577934325	0.528519278	0.503164794	0.537249779	0.565683811	0.532877923	0.474585249	0.533090957	0.553331466	0.557102996	0.544785035	0.577111848	0.552850782	0.540026978	0.553384501	0.549040168	0.551092421	0.57773779	0.537131526	0.538549451	0.526492865	0.569459679	0.55547395	0.538986437	0.513883413	0.538183353	0.512231447	0.560764753	0.522900693	0.547191329	0.547262418
GSE13306_RA_VS_UNTREATED_TCONV_DN	0.480526948	0.415208795	0.439933318	0.455171411	0.437112663	0.44290938	0.476746301	0.460789189	0.44172853	0.423677464	0.438244999	0.426153404	0.434068399	0.450033584	0.455044751	0.446520267	0.417548624	0.464717731	0.459647561	0.393406506	0.417117691	0.454086531	0.433272333	0.430843106	0.378746057	0.384857586	0.42648491	0.446386644	0.474995046	0.444461368	0.460394327	0.460710139	0.44782899	0.440748527	0.457808358	0.459246413	0.451133326	0.414102988	0.404352074	0.452179127	0.443722159	0.388370184	0.392980984	0.462550571	0.388101278	0.459656475	0.423520978	0.446293461	0.441299298
GSE13306_RA_VS_UNTREATED_MEM_CD4_TCELL_UP	0.640224416	0.594380174	0.6278627	0.639759668	0.644496075	0.626467459	0.639064129	0.657605425	0.612363526	0.598840451	0.642071302	0.603568175	0.612011809	0.648832993	0.639422269	0.638115931	0.607913755	0.625578236	0.649487111	0.600161343	0.62027538	0.626511451	0.624436726	0.615247873	0.541062522	0.561572221	0.586787784	0.640306049	0.653461856	0.641084954	0.652174456	0.64234654	0.630921221	0.653722373	0.650011036	0.631149478	0.62675342	0.604656988	0.605311776	0.620016259	0.640700985	0.620513147	0.592840607	0.623356634	0.613928411	0.642319014	0.628087927	0.635679031	0.618398885
GSE13306_RA_VS_UNTREATED_MEM_CD4_TCELL_DN	0.568092395	0.569361839	0.573421188	0.605905309	0.574978074	0.587938509	0.594464778	0.581585458	0.546697829	0.584218495	0.59765258	0.595681726	0.557346869	0.596142506	0.589330909	0.584752873	0.606416861	0.594497769	0.596506739	0.562488577	0.556142198	0.584142761	0.608845557	0.555788621	0.538848629	0.550996111	0.549028969	0.610198605	0.605842758	0.600866864	0.577379455	0.613220791	0.595739031	0.619294799	0.585536626	0.572217752	0.591145899	0.573837198	0.575277402	0.612276759	0.577284113	0.570767283	0.536526986	0.580855834	0.595238429	0.616289372	0.608977151	0.589883152	0.591576528
GSE13411_NAIVE_VS_IGM_MEMORY_BCELL_UP	0.539222074	0.48678649	0.523322961	0.516498925	0.503869373	0.50765989	0.535802518	0.511857528	0.499615784	0.491899269	0.500651697	0.523846576	0.508942594	0.55088343	0.506261777	0.519259	0.505421122	0.510420837	0.533105965	0.507490309	0.490892832	0.51473481	0.51604087	0.476276198	0.447211279	0.454668965	0.456927597	0.510999549	0.529582264	0.51485835	0.525768638	0.519926379	0.494201542	0.542422835	0.519239773	0.522311041	0.490436832	0.470785111	0.464457133	0.499911339	0.499964324	0.481097563	0.470859698	0.503939048	0.473465157	0.523403684	0.494182229	0.487354611	0.504123831
GSE13411_NAIVE_VS_IGM_MEMORY_BCELL_DN	0.666896087	0.647936539	0.646559786	0.671187929	0.668176605	0.661052374	0.686516046	0.671113055	0.644415787	0.636828872	0.65652384	0.661280925	0.651421221	0.649989047	0.66293084	0.661938222	0.663685669	0.673981909	0.686466894	0.647440269	0.634760447	0.670698267	0.656104138	0.618162209	0.590502348	0.64758928	0.658685462	0.665638567	0.679489086	0.660204049	0.667506302	0.680999752	0.671177342	0.66863869	0.67409591	0.661773879	0.671548264	0.654206389	0.627810423	0.653751873	0.655634475	0.633674716	0.614706097	0.681225964	0.644028001	0.683054933	0.659169353	0.657647163	0.666480016
GSE13411_NAIVE_VS_SWITCHED_MEMORY_BCELL_UP	0.281406031	0.256671313	0.258570153	0.289284192	0.316687972	0.277653175	0.308180144	0.273605718	0.259532753	0.225839637	0.257476738	0.291484045	0.268296051	0.289012422	0.258997354	0.264881619	0.285910181	0.29378041	0.337174324	0.227325016	0.246761739	0.270019621	0.249260969	0.226753105	0.196597717	0.265316482	0.247433627	0.256274309	0.312548511	0.283389172	0.280584301	0.305944714	0.242500804	0.282764173	0.259487383	0.294568552	0.240769275	0.24181398	0.217722718	0.299085899	0.254925342	0.209477362	0.172247117	0.271664258	0.236676613	0.312394513	0.232652174	0.253616401	0.245414828
GSE13411_NAIVE_VS_SWITCHED_MEMORY_BCELL_DN	0.735163029	0.712257263	0.714851103	0.720829945	0.720637851	0.714404089	0.71632996	0.731574516	0.703925405	0.687659906	0.714305973	0.725599193	0.701897337	0.710396282	0.70954355	0.719550258	0.724468454	0.717302375	0.721529535	0.701148864	0.715719319	0.710990562	0.710341902	0.69032874	0.67822237	0.678272822	0.693299654	0.723930443	0.732855828	0.701813797	0.712187722	0.718280414	0.718556431	0.725896532	0.729982907	0.713243782	0.722926123	0.704732957	0.692981899	0.709066465	0.705532653	0.69942096	0.700571392	0.727941193	0.710611476	0.72599105	0.725069537	0.722105777	0.708711005
GSE13411_NAIVE_BCELL_VS_PLASMA_CELL_UP	0.70655324	0.697027113	0.700610696	0.719128212	0.702388555	0.710579449	0.715530075	0.712228768	0.701009276	0.702829787	0.731349804	0.720271715	0.69425845	0.72738627	0.718459979	0.719238154	0.715339045	0.703488814	0.71697194	0.708200178	0.719627297	0.720317531	0.732271139	0.695895921	0.713517663	0.689606396	0.677647221	0.731758027	0.72869528	0.736023586	0.722263122	0.729474639	0.716670538	0.72469517	0.713243121	0.697866652	0.717810943	0.716487445	0.702403257	0.730087507	0.72213236	0.740173363	0.713363011	0.69979507	0.710350042	0.710426229	0.723631021	0.721672946	0.72385867
GSE13411_NAIVE_BCELL_VS_PLASMA_CELL_DN	0.506879431	0.475135254	0.519776148	0.49546168	0.519209934	0.523445187	0.538601431	0.512590756	0.462645052	0.459252785	0.47750643	0.49452763	0.4813278	0.486945961	0.5080335	0.514489276	0.520507095	0.534311653	0.549118978	0.454171668	0.436210858	0.515658246	0.502682206	0.463054624	0.425462304	0.484358246	0.497530483	0.521724305	0.495675469	0.5037558	0.506128202	0.52518743	0.509494657	0.520881905	0.497283456	0.516315436	0.494257206	0.480254336	0.501715013	0.51165813	0.507773614	0.461123544	0.452240002	0.499571314	0.471293579	0.539986873	0.484754413	0.471862701	0.480676449
GSE13411_NAIVE_VS_MEMORY_BCELL_UP	0.348902361	0.298102209	0.318880688	0.340939294	0.317565936	0.313344964	0.34121604	0.327454301	0.306800013	0.306002841	0.311544021	0.343885708	0.316136468	0.385312999	0.328823162	0.298370009	0.295364235	0.304783598	0.360144775	0.297950286	0.297692384	0.305573052	0.317235248	0.303872577	0.256282518	0.307958447	0.256304571	0.30066381	0.352426911	0.331034318	0.345717676	0.334134791	0.311811546	0.350707156	0.319200799	0.350100684	0.290927866	0.302892874	0.296730736	0.300573584	0.305494668	0.287441353	0.241264892	0.321400779	0.296008208	0.339613754	0.299387566	0.319610192	0.305163842
GSE13411_NAIVE_VS_MEMORY_BCELL_DN	0.734814185	0.72382835	0.710327534	0.722347648	0.728732822	0.718270093	0.735236546	0.737446735	0.718683818	0.69832875	0.720695316	0.713812608	0.720284127	0.702110796	0.71628238	0.723490022	0.714676585	0.7269401	0.736400941	0.703260791	0.700634351	0.722665207	0.719094972	0.687586408	0.668193376	0.713190299	0.713091694	0.722337867	0.726036792	0.712894779	0.720032078	0.731271727	0.725257133	0.723487573	0.740953722	0.724445484	0.72295027	0.707634775	0.707251607	0.717152425	0.716711393	0.707508565	0.700151708	0.735495816	0.715549434	0.730851714	0.712879392	0.727646174	0.722523671
GSE13411_IGM_VS_SWITCHED_MEMORY_BCELL_UP	0.368584319	0.308345833	0.305683847	0.334287161	0.337850061	0.314964806	0.3653097	0.35158933	0.31886834	0.310744879	0.303416812	0.339399114	0.296055758	0.370854326	0.326203492	0.314065277	0.332598215	0.343238792	0.351981882	0.311223358	0.287837407	0.327401341	0.323921147	0.28095902	0.294906036	0.319036356	0.339387763	0.323228047	0.344369399	0.333234196	0.338239118	0.337496613	0.331676548	0.353294727	0.330231423	0.34540066	0.320349013	0.298338334	0.307153154	0.330239715	0.338628319	0.284710227	0.298231052	0.318401247	0.3059241	0.35024266	0.284716421	0.315863713	0.320761191
GSE13411_IGM_VS_SWITCHED_MEMORY_BCELL_DN	0.725970282	0.703373221	0.7245194	0.717998897	0.716296443	0.719824483	0.721832654	0.737179189	0.710637433	0.705180737	0.730570419	0.729820591	0.700469625	0.733474193	0.721473148	0.719894991	0.715219118	0.711633917	0.712128741	0.705707023	0.718048527	0.712693902	0.724211071	0.70075352	0.697674551	0.667246548	0.68879933	0.715606338	0.739136203	0.725544454	0.728640983	0.719030531	0.729368601	0.730490737	0.746961707	0.710977119	0.719222391	0.716086199	0.71936638	0.704139782	0.731672913	0.715599781	0.705123467	0.7234117	0.703059141	0.727942908	0.725948832	0.727910658	0.711935315
GSE13411_IGM_MEMORY_BCELL_VS_PLASMA_CELL_UP	0.702537183	0.689767304	0.692858678	0.711265949	0.698718057	0.701782765	0.713035347	0.704590325	0.70278323	0.688777745	0.691007302	0.696595149	0.696182604	0.712069134	0.691887601	0.702337285	0.676239012	0.698512972	0.704076525	0.677583934	0.685758303	0.684823492	0.687106401	0.683817937	0.660940942	0.656964909	0.677332724	0.69809969	0.700954416	0.717510653	0.721840861	0.705535121	0.691015103	0.688983006	0.708572723	0.699518642	0.696851981	0.702203607	0.677524741	0.705288091	0.703714735	0.698239429	0.686245867	0.696139566	0.663373423	0.69704358	0.700694522	0.694716503	0.696907574
GSE13411_IGM_MEMORY_BCELL_VS_PLASMA_CELL_DN	0.495150036	0.446087857	0.477373968	0.475094447	0.494864247	0.476615269	0.527105609	0.501053229	0.427311515	0.417957602	0.482320185	0.477871444	0.460137789	0.494629836	0.478995206	0.479615646	0.482279359	0.498391608	0.523286882	0.442840388	0.414411323	0.475406467	0.467851665	0.4456284	0.396567954	0.444774762	0.459670172	0.479210868	0.486389815	0.4951431	0.491909158	0.510153543	0.511389834	0.493773886	0.489689796	0.510941207	0.480377123	0.438061941	0.461728475	0.464453099	0.481506462	0.459219421	0.401331605	0.487693999	0.451551095	0.529190841	0.482046351	0.475051528	0.44538009
GSE13411_SWITCHED_MEMORY_BCELL_VS_PLASMA_CELL_UP	0.729399157	0.717532725	0.730564896	0.735723468	0.725043977	0.735723205	0.732123685	0.736036621	0.737675171	0.729177487	0.740950275	0.721910447	0.734859301	0.755428013	0.73836404	0.734983031	0.734655087	0.716110929	0.725937011	0.738671122	0.742535832	0.727151649	0.732781657	0.738420819	0.72141401	0.694637193	0.71521483	0.741814514	0.744640296	0.742094696	0.736433525	0.746378544	0.74091638	0.743675348	0.736936738	0.716905424	0.735379678	0.740174577	0.731375952	0.729572638	0.73608946	0.750163498	0.731416817	0.714418122	0.713989309	0.73211709	0.741503041	0.735960456	0.729812559
GSE13411_SWITCHED_MEMORY_BCELL_VS_PLASMA_CELL_DN	0.440972967	0.407584607	0.42883834	0.435160263	0.432440379	0.43765111	0.465764581	0.434576239	0.400589055	0.374792278	0.42590818	0.423960946	0.398678914	0.445176331	0.427191795	0.43129216	0.437157786	0.450486467	0.48154164	0.376635226	0.389138187	0.446397481	0.42080637	0.401841605	0.347418868	0.409282248	0.407049902	0.439231541	0.428223465	0.421905779	0.432727411	0.460509703	0.459116947	0.45832411	0.447033633	0.465723622	0.403837064	0.381102395	0.404184122	0.445433999	0.430632159	0.392797632	0.375777815	0.427374979	0.38015972	0.472134519	0.42163727	0.41673014	0.408022282
GSE13411_PLASMA_CELL_VS_MEMORY_BCELL_UP	0.609602564	0.542494426	0.595765834	0.55513849	0.592394892	0.55998417	0.623459267	0.593168227	0.514250116	0.497180507	0.527309189	0.583279063	0.534685631	0.580122458	0.578813052	0.578029938	0.597122732	0.601108767	0.611887277	0.473100863	0.513972152	0.581368929	0.557468793	0.495573372	0.472242889	0.517307081	0.548789308	0.561571992	0.557925242	0.583381746	0.595691441	0.588911643	0.598926012	0.5849814	0.5916482	0.620176333	0.571474517	0.523032689	0.536998607	0.554320296	0.572926691	0.52933902	0.489624485	0.580143592	0.558924069	0.612270849	0.569258751	0.544996577	0.540213439
GSE13411_PLASMA_CELL_VS_MEMORY_BCELL_DN	0.761940383	0.74834308	0.750170101	0.770163587	0.760971325	0.769306173	0.749626615	0.768234694	0.755426209	0.755420026	0.769076787	0.761842907	0.743516977	0.76902456	0.769410989	0.763938994	0.756057702	0.757330625	0.754406022	0.750756001	0.747369147	0.765162917	0.765176925	0.757986025	0.750590131	0.730001784	0.742512238	0.76343996	0.763193082	0.773594165	0.770279688	0.77238718	0.754114941	0.764882617	0.76816592	0.747996835	0.770410271	0.759085434	0.748331008	0.757843828	0.765499287	0.773109	0.741377171	0.745358799	0.764506132	0.757907087	0.767467517	0.766130425	0.76125522
GSE13484_UNSTIM_VS_3H_YF17D_VACCINE_STIM_PBMC_UP	0.740654203	0.72934407	0.726622786	0.728982071	0.734655117	0.731540579	0.74727585	0.736999445	0.737469106	0.707664615	0.728255204	0.703371308	0.725883268	0.710641862	0.732079475	0.728845006	0.690653804	0.730688786	0.728100088	0.714815354	0.725770026	0.711156336	0.711403485	0.710950894	0.662418019	0.713813885	0.733354491	0.720636037	0.709650056	0.715586801	0.734914845	0.72767728	0.726101421	0.712382826	0.732936966	0.742764517	0.723625591	0.71548082	0.710203153	0.715107438	0.738358274	0.708709048	0.69933246	0.743077568	0.68591942	0.717976233	0.708392655	0.71922918	0.716322002
GSE13484_UNSTIM_VS_3H_YF17D_VACCINE_STIM_PBMC_DN	0.609613582	0.57349647	0.629846234	0.627441652	0.609745996	0.620436367	0.606343615	0.608344203	0.608133596	0.634170324	0.632262593	0.646268972	0.604985944	0.644697254	0.620105002	0.620083811	0.62035756	0.613232252	0.608879441	0.627077061	0.617675345	0.606909658	0.642361424	0.585924305	0.608176607	0.572541979	0.559155677	0.627482404	0.64805789	0.631000009	0.606382781	0.636696453	0.619585695	0.666166007	0.623391704	0.601880406	0.620143631	0.615408133	0.615452154	0.629225779	0.611353871	0.633667254	0.588713691	0.611349736	0.613171466	0.630481672	0.63636889	0.615575518	0.626124574
GSE13484_UNSTIM_VS_12H_YF17D_VACCINE_STIM_PBMC_UP	0.730537861	0.724985352	0.71892338	0.723268661	0.724626253	0.727337112	0.733461607	0.732971681	0.710949896	0.70467544	0.718542403	0.716588758	0.712791844	0.723509472	0.724169387	0.732268555	0.709208112	0.726959704	0.735694973	0.701563264	0.722983981	0.723295566	0.716211143	0.701298825	0.688391918	0.709315411	0.714980117	0.715904926	0.72605347	0.724793096	0.731694828	0.724635096	0.724556812	0.711115738	0.725874017	0.728867084	0.725137188	0.714535058	0.690763108	0.725948991	0.728733301	0.710518935	0.699044234	0.72178608	0.711181462	0.72515435	0.706130533	0.726306575	0.717382426
GSE13484_UNSTIM_VS_12H_YF17D_VACCINE_STIM_PBMC_DN	0.627310108	0.625888944	0.638926997	0.640222725	0.624547108	0.620303296	0.646049964	0.644583727	0.60982442	0.631671148	0.63995333	0.65474969	0.621440046	0.654070088	0.653152192	0.624727644	0.633851092	0.634286247	0.632886852	0.633001316	0.605024627	0.622153666	0.634113694	0.618065528	0.604568438	0.582516247	0.597583058	0.632638093	0.638877431	0.634936879	0.622780979	0.636960027	0.654205904	0.664017278	0.643752062	0.622134901	0.635434688	0.619625119	0.624017777	0.634505558	0.616896846	0.629217109	0.62886972	0.655586315	0.602307941	0.660823789	0.653937205	0.634424973	0.629798704
GSE13484_3H_UNSTIM_VS_YF17D_VACCINE_STIM_PBMC_UP	0.720505077	0.692114107	0.704830239	0.712042652	0.713333495	0.706779199	0.722719378	0.714455429	0.713300085	0.690229457	0.71155177	0.697268692	0.711039851	0.702241636	0.701931808	0.723028712	0.692702688	0.707147076	0.714697218	0.694270207	0.687349904	0.691696591	0.700944072	0.691933822	0.67149507	0.684839129	0.688263033	0.707777426	0.704242112	0.702558157	0.704731911	0.70217382	0.707395366	0.709604042	0.716847428	0.72098706	0.715811281	0.705661914	0.699337277	0.711773891	0.716448649	0.704409158	0.68860501	0.706673101	0.672438857	0.706871757	0.705996276	0.700816739	0.71383832
GSE13484_3H_UNSTIM_VS_YF17D_VACCINE_STIM_PBMC_DN	0.593764361	0.572055436	0.59673351	0.626841536	0.595786272	0.568456343	0.616201288	0.619083371	0.58676581	0.610098096	0.616534006	0.617558364	0.575830557	0.628141211	0.601914092	0.593192547	0.593075813	0.594704072	0.591175337	0.594755178	0.569783966	0.56851216	0.618365502	0.579276311	0.559203669	0.549435002	0.530961374	0.620747089	0.64973762	0.629425442	0.616268221	0.617165395	0.614568868	0.654340138	0.62000053	0.575792613	0.610140962	0.581466163	0.572424627	0.615851701	0.594785975	0.586691001	0.577063623	0.609113259	0.567846914	0.623074861	0.626283006	0.607725293	0.58905974
GSE13484_12H_UNSTIM_VS_YF17D_VACCINE_STIM_PBMC_UP	0.729702656	0.698835344	0.725261254	0.713750015	0.696272543	0.720955501	0.723124635	0.739795343	0.713391022	0.694870686	0.725140066	0.717465583	0.70331933	0.712419464	0.722341873	0.718331289	0.690837563	0.710804616	0.712753768	0.699577162	0.711286864	0.715914143	0.703142227	0.692216822	0.687195784	0.673184756	0.69876314	0.711976445	0.706513663	0.715638197	0.709582623	0.715914249	0.727649638	0.708797332	0.742084398	0.726460294	0.729244434	0.713286921	0.692289601	0.708127238	0.733039182	0.697749289	0.716101007	0.725068334	0.709073872	0.720769508	0.709213215	0.707549309	0.698870308
GSE13484_12H_UNSTIM_VS_YF17D_VACCINE_STIM_PBMC_DN	0.526217921	0.495941768	0.528937145	0.550480095	0.541248818	0.509860833	0.544125451	0.557250805	0.514167446	0.545537756	0.536007853	0.547528257	0.508651888	0.56261754	0.532951245	0.516883352	0.51697196	0.530657119	0.538749831	0.493276037	0.505577205	0.498475417	0.537223269	0.511255767	0.461559848	0.473095218	0.484309925	0.53529539	0.568701722	0.558080644	0.545404068	0.530688134	0.542555924	0.556798883	0.557583101	0.538084892	0.543612525	0.514692597	0.512242631	0.54216095	0.526039844	0.499602305	0.483307451	0.53824946	0.469392484	0.561348829	0.55239988	0.551403963	0.48915702
GSE13484_12H_VS_3H_YF17D_VACCINE_STIM_PBMC_UP	0.67545836	0.661888293	0.660765422	0.655033324	0.661449664	0.637753165	0.687077297	0.684744116	0.66001677	0.632107272	0.672688921	0.65507996	0.669567952	0.655278963	0.664325549	0.662166754	0.641667497	0.672837917	0.653814812	0.629536954	0.653255409	0.65328383	0.650121431	0.643486618	0.63604967	0.637280239	0.657920957	0.66168266	0.647928087	0.657075675	0.668330908	0.645837368	0.658787391	0.658903997	0.683712008	0.680291376	0.66558126	0.642416441	0.633074167	0.646557353	0.672519065	0.630669165	0.63567023	0.677276464	0.599477322	0.670739927	0.66691085	0.661206723	0.640574763
GSE13484_12H_VS_3H_YF17D_VACCINE_STIM_PBMC_DN	0.666470441	0.641797152	0.680109606	0.686675896	0.667149801	0.660564417	0.665213053	0.66969262	0.65113566	0.676423349	0.687612929	0.69346819	0.653036896	0.698662772	0.679751224	0.673305222	0.688794215	0.672026216	0.664976598	0.678927415	0.646161613	0.664630969	0.667817826	0.652227169	0.649283388	0.61690945	0.641624442	0.685469693	0.707171632	0.68227208	0.676095839	0.687605612	0.674727148	0.700070611	0.668028778	0.654040616	0.66691791	0.672400557	0.667941273	0.679051312	0.681101128	0.695778112	0.662142519	0.676215575	0.662613906	0.675771324	0.692595954	0.673060165	0.67253096
GSE13484_UNSTIM_VS_YF17D_VACCINE_STIM_PBMC_UP	0.805062392	0.786498086	0.798678844	0.793268313	0.789258397	0.790731474	0.804758605	0.807303781	0.789952188	0.77503571	0.800826783	0.792907916	0.791276703	0.777029887	0.794874488	0.79920745	0.782043096	0.794697286	0.788474245	0.785814709	0.784303615	0.780893611	0.787764391	0.779515013	0.789737303	0.775532271	0.785626709	0.797391853	0.786180865	0.792367442	0.795587642	0.796523545	0.802498871	0.788764893	0.807329384	0.803363561	0.808451051	0.788978413	0.783469978	0.783818361	0.799581491	0.78639821	0.781198722	0.809807835	0.778820218	0.798120616	0.791078668	0.79591511	0.799193051
GSE13484_UNSTIM_VS_YF17D_VACCINE_STIM_PBMC_DN	0.610824935	0.575571891	0.607099453	0.643412234	0.614272416	0.602204221	0.62344545	0.619086397	0.613684871	0.675292327	0.649819241	0.609049912	0.57890377	0.648925229	0.640436049	0.613727979	0.616909458	0.598075406	0.612834962	0.607723465	0.588553405	0.610889993	0.625907779	0.610084464	0.586144578	0.544060716	0.56921487	0.656563897	0.640839865	0.628422537	0.647605922	0.653700579	0.611521039	0.674378895	0.644376629	0.601166494	0.623353947	0.576906826	0.61658715	0.63895264	0.625677258	0.625093556	0.580572564	0.629940567	0.593334337	0.650742553	0.665816601	0.631743677	0.604971675
GSE13485_CTRL_VS_DAY1_YF17D_VACCINE_PBMC_UP	0.707509442	0.684514484	0.695139617	0.677278328	0.669989581	0.684637415	0.698655426	0.702353232	0.701422125	0.696991619	0.677341021	0.687114313	0.692771306	0.698091409	0.671365444	0.691492125	0.698959847	0.673748639	0.672226196	0.705472499	0.681979066	0.656652843	0.689654473	0.706054121	0.677229549	0.60503719	0.638616696	0.686240186	0.707889996	0.689160713	0.684734688	0.682102007	0.691202401	0.712676112	0.70745798	0.704956801	0.686000974	0.70476602	0.730123508	0.680623393	0.687033103	0.702607347	0.654350943	0.685980002	0.642925377	0.696163884	0.683036644	0.679890338	0.710327806
GSE13485_CTRL_VS_DAY1_YF17D_VACCINE_PBMC_DN	0.092735194	0.097722221	0.072639293	0.070295395	0.06787202	0.083589949	0.12334222	0.077951778	0.124471637	0.067373523	0.033658946	0.063421787	0.075292525	0.108501159	0.089072508	0.051124005	0.03646177	0.119132345	0.123555992	0.058517359	0.029955692	0.084694098	0.051623818	0.009230757	-0.003417639	0.055473305	0.04124816	0.071621786	0.095385172	0.079302921	0.073000685	0.058385211	0.059881524	0.075310785	0.081298726	0.142919863	0.069634899	0.074779545	0.048660407	0.108290858	0.065595854	0.026715243	0.038249616	0.084466862	0.026147919	0.103504721	0.035104684	0.077831016	0.065525956
GSE13485_CTRL_VS_DAY3_YF17D_VACCINE_PBMC_UP	0.381154908	0.341095989	0.384911338	0.369107602	0.380219141	0.37842121	0.388518884	0.372869587	0.379330471	0.356869351	0.373049576	0.379423189	0.370813579	0.419877532	0.365138831	0.365596391	0.380715847	0.365709966	0.385639441	0.38620021	0.324664604	0.326692551	0.384646677	0.360106705	0.305218155	0.262273207	0.307954985	0.382801907	0.438784514	0.411273274	0.381098128	0.370127036	0.381671518	0.438014172	0.381158913	0.417403037	0.359522899	0.357072308	0.323309341	0.409714223	0.360282622	0.365291004	0.366626382	0.356187249	0.31693761	0.397076916	0.383718394	0.380769299	0.364117113
GSE13485_CTRL_VS_DAY3_YF17D_VACCINE_PBMC_DN	0.647819535	0.590089504	0.644428693	0.662156546	0.607146049	0.60261192	0.666116377	0.665289142	0.625553205	0.637780513	0.654671274	0.608062555	0.601796517	0.63573345	0.644490604	0.632782053	0.596639566	0.649212329	0.621759281	0.564242527	0.628028718	0.60978986	0.598172077	0.63786111	0.621659715	0.552999946	0.634514115	0.642143191	0.632386956	0.614511557	0.66809217	0.667471495	0.651671328	0.659765578	0.701191473	0.63244909	0.657005728	0.599098716	0.581939903	0.607238149	0.637690081	0.584281397	0.586011624	0.672176728	0.579686634	0.647092947	0.664612365	0.624481505	0.590361295
GSE13485_CTRL_VS_DAY7_YF17D_VACCINE_PBMC_UP	0.575397951	0.560334294	0.553502535	0.572872879	0.5909202	0.591556974	0.561792578	0.589152843	0.564162495	0.557001288	0.585393462	0.588899025	0.562951968	0.562429975	0.576700919	0.58763557	0.568495902	0.582271288	0.589864272	0.572388328	0.586062376	0.576279766	0.594859036	0.563662743	0.521332479	0.51141736	0.540285344	0.563439135	0.602943896	0.596753407	0.578649231	0.55299498	0.57203942	0.58618006	0.572651194	0.574326509	0.5616197	0.555121244	0.575149392	0.593203326	0.567599856	0.536504449	0.549987748	0.569299434	0.546095906	0.58163256	0.592650369	0.565352145	0.572035301
GSE13485_CTRL_VS_DAY7_YF17D_VACCINE_PBMC_DN	0.640785596	0.574333705	0.643481037	0.674944038	0.622553653	0.596040254	0.658993193	0.658494473	0.607662107	0.661754226	0.653951247	0.617834665	0.585819274	0.647039557	0.640316131	0.619680987	0.631294496	0.649126338	0.623254359	0.576101132	0.615583138	0.619105167	0.610941463	0.633055604	0.640111449	0.559433833	0.600088614	0.665524557	0.659073187	0.634361464	0.674214691	0.686563109	0.664784447	0.67727839	0.695381256	0.62347016	0.669784577	0.599054962	0.616383663	0.61195825	0.640667948	0.609437988	0.593203097	0.667124608	0.600511447	0.662212501	0.679328389	0.642190581	0.594558936
GSE13485_CTRL_VS_DAY21_YF17D_VACCINE_PBMC_UP	0.754112286	0.750247782	0.772177608	0.801546242	0.760923434	0.792453252	0.760123936	0.749044475	0.755152146	0.802195099	0.797808962	0.791407532	0.743159431	0.781581379	0.786084332	0.784896127	0.786727689	0.769894048	0.770029265	0.808909894	0.776414173	0.764122567	0.799913629	0.793712344	0.777916722	0.757992762	0.744112769	0.794545469	0.797685846	0.794901112	0.743316075	0.789399549	0.798409072	0.804751067	0.762379743	0.753428761	0.795807814	0.800603241	0.797891297	0.792447527	0.771696763	0.793248031	0.785304988	0.756602178	0.782938185	0.802029815	0.808895224	0.777920684	0.797256719
GSE13485_CTRL_VS_DAY21_YF17D_VACCINE_PBMC_DN	0.226093886	0.204936388	0.206715078	0.200848122	0.192596441	0.180270686	0.223493549	0.204839437	0.179274632	0.188221289	0.188331942	0.191294901	0.177321426	0.183275932	0.176680555	0.173412776	0.16862998	0.215756192	0.244943652	0.172819846	0.168287071	0.162379036	0.180748089	0.156609448	0.133649917	0.133435143	0.194620514	0.168413708	0.189274854	0.190243927	0.20975561	0.183399967	0.178703151	0.160285184	0.178479229	0.225945083	0.187229425	0.176107923	0.169915016	0.182173613	0.167809195	0.157834475	0.166747712	0.179725576	0.152912252	0.207442631	0.118155227	0.188145055	0.197162391
GSE13485_DAY1_VS_DAY3_YF17D_VACCINE_PBMC_UP	0.085333698	0.104882328	0.112130019	0.131013722	0.094676437	0.103902987	0.144223825	0.074853788	0.132241266	0.090894895	0.076825134	0.069831985	0.098610446	0.133787396	0.092556789	0.09654304	0.058285981	0.133436848	0.143619246	0.078757091	0.05563932	0.082962627	0.090139724	0.026951308	-0.005008156	0.061893593	0.049051496	0.079567591	0.122383395	0.11978666	0.078635812	0.092200856	0.107702137	0.125644733	0.093809646	0.164291913	0.098128913	0.118037878	0.084642626	0.116670693	0.064356786	0.070306511	0.030047648	0.104883903	0.047564008	0.132852247	0.059900438	0.098368041	0.089587067
GSE13485_DAY1_VS_DAY3_YF17D_VACCINE_PBMC_DN	0.667645235	0.646773663	0.678868023	0.661971424	0.637443633	0.636853778	0.672019441	0.680741363	0.66378255	0.678173677	0.657978512	0.639210395	0.653710878	0.660228067	0.648317163	0.653698726	0.638352872	0.634805254	0.63773449	0.647211946	0.669459522	0.632002684	0.636340865	0.674345175	0.663071274	0.563154068	0.632558936	0.658162416	0.660997225	0.653339215	0.678366832	0.66277111	0.657009801	0.673062216	0.697073822	0.672121911	0.67071805	0.652414379	0.664110009	0.624092916	0.668133058	0.639392224	0.602736075	0.668934247	0.609702038	0.662551883	0.660047347	0.654203431	0.653194126
GSE13485_DAY1_VS_DAY7_YF17D_VACCINE_PBMC_UP	0.119013086	0.119622454	0.165225818	0.146735927	0.120604976	0.139941881	0.170848842	0.117658142	0.132063139	0.097926483	0.096284367	0.136347916	0.11246437	0.125547635	0.143962575	0.106650879	0.076636774	0.151538407	0.151774469	0.11698244	0.06504813	0.140734104	0.110107437	0.093787813	0.061806208	0.101687378	0.115947317	0.103669324	0.16392386	0.144690515	0.091185317	0.101782221	0.114146459	0.12356222	0.115435765	0.143902707	0.106137867	0.101821995	0.107096582	0.153974359	0.134367902	0.084848344	0.051461073	0.134317161	0.094377934	0.144170002	0.085263706	0.142498062	0.082026922
GSE13485_DAY1_VS_DAY7_YF17D_VACCINE_PBMC_DN	0.658775273	0.613675635	0.667259968	0.658318266	0.629856665	0.598217354	0.661683969	0.676376176	0.630437899	0.669809185	0.645568018	0.626550446	0.617711575	0.659326966	0.637067083	0.635121549	0.639106978	0.623342066	0.621295859	0.611074115	0.632399417	0.609764556	0.601155546	0.634636481	0.642400409	0.529863396	0.586346535	0.651354506	0.658936986	0.640440533	0.681937857	0.672531514	0.649921234	0.680255138	0.704013936	0.653059727	0.657150724	0.614469294	0.638198076	0.605839003	0.647905329	0.638065658	0.555932122	0.669092009	0.582283602	0.658009305	0.662906614	0.640644595	0.618136194
GSE13485_DAY1_VS_DAY21_YF17D_VACCINE_PBMC_UP	0.687267309	0.688794037	0.700375296	0.725862131	0.691333811	0.717537496	0.693277809	0.684789994	0.693194977	0.702331806	0.718972848	0.706070253	0.682528133	0.703183733	0.716113237	0.708724256	0.688106427	0.704476305	0.715382017	0.716760515	0.689218628	0.695064447	0.719639714	0.695814787	0.676348517	0.697544783	0.67298246	0.699818498	0.708854666	0.7246558	0.687674217	0.705265359	0.706450149	0.708142447	0.690528053	0.688678353	0.704121869	0.714069298	0.705633119	0.71741799	0.695885904	0.687797321	0.684397948	0.681916293	0.708064852	0.72705656	0.713414005	0.70580468	0.719910653
GSE13485_DAY1_VS_DAY21_YF17D_VACCINE_PBMC_DN	0.637302383	0.616811584	0.610748796	0.541891881	0.566346871	0.56053599	0.613014685	0.652919546	0.621823001	0.549668156	0.55795885	0.583819896	0.610590497	0.59177308	0.5722718	0.59536504	0.526904879	0.586398059	0.580960361	0.552435872	0.563013326	0.530619075	0.546967056	0.554410034	0.535405644	0.486306592	0.546318745	0.56582745	0.568740023	0.567826823	0.625109999	0.573350551	0.584604568	0.578630611	0.629064606	0.646990978	0.572793191	0.583280908	0.572555513	0.533144199	0.609621298	0.596392662	0.506350262	0.617451484	0.505441343	0.571726262	0.5352867	0.579437384	0.58586716
GSE13485_DAY3_VS_DAY7_YF17D_VACCINE_PBMC_UP	0.548686422	0.559777565	0.540965847	0.55440814	0.529784751	0.568566174	0.556213936	0.559524799	0.556142544	0.517642382	0.520826622	0.55132727	0.559665993	0.538521301	0.521197043	0.55843983	0.511707342	0.562013638	0.560236374	0.539122802	0.521595776	0.553197102	0.548797559	0.511325644	0.495004938	0.491677698	0.518775207	0.547698633	0.560362058	0.566243023	0.548981886	0.553605313	0.537599746	0.548362764	0.550270274	0.559617982	0.540091065	0.525693185	0.51654716	0.545846052	0.545959828	0.516780871	0.535364068	0.538274623	0.49402312	0.548384444	0.551725257	0.540550424	0.527897955
GSE13485_DAY3_VS_DAY7_YF17D_VACCINE_PBMC_DN	0.556438087	0.489867842	0.564159537	0.568900202	0.564017829	0.531819877	0.552568252	0.548803511	0.520737928	0.597856967	0.536094363	0.546330193	0.503956992	0.564182172	0.548659267	0.537184531	0.547287731	0.536067213	0.553276767	0.502708386	0.509945481	0.53536324	0.540675575	0.53814793	0.522252219	0.442959237	0.517355038	0.571729392	0.594682121	0.557587271	0.583791211	0.57567923	0.554851138	0.608322865	0.590408296	0.543026539	0.562810478	0.51564383	0.539956875	0.54474836	0.540030757	0.52259409	0.526397209	0.563485352	0.499204942	0.579818691	0.599358544	0.554147829	0.536662684
GSE13485_DAY3_VS_DAY21_YF17D_VACCINE_PBMC_UP	0.736788538	0.691876048	0.753297733	0.783318036	0.744831154	0.753987467	0.74933494	0.740332577	0.730486638	0.776894594	0.76966918	0.757503505	0.710688053	0.762904082	0.757853969	0.753013055	0.755137257	0.747138724	0.745270171	0.75775298	0.745679422	0.734280448	0.767451109	0.769269839	0.754820598	0.708695282	0.743058109	0.768574212	0.765374615	0.766046758	0.736713698	0.776307079	0.782285572	0.78413992	0.768608278	0.727892692	0.783987356	0.758033001	0.744046892	0.762429318	0.747370286	0.756746936	0.755202224	0.752842647	0.738017872	0.77475333	0.787924419	0.750657862	0.758164549
GSE13485_DAY3_VS_DAY21_YF17D_VACCINE_PBMC_DN	0.09033708	0.075109598	0.119958651	0.125794421	0.112623261	0.092929398	0.138971227	0.081281115	0.115616293	0.096153026	0.082967176	0.114554134	0.119864017	0.116487323	0.077769606	0.076799511	0.087331787	0.129088077	0.135348393	0.10316716	0.043141285	0.076688103	0.129471529	0.058749668	0.05004558	0.030876481	0.094583298	0.081132394	0.120801321	0.140425727	0.115094171	0.086549089	0.110379436	0.103773709	0.094062825	0.119650648	0.09955481	0.091565188	0.10824221	0.114427261	0.066006122	0.050465531	0.079075286	0.129328407	0.06644162	0.121226837	0.07694881	0.094963628	0.124819239
GSE13485_DAY7_VS_DAY21_YF17D_VACCINE_PBMC_UP	0.697341107	0.638245708	0.711322401	0.749189548	0.706880791	0.687806065	0.718396795	0.704434695	0.666211164	0.741108037	0.737950119	0.704652757	0.655325784	0.731522651	0.721054939	0.696337638	0.69651495	0.702022316	0.70364411	0.684588693	0.688577126	0.691002378	0.704350494	0.717744683	0.686269475	0.627220672	0.66984114	0.735224097	0.737171824	0.722708611	0.718959389	0.746553245	0.732995473	0.759611039	0.742783321	0.680992242	0.738238927	0.694615062	0.68084644	0.712822848	0.700369045	0.694249699	0.68092367	0.717814608	0.68512359	0.740878997	0.750165023	0.70430014	0.686382979
GSE13485_DAY7_VS_DAY21_YF17D_VACCINE_PBMC_DN	0.170429371	0.150445133	0.163405455	0.199593111	0.205275562	0.179198667	0.171674436	0.164528313	0.16729231	0.174069375	0.168066591	0.171712412	0.176227317	0.175024114	0.18468748	0.152351431	0.160627399	0.182850355	0.208207458	0.160146126	0.127779899	0.166305739	0.167894596	0.133352202	0.111291511	0.134220216	0.133679701	0.133992608	0.14861707	0.18912098	0.184697765	0.161343476	0.149984975	0.172986771	0.178251492	0.186610489	0.144280797	0.118095796	0.154327982	0.213117913	0.149299298	0.123476952	0.143006611	0.206611213	0.114376675	0.185909355	0.118730934	0.175986295	0.163042623
GSE13485_PRE_VS_POST_YF17D_VACCINATION_PBMC_UP	0.477949599	0.418958212	0.475132195	0.46463949	0.49229786	0.489241935	0.453474808	0.465175082	0.440971072	0.441088882	0.459700309	0.493581514	0.466796141	0.511779804	0.468333929	0.487040235	0.477621453	0.435862567	0.501831522	0.461019334	0.459775804	0.461449427	0.472411621	0.443298602	0.400111241	0.355625843	0.393592947	0.464141993	0.518883937	0.520101941	0.48801884	0.453163893	0.466348419	0.518917528	0.464000956	0.476064621	0.458972892	0.444685019	0.459111756	0.497938466	0.447234668	0.455848158	0.430130063	0.437666067	0.426569726	0.489084778	0.485336461	0.460645176	0.453827638
GSE13485_PRE_VS_POST_YF17D_VACCINATION_PBMC_DN	0.683839589	0.618604053	0.680278373	0.681289689	0.647402273	0.640584472	0.69459083	0.699534892	0.660047142	0.663173199	0.671745713	0.62777462	0.638379176	0.665283869	0.66611304	0.654955569	0.625724172	0.67058198	0.648745333	0.582668194	0.660479331	0.649428517	0.60664125	0.645015017	0.65206817	0.601897472	0.661865168	0.670820625	0.670223175	0.646101947	0.705509824	0.689399941	0.673634469	0.679213022	0.723654747	0.666817253	0.67699686	0.628938006	0.630035999	0.632547679	0.669824807	0.622107405	0.614915958	0.704649526	0.608091208	0.669094011	0.681894044	0.657435741	0.62179416
GSE13493_DP_VS_CD4INTCD8POS_THYMOCYTE_UP	0.628810527	0.615188468	0.615753702	0.639851938	0.630330374	0.633187442	0.644464781	0.624202724	0.632816518	0.631180054	0.633128255	0.61165225	0.643806215	0.644735038	0.623099081	0.638111856	0.613992883	0.639219474	0.649394243	0.62754299	0.617013775	0.608451991	0.630260244	0.604556669	0.548158647	0.612820223	0.589525306	0.627905025	0.644331496	0.655801842	0.645768723	0.646579037	0.619273814	0.635116581	0.635437434	0.638966853	0.638729564	0.623704816	0.612269512	0.645375779	0.628053496	0.625105566	0.607291269	0.621535913	0.583661221	0.640624877	0.642500607	0.618351581	0.623951653
GSE13493_DP_VS_CD4INTCD8POS_THYMOCYTE_DN	0.59624524	0.584574019	0.583202201	0.572609132	0.576986377	0.589509855	0.596840086	0.608560993	0.595551283	0.564381953	0.571198329	0.578565819	0.570530099	0.588451805	0.582594359	0.58277162	0.57536177	0.588866403	0.604248292	0.572785736	0.573505697	0.572171979	0.583722234	0.545569315	0.518880531	0.53323279	0.541384388	0.595411059	0.575409331	0.576458353	0.607877525	0.552970699	0.57610093	0.584579794	0.592967615	0.601166183	0.571886013	0.571751498	0.569886214	0.600032532	0.58726205	0.569673598	0.537984532	0.589249519	0.574872651	0.585101622	0.551189356	0.578296451	0.576513559
GSE13493_DP_VS_CD8POS_THYMOCYTE_UP	0.61749622	0.603995562	0.61864242	0.631322604	0.626672825	0.629298427	0.623373562	0.620526382	0.616581498	0.61418514	0.626977807	0.612010762	0.619338276	0.62692063	0.62938886	0.619428815	0.618791025	0.635359263	0.641826317	0.63879456	0.617969929	0.613031957	0.627923134	0.612594932	0.591217506	0.593536008	0.607542673	0.62932907	0.639558965	0.638662598	0.627837017	0.633406264	0.613001281	0.643251741	0.631113187	0.620624124	0.621638857	0.616425686	0.625841222	0.638914103	0.624351953	0.62646306	0.583202075	0.617968293	0.59622435	0.633793955	0.619347592	0.610537162	0.630435941
GSE13493_DP_VS_CD8POS_THYMOCYTE_DN	0.606350244	0.585437401	0.58476778	0.576251748	0.586692298	0.583496057	0.606109999	0.603781896	0.581877577	0.559038242	0.567903947	0.559456124	0.578517231	0.584101167	0.594330949	0.584627852	0.57651447	0.606796862	0.59381421	0.562502188	0.563703427	0.570289503	0.573647459	0.543713043	0.526514119	0.558786787	0.576524799	0.593937893	0.586055741	0.573058452	0.594763388	0.569649064	0.574179939	0.590839446	0.589808696	0.611657106	0.576730609	0.577766665	0.568073943	0.587862144	0.579072787	0.540891106	0.529120948	0.602230791	0.555133469	0.598226893	0.558617766	0.559581208	0.570703846
GSE13493_CD4INTCD8POS_VS_CD8POS_THYMOCYTE_UP	0.590932071	0.598014149	0.603313482	0.595930155	0.595801592	0.59863801	0.602339934	0.608192266	0.602032269	0.59322191	0.605323715	0.586572201	0.594922236	0.591661635	0.600827779	0.595829384	0.582938517	0.605404501	0.616877623	0.61804724	0.598311474	0.587685108	0.599114164	0.593924919	0.545758694	0.564945355	0.563327515	0.593335373	0.621935157	0.611088364	0.609936883	0.604759754	0.598745907	0.616134159	0.604497099	0.614481485	0.584068053	0.597141382	0.615441326	0.609114225	0.599225421	0.60483351	0.567736266	0.591668673	0.582245623	0.602544759	0.596425782	0.595696216	0.591846675
GSE13493_CD4INTCD8POS_VS_CD8POS_THYMOCYTE_DN	0.531803439	0.506832559	0.518662034	0.544305069	0.519485803	0.539188294	0.559265134	0.53533831	0.509193701	0.502935399	0.514470117	0.498499022	0.525404099	0.531167901	0.548585049	0.531380546	0.518553131	0.559910784	0.545523924	0.532962985	0.477433953	0.496398264	0.526843642	0.503823953	0.466951096	0.503066829	0.504026072	0.528052658	0.518996281	0.521103418	0.539545078	0.540662228	0.522674278	0.523381655	0.520698669	0.54697654	0.536300286	0.509049152	0.50281825	0.547361616	0.513535193	0.503488296	0.50624387	0.541165627	0.489941137	0.533878677	0.521697674	0.506799845	0.526798683
GSE13738_RESTING_VS_TCR_ACTIVATED_CD4_TCELL_UP	0.618195329	0.586341592	0.599923612	0.594524394	0.604288952	0.612839467	0.60149179	0.599663771	0.607279438	0.585709619	0.570183848	0.586783025	0.597558707	0.628126837	0.606134193	0.610589104	0.598980768	0.571481623	0.611834515	0.617735249	0.590702785	0.596668257	0.600063569	0.592204463	0.509074707	0.556720731	0.553221425	0.586419758	0.61561287	0.611969069	0.618411372	0.624518505	0.579117265	0.616861862	0.608135178	0.626306119	0.589342602	0.594458937	0.6095379	0.603158991	0.620958915	0.622032648	0.54741142	0.582709913	0.566173988	0.602694417	0.571231292	0.604943719	0.609281209
GSE13738_RESTING_VS_TCR_ACTIVATED_CD4_TCELL_DN	0.677505722	0.672769322	0.68277216	0.689710247	0.659224362	0.682602436	0.693654967	0.703001226	0.688969585	0.685814915	0.702791167	0.691237023	0.682019356	0.685094029	0.693057624	0.684086985	0.671185231	0.688682447	0.678365935	0.688217839	0.65662223	0.671999656	0.703023974	0.671794601	0.656136197	0.623279942	0.646395949	0.701535464	0.694365015	0.685832912	0.698304171	0.69638905	0.694500922	0.706552446	0.706914742	0.684758062	0.688783265	0.682714197	0.682262454	0.673226227	0.688555787	0.680367464	0.666750699	0.678908406	0.650186499	0.701405004	0.682449121	0.688939902	0.683211879
GSE13738_RESTING_VS_BYSTANDER_ACTIVATED_CD4_TCELL_UP	0.577935828	0.568904672	0.565488803	0.602000962	0.566509764	0.598211262	0.56818973	0.571492407	0.583589878	0.570335476	0.590204847	0.574440441	0.577524307	0.634658735	0.566671826	0.58758931	0.559312682	0.557254282	0.594147119	0.592452978	0.607269973	0.572081479	0.592181519	0.58748908	0.506676676	0.500009658	0.513941635	0.582716223	0.587533064	0.606397221	0.603344363	0.589588937	0.58421424	0.586684466	0.584860919	0.588192432	0.544398748	0.582938683	0.5742924	0.592450758	0.581987303	0.628117764	0.552033151	0.547181153	0.584725888	0.579791171	0.560013131	0.579240763	0.608750765
GSE13738_RESTING_VS_BYSTANDER_ACTIVATED_CD4_TCELL_DN	0.698348921	0.683476735	0.709842969	0.713035001	0.698534826	0.70485745	0.719350139	0.722719829	0.702514355	0.708223526	0.722465466	0.707238418	0.697858429	0.70918985	0.708866205	0.710733675	0.709691224	0.70659581	0.704808806	0.706889681	0.68224584	0.698274508	0.730955157	0.686900511	0.667641686	0.661143202	0.679070857	0.726777856	0.738040184	0.707789874	0.707478015	0.730321204	0.722654707	0.739347296	0.730073465	0.695887102	0.707326522	0.7019861	0.703257921	0.700600537	0.714451074	0.708158617	0.700362724	0.712145803	0.686123683	0.722238108	0.72716923	0.707530708	0.70392146
GSE13738_TCR_VS_BYSTANDER_ACTIVATED_CD4_TCELL_UP	0.672709307	0.672615205	0.665821268	0.669965679	0.642556266	0.668083453	0.673953644	0.682694867	0.684054125	0.652731177	0.673483013	0.66093054	0.669737688	0.661660729	0.660691433	0.66841721	0.661026257	0.670332894	0.660104765	0.66992453	0.656696079	0.666557958	0.658790097	0.657158377	0.598696656	0.622210191	0.636219178	0.670188493	0.665680943	0.665019025	0.672959602	0.66418975	0.660304976	0.669715858	0.668840512	0.690115642	0.652495783	0.668921488	0.662205054	0.672477705	0.665145747	0.661536791	0.623215941	0.656942223	0.648490174	0.666987032	0.652510667	0.671151162	0.667184143
GSE13738_TCR_VS_BYSTANDER_ACTIVATED_CD4_TCELL_DN	0.654036174	0.639856729	0.663613509	0.684155773	0.679973807	0.658347532	0.676765612	0.673166707	0.65830901	0.650296139	0.678110544	0.660602411	0.636895188	0.692878394	0.68086841	0.659215453	0.639026897	0.63701334	0.669668591	0.670548738	0.650428518	0.662121745	0.668694536	0.654977242	0.596775097	0.594006924	0.629116577	0.674128231	0.695922694	0.670044146	0.660737373	0.692296293	0.657648174	0.692496411	0.677196284	0.652507287	0.663729533	0.651540805	0.668234686	0.660136147	0.674681387	0.669256863	0.646605105	0.643657896	0.631662294	0.675880066	0.695975628	0.658285125	0.652201027
GSE14000_TRANSLATED_RNA_VS_MRNA_DC_UP	0.687364193	0.691281519	0.688448135	0.646087897	0.651753694	0.666410861	0.682972846	0.694639965	0.685022429	0.663438139	0.655069477	0.656050762	0.692482452	0.664081634	0.655731585	0.675751475	0.660788496	0.677314008	0.671798002	0.678193471	0.659054914	0.63998477	0.662528419	0.647745179	0.645162357	0.604114092	0.637253906	0.680238889	0.676188898	0.653099762	0.678488872	0.666108091	0.670500191	0.678728239	0.683177976	0.702346854	0.662375119	0.679051371	0.701344362	0.639618787	0.670766733	0.663212427	0.644279992	0.672470903	0.624420706	0.666033988	0.656740351	0.672824123	0.67957002
GSE14000_TRANSLATED_RNA_VS_MRNA_DC_DN	0.693385796	0.684720498	0.680550904	0.687568728	0.668089239	0.685382388	0.690858075	0.697850006	0.683373305	0.680158751	0.690756343	0.683286392	0.669912804	0.645724688	0.690018587	0.694695761	0.67263648	0.703368744	0.687980126	0.668491754	0.648500798	0.686420462	0.68623614	0.651645322	0.634710051	0.687506171	0.665203375	0.690929736	0.683929648	0.689828696	0.679300505	0.670579851	0.685445123	0.673902615	0.682649552	0.699972206	0.688936526	0.682660086	0.674472773	0.68796868	0.68245676	0.641073412	0.67443081	0.688224497	0.671376817	0.696933441	0.67545786	0.687586762	0.676812388
GSE14000_TRANSLATED_RNA_VS_MRNA_4H_LPS_DC_UP	0.689043371	0.697717427	0.683833338	0.652243434	0.661827902	0.672027833	0.681950485	0.681399504	0.69366281	0.668184066	0.654351559	0.662258487	0.696848427	0.693103764	0.650038247	0.665422071	0.670026009	0.669880431	0.67055603	0.688886941	0.682622556	0.653034944	0.670396114	0.680685925	0.629266507	0.630930251	0.630957246	0.681392493	0.66630257	0.668724915	0.687454263	0.665854085	0.665382984	0.678600783	0.687327097	0.698557285	0.664636333	0.681638201	0.683276241	0.655824579	0.675956777	0.683429438	0.662058421	0.673120127	0.635991072	0.668071063	0.652104715	0.675441035	0.68371323
GSE14000_TRANSLATED_RNA_VS_MRNA_4H_LPS_DC_DN	0.656945906	0.644675042	0.644146201	0.642492116	0.620445414	0.639776757	0.644265386	0.645342977	0.625369574	0.636286171	0.652023143	0.643201369	0.64721716	0.616227075	0.642046599	0.627328938	0.637926428	0.670305251	0.645320701	0.650343666	0.612915681	0.613398501	0.648070607	0.608753637	0.644857677	0.640082946	0.612644945	0.648786909	0.639773185	0.63565171	0.638593281	0.621519754	0.652034977	0.64888994	0.639451572	0.657008602	0.649205553	0.641567851	0.637861134	0.634054737	0.642805249	0.628464788	0.628709473	0.650802935	0.63069156	0.644972827	0.635333254	0.650169301	0.634061765
GSE14000_TRANSLATED_RNA_VS_MRNA_16H_LPS_DC_UP	0.429857702	0.403740669	0.390817641	0.408738233	0.410209832	0.417443926	0.413631653	0.422234287	0.425642252	0.379473247	0.391754478	0.358016736	0.425835603	0.407089534	0.402552602	0.416249309	0.379279862	0.399213655	0.411512308	0.409617809	0.377868555	0.406297352	0.376064817	0.384212007	0.295022434	0.36962788	0.399775904	0.421081318	0.386160842	0.427437418	0.415511179	0.397152758	0.395347657	0.376166973	0.417313029	0.452595277	0.3756659	0.379235433	0.360054865	0.428847444	0.403304404	0.382283394	0.337082244	0.41170624	0.351599731	0.411524284	0.379596155	0.375784495	0.39166805
GSE14000_TRANSLATED_RNA_VS_MRNA_16H_LPS_DC_DN	0.687089511	0.685169812	0.679604853	0.666290827	0.652096153	0.674837661	0.672537027	0.689408291	0.671297169	0.672630725	0.680386	0.680141602	0.673640429	0.657277285	0.675050421	0.674502665	0.653081375	0.690401506	0.671427234	0.665391362	0.658085486	0.669223356	0.668660344	0.647125629	0.65583618	0.661788474	0.642597577	0.66345932	0.672588966	0.68154786	0.676958484	0.666544329	0.677291267	0.665549133	0.687771337	0.698071536	0.668804072	0.67294487	0.67710861	0.668797417	0.670247738	0.648154907	0.657485558	0.686179379	0.639539046	0.677771151	0.674414014	0.665916319	0.674560867
GSE14000_UNSTIM_VS_4H_LPS_DC_TRANSLATED_RNA_UP	0.713050032	0.706043721	0.687717389	0.664760332	0.690559922	0.691530423	0.714512466	0.715608867	0.708118404	0.653998668	0.672023045	0.665147609	0.709710377	0.672321955	0.673640507	0.694786219	0.652958266	0.686797977	0.685435042	0.68521343	0.676213635	0.661768737	0.689452719	0.656510967	0.620014206	0.645738246	0.671304611	0.686936178	0.669086352	0.68257948	0.697567929	0.672964779	0.687388253	0.682591399	0.708475041	0.718405622	0.686700437	0.677675987	0.697109053	0.677068349	0.694254466	0.66525219	0.655839175	0.691403367	0.63535408	0.681460769	0.664700919	0.669887355	0.69225016
GSE14000_UNSTIM_VS_4H_LPS_DC_TRANSLATED_RNA_DN	0.504483965	0.473432115	0.530709737	0.558578568	0.505821872	0.514154087	0.516251133	0.519182284	0.496045872	0.580613244	0.530758966	0.536488646	0.486377636	0.562893595	0.548552663	0.519326478	0.546313292	0.50939624	0.536080636	0.505791928	0.50486279	0.500989315	0.550228474	0.508808599	0.514154538	0.423852139	0.478369154	0.547775561	0.559290354	0.556203552	0.537792874	0.562404323	0.534686615	0.590398632	0.548316648	0.52641084	0.525826612	0.490934169	0.528028368	0.550614035	0.5226702	0.535322595	0.505746897	0.516175803	0.482050678	0.552923005	0.569307193	0.525917955	0.523342056
GSE14000_UNSTIM_VS_16H_LPS_DC_TRANSLATED_RNA_UP	0.736445437	0.716337875	0.7269857	0.709148601	0.711444686	0.722477743	0.753274065	0.749134405	0.723561799	0.66939867	0.717109867	0.70087662	0.720157791	0.699752229	0.720658236	0.72741059	0.666387907	0.730157268	0.713390411	0.675304535	0.710477432	0.700888831	0.700122755	0.692820732	0.665114016	0.682341177	0.720795124	0.713274568	0.710280729	0.71068363	0.730881706	0.714935438	0.716728665	0.710167089	0.745042622	0.736179108	0.724601939	0.705403972	0.694255037	0.721205079	0.728915321	0.680628972	0.68756217	0.734505529	0.68519678	0.717486035	0.708889571	0.698277783	0.695998195
GSE14000_UNSTIM_VS_16H_LPS_DC_TRANSLATED_RNA_DN	0.597209857	0.566006296	0.602728825	0.617836997	0.592611533	0.594537638	0.598200869	0.597615755	0.600830452	0.636958278	0.594602998	0.60791517	0.567293868	0.650069636	0.593652405	0.601681183	0.612370101	0.567227919	0.598084495	0.583219359	0.575432809	0.574756074	0.600632214	0.596835401	0.554680434	0.503694185	0.528787376	0.606167312	0.628370875	0.615307041	0.623733071	0.629928014	0.596325089	0.648068809	0.617977107	0.596427197	0.597562717	0.585692266	0.611345797	0.608448245	0.607636744	0.599223204	0.580796639	0.589830639	0.573733494	0.617048296	0.622746497	0.605504828	0.588576982
GSE14000_UNSTIM_VS_4H_LPS_DC_UP	0.712709052	0.713663525	0.67668806	0.685936637	0.697201038	0.704966936	0.72153317	0.705135481	0.707522396	0.669818047	0.682979574	0.664007773	0.720494221	0.662529777	0.692966512	0.709960794	0.673484883	0.709586065	0.69468425	0.694650215	0.672864301	0.674765486	0.685497585	0.671101459	0.590838554	0.68110763	0.702493161	0.693815824	0.660571104	0.697809034	0.701187834	0.670849672	0.691145511	0.679032841	0.709206102	0.724619338	0.694823036	0.688286934	0.688693697	0.697859348	0.697558962	0.675763268	0.64580391	0.703507384	0.628229442	0.692595121	0.670865288	0.68741389	0.710514283
GSE14000_UNSTIM_VS_4H_LPS_DC_DN	0.620175614	0.58749715	0.640579612	0.658017677	0.609932447	0.617646845	0.616636259	0.623620948	0.625181149	0.679546018	0.639188901	0.641138519	0.597439011	0.660999999	0.635461593	0.622802363	0.625727644	0.594922424	0.624633771	0.60347898	0.611566763	0.599503502	0.649104922	0.636023644	0.59762088	0.532979614	0.564015545	0.649157985	0.673068854	0.641257851	0.648825649	0.663654407	0.645408664	0.689956287	0.663077517	0.611592644	0.64094784	0.615502694	0.636079506	0.632765838	0.631348727	0.637567395	0.612680556	0.623249818	0.594674606	0.65628506	0.676399475	0.640521173	0.619946306
GSE14000_UNSTIM_VS_16H_LPS_DC_UP	0.75986995	0.742554381	0.73279964	0.731397663	0.716778929	0.737853326	0.763151579	0.754817788	0.743018771	0.706618604	0.748518003	0.726113024	0.742504503	0.701900454	0.745722657	0.747194816	0.701794178	0.763158974	0.73562146	0.719694363	0.717158701	0.724376575	0.729621973	0.715964525	0.686339088	0.736631462	0.738502595	0.739121773	0.719503574	0.734844396	0.741915955	0.731231796	0.746944517	0.718076447	0.757660597	0.754313452	0.745716022	0.732786743	0.715634506	0.731489927	0.741378887	0.695789814	0.711480684	0.753563067	0.706768311	0.737893986	0.723873259	0.741279697	0.735618274
GSE14000_UNSTIM_VS_16H_LPS_DC_DN	0.675653553	0.639315055	0.690971456	0.695294673	0.664865678	0.675419375	0.676919586	0.68401933	0.658856483	0.717946046	0.688481584	0.693269131	0.656491362	0.685932874	0.686341652	0.678584392	0.684306356	0.662175068	0.671946508	0.669744932	0.656408562	0.655452728	0.705780184	0.654469702	0.644329874	0.586696491	0.631174282	0.681322525	0.694290056	0.686720979	0.670406211	0.697436426	0.68030745	0.728283467	0.699387364	0.666142097	0.687730878	0.670789522	0.681085276	0.675620275	0.682047696	0.68166047	0.682219501	0.678209951	0.649572365	0.698838795	0.713886108	0.681226949	0.682607543
GSE14000_4H_VS_16H_LPS_DC_TRANSLATED_RNA_UP	0.69633053	0.671471683	0.698627918	0.701377814	0.691716182	0.692118413	0.725248916	0.718964137	0.661425353	0.676048799	0.720052518	0.710126714	0.667189903	0.702173927	0.71684378	0.699579661	0.669004589	0.70387868	0.692785958	0.666928222	0.658303557	0.68291242	0.70005034	0.677960342	0.64910435	0.66017911	0.680744487	0.705835787	0.719211184	0.706408163	0.700758864	0.703171952	0.717820042	0.716409095	0.720642611	0.694867577	0.710995951	0.688504642	0.667837833	0.699142127	0.708788306	0.658998579	0.671983353	0.724998981	0.663651443	0.714454793	0.712734265	0.704016455	0.662849205
GSE14000_4H_VS_16H_LPS_DC_TRANSLATED_RNA_DN	0.663847636	0.678015308	0.645824329	0.639976794	0.658520592	0.659439782	0.662853278	0.660134088	0.675749276	0.64611921	0.627252224	0.660037298	0.67381534	0.682270033	0.648874152	0.659834993	0.64662672	0.649348542	0.667067827	0.661163034	0.636164865	0.643580129	0.65700561	0.64433693	0.583308333	0.592011451	0.619066277	0.64805778	0.643955261	0.657116155	0.666127576	0.637917135	0.641271831	0.668399531	0.663519989	0.684149652	0.636151325	0.655509668	0.659005311	0.650971538	0.669442015	0.648644461	0.618100357	0.646979791	0.62505911	0.66050713	0.634395467	0.655247284	0.663529241
GSE14000_4H_VS_16H_LPS_DC_UP	0.698305911	0.676926183	0.694739117	0.690096506	0.673965535	0.689613136	0.721058502	0.705331857	0.68213095	0.678921863	0.693829054	0.705904796	0.677254661	0.69011421	0.705114575	0.691264124	0.676923917	0.703874166	0.681018223	0.665377126	0.66673836	0.685941004	0.680859628	0.681154667	0.66737301	0.690813794	0.66751751	0.698768648	0.69338263	0.687857119	0.692544668	0.693631775	0.717494778	0.69682568	0.713296651	0.696829961	0.702540307	0.693053555	0.672543069	0.685347386	0.700685889	0.658247092	0.678403746	0.70416259	0.661938264	0.708148159	0.704956093	0.703535733	0.678728443
GSE14000_4H_VS_16H_LPS_DC_DN	0.690197498	0.694625452	0.679453717	0.662066713	0.682224466	0.6725022	0.684042496	0.685985434	0.693545579	0.664230685	0.66220815	0.667466572	0.70438454	0.668272667	0.676980996	0.688383253	0.655814517	0.66804452	0.674020618	0.681110314	0.663039422	0.669494103	0.669635075	0.643283951	0.638162834	0.619010644	0.637562945	0.66839084	0.669084349	0.669852016	0.678182115	0.664720559	0.675928664	0.670995305	0.690865683	0.692686777	0.670637566	0.678025318	0.665921737	0.67355768	0.683813782	0.662711829	0.645029228	0.678801662	0.650959241	0.676731916	0.660945623	0.670246017	0.683784919
GSE14026_TH1_VS_TH17_UP	0.415617789	0.36591416	0.419663937	0.39883367	0.40547335	0.428134982	0.432484792	0.408240365	0.399678233	0.35517113	0.399569384	0.416420441	0.407023227	0.420199575	0.420778345	0.401156126	0.408604092	0.423081175	0.457117585	0.372424715	0.357585217	0.388924877	0.407693433	0.376563083	0.322525647	0.380401656	0.402483767	0.422495133	0.415492423	0.433368654	0.410750247	0.392024528	0.408045412	0.41933466	0.422378779	0.41744398	0.400670737	0.375669137	0.392761158	0.42045999	0.391981051	0.384263921	0.356266446	0.394023971	0.363510694	0.425914511	0.436930314	0.403792502	0.384562077
GSE14026_TH1_VS_TH17_DN	0.529473716	0.522499886	0.493787065	0.512627355	0.503315979	0.509109605	0.547239241	0.531665513	0.525403451	0.4849735	0.511216747	0.515393653	0.526615572	0.528748147	0.499478236	0.521424451	0.514273613	0.525247574	0.53338683	0.499397088	0.501585843	0.501266761	0.515104481	0.485964427	0.46750783	0.465755768	0.484893406	0.502694588	0.518795726	0.536513526	0.543389404	0.521923357	0.516681466	0.518570533	0.517753252	0.535711581	0.492509291	0.50196516	0.490399169	0.513764621	0.528874418	0.502168208	0.460049406	0.526300443	0.485309401	0.530635018	0.49240602	0.519894265	0.519330704
GSE14308_TH2_VS_TH1_UP	0.660047485	0.644901887	0.649270497	0.644523059	0.64740869	0.645540267	0.677079319	0.657609995	0.646243568	0.646962879	0.640441557	0.656153806	0.658198727	0.66902147	0.660180684	0.644975812	0.647616108	0.654810813	0.664362461	0.65944708	0.630548902	0.630921991	0.651970351	0.62410966	0.611273131	0.61176317	0.639271876	0.647181296	0.658757969	0.65722207	0.663278753	0.643992043	0.664111747	0.664520245	0.666145367	0.66593544	0.649927027	0.664748452	0.64684359	0.647864628	0.651059315	0.62606056	0.618773101	0.666574697	0.631383025	0.665678839	0.645396071	0.655705592	0.650481261
GSE14308_TH2_VS_TH1_DN	0.607723699	0.594413491	0.599449525	0.600061294	0.587104453	0.581914061	0.617348571	0.628896308	0.610515314	0.591775704	0.602015252	0.597202535	0.588252598	0.60776907	0.604755846	0.59273094	0.594749067	0.603490245	0.605399186	0.579552233	0.583712109	0.593951447	0.594974906	0.574474783	0.5172275	0.534977036	0.567400303	0.60918705	0.617415706	0.611864595	0.626095838	0.594364334	0.608176269	0.612927317	0.614231716	0.60762502	0.593615301	0.59637191	0.58357171	0.608928039	0.607219378	0.590307516	0.552568419	0.615643503	0.545955149	0.614830337	0.592684748	0.599753726	0.592208729
GSE14308_TH2_VS_TH17_UP	0.676884139	0.656564761	0.676747265	0.649845656	0.676980145	0.668256021	0.689611608	0.678566639	0.655706385	0.648644214	0.636857686	0.678860317	0.664418922	0.661041025	0.673837863	0.671242539	0.658890561	0.674013627	0.680034884	0.64916062	0.629214601	0.653859423	0.66138875	0.635984204	0.610986978	0.633334712	0.669627439	0.67599828	0.65693514	0.67762858	0.667528092	0.673130838	0.67815528	0.670443129	0.673885779	0.679450446	0.655338502	0.655338184	0.646731165	0.666686674	0.668562763	0.636891147	0.631533796	0.67603667	0.627207731	0.68421597	0.645729528	0.647861108	0.666664838
GSE14308_TH2_VS_TH17_DN	0.645051659	0.622930688	0.623296995	0.639305346	0.617169101	0.642567584	0.65304054	0.645576744	0.649095619	0.609380163	0.647246053	0.622018777	0.626319492	0.638472257	0.642275572	0.647214063	0.637534038	0.623371173	0.646287852	0.633934174	0.613390375	0.634790888	0.627635352	0.631288235	0.54565866	0.599620576	0.605574892	0.640166509	0.639081951	0.643099913	0.637167357	0.653415043	0.640963325	0.650916117	0.644086663	0.650903738	0.623632535	0.629036294	0.638510657	0.640816176	0.624268891	0.642154939	0.605828195	0.614207151	0.620219487	0.644419364	0.621102195	0.621718328	0.63694871
GSE14308_TH2_VS_NAIVE_CD4_TCELL_UP	0.652494711	0.64173975	0.634168464	0.62599442	0.625662913	0.635991865	0.654264041	0.653443682	0.640812833	0.632842219	0.628011389	0.635998793	0.634960853	0.657007089	0.638248564	0.615551798	0.628349706	0.64051376	0.642262332	0.630735278	0.618620597	0.625004338	0.64148892	0.617303961	0.570881	0.611414332	0.61581099	0.631175843	0.641639048	0.640218534	0.646729931	0.633486378	0.647076904	0.64253045	0.638566725	0.665529278	0.623111288	0.616772789	0.616956852	0.646626296	0.63207754	0.602663047	0.601535954	0.644467747	0.617858731	0.648885865	0.614179616	0.6472939	0.626603061
GSE14308_TH2_VS_NAIVE_CD4_TCELL_DN	0.618085427	0.594507952	0.600547243	0.608105349	0.60494456	0.603157599	0.625134079	0.61986952	0.604667392	0.590632494	0.599068988	0.570307222	0.607947843	0.61345608	0.60328692	0.605683231	0.580113869	0.590586709	0.609977962	0.596261014	0.588647499	0.575848159	0.600767731	0.599967444	0.568866998	0.556102383	0.58203759	0.594836657	0.600328448	0.622300642	0.594348281	0.605821003	0.618048248	0.609405283	0.620816164	0.621605031	0.615075596	0.602070533	0.600501754	0.605897755	0.599533114	0.589298293	0.565251978	0.610455449	0.558477095	0.610787369	0.594063853	0.599967077	0.603378607
GSE14308_TH2_VS_INDUCED_TREG_UP	0.643040826	0.626785217	0.631840724	0.63647124	0.63982354	0.627067793	0.647536607	0.645786749	0.639023851	0.639355347	0.630724438	0.641443508	0.631663063	0.628334735	0.640792061	0.635955297	0.623575408	0.623509537	0.644285545	0.630233959	0.619446487	0.617644594	0.637593639	0.622258257	0.583595667	0.592279125	0.600012231	0.629592836	0.647814623	0.641534574	0.643187366	0.628439886	0.640072434	0.648759245	0.634723214	0.655506762	0.631569171	0.638377334	0.614304131	0.643358573	0.635487279	0.638785138	0.613414884	0.638459591	0.612915714	0.643083738	0.624067229	0.642149206	0.628453533
GSE14308_TH2_VS_INDUCED_TREG_DN	0.644886965	0.636111628	0.632610983	0.63561804	0.642769293	0.637632433	0.64875064	0.645393867	0.615547723	0.624288935	0.619863709	0.627420913	0.623506432	0.623781493	0.635564872	0.644871344	0.652108481	0.648190137	0.640745871	0.626560168	0.607651588	0.63057159	0.643136247	0.603711377	0.624932046	0.62178164	0.613698422	0.637827106	0.639846915	0.648775425	0.635504874	0.62918824	0.629472341	0.641076773	0.632222019	0.643309031	0.634406335	0.629622685	0.634181852	0.650402791	0.635153313	0.617753914	0.611211658	0.631090819	0.615152329	0.63889979	0.610259725	0.619861626	0.632226495
GSE14308_TH2_VS_NATURAL_TREG_UP	0.616660092	0.596725085	0.590413755	0.5877599	0.615786104	0.62171498	0.630325955	0.619744978	0.601849186	0.591383649	0.600066503	0.604392959	0.594006142	0.618958949	0.613391466	0.601234519	0.608894871	0.628718642	0.617488178	0.58681062	0.577348477	0.575066334	0.608758293	0.590579192	0.546419568	0.572439106	0.591211073	0.597857908	0.589675786	0.620803044	0.615123632	0.605229359	0.61042752	0.611120671	0.611861587	0.634683333	0.600984278	0.595415541	0.602598903	0.620708083	0.610508379	0.602282637	0.58383344	0.603438749	0.563180034	0.614466044	0.572971899	0.594001934	0.603993999
GSE14308_TH2_VS_NATURAL_TREG_DN	0.619790117	0.587757728	0.630681583	0.617658323	0.625434936	0.616229022	0.638204182	0.609638179	0.60560968	0.588050591	0.625088324	0.613079883	0.61064774	0.600868288	0.621009951	0.616820999	0.594000207	0.607981252	0.647600394	0.593240907	0.591574874	0.598050961	0.598238478	0.570184193	0.539474856	0.569775152	0.592084563	0.592929577	0.611417651	0.631237853	0.61425393	0.609064485	0.605924973	0.621341737	0.630498539	0.628167989	0.587904746	0.588094586	0.572221622	0.616646393	0.59502174	0.595158018	0.580968471	0.615621855	0.577289099	0.619418547	0.618019344	0.590297204	0.600908154
GSE14308_TH1_VS_TH17_UP	0.653490586	0.609157188	0.642024553	0.637607107	0.647631174	0.630919165	0.662616493	0.654912033	0.630963627	0.6137376	0.628284707	0.653021858	0.634826672	0.638108404	0.638236813	0.623522043	0.631656989	0.650266864	0.650012703	0.594888304	0.607137191	0.637884699	0.633861219	0.594195224	0.570381883	0.577904472	0.625074709	0.620356191	0.624674666	0.643793447	0.646550436	0.635837455	0.645149257	0.645183578	0.659185744	0.646202643	0.629355601	0.626022589	0.62285054	0.627557322	0.631654112	0.614908834	0.594508442	0.651309032	0.61703073	0.657058143	0.623248447	0.607784672	0.617534138
GSE14308_TH1_VS_TH17_DN	0.712826027	0.682230998	0.694498892	0.694976776	0.696562548	0.693541463	0.704128423	0.710459969	0.704820712	0.680584152	0.702253525	0.699830336	0.687086731	0.692003154	0.692054613	0.688611096	0.689201345	0.693879277	0.701142367	0.686270506	0.665728637	0.683684965	0.685598688	0.673531865	0.644011473	0.664486405	0.677918002	0.682990523	0.697506552	0.696849988	0.700382838	0.700684774	0.700833136	0.703567278	0.718650846	0.712662264	0.698314786	0.692452328	0.686937645	0.69289464	0.707177729	0.696705141	0.651712378	0.694075604	0.680086129	0.699814884	0.67468026	0.689245175	0.692053487
GSE14308_TH1_VS_NAIVE_CD4_TCELL_UP	0.683075469	0.676728585	0.668545522	0.659919708	0.662958275	0.669654887	0.685037911	0.682471364	0.665937639	0.653465607	0.662578258	0.666988807	0.674847157	0.651823781	0.671102081	0.660272999	0.63896982	0.68674868	0.676900774	0.648760407	0.640495228	0.668387518	0.679522777	0.644384278	0.615106338	0.642584747	0.644896848	0.662857919	0.670566692	0.665515694	0.676363558	0.665716879	0.679655758	0.664461194	0.682277564	0.689144715	0.661075774	0.662171753	0.654664581	0.667858818	0.673386415	0.630315614	0.649226297	0.680829552	0.648240633	0.673961523	0.650828759	0.680077814	0.650472433
GSE14308_TH1_VS_NAIVE_CD4_TCELL_DN	0.577797768	0.569323262	0.579347644	0.579630223	0.57670063	0.57165488	0.606273793	0.590728296	0.565760001	0.568833251	0.578344939	0.54931004	0.568084473	0.578020001	0.578611942	0.578406401	0.587139704	0.581431778	0.594979149	0.574905151	0.576807065	0.534580735	0.578579159	0.555890405	0.519787664	0.527320242	0.551010718	0.570020083	0.585206963	0.587633286	0.58618923	0.581287708	0.589492147	0.593349453	0.590332498	0.587642533	0.586557274	0.565441068	0.563237435	0.571782393	0.572394718	0.566504287	0.528483499	0.582340559	0.531240073	0.58984983	0.579105393	0.578974775	0.593604766
GSE14308_TH1_VS_INDUCED_TREG_UP	0.649799144	0.636078084	0.639349597	0.642119467	0.627086201	0.647685038	0.662239631	0.662629219	0.652070702	0.654541991	0.652267708	0.666565659	0.645341647	0.665234659	0.653512265	0.652082922	0.634284553	0.647713196	0.66011029	0.630104872	0.662278415	0.653612538	0.656374737	0.632972457	0.596967563	0.588346351	0.616336808	0.637109434	0.661699644	0.648844718	0.663219605	0.650645207	0.651760165	0.656525874	0.666608502	0.656256255	0.64877654	0.653437836	0.649669435	0.651323027	0.658540342	0.658791997	0.60568707	0.655043572	0.621858842	0.646951844	0.638992245	0.658789552	0.649534949
GSE14308_TH1_VS_INDUCED_TREG_DN	0.625440998	0.610632798	0.604814263	0.608678434	0.622791842	0.60376968	0.633046032	0.63205113	0.615046062	0.580360216	0.609961104	0.610189112	0.616908402	0.605498386	0.620398847	0.621416514	0.614430817	0.639057739	0.623474389	0.598614209	0.600896058	0.607463502	0.608916041	0.583606924	0.578982159	0.61303244	0.613589704	0.615797208	0.603569671	0.618451776	0.611355478	0.601214627	0.617375203	0.611879643	0.62099265	0.623126853	0.615602749	0.610529614	0.602524106	0.606354125	0.610054398	0.585521176	0.583735996	0.628288508	0.605967138	0.61984222	0.604849573	0.596226898	0.603693245
GSE14308_TH1_VS_NATURAL_TREG_UP	0.601955557	0.60277145	0.583657432	0.602646267	0.615840532	0.599749135	0.618894124	0.597545592	0.581070998	0.582147009	0.589243782	0.598069022	0.596153768	0.57123708	0.610244701	0.604021539	0.569551934	0.61981768	0.609752951	0.578521434	0.574536302	0.60203391	0.58783888	0.572737683	0.5501727	0.549142056	0.578673498	0.597351919	0.578230647	0.607943024	0.600585445	0.594604516	0.606508427	0.592041373	0.601893141	0.621223956	0.600032037	0.598427904	0.58013103	0.610029008	0.609505251	0.575619697	0.550914463	0.598515564	0.562100483	0.615381469	0.574514822	0.59467514	0.585476468
GSE14308_TH1_VS_NATURAL_TREG_DN	0.651977787	0.629533953	0.637157332	0.643677763	0.648209473	0.644583807	0.650142075	0.646428886	0.638854462	0.615547637	0.646010533	0.634223725	0.645222889	0.648991015	0.638649761	0.634397843	0.645127564	0.642367998	0.655362347	0.641695244	0.628022228	0.649870349	0.639543648	0.619716382	0.583177184	0.600640716	0.624816685	0.647682551	0.642805116	0.648438168	0.650683412	0.633573104	0.638033625	0.659749347	0.655554634	0.648359203	0.631506055	0.637865766	0.638635472	0.651502237	0.652254878	0.639834191	0.610524356	0.637399116	0.607512545	0.648455895	0.650882398	0.64780185	0.629556014
GSE14308_TH17_VS_NAIVE_CD4_TCELL_UP	0.680324667	0.63862709	0.657397812	0.651328706	0.651717354	0.653200622	0.676165717	0.671724514	0.648615511	0.639754442	0.634008155	0.656417254	0.655238911	0.671733144	0.659904587	0.658164617	0.623789282	0.673656517	0.666914655	0.634218251	0.649840116	0.635736764	0.6449615	0.632652732	0.605765197	0.621611999	0.634097037	0.654236192	0.66249109	0.654928893	0.670436357	0.659392453	0.657003198	0.657240975	0.67679767	0.682862866	0.64865384	0.645845026	0.63219534	0.645048585	0.650414817	0.649718538	0.627202028	0.658007908	0.63176365	0.662183859	0.630270002	0.654650727	0.661286221
GSE14308_TH17_VS_NAIVE_CD4_TCELL_DN	0.589234213	0.581043752	0.585359489	0.595316935	0.600210155	0.58434485	0.614660258	0.599735052	0.594349393	0.575457965	0.586712312	0.577075674	0.594242085	0.58522822	0.60549806	0.590841205	0.595067072	0.575331409	0.606081191	0.568671551	0.588991832	0.568441588	0.592017295	0.570437752	0.549028026	0.574280822	0.586226171	0.594413932	0.579155452	0.587240939	0.60129918	0.597739728	0.5906932	0.592439499	0.602631219	0.60638113	0.586934485	0.585188788	0.568436229	0.614187536	0.585273796	0.579137153	0.574859012	0.586089235	0.563105173	0.602768983	0.571948842	0.57871868	0.594884801
GSE14308_TH17_VS_INDUCED_TREG_UP	0.669654388	0.647111259	0.658892316	0.650773558	0.642376933	0.663516725	0.673395479	0.665615739	0.6574475	0.652271499	0.661867368	0.670915356	0.67418846	0.663213122	0.661789956	0.648314886	0.647047195	0.673450535	0.653301914	0.671053542	0.65503582	0.652318708	0.660111163	0.650768379	0.614212839	0.623638063	0.628119522	0.669543775	0.680346355	0.669454192	0.665703608	0.674709261	0.663913185	0.679011551	0.671972387	0.680207098	0.650308848	0.660443878	0.657627235	0.664860762	0.658615455	0.66057094	0.633430013	0.666738838	0.65882895	0.662380968	0.660413995	0.676525166	0.668554078
GSE14308_TH17_VS_INDUCED_TREG_DN	0.59545455	0.578884946	0.587903336	0.606159812	0.599772569	0.600162959	0.616175838	0.599743128	0.580418366	0.589519173	0.590134892	0.600393153	0.572914685	0.589776627	0.605812531	0.594532052	0.59932311	0.616915697	0.625298483	0.575351223	0.553057326	0.582633402	0.60305196	0.578612061	0.552338193	0.555901353	0.550893517	0.595476081	0.589790301	0.597270723	0.589118401	0.572454481	0.594275369	0.622387489	0.607459449	0.614009313	0.599079767	0.577621277	0.594355471	0.614604388	0.594672354	0.564729408	0.566525733	0.598970602	0.540476362	0.608412028	0.594040437	0.594207469	0.594661025
GSE14308_TH17_VS_NATURAL_TREG_UP	0.633560503	0.613880942	0.617881066	0.619948605	0.604670067	0.619665137	0.628929003	0.643440353	0.604702708	0.602794591	0.620796123	0.616910077	0.609596623	0.609733245	0.627001526	0.61575085	0.615220617	0.642576614	0.622316643	0.601466544	0.60326269	0.615980323	0.620073521	0.598006817	0.571954564	0.581819382	0.595759943	0.639487351	0.624898565	0.622262247	0.617546412	0.623897824	0.619099351	0.622178522	0.617649876	0.636790365	0.610836288	0.614949962	0.612739236	0.616048498	0.625013495	0.612583345	0.593113041	0.624451441	0.597522293	0.624260027	0.600029487	0.624758841	0.61413407
GSE14308_TH17_VS_NATURAL_TREG_DN	0.605435682	0.571990562	0.59693133	0.611814374	0.603200114	0.599792382	0.62928823	0.595299048	0.605397018	0.588085396	0.589303686	0.595132955	0.604656253	0.606356668	0.600732573	0.598227803	0.577096593	0.599765148	0.605943627	0.589862415	0.59457298	0.584755272	0.610632917	0.581936787	0.554064632	0.571004343	0.562020102	0.597120739	0.600834685	0.616067839	0.617417378	0.605552135	0.60297957	0.622479239	0.61437678	0.609926495	0.593887981	0.599794177	0.59225209	0.625278939	0.603487639	0.58119208	0.568071315	0.603760165	0.57096733	0.614385964	0.599814186	0.620966516	0.607023063
GSE14308_NAIVE_CD4_TCELL_VS_INDUCED_TREG_UP	0.67124344	0.653287855	0.675030135	0.68475585	0.643115085	0.685283809	0.68594752	0.667738768	0.659414605	0.673425585	0.667290408	0.651692367	0.663262415	0.676863573	0.664769885	0.664313121	0.676922276	0.668881907	0.66459321	0.680616498	0.659436664	0.655745714	0.669437412	0.658624679	0.622747823	0.629352177	0.631479122	0.667853359	0.682281868	0.677060984	0.664171107	0.676208692	0.676103325	0.679595258	0.666504147	0.677759189	0.664479871	0.682564594	0.663991958	0.651390739	0.681241071	0.669813727	0.664804739	0.665611212	0.641996833	0.674347225	0.651729699	0.666768673	0.680326828
GSE14308_NAIVE_CD4_TCELL_VS_INDUCED_TREG_DN	0.684252847	0.663387046	0.647959598	0.643703785	0.667018006	0.662661748	0.689706807	0.678255752	0.658689009	0.643626887	0.658060314	0.656372264	0.653134251	0.637713433	0.672137815	0.662167201	0.64890984	0.675892114	0.672576132	0.630075371	0.605076914	0.638585728	0.671924209	0.627472265	0.596245854	0.615776441	0.638969456	0.658752053	0.66127104	0.67220629	0.671972509	0.645786563	0.665263313	0.67284933	0.680354292	0.680601375	0.659328174	0.655661548	0.658125299	0.667859835	0.66324719	0.629387873	0.61605882	0.666802255	0.634295867	0.6663872	0.647113625	0.654949002	0.658958375
GSE14308_NAIVE_CD4_TCELL_VS_NATURAL_TREG_UP	0.576448705	0.552105292	0.577325915	0.561798807	0.578277031	0.581802535	0.583881793	0.560376714	0.562399231	0.539899826	0.56490024	0.560344356	0.561933196	0.540432	0.556610135	0.555283262	0.561088589	0.564021744	0.564206239	0.558569403	0.535610637	0.541777339	0.550167517	0.528868883	0.494969916	0.535214484	0.529724228	0.563548074	0.593445041	0.577249477	0.556787624	0.564532425	0.557543961	0.558823863	0.554988775	0.577858427	0.5500823	0.543774221	0.543435549	0.553802661	0.54082729	0.537306814	0.497677227	0.556919991	0.53199614	0.556786937	0.539004537	0.555939258	0.565314207
GSE14308_NAIVE_CD4_TCELL_VS_NATURAL_TREG_DN	0.640909379	0.605289439	0.633997868	0.649722267	0.633403817	0.641740889	0.645825104	0.643192497	0.604865503	0.608673077	0.627546094	0.62193678	0.612174926	0.62584362	0.64107246	0.640125401	0.625646938	0.645984441	0.638880097	0.603491556	0.614321022	0.639507006	0.642610475	0.596767089	0.579951653	0.631760005	0.619565642	0.636424882	0.631168297	0.636090621	0.649774905	0.628857001	0.629535636	0.627582587	0.633668173	0.633356185	0.635909668	0.62543056	0.614687215	0.648336086	0.634624374	0.594219071	0.610903618	0.63440113	0.597497296	0.644990667	0.637884157	0.636438836	0.615532964
GSE14308_INDUCED_VS_NATURAL_TREG_UP	0.60881957	0.592451423	0.586553243	0.591070375	0.60265805	0.597734982	0.605651121	0.589684667	0.589868919	0.568614771	0.578936842	0.593948556	0.585091162	0.593523457	0.602075324	0.601977991	0.594220232	0.603185995	0.611765536	0.556709382	0.544746649	0.568707681	0.593395737	0.56954142	0.567244673	0.541121104	0.549533437	0.583661577	0.576931961	0.600229532	0.597983928	0.590090338	0.582506537	0.599928056	0.603153346	0.606511931	0.584966682	0.575856091	0.584460335	0.583766699	0.588798618	0.565483353	0.538081817	0.594986731	0.567437346	0.600748097	0.577669805	0.587330884	0.581514222
GSE14308_INDUCED_VS_NATURAL_TREG_DN	0.680631266	0.677954573	0.672815981	0.696634742	0.675260282	0.684578276	0.689072169	0.688847555	0.677928593	0.668891375	0.682111159	0.676024736	0.679063054	0.689029403	0.681819785	0.677874769	0.67794807	0.667666547	0.677368185	0.689249139	0.673950181	0.678358764	0.675775944	0.679225106	0.623701539	0.649525535	0.660234811	0.679061829	0.69346053	0.685510305	0.685670795	0.697994205	0.682975347	0.693953242	0.694035925	0.679647565	0.678355602	0.691214679	0.694439253	0.681237232	0.693476776	0.686723366	0.649195958	0.663665256	0.664749104	0.684621714	0.676804155	0.677554968	0.694560914
GSE1432_CTRL_VS_IFNG_1H_MICROGLIA_UP	0.59218531	0.590447922	0.585064175	0.61011098	0.596192798	0.602782699	0.619393703	0.592613629	0.596768267	0.578096668	0.599286603	0.594108019	0.583112496	0.586518869	0.598108507	0.591794488	0.583875944	0.622306094	0.623335004	0.592183873	0.537334042	0.572879417	0.600407567	0.543301027	0.514977395	0.615271476	0.593137216	0.591568425	0.570013209	0.612007925	0.576301328	0.580285455	0.598288691	0.610944828	0.588242609	0.602185604	0.596755199	0.580989871	0.567659557	0.626898987	0.579774299	0.562018005	0.551174336	0.591403099	0.574212618	0.611991962	0.589266909	0.595005482	0.597837311
GSE1432_CTRL_VS_IFNG_1H_MICROGLIA_DN	0.520971789	0.512955499	0.550406228	0.551463193	0.520007477	0.50399248	0.541583052	0.521292427	0.505949618	0.508069487	0.519947934	0.542875009	0.512548653	0.543615103	0.54023039	0.53297169	0.534957017	0.519871681	0.517684454	0.512271765	0.495811392	0.503700271	0.515077076	0.51021481	0.495160661	0.470099335	0.491831897	0.532339675	0.533628095	0.527639549	0.525583223	0.525535566	0.528635424	0.536402701	0.519728798	0.528063694	0.502983235	0.500349998	0.525013375	0.535287497	0.527716284	0.513742526	0.516083512	0.515819855	0.488541393	0.549522548	0.542212831	0.51992778	0.521894524
GSE1432_CTRL_VS_IFNG_6H_MICROGLIA_UP	0.683183973	0.655029179	0.640508479	0.633057731	0.66339517	0.656032354	0.673761875	0.66302431	0.6504832	0.620359208	0.636119556	0.631752048	0.653754313	0.641612396	0.649535013	0.665540601	0.625854038	0.664931399	0.669651737	0.639061613	0.59919156	0.635824439	0.636612718	0.619878143	0.585003314	0.626855178	0.624764212	0.653553095	0.637459312	0.649145227	0.66533982	0.652641207	0.650417068	0.63322715	0.659866722	0.684620435	0.632167688	0.629515577	0.63711335	0.649815548	0.651688636	0.635246007	0.607040826	0.66909508	0.629246632	0.656339524	0.607050262	0.631127481	0.65635683
GSE1432_CTRL_VS_IFNG_6H_MICROGLIA_DN	0.667269253	0.634442818	0.659399878	0.676674655	0.657446779	0.638109011	0.668196987	0.680251903	0.657639406	0.691748369	0.671617471	0.671097441	0.63657344	0.693233965	0.670541807	0.64924521	0.663466242	0.640536137	0.654724694	0.648243428	0.630240731	0.656155152	0.6598319	0.668894959	0.648637996	0.610833498	0.642185301	0.686032486	0.69271202	0.666440595	0.674968568	0.687284759	0.674757203	0.691935973	0.68638479	0.658043761	0.67364345	0.64355072	0.666517429	0.641453703	0.668033305	0.673054308	0.657667235	0.676329614	0.657323359	0.692676866	0.697341961	0.677166376	0.651062171
GSE1432_CTRL_VS_IFNG_24H_MICROGLIA_UP	0.657933204	0.59716506	0.651239186	0.633117067	0.651879456	0.647917231	0.665299962	0.671282753	0.621625835	0.604084388	0.657781361	0.656417973	0.623956785	0.673184165	0.650331928	0.652054191	0.616936244	0.650848349	0.66005129	0.61047172	0.618324216	0.624232664	0.625471278	0.604037906	0.603147369	0.566098002	0.624590199	0.642200002	0.648506703	0.647179982	0.647917519	0.655366323	0.658175144	0.654158293	0.663849363	0.661602938	0.64493716	0.61401438	0.605930341	0.645755119	0.655207715	0.610584796	0.608545347	0.652733001	0.627038787	0.669624536	0.651287282	0.631130931	0.625029933
GSE1432_CTRL_VS_IFNG_24H_MICROGLIA_DN	0.674751734	0.623373528	0.652680897	0.685650634	0.648228839	0.633611874	0.665749502	0.681158499	0.642713585	0.67372052	0.68891308	0.648264849	0.629606758	0.664993095	0.668969016	0.645883301	0.647346364	0.648890585	0.653498849	0.606369615	0.634196491	0.656759025	0.64270008	0.660477266	0.639938424	0.59085063	0.637103686	0.672675145	0.666593318	0.655544952	0.681836597	0.678503916	0.65740253	0.659425185	0.686884748	0.652846495	0.657681852	0.622279235	0.632449362	0.642563359	0.660610246	0.644300414	0.612566632	0.674281337	0.638026588	0.685558848	0.686971465	0.668928162	0.627516158
GSE1432_1H_VS_6H_IFNG_MICROGLIA_UP	0.647369179	0.620014079	0.640936157	0.638281169	0.63141101	0.637877348	0.65688173	0.634237139	0.61901333	0.600315295	0.642142018	0.643963456	0.615352305	0.629804327	0.6346992	0.648545703	0.638782853	0.64865779	0.646051522	0.606814874	0.604989112	0.622536019	0.642355347	0.60588406	0.600811148	0.613605324	0.641995935	0.634831294	0.643147314	0.656488584	0.648141059	0.628655348	0.643617376	0.642094601	0.649535027	0.649250435	0.636565469	0.628254248	0.607043379	0.651100578	0.631114906	0.60685163	0.617238968	0.646394682	0.590797603	0.651606901	0.615975027	0.633395694	0.628353014
GSE1432_1H_VS_6H_IFNG_MICROGLIA_DN	0.684195393	0.651041511	0.678872513	0.681245275	0.663667023	0.653456997	0.680990095	0.685144772	0.679511639	0.694982799	0.686067275	0.679977431	0.665512841	0.700999556	0.675295927	0.661884906	0.674799403	0.662891174	0.673606191	0.669777357	0.659189072	0.661736122	0.666248461	0.682499331	0.649527012	0.617693599	0.650119113	0.682394967	0.704863321	0.677270817	0.682597346	0.689974847	0.683361672	0.696714889	0.697974903	0.684969826	0.676931812	0.668559824	0.674473322	0.650803631	0.673075598	0.68837213	0.670668924	0.677182791	0.65788067	0.684991133	0.700326709	0.69346838	0.670271674
GSE1432_1H_VS_24H_IFNG_MICROGLIA_UP	0.641701466	0.594311928	0.65227099	0.659421747	0.652973255	0.639365488	0.658838245	0.651459714	0.616080767	0.623256205	0.682269431	0.686099962	0.613246179	0.68689845	0.668370418	0.661195088	0.668325871	0.649433801	0.654088239	0.639714481	0.631870523	0.634262707	0.653210617	0.612483699	0.643151667	0.598332051	0.633975146	0.665286609	0.676240155	0.667817603	0.642747643	0.675560693	0.675190383	0.692651279	0.663470298	0.648382106	0.666240398	0.607807444	0.644423447	0.674578137	0.65581177	0.640411135	0.638775999	0.659380565	0.64881035	0.686773282	0.673781834	0.668566099	0.625043549
GSE1432_1H_VS_24H_IFNG_MICROGLIA_DN	0.686367304	0.65115894	0.660960854	0.676152738	0.657955777	0.652253832	0.676534448	0.701430508	0.670782689	0.679717891	0.687827727	0.668128366	0.659389087	0.686592515	0.679068377	0.67058185	0.66273416	0.661210117	0.666283319	0.618825077	0.647428829	0.662150245	0.655287629	0.668649004	0.661538936	0.617254342	0.648033995	0.666178982	0.680726104	0.664745662	0.69317452	0.673214131	0.671327415	0.666025568	0.701955646	0.666341931	0.673911232	0.657135287	0.658327825	0.652733658	0.675657448	0.658700505	0.632970751	0.684930675	0.643711043	0.684450092	0.680335213	0.684377264	0.645437822
GSE1432_6H_VS_24H_IFNG_MICROGLIA_UP	0.679655842	0.636540701	0.689012101	0.675191181	0.680214725	0.662467535	0.690440615	0.693703969	0.666805454	0.673944827	0.687423024	0.704616808	0.661236529	0.711314051	0.671982018	0.670157586	0.695693743	0.67823536	0.683296836	0.678039413	0.655154356	0.66118564	0.68194521	0.633919106	0.650657986	0.616907399	0.640999344	0.682219022	0.700193279	0.681364744	0.687357506	0.685626168	0.680032296	0.709708723	0.698901516	0.683567983	0.679961321	0.650738213	0.67676235	0.667507686	0.68652556	0.688323796	0.660481126	0.688940458	0.655109458	0.701643417	0.687393954	0.679603154	0.666561928
GSE1432_6H_VS_24H_IFNG_MICROGLIA_DN	0.680133454	0.649999629	0.643863825	0.659875611	0.642566906	0.664515706	0.689154384	0.671452263	0.6572113	0.619286793	0.644125424	0.638632808	0.647104847	0.629514365	0.654281656	0.661350586	0.626760217	0.680281102	0.641258861	0.598475844	0.626516807	0.64923244	0.631602876	0.618842927	0.624112441	0.625296408	0.654512944	0.650146418	0.62899125	0.647827316	0.679653915	0.654455394	0.654572456	0.632155273	0.669257785	0.678480597	0.654380669	0.653007967	0.619716216	0.631140831	0.657088049	0.614142582	0.62087749	0.668628896	0.61196476	0.655558429	0.635935076	0.641816804	0.620890586
GSE14350_TREG_VS_TEFF_UP	0.71639644	0.701746112	0.710560797	0.729894632	0.725938893	0.731286391	0.72308271	0.714923474	0.727727142	0.725508699	0.723306827	0.717603139	0.711677981	0.749580124	0.724622932	0.730060093	0.723103905	0.701608751	0.725880111	0.745335428	0.735989405	0.725348985	0.738580379	0.747306291	0.683276888	0.671403341	0.699614555	0.720321354	0.73878692	0.7314662	0.72634766	0.739411498	0.726135951	0.745295195	0.728935932	0.711994178	0.724585532	0.719434905	0.727921082	0.730045702	0.722962812	0.756096153	0.71896854	0.706843682	0.703711293	0.723488738	0.729335339	0.726422276	0.734912166
GSE14350_TREG_VS_TEFF_DN	0.421265034	0.391975046	0.397054308	0.4288716	0.413430244	0.408085904	0.465153471	0.39747418	0.380180233	0.372117608	0.385757276	0.390634677	0.390425811	0.399200603	0.403158835	0.396494269	0.421376113	0.42325995	0.459673636	0.389614992	0.374790816	0.408534635	0.410364685	0.333618672	0.30902171	0.376281136	0.366227754	0.402660019	0.412495793	0.419099618	0.409738637	0.39823435	0.40591236	0.415790502	0.396662938	0.436249866	0.418282555	0.371815272	0.367683294	0.43972984	0.36110121	0.366504093	0.308827173	0.412197771	0.336442925	0.448328387	0.379401539	0.388865574	0.415632125
GSE14350_TREG_VS_TEFF_IN_IL2RB_KO_UP	0.705871564	0.69615994	0.69293723	0.711950843	0.695092863	0.701948756	0.710357428	0.710149467	0.702571776	0.705315065	0.716310732	0.708199354	0.70005903	0.718265342	0.707677327	0.700578169	0.689324386	0.682895031	0.709769884	0.711194389	0.697083334	0.701569503	0.708930588	0.698021997	0.672680767	0.678448388	0.668767417	0.716805895	0.707664625	0.718105077	0.714258446	0.720630742	0.703420445	0.720580317	0.716504163	0.705508298	0.699856855	0.709112359	0.700017744	0.714640165	0.711726927	0.72045049	0.68818157	0.702571232	0.690935451	0.710169666	0.708778408	0.699844182	0.709433191
GSE14350_TREG_VS_TEFF_IN_IL2RB_KO_DN	0.513935373	0.466657107	0.495049624	0.499278867	0.510155564	0.474694582	0.525364811	0.499147432	0.477669958	0.431232169	0.466960393	0.477132302	0.475473075	0.4559414	0.498156106	0.484367153	0.49055314	0.493153552	0.51102659	0.461510077	0.429243612	0.473500176	0.452713399	0.427544748	0.369369539	0.426572079	0.485690753	0.509600042	0.488333035	0.490316842	0.486012307	0.479229125	0.492914489	0.498001409	0.487356931	0.505332061	0.481619936	0.462325769	0.455685865	0.486376043	0.475556364	0.444143293	0.41389723	0.493463324	0.433633477	0.51445646	0.437078487	0.476535816	0.46927333
GSE14350_IL2RB_KO_VS_WT_TREG_UP	0.593026598	0.589170432	0.58800458	0.60672701	0.592605579	0.602655597	0.620543908	0.609666349	0.593606196	0.567360221	0.604384082	0.596453269	0.593896589	0.587652265	0.607107347	0.612437893	0.580801437	0.614552154	0.614485782	0.567109547	0.577034276	0.595888245	0.609070582	0.567024766	0.54242222	0.599640918	0.590111646	0.609210317	0.600792811	0.604032175	0.586471783	0.587942764	0.605896156	0.598740813	0.593770912	0.605518151	0.598599216	0.578170652	0.580637138	0.617439774	0.601409962	0.572189737	0.544996479	0.586385618	0.575720178	0.621230298	0.593724752	0.588204304	0.579891154
GSE14350_IL2RB_KO_VS_WT_TREG_DN	0.58471662	0.555946511	0.585533256	0.593057157	0.588206778	0.589439148	0.59315966	0.592845682	0.57216957	0.546710305	0.57658604	0.597162251	0.56753377	0.610571766	0.595354383	0.592769747	0.592439636	0.572404217	0.601346802	0.548140369	0.561237208	0.586952188	0.602966217	0.557689369	0.506480527	0.534797034	0.515982686	0.592981503	0.620963668	0.593069143	0.578936238	0.590058214	0.587805429	0.619323997	0.604722418	0.583732851	0.584292764	0.566445306	0.567470864	0.597588628	0.587334409	0.553120324	0.522749801	0.582628081	0.552510811	0.595815244	0.595932468	0.563116966	0.563284598
GSE14350_IL2RB_KO_VS_WT_TEFF_UP	0.602460752	0.593266539	0.598543541	0.629262633	0.620107664	0.623573108	0.642854153	0.623538045	0.610184899	0.587692729	0.629434905	0.606808927	0.607965484	0.621115297	0.623157781	0.605964221	0.601988719	0.61115258	0.627546052	0.612636732	0.614893975	0.605972363	0.619415533	0.586218567	0.555216157	0.561367851	0.597608439	0.632285231	0.633136206	0.640512342	0.645901426	0.612862076	0.615725038	0.635671929	0.620836043	0.620732371	0.616987862	0.59750121	0.581261864	0.642427921	0.630444339	0.611393794	0.583596501	0.604535205	0.580222603	0.614811058	0.618629614	0.602350192	0.608338513
GSE14350_IL2RB_KO_VS_WT_TEFF_DN	0.599204698	0.570314182	0.597511805	0.598502394	0.597862684	0.595710211	0.60777905	0.595437407	0.583901269	0.585033793	0.583917491	0.598588403	0.555012895	0.615822371	0.588856511	0.593948577	0.587226352	0.586804832	0.605898669	0.573847491	0.566042544	0.574403994	0.592038755	0.577627024	0.520275385	0.546519571	0.556638345	0.598977141	0.599950155	0.599218639	0.584937405	0.608764326	0.588920594	0.605311331	0.589914324	0.595084822	0.588290368	0.58637672	0.571551621	0.589782924	0.588540561	0.577111245	0.558926469	0.587143834	0.574004199	0.612241901	0.594211496	0.578167968	0.592127768
GSE1448_CTRL_VS_ANTI_VALPHA2_DP_THYMOCYTE_UP	0.606455571	0.587700055	0.586273706	0.581841175	0.59661279	0.595942532	0.618152537	0.615641042	0.585981075	0.569806648	0.556372124	0.576793048	0.607497385	0.579000268	0.58957832	0.595765116	0.58265849	0.615275065	0.613121072	0.564471151	0.569220193	0.582114027	0.589846072	0.535209028	0.50833433	0.564771418	0.577087019	0.582860793	0.56715055	0.604195065	0.607401574	0.592440054	0.58527316	0.594362273	0.601528591	0.630456984	0.595324036	0.575395266	0.560479308	0.605672836	0.597606047	0.571284674	0.5522712	0.601825883	0.568409801	0.610305485	0.565556221	0.576199305	0.58171157
GSE1448_CTRL_VS_ANTI_VALPHA2_DP_THYMOCYTE_DN	0.550389415	0.550966456	0.564418346	0.571306511	0.536376298	0.550686879	0.576639645	0.571712928	0.538383971	0.528469786	0.557006486	0.56146686	0.539490956	0.545188052	0.57168446	0.559840113	0.527826462	0.566414493	0.570935806	0.545185787	0.544036986	0.53647955	0.550240574	0.53142271	0.508434313	0.478442072	0.520888777	0.563622904	0.57256429	0.576240472	0.572216298	0.560370166	0.573430569	0.564672908	0.569035823	0.585937367	0.558548934	0.549112992	0.54664197	0.545211264	0.576087444	0.540243858	0.508929403	0.564734875	0.557986059	0.582413967	0.571456428	0.563790889	0.547493408
GSE1448_CTRL_VS_ANTI_VBETA5_DP_THYMOCYTE_UP	0.66350358	0.64201285	0.654442472	0.642018317	0.643838908	0.650932036	0.666686837	0.665439364	0.654222	0.632815014	0.658448028	0.658509723	0.646182562	0.648113647	0.65456132	0.663514133	0.643947435	0.63681314	0.667534716	0.642886736	0.634022727	0.623535365	0.647122236	0.622482302	0.591963419	0.599068348	0.627450224	0.651674881	0.663497054	0.666276682	0.673320446	0.670035864	0.662115038	0.669786757	0.660313877	0.67220262	0.63600237	0.635343775	0.622460915	0.653953721	0.66171699	0.644145369	0.618173456	0.646535395	0.631894751	0.663288647	0.656004962	0.642026908	0.651414633
GSE1448_CTRL_VS_ANTI_VBETA5_DP_THYMOCYTE_DN	0.620908168	0.612015484	0.626373094	0.643126203	0.620486001	0.635401733	0.636986854	0.628936014	0.622865465	0.61247242	0.628670155	0.634804515	0.605339783	0.636550598	0.647119056	0.623979564	0.613650424	0.655949194	0.644393369	0.618292332	0.604676024	0.612926791	0.654645816	0.602747415	0.600864195	0.624186711	0.628799173	0.640719972	0.638002856	0.635608541	0.624989454	0.641844854	0.65123511	0.63141615	0.618474741	0.626701652	0.638663919	0.613559529	0.595733777	0.647337722	0.634410298	0.621229656	0.579724858	0.621841105	0.634721462	0.658439726	0.644288887	0.620408448	0.614841585
GSE1448_ANTI_VALPHA2_VS_VBETA5_DP_THYMOCYTE_UP	0.623681187	0.615093645	0.636191265	0.628354382	0.620671474	0.618937981	0.620229751	0.621301608	0.598634328	0.614332947	0.615693367	0.621986179	0.625784374	0.633984982	0.623869729	0.624224394	0.633733803	0.608627501	0.642549	0.636741672	0.59931596	0.613742732	0.629137312	0.604877633	0.578867926	0.581756192	0.607769826	0.62693014	0.640715891	0.6339025	0.630635357	0.64428298	0.626167964	0.638136158	0.623171558	0.645943183	0.629002435	0.613808842	0.609869364	0.626825191	0.629824667	0.636067485	0.626386884	0.606737897	0.599560356	0.644304181	0.62623631	0.607833251	0.634589561
GSE1448_ANTI_VALPHA2_VS_VBETA5_DP_THYMOCYTE_DN	0.580042298	0.559919619	0.579997938	0.587759661	0.588200633	0.581165861	0.611049634	0.590631701	0.570589187	0.552506282	0.586323177	0.590010143	0.55130889	0.578642628	0.601504713	0.568673354	0.590562953	0.605231149	0.601866093	0.559087271	0.56073032	0.577104881	0.588823373	0.552540321	0.569799086	0.558433875	0.585433188	0.590205246	0.585267085	0.610980457	0.59477617	0.577836718	0.593714361	0.590854284	0.595532823	0.598088125	0.591529917	0.566587188	0.540147235	0.603047311	0.574674634	0.549011413	0.546479717	0.617825758	0.543449236	0.620708364	0.55556114	0.588478582	0.57845682
GSE1460_INTRATHYMIC_T_PROGENITOR_VS_DP_THYMOCYTE_UP	0.565056463	0.571362411	0.552359861	0.554079074	0.548484392	0.57548457	0.58950318	0.580749154	0.583013751	0.545286046	0.546254839	0.566837138	0.579221677	0.579049637	0.555081689	0.560039971	0.548168239	0.569128806	0.578540275	0.533666791	0.528836599	0.553526528	0.568525665	0.535609621	0.511876004	0.50871839	0.533152193	0.544326877	0.570579086	0.57976545	0.595193907	0.55456285	0.549275789	0.559987058	0.590856592	0.583079181	0.539262105	0.528963751	0.526575605	0.555436968	0.563159724	0.511706401	0.50766396	0.558971076	0.507682512	0.549657035	0.529165237	0.573193195	0.515719782
GSE1460_INTRATHYMIC_T_PROGENITOR_VS_DP_THYMOCYTE_DN	0.585576761	0.562942287	0.597471626	0.631055704	0.60160856	0.605407873	0.615305212	0.60661889	0.569863392	0.590684586	0.617390102	0.611131251	0.57356524	0.640523438	0.612559913	0.617427337	0.596991275	0.609803382	0.620395031	0.612547879	0.573814295	0.590050325	0.60393161	0.577668858	0.536811081	0.533054055	0.579410621	0.610135578	0.632460896	0.617715601	0.599111941	0.631745265	0.609080399	0.629132468	0.594613861	0.594398177	0.604771845	0.56662151	0.592167029	0.640415604	0.597424605	0.60199624	0.576479732	0.601980864	0.559922254	0.625708091	0.614111751	0.573880912	0.601908005
GSE1460_INTRATHYMIC_T_PROGENITOR_VS_CD4_THYMOCYTE_UP	0.678824968	0.67579829	0.632020021	0.619469849	0.653966385	0.656475898	0.669512541	0.689486785	0.662837172	0.603717826	0.638387943	0.650984567	0.683048944	0.642106347	0.633073146	0.648728018	0.634989341	0.649127846	0.664885917	0.600538008	0.631471323	0.64504543	0.649887992	0.605417318	0.595132302	0.595490529	0.627136949	0.653562695	0.642812058	0.663469634	0.684498208	0.620277548	0.632145147	0.640249532	0.670380285	0.689720967	0.620778147	0.623355727	0.622251658	0.628040921	0.657066043	0.598344098	0.595788065	0.651213266	0.603771662	0.64573551	0.627077399	0.641577293	0.63117204
GSE1460_INTRATHYMIC_T_PROGENITOR_VS_CD4_THYMOCYTE_DN	0.645697447	0.602780615	0.645911357	0.687309844	0.674219129	0.649073092	0.660188619	0.674551129	0.613382337	0.654940131	0.693086147	0.677050948	0.587371981	0.730297545	0.674928599	0.651468775	0.688526897	0.648587249	0.677596297	0.682342362	0.662464459	0.667670503	0.669038575	0.658755723	0.605356299	0.578699814	0.629890344	0.68591869	0.698239238	0.680056354	0.670537113	0.716522531	0.668287311	0.704157091	0.68257594	0.63489447	0.666283709	0.638529283	0.634557422	0.672553055	0.66848784	0.713034293	0.642383891	0.651953522	0.664371611	0.676863504	0.697613858	0.657642309	0.661562707
GSE1460_INTRATHYMIC_T_PROGENITOR_VS_NAIVE_CD4_TCELL_CORD_BLOOD_UP	0.732609526	0.729803392	0.729262825	0.690288523	0.714759271	0.718216983	0.733216254	0.734119745	0.72490106	0.678983618	0.693654441	0.72111652	0.736637798	0.723381861	0.700632698	0.718805692	0.715907335	0.720186459	0.718907628	0.681826446	0.717449516	0.712492296	0.711281177	0.687419498	0.690621098	0.651989424	0.686084188	0.710807036	0.711300928	0.725224066	0.753142729	0.704492906	0.707339116	0.709641186	0.737810592	0.748069586	0.683482072	0.712337853	0.721413779	0.699909417	0.720318037	0.689331394	0.68286604	0.717575572	0.711039406	0.710187628	0.68628354	0.708395061	0.708596891
GSE1460_INTRATHYMIC_T_PROGENITOR_VS_NAIVE_CD4_TCELL_CORD_BLOOD_DN	0.528851461	0.481089675	0.508809853	0.532373525	0.552763024	0.532580399	0.542779882	0.526536874	0.499095538	0.494995566	0.534638526	0.520377996	0.476419744	0.544880534	0.534716266	0.525684261	0.527548218	0.527790423	0.552309234	0.518819814	0.516290246	0.530596542	0.523572622	0.499826814	0.441713426	0.476380301	0.496171523	0.526789068	0.541295948	0.546381932	0.522557972	0.574730766	0.512288226	0.542249537	0.532966513	0.512246567	0.529412246	0.489201021	0.484551846	0.531802179	0.513561302	0.520792134	0.484357331	0.521824626	0.507777415	0.541537108	0.5210483	0.497364682	0.511558035
GSE1460_INTRATHYMIC_T_PROGENITOR_VS_NAIVE_CD4_TCELL_ADULT_BLOOD_UP	0.737765464	0.719218077	0.718805102	0.667512346	0.70785184	0.702141754	0.726962514	0.735009005	0.701700393	0.666404878	0.69026667	0.718862065	0.725620424	0.704146329	0.701128604	0.711870827	0.710479712	0.724080677	0.722830794	0.665607067	0.710326318	0.713807774	0.701846581	0.655310531	0.677235999	0.638323436	0.694050568	0.701761368	0.698269597	0.704578284	0.744585542	0.689398092	0.70178315	0.703049679	0.732843988	0.746135484	0.686730214	0.697766114	0.713192527	0.682744734	0.716016559	0.687625402	0.648545311	0.710712225	0.686034784	0.70546905	0.65991757	0.697020427	0.70163523
GSE1460_INTRATHYMIC_T_PROGENITOR_VS_NAIVE_CD4_TCELL_ADULT_BLOOD_DN	0.645163646	0.589742723	0.621884693	0.657970359	0.648971125	0.646170285	0.644442905	0.634124704	0.600923718	0.630630739	0.645766738	0.654746873	0.598605942	0.67530827	0.647965265	0.633506	0.635339816	0.637635468	0.660484869	0.648203479	0.629606032	0.633607537	0.64804968	0.623617883	0.575185809	0.58577686	0.607707039	0.653293168	0.662894198	0.650056988	0.633374766	0.671357119	0.645786936	0.671884217	0.643768423	0.624321595	0.64243221	0.618862191	0.612168424	0.649042738	0.630326749	0.638052069	0.61153077	0.634380262	0.644780718	0.650775802	0.651799839	0.613372915	0.640057744
GSE1460_INTRATHYMIC_T_PROGENITOR_VS_THYMIC_STROMAL_CELL_UP	0.650389863	0.646282189	0.63723158	0.648379489	0.65081616	0.660386469	0.64632533	0.66188293	0.638634191	0.639388689	0.638384574	0.637412896	0.65078902	0.634289654	0.648994657	0.657289112	0.642031271	0.646524328	0.651661481	0.639508724	0.633140657	0.619941281	0.660137798	0.630436388	0.576221672	0.625928792	0.633092177	0.642744733	0.643895193	0.66012781	0.659991812	0.646397811	0.628524547	0.649167045	0.652867246	0.657650641	0.63997292	0.647544697	0.639174915	0.647107485	0.64688675	0.640244329	0.613783923	0.636521011	0.621059004	0.646427649	0.641929005	0.644480045	0.645480457
GSE1460_INTRATHYMIC_T_PROGENITOR_VS_THYMIC_STROMAL_CELL_DN	0.546764875	0.482905057	0.493883847	0.524903756	0.535937821	0.503484291	0.553569692	0.519058674	0.48922512	0.484839215	0.517036005	0.55798394	0.517521311	0.581505091	0.523244941	0.463046379	0.569243648	0.533140234	0.549639547	0.535468854	0.471009939	0.505933549	0.511632817	0.476085799	0.472136563	0.469899487	0.469020264	0.514415786	0.552038989	0.527484491	0.527672463	0.542251741	0.533910937	0.530486799	0.540370416	0.56560164	0.503652775	0.474578122	0.472250287	0.498677604	0.496165477	0.493123644	0.452482253	0.544124782	0.494806971	0.581934672	0.529253774	0.516801178	0.506845767
GSE1460_DP_VS_CD4_THYMOCYTE_UP	0.660254559	0.658696835	0.631618116	0.641183166	0.645289893	0.636015626	0.657521456	0.678729937	0.645238696	0.613488293	0.646404696	0.631164305	0.655644484	0.644250289	0.651873125	0.65185248	0.618310581	0.652660913	0.66157348	0.619127905	0.640438822	0.638237679	0.628025219	0.61192065	0.598187185	0.620698201	0.638365524	0.641989452	0.643791237	0.663561493	0.657115866	0.642430787	0.632786603	0.637704899	0.647905338	0.668954785	0.623812565	0.629616222	0.610164873	0.629782348	0.651167844	0.609970083	0.600750538	0.650405214	0.616333295	0.63846855	0.628312473	0.641214989	0.635235861
GSE1460_DP_VS_CD4_THYMOCYTE_DN	0.616897278	0.560940801	0.629918025	0.633221684	0.624973588	0.617386733	0.633577854	0.641148908	0.58785954	0.603539313	0.640566036	0.634024095	0.563829684	0.67199102	0.629575272	0.61933302	0.618453453	0.607496836	0.616365963	0.617883139	0.620693241	0.606619007	0.619835178	0.605243125	0.573220913	0.550403944	0.586929953	0.63533156	0.658220257	0.635732372	0.63086225	0.657320383	0.642145946	0.64859469	0.636519117	0.600627515	0.62151282	0.58056327	0.57693218	0.614261079	0.626050629	0.628974512	0.594502326	0.629350618	0.611354286	0.635300269	0.633371045	0.61834383	0.596309794
GSE1460_DP_THYMOCYTE_VS_NAIVE_CD4_TCELL_CORD_BLOOD_UP	0.731662814	0.714614373	0.71590823	0.688579936	0.716431521	0.700643247	0.71862997	0.728333345	0.709714297	0.691107993	0.693482365	0.705972051	0.730102993	0.709728839	0.698054066	0.71399132	0.696550428	0.703589289	0.720180712	0.690481102	0.708730085	0.696383958	0.70399768	0.691414684	0.644151794	0.654681646	0.678174189	0.686420431	0.710634102	0.718943179	0.723770612	0.688090978	0.698233524	0.71717117	0.717868659	0.735265889	0.689958878	0.712427399	0.717502566	0.686987159	0.7156795	0.68194811	0.680701885	0.710606734	0.693336549	0.705173801	0.67624054	0.703868184	0.708270183
GSE1460_DP_THYMOCYTE_VS_NAIVE_CD4_TCELL_CORD_BLOOD_DN	0.50203806	0.44902426	0.478822115	0.491941327	0.496252154	0.488671735	0.492704809	0.475136962	0.483685762	0.472044174	0.482178079	0.478278885	0.448998477	0.488846765	0.493845378	0.468015922	0.453273956	0.475472272	0.505370971	0.446359998	0.470002917	0.461153715	0.478441467	0.462914548	0.417588985	0.472026195	0.460217317	0.486039595	0.514597571	0.479214885	0.468994415	0.483567933	0.488035728	0.47616032	0.486652599	0.462372321	0.477483489	0.45961167	0.443338227	0.49356191	0.460601023	0.464470109	0.457233955	0.486037542	0.469802885	0.488352941	0.46873604	0.485657213	0.45814834
GSE1460_DP_THYMOCYTE_VS_NAIVE_CD4_TCELL_ADULT_BLOOD_UP	0.71055908	0.696857878	0.687747229	0.665298424	0.699642529	0.679733801	0.716043497	0.720550782	0.686157741	0.651605792	0.667793648	0.69222934	0.709036626	0.693874813	0.688042239	0.698818987	0.696834685	0.701605811	0.710782268	0.664672841	0.692414647	0.687461983	0.684640492	0.649647572	0.667373239	0.633715383	0.667473477	0.687303192	0.69845317	0.703669906	0.721674342	0.691192937	0.689293622	0.695547722	0.707241953	0.71492209	0.671804355	0.673331317	0.680292569	0.676808636	0.695095232	0.669922307	0.657630391	0.694770193	0.677994713	0.704162551	0.667801372	0.684579528	0.680656774
GSE1460_DP_THYMOCYTE_VS_NAIVE_CD4_TCELL_ADULT_BLOOD_DN	0.679984875	0.643288369	0.662790066	0.680438574	0.685440049	0.673963528	0.688272034	0.682435495	0.655014092	0.659734216	0.691690893	0.688491558	0.642759693	0.678888777	0.684706641	0.667226275	0.665081459	0.662572632	0.683518378	0.66403009	0.647658979	0.672675166	0.667914408	0.656486299	0.630634905	0.646721909	0.652720928	0.699627453	0.700384215	0.678236044	0.672852839	0.691339425	0.676780541	0.695101719	0.680924281	0.661626911	0.673739226	0.650867026	0.652914115	0.678146394	0.665611379	0.67524401	0.642815955	0.672036043	0.671500806	0.666670154	0.684809273	0.666543252	0.649638301
GSE1460_DP_THYMOCYTE_VS_THYMIC_STROMAL_CELL_UP	0.604294907	0.607036189	0.602501844	0.606137653	0.601358088	0.604115352	0.611944144	0.601849479	0.609008547	0.606415375	0.583645858	0.586405198	0.599832585	0.595133264	0.588498095	0.604942743	0.58112694	0.587099002	0.608254447	0.604785225	0.586842489	0.603154036	0.603679196	0.577946617	0.550482714	0.581942876	0.584686962	0.611526557	0.611973738	0.620985874	0.607064414	0.617792361	0.593106502	0.608580591	0.59467978	0.617013808	0.600001111	0.588395597	0.56769899	0.618774909	0.599274061	0.598639195	0.561188705	0.612568437	0.578633773	0.596705241	0.593092475	0.601018913	0.614660636
GSE1460_DP_THYMOCYTE_VS_THYMIC_STROMAL_CELL_DN	0.635672535	0.605784312	0.62519735	0.627356842	0.627505326	0.612624112	0.631242587	0.632491557	0.615468642	0.601185466	0.618562058	0.643620651	0.628205428	0.650005897	0.622847772	0.609317455	0.631330391	0.628515118	0.650622352	0.620544021	0.597138556	0.612385952	0.6202971	0.610053182	0.571102819	0.546130268	0.568121696	0.624977785	0.660027277	0.609392662	0.637408987	0.627568927	0.61921301	0.649762172	0.643267349	0.646359815	0.622064914	0.617815428	0.615318808	0.601333957	0.614259951	0.605939908	0.594202929	0.628136592	0.601573631	0.640410885	0.619512848	0.625266133	0.615572477
GSE1460_CD4_THYMOCYTE_VS_NAIVE_CD4_TCELL_CORD_BLOOD_UP	0.743411421	0.735074019	0.738648029	0.719342915	0.712494193	0.741623562	0.740341464	0.749230585	0.740787498	0.724303942	0.716619823	0.719686853	0.735996592	0.744022136	0.709025557	0.726548773	0.714480631	0.715193041	0.72554759	0.741059371	0.738079742	0.726247353	0.728869422	0.738071193	0.709460643	0.658690139	0.695663061	0.730505749	0.745302895	0.73611348	0.749795678	0.731807478	0.726696358	0.732125976	0.743355926	0.749537329	0.733745281	0.738159417	0.745050581	0.713572185	0.737246659	0.740734603	0.710605024	0.735203103	0.724584914	0.727283002	0.706730102	0.73313287	0.739843899
GSE1460_CD4_THYMOCYTE_VS_NAIVE_CD4_TCELL_CORD_BLOOD_DN	0.567153596	0.510672964	0.546660658	0.542054923	0.55371887	0.555096276	0.550955054	0.547387346	0.539326829	0.533432595	0.548596571	0.554988192	0.523958747	0.537672468	0.535778304	0.540652768	0.544924766	0.553266011	0.576814874	0.524598781	0.495713909	0.540820127	0.548416421	0.489012224	0.500227269	0.511525221	0.537657619	0.547104052	0.552949751	0.565329112	0.541607571	0.567674265	0.546260176	0.551296703	0.54690629	0.543689838	0.539080592	0.512888156	0.525907735	0.544904527	0.537085297	0.525574143	0.508025991	0.544296573	0.533687807	0.556118615	0.549345482	0.540386474	0.521587977
GSE1460_CD4_THYMOCYTE_VS_NAIVE_CD4_TCELL_ADULT_BLOOD_UP	0.688723876	0.682413101	0.70673479	0.685276957	0.686452268	0.690228291	0.690740998	0.715392441	0.694627346	0.678483858	0.689482169	0.678233657	0.681699396	0.718322505	0.683911715	0.690684179	0.667233528	0.679941135	0.710624493	0.692880325	0.698454794	0.666927916	0.694598553	0.677212035	0.654440759	0.607253557	0.652164534	0.675388779	0.708664918	0.699316115	0.711405602	0.697567502	0.681826913	0.705792663	0.709600766	0.707017979	0.6626468	0.679674368	0.698997919	0.684862827	0.686128017	0.686330712	0.648140307	0.675383806	0.667808616	0.687798485	0.668766705	0.671993734	0.684024842
GSE1460_CD4_THYMOCYTE_VS_NAIVE_CD4_TCELL_ADULT_BLOOD_DN	0.663279048	0.616565203	0.643804671	0.668056458	0.665996144	0.649692739	0.669392734	0.667536342	0.627810375	0.630691769	0.670564066	0.645144212	0.616364135	0.669526103	0.668338989	0.658481527	0.652058389	0.661191959	0.67243365	0.628928681	0.631835746	0.667288813	0.658861949	0.624613074	0.610740341	0.619603849	0.633100397	0.670480766	0.67187558	0.669238686	0.659418855	0.681835966	0.67006096	0.674143569	0.666582891	0.65310384	0.650353747	0.636031088	0.616080036	0.658605249	0.655534865	0.670169328	0.626167738	0.661124426	0.646749153	0.655970033	0.665773725	0.659563113	0.637638898
GSE1460_CD4_THYMOCYTE_VS_THYMIC_STROMAL_CELL_UP	0.627620379	0.615959421	0.614451359	0.636644028	0.642667261	0.645091361	0.646399897	0.646307478	0.618901195	0.620268791	0.635019843	0.612529832	0.625618968	0.621555246	0.632800594	0.643743978	0.59528646	0.634256961	0.644642932	0.629967278	0.611562687	0.613559179	0.637471073	0.624178141	0.605471305	0.612984727	0.629775265	0.631546227	0.625463845	0.657348282	0.654498868	0.633962881	0.633269553	0.62681777	0.627575712	0.629226327	0.633667173	0.624484742	0.618477476	0.631740502	0.648170993	0.635165744	0.604290079	0.639782664	0.596914845	0.636723622	0.628219029	0.629770948	0.616965022
GSE1460_CD4_THYMOCYTE_VS_THYMIC_STROMAL_CELL_DN	0.544566214	0.496968966	0.483324897	0.530990351	0.536770799	0.488466549	0.552194881	0.531078082	0.515351445	0.480670323	0.513194913	0.548044816	0.510565537	0.571569555	0.524234024	0.484531349	0.531334812	0.547051558	0.556965476	0.51899285	0.478583477	0.517862365	0.523932564	0.465207105	0.455170552	0.449816166	0.460538193	0.492069802	0.554909649	0.527584693	0.542814598	0.542567252	0.539959025	0.524995049	0.553868327	0.577954592	0.497720435	0.473567796	0.486002116	0.508201086	0.49759461	0.500673175	0.456417356	0.548393465	0.488907534	0.577535487	0.49524832	0.512558306	0.505300224
GSE1460_CORD_VS_ADULT_BLOOD_NAIVE_CD4_TCELL_UP	0.605727103	0.602199558	0.616852264	0.613229586	0.614939733	0.612212473	0.615985898	0.623573111	0.607313887	0.606092872	0.598329204	0.605020433	0.592203291	0.627149033	0.612950634	0.61409789	0.607387155	0.610365364	0.625773791	0.594870133	0.604608773	0.608118393	0.619507302	0.609462022	0.578839825	0.564314576	0.609711317	0.615725385	0.620154985	0.608556399	0.618877601	0.606543509	0.602027344	0.61963528	0.616700957	0.601658314	0.59971126	0.611163749	0.617382375	0.599388854	0.6145283	0.60953011	0.583222945	0.597750968	0.604128701	0.615744567	0.602751216	0.602589669	0.611381323
GSE1460_CORD_VS_ADULT_BLOOD_NAIVE_CD4_TCELL_DN	0.727763832	0.710579953	0.710365726	0.706497517	0.697589227	0.715860082	0.720945239	0.723425892	0.709904205	0.709300933	0.715529616	0.693339239	0.708031705	0.72372564	0.71178776	0.708520798	0.719434602	0.709992237	0.710441625	0.717474935	0.71506206	0.714696982	0.713066823	0.714088124	0.695616647	0.674754481	0.688289278	0.716869243	0.719727809	0.706281876	0.714611171	0.721592819	0.711508524	0.71003949	0.720420688	0.714726539	0.721781533	0.718141756	0.717700011	0.700449486	0.713964902	0.730317115	0.712255464	0.709601396	0.714381394	0.708717161	0.710923018	0.705070668	0.707792811
GSE1460_NAIVE_CD4_TCELL_CORD_BLOOD_VS_THYMIC_STROMAL_CELL_UP	0.550158629	0.53298035	0.549085418	0.569794862	0.563356083	0.548746337	0.567939971	0.534408425	0.551049139	0.551921583	0.53328388	0.526006961	0.542552858	0.552445723	0.546786956	0.558709543	0.50808036	0.567835759	0.558567194	0.544179374	0.509592451	0.549137873	0.565545771	0.514005559	0.473263982	0.541275128	0.509670304	0.5612012	0.541614429	0.564219043	0.552565768	0.54336375	0.554514291	0.555987363	0.531815886	0.561979219	0.558422099	0.529402085	0.519750022	0.593074482	0.553233643	0.554914679	0.513379054	0.546998012	0.502828226	0.551290582	0.520932062	0.534525399	0.57750477
GSE1460_NAIVE_CD4_TCELL_CORD_BLOOD_VS_THYMIC_STROMAL_CELL_DN	0.685575051	0.676974884	0.678467351	0.662962202	0.660158518	0.6620323	0.681206016	0.694758748	0.670447843	0.649946253	0.654728954	0.673037315	0.682320753	0.687690613	0.663913752	0.659925949	0.66171683	0.664057304	0.671982124	0.652953393	0.648199202	0.66100097	0.66475952	0.652628293	0.604231732	0.601669344	0.627170154	0.665649596	0.681345841	0.664192069	0.681042621	0.665945649	0.681172768	0.683824591	0.689989337	0.698124329	0.658687032	0.670974104	0.676114011	0.64943904	0.668529409	0.656617436	0.642529262	0.688799465	0.652512914	0.679363082	0.657360256	0.671102443	0.666096649
GSE1460_NAIVE_CD4_TCELL_ADULT_BLOOD_VS_THYMIC_STROMAL_CELL_UP	0.650359578	0.657089431	0.641066949	0.653558381	0.642104315	0.654726935	0.645861843	0.657008317	0.652811007	0.635945257	0.648015414	0.639358404	0.652758998	0.61961657	0.64797647	0.650427649	0.637063692	0.652459487	0.650568327	0.656240597	0.617465564	0.637431334	0.653624496	0.633309584	0.592816361	0.622292156	0.63408728	0.658053156	0.645423939	0.651710362	0.634356474	0.661516638	0.651556473	0.648955888	0.644677679	0.650629343	0.655788971	0.648170181	0.644618937	0.654264162	0.655462713	0.653660716	0.63720385	0.640007243	0.63020685	0.651851591	0.654360054	0.642924775	0.658879809
GSE1460_NAIVE_CD4_TCELL_ADULT_BLOOD_VS_THYMIC_STROMAL_CELL_DN	0.618894577	0.575237834	0.595398952	0.578316314	0.598133845	0.570825825	0.621985701	0.607780505	0.580655361	0.557028821	0.573310394	0.620054693	0.599440093	0.61016882	0.584998309	0.555653117	0.607984233	0.603366855	0.605543314	0.570176052	0.572185194	0.565366247	0.591694648	0.544027304	0.566600176	0.509270296	0.556639428	0.58317044	0.606601126	0.594237384	0.613091235	0.594384159	0.601336315	0.584765303	0.615003087	0.634886439	0.575472114	0.552992573	0.568954888	0.557926897	0.572231967	0.549042486	0.539276188	0.614894126	0.556251091	0.626178597	0.574387926	0.560532018	0.57749227
GSE14769_UNSTIM_VS_20MIN_LPS_BMDM_UP	0.288645017	0.239191784	0.253986906	0.256271359	0.264200435	0.282134311	0.29586857	0.285554625	0.231851753	0.259894012	0.262154334	0.266247603	0.244125846	0.2892931	0.276536089	0.279789983	0.234236008	0.285334365	0.308994708	0.227080335	0.234777029	0.241012466	0.256496187	0.211808126	0.191921126	0.220457284	0.224923681	0.272362263	0.270228346	0.294682914	0.262058612	0.27314303	0.279527739	0.286845606	0.275470782	0.274877778	0.227782807	0.239832279	0.249612059	0.294858024	0.254489995	0.252942535	0.17747605	0.257430859	0.229994908	0.293857042	0.257139142	0.258242784	0.248560611
GSE14769_UNSTIM_VS_20MIN_LPS_BMDM_DN	0.565084904	0.548059858	0.593661157	0.600686405	0.606187897	0.592909909	0.593584768	0.560385176	0.563775379	0.556740446	0.592203697	0.599237598	0.542396901	0.600988443	0.594356648	0.58829245	0.578999199	0.583111391	0.610550974	0.582046789	0.550997428	0.594996664	0.599585254	0.541088725	0.533958081	0.54273834	0.570003476	0.608008293	0.601462686	0.591987259	0.573373602	0.596524702	0.571608277	0.602067959	0.584065594	0.598241833	0.583559486	0.562061881	0.567032882	0.602227044	0.590113411	0.56954297	0.556139132	0.580637727	0.536890726	0.59528308	0.578309239	0.564992507	0.582640451
GSE14769_UNSTIM_VS_40MIN_LPS_BMDM_UP	0.43398065	0.433013121	0.418952896	0.450531486	0.42813963	0.418919661	0.469906055	0.432817763	0.4226955	0.411532458	0.424815712	0.425901005	0.443091901	0.426610057	0.43798527	0.412051442	0.413618685	0.468348204	0.419193584	0.406970284	0.358555118	0.416899166	0.436123605	0.412830316	0.342328558	0.383626714	0.379712736	0.456821768	0.437539401	0.456361486	0.459039782	0.420169559	0.436823348	0.43917727	0.42115396	0.464549942	0.428111623	0.420918799	0.380707161	0.462642374	0.403516134	0.377833761	0.375844907	0.448098661	0.367500256	0.434648364	0.408479755	0.41302447	0.428472779
GSE14769_UNSTIM_VS_40MIN_LPS_BMDM_DN	0.629726499	0.634753974	0.693168338	0.694670903	0.662170324	0.666335485	0.64549474	0.647450414	0.638675058	0.681547869	0.699294727	0.702690895	0.627744551	0.706456094	0.704356464	0.683184175	0.690783761	0.657930554	0.670065523	0.674865924	0.653371752	0.669234464	0.701380934	0.641944887	0.674560417	0.636007105	0.634188966	0.697006486	0.697336006	0.695242507	0.650079509	0.67505501	0.69014861	0.715505815	0.659050215	0.653627465	0.674709385	0.666638824	0.663869128	0.711645817	0.68857207	0.676347775	0.691724055	0.674295739	0.651789707	0.700234177	0.693374227	0.689421354	0.657661327
GSE14769_UNSTIM_VS_60MIN_LPS_BMDM_UP	0.678577194	0.666230029	0.66400456	0.662278939	0.672188362	0.660699331	0.67712245	0.680323468	0.661786949	0.660552453	0.67690878	0.661316507	0.663052655	0.642355812	0.669176067	0.685019915	0.66397314	0.684261929	0.657772359	0.657082145	0.640652503	0.654013313	0.662390064	0.64833785	0.627640864	0.630999112	0.643322418	0.680140904	0.670527595	0.680305979	0.672135424	0.66778328	0.675999904	0.67384983	0.670462749	0.690071771	0.676082659	0.668233555	0.66819546	0.656180769	0.656196677	0.673310724	0.62175102	0.670259426	0.618871858	0.681525151	0.679912814	0.664354927	0.667948944
GSE14769_UNSTIM_VS_60MIN_LPS_BMDM_DN	0.657584559	0.650933467	0.713900117	0.730836634	0.690690567	0.692928441	0.679965548	0.683621988	0.656848361	0.715877893	0.732841981	0.763619624	0.644344803	0.747315368	0.734605133	0.713158238	0.736879615	0.687998874	0.694872745	0.707123444	0.686896594	0.691389225	0.737096564	0.68661491	0.717994349	0.653577553	0.661660604	0.733194824	0.736468364	0.729313341	0.6717459	0.719714659	0.72948028	0.759144971	0.688041373	0.675715492	0.70896428	0.693201547	0.689737643	0.735066197	0.700643029	0.707273605	0.71099391	0.69811485	0.684228024	0.739884843	0.74899296	0.716961568	0.691415679
GSE14769_UNSTIM_VS_80MIN_LPS_BMDM_UP	0.685196232	0.673760145	0.676190791	0.674657465	0.678806883	0.675990933	0.694908082	0.685646104	0.677910217	0.679160263	0.67448307	0.658841757	0.672066766	0.649213604	0.676557273	0.68378033	0.675227538	0.676586283	0.668002517	0.664310846	0.670834696	0.65020317	0.674233184	0.661824728	0.600622109	0.621604858	0.682291492	0.69017149	0.682107076	0.695986517	0.677277842	0.671948902	0.679776945	0.687973613	0.684283096	0.694303603	0.685918662	0.669575882	0.684040151	0.67900536	0.671892115	0.683275055	0.64295502	0.675415197	0.620562188	0.6884324	0.694771534	0.668959362	0.689900189
GSE14769_UNSTIM_VS_80MIN_LPS_BMDM_DN	0.608888605	0.60160557	0.669169344	0.686506264	0.643653826	0.632418604	0.6384043	0.637191023	0.614012785	0.682452568	0.688191679	0.71440003	0.602424333	0.71224023	0.681577711	0.657307439	0.678918444	0.644047302	0.649779655	0.658770644	0.638344491	0.620068339	0.688508019	0.647960827	0.645067932	0.583730086	0.593774343	0.676067779	0.701848273	0.678883567	0.630574627	0.670370065	0.692112909	0.72146722	0.639978875	0.630370761	0.664645785	0.643538792	0.651873815	0.693916492	0.657081472	0.653909709	0.658373623	0.658731318	0.634199291	0.701413459	0.69536333	0.670224488	0.635680499
GSE14769_UNSTIM_VS_120MIN_LPS_BMDM_UP	0.70826187	0.692962956	0.688994307	0.684119915	0.686409695	0.691237958	0.713328677	0.702262917	0.693147046	0.673642551	0.680200985	0.677531764	0.692084256	0.651677662	0.689308698	0.695911766	0.685311905	0.692949597	0.693394605	0.669364328	0.65851305	0.669325724	0.677643933	0.650317643	0.614189223	0.616523653	0.665181517	0.686222025	0.689101261	0.695229173	0.692213093	0.687311411	0.688693588	0.694855115	0.699602434	0.713489404	0.696916027	0.678915622	0.691802631	0.69215792	0.682371004	0.680530203	0.64081051	0.691774297	0.620665913	0.691066624	0.691747507	0.685914117	0.692325291
GSE14769_UNSTIM_VS_120MIN_LPS_BMDM_DN	0.649464972	0.612653291	0.679638876	0.68093218	0.66253938	0.656072117	0.669691778	0.67160802	0.633743044	0.684456215	0.68504385	0.734075576	0.616000044	0.723199897	0.68787451	0.679972919	0.686800005	0.649970944	0.676344768	0.675678571	0.657261704	0.643745061	0.697892807	0.658780567	0.659368314	0.609932651	0.623520642	0.683608967	0.709133816	0.692753243	0.66989182	0.70124982	0.694078853	0.728079734	0.677042108	0.658740332	0.67416243	0.660342729	0.664010358	0.685387026	0.672967484	0.674729942	0.661560587	0.676928738	0.650118773	0.709036779	0.706055573	0.692899484	0.662720666
GSE14769_UNSTIM_VS_240MIN_LPS_BMDM_UP	0.683554664	0.650716812	0.661748012	0.659101677	0.666008395	0.667847862	0.690010863	0.671795363	0.648066647	0.64454725	0.664056415	0.662184671	0.660693369	0.65021181	0.677506174	0.685712731	0.665292093	0.684892877	0.669173362	0.649584443	0.655937709	0.646192448	0.65301559	0.629309733	0.616124907	0.632289522	0.645999337	0.670854296	0.6682835	0.674574098	0.673338299	0.670158375	0.67548386	0.67291962	0.684770131	0.686185489	0.670230887	0.665586337	0.661950266	0.670194996	0.676781179	0.661771273	0.638875611	0.668919763	0.621478074	0.680043744	0.653589814	0.665838513	0.661061253
GSE14769_UNSTIM_VS_240MIN_LPS_BMDM_DN	0.661725931	0.64893188	0.6667284	0.677723111	0.664777146	0.664424986	0.669518882	0.681590848	0.664777016	0.669883636	0.679967551	0.698473662	0.64483635	0.690280123	0.674410983	0.66881064	0.670856979	0.658275811	0.673573605	0.673114468	0.669377134	0.646771106	0.690402361	0.66539784	0.657483722	0.616891211	0.648679507	0.680553458	0.685154041	0.691861092	0.670206744	0.683714283	0.682860813	0.700301794	0.691883831	0.664454744	0.685843825	0.669235047	0.664832849	0.672047707	0.674496229	0.672261019	0.642647655	0.664697733	0.628696523	0.692504544	0.696077076	0.668021903	0.672989894
GSE14769_UNSTIM_VS_360MIN_LPS_BMDM_UP	0.729731765	0.703350247	0.702724648	0.678775008	0.691697375	0.696500022	0.715050352	0.715026229	0.692509432	0.667824949	0.684927294	0.699912276	0.703787869	0.679731636	0.702348174	0.70708489	0.700475406	0.712796111	0.708754941	0.679776697	0.673080545	0.698324364	0.676218067	0.658480545	0.654008762	0.683043989	0.685641398	0.700250053	0.685858129	0.691902775	0.718033823	0.699079762	0.699864896	0.6990545	0.721817045	0.728075751	0.697291688	0.70355264	0.686671024	0.692332632	0.703558333	0.663716981	0.674336562	0.712495851	0.682367668	0.708131702	0.678397527	0.697592066	0.687533295
GSE14769_UNSTIM_VS_360MIN_LPS_BMDM_DN	0.622054879	0.587702228	0.619858831	0.634862158	0.60454299	0.629589918	0.637916925	0.628831194	0.616664219	0.608688321	0.641162061	0.641197085	0.595033546	0.641435779	0.632623101	0.613170967	0.614888776	0.605300866	0.627111957	0.601434992	0.612458107	0.606063354	0.640747817	0.622239019	0.579372426	0.560379798	0.60388819	0.624836695	0.648222775	0.627270516	0.617466889	0.615918333	0.642860865	0.651433714	0.644373306	0.606062226	0.639643311	0.60743455	0.598850616	0.625682019	0.630018692	0.621061792	0.578114731	0.619953248	0.597153601	0.634835716	0.618047386	0.614024818	0.610787248
GSE14769_20MIN_VS_360MIN_LPS_BMDM_UP	0.705847678	0.673394771	0.686086483	0.661167155	0.656910984	0.674037636	0.701467887	0.696294576	0.673453179	0.636686586	0.653774057	0.677451158	0.674250346	0.67567157	0.671759095	0.677676281	0.665709406	0.678470655	0.687007769	0.648716655	0.672501542	0.665448065	0.656705099	0.650275114	0.621160806	0.634375348	0.668205963	0.681308795	0.6593917	0.667205912	0.689861063	0.676129213	0.681955294	0.671851801	0.70112331	0.704617796	0.68267232	0.668321918	0.658233759	0.6605886	0.68187437	0.640928053	0.641761425	0.690470772	0.643785305	0.678595779	0.651364566	0.661972215	0.661001144
GSE14769_20MIN_VS_360MIN_LPS_BMDM_DN	0.601109154	0.605165734	0.606291323	0.60327235	0.585737258	0.603032062	0.610120227	0.61292473	0.593896696	0.592102699	0.605030319	0.609068849	0.585508357	0.627779254	0.601406364	0.587483797	0.593335011	0.600291973	0.598206584	0.609743102	0.587475436	0.590297825	0.618348173	0.578685127	0.561396841	0.555238905	0.573583	0.602190895	0.612133843	0.623498143	0.598987378	0.605449941	0.608817992	0.612233651	0.617174713	0.612563155	0.580796015	0.595085232	0.606954144	0.591018555	0.59703756	0.58117036	0.549623534	0.58493063	0.567418403	0.605434543	0.597898609	0.596597929	0.598911184
GSE14769_40MIN_VS_360MIN_LPS_BMDM_UP	0.700380446	0.693836058	0.685943371	0.67244247	0.673895238	0.685650556	0.700321037	0.696074206	0.687879965	0.672341585	0.680935767	0.682124768	0.68226944	0.665619742	0.690045338	0.700705955	0.674727286	0.693680325	0.683883165	0.675910566	0.670581338	0.680062964	0.679056283	0.658241635	0.632702871	0.666090535	0.668987217	0.690585777	0.670867217	0.67641296	0.690592443	0.682392796	0.689244296	0.687319979	0.699420697	0.704935448	0.693271791	0.688216686	0.682748685	0.680407071	0.690445201	0.665956668	0.665729443	0.697627922	0.680731715	0.685016972	0.672602924	0.688221122	0.682127522
GSE14769_40MIN_VS_360MIN_LPS_BMDM_DN	0.64668016	0.64683762	0.654146813	0.652694946	0.625755596	0.638855728	0.661409828	0.65633877	0.644038053	0.641824791	0.652070447	0.656617827	0.642077786	0.652538702	0.64201195	0.646507999	0.651293789	0.643400381	0.652786838	0.65675017	0.617747922	0.637546869	0.667627502	0.62270148	0.607176608	0.60571271	0.624402363	0.658685733	0.655863784	0.655293776	0.641024032	0.650937032	0.659905936	0.670704506	0.646854455	0.655339421	0.652797232	0.637145161	0.649674571	0.643748828	0.641127832	0.631121768	0.62729727	0.638364356	0.619438697	0.658876184	0.654526961	0.653552667	0.650956698
GSE15215_CD2_POS_VS_NEG_PDC_UP	0.536898572	0.527505183	0.564176017	0.577181154	0.564405092	0.573801893	0.56948656	0.545417864	0.535193601	0.525193225	0.557192443	0.559095811	0.53962249	0.535513678	0.577661171	0.565983777	0.570438741	0.57846309	0.576732288	0.540998083	0.51675211	0.563076716	0.570938163	0.494106747	0.490216828	0.558290543	0.55639268	0.557078915	0.543896679	0.56070288	0.53868451	0.55142567	0.557848653	0.568272428	0.550029835	0.5589834	0.573582867	0.535965256	0.534950831	0.597692196	0.556471969	0.522185127	0.517498841	0.553472961	0.538032958	0.561542746	0.544870234	0.524357558	0.540182328
GSE15215_CD2_POS_VS_NEG_PDC_DN	0.74245311	0.742836747	0.735657382	0.734574696	0.724997831	0.726024166	0.746301266	0.752460726	0.745673702	0.752042878	0.733966316	0.729521159	0.737552707	0.740603008	0.737371619	0.739965329	0.728682174	0.735248367	0.733407363	0.743971162	0.73843982	0.735184227	0.746015275	0.740182846	0.716755304	0.688650298	0.713041679	0.744218326	0.739324193	0.749056095	0.74934395	0.742072551	0.741989774	0.743958846	0.746844583	0.7402834	0.748694099	0.738548665	0.751198191	0.729563162	0.747095324	0.739633458	0.715263525	0.741540304	0.716576433	0.741432053	0.735500266	0.747907992	0.749202452
GSE15324_NAIVE_VS_ACTIVATED_CD8_TCELL_UP	0.552234044	0.486960841	0.54501185	0.570401649	0.550159219	0.548014334	0.551643444	0.55100927	0.522588009	0.516360089	0.549578342	0.536062295	0.502121511	0.518797874	0.557397087	0.545200703	0.514942049	0.542836872	0.556593289	0.536380366	0.525830337	0.516030518	0.548558668	0.475224942	0.444826053	0.526372542	0.534957339	0.532658906	0.542174711	0.57107838	0.539747354	0.54905892	0.552731853	0.551331077	0.543448843	0.555631331	0.538997333	0.504236562	0.503253221	0.567038732	0.541788036	0.527556405	0.470034004	0.527209161	0.467948661	0.556051536	0.528963213	0.524338003	0.520826206
GSE15324_NAIVE_VS_ACTIVATED_CD8_TCELL_DN	0.586371934	0.587529731	0.561758475	0.57763372	0.577558294	0.592870977	0.604469679	0.569984785	0.575820114	0.556402583	0.567353551	0.573035764	0.567231822	0.582982512	0.572235861	0.579495085	0.575648067	0.579533394	0.597690115	0.576688816	0.547957639	0.565487755	0.573596494	0.536359644	0.453842623	0.53366808	0.516788655	0.574606818	0.590283931	0.588613876	0.579983362	0.578156805	0.584185065	0.596717448	0.584919477	0.596034643	0.569624139	0.564896379	0.579973958	0.596204008	0.577960661	0.545568083	0.517663583	0.585460174	0.536198871	0.588733924	0.558233995	0.564699746	0.585566861
GSE15324_NAIVE_VS_ACTIVATED_ELF4_KO_CD8_TCELL_UP	0.593883322	0.580753673	0.582818309	0.61067806	0.596790891	0.603916397	0.606276135	0.594190766	0.58348811	0.571520552	0.59143101	0.59000002	0.582282397	0.568043713	0.61134019	0.603652485	0.578018512	0.592316973	0.603449662	0.57911841	0.568685934	0.567823801	0.59891586	0.534426959	0.531598161	0.55379925	0.573559748	0.604405881	0.590579146	0.622850123	0.606463685	0.591882441	0.592102296	0.61415392	0.583031311	0.612976117	0.595697391	0.566355053	0.568420536	0.621395765	0.586931837	0.580375043	0.54563693	0.584287948	0.543759372	0.609048489	0.602844516	0.578852251	0.588079589
GSE15324_NAIVE_VS_ACTIVATED_ELF4_KO_CD8_TCELL_DN	0.640725775	0.618448009	0.631190534	0.618634678	0.611106295	0.632421463	0.63637144	0.628387801	0.626856796	0.616810125	0.625442008	0.617725988	0.638198421	0.629411907	0.618427012	0.630051872	0.609728788	0.626159513	0.623021081	0.609572665	0.599721376	0.591916138	0.628912265	0.586468545	0.542507453	0.576419382	0.605921219	0.629058004	0.626494253	0.627262817	0.6316388	0.628783529	0.626402168	0.637255304	0.631504043	0.649378732	0.628444395	0.610261273	0.628961677	0.641105814	0.618368967	0.614704628	0.588021626	0.636423744	0.582397536	0.636147772	0.609314939	0.609394365	0.623042022
GSE15324_ELF4_KO_VS_WT_NAIVE_CD8_TCELL_UP	0.519538383	0.468954084	0.503709288	0.501170124	0.479729157	0.523639562	0.533567106	0.497582252	0.493825588	0.481645125	0.49385137	0.487995687	0.508562532	0.517621849	0.496054297	0.491302264	0.483631014	0.516931046	0.525535259	0.467082098	0.461756106	0.477541633	0.501477629	0.432555605	0.41339819	0.464408709	0.456729346	0.47734194	0.5307389	0.523544301	0.500911439	0.507362747	0.500708101	0.503709471	0.498238312	0.526575444	0.46504939	0.488438076	0.455893747	0.524359446	0.494180614	0.451985528	0.403295773	0.495104378	0.452897097	0.510246033	0.461005614	0.472069786	0.475274334
GSE15324_ELF4_KO_VS_WT_NAIVE_CD8_TCELL_DN	0.367832894	0.365587734	0.383075448	0.38815809	0.396551258	0.354410967	0.395221685	0.363070265	0.37203988	0.366064966	0.369305681	0.390871826	0.364848911	0.369505475	0.393117683	0.36698165	0.346997432	0.39692855	0.394855757	0.370524944	0.31189455	0.380409801	0.370911083	0.299736734	0.297509366	0.317163442	0.328601132	0.395128582	0.389850171	0.397844525	0.392644069	0.343292255	0.367438378	0.400690233	0.367855592	0.382835251	0.35874901	0.352860339	0.330483657	0.41243638	0.35710326	0.322418046	0.303231277	0.40521681	0.320247746	0.403082044	0.356807087	0.374246185	0.363626339
GSE15324_ELF4_KO_VS_WT_ACTIVATED_CD8_TCELL_UP	0.620228309	0.638728944	0.612006129	0.618717084	0.619948892	0.622207094	0.638049173	0.628356488	0.632728052	0.622664843	0.624526889	0.633161472	0.624948595	0.643590467	0.630719391	0.628958541	0.618001631	0.619633763	0.638641017	0.629177478	0.615645366	0.630425631	0.63980438	0.617752655	0.607047845	0.586838295	0.579164993	0.633546244	0.645555555	0.637118633	0.632444748	0.633259563	0.616079225	0.634281503	0.631805961	0.640929742	0.622838982	0.627843249	0.632401396	0.630407293	0.618943926	0.624023003	0.610898369	0.620812954	0.610698689	0.626527433	0.612937878	0.632388132	0.633243987
GSE15324_ELF4_KO_VS_WT_ACTIVATED_CD8_TCELL_DN	0.559621032	0.541066987	0.537928622	0.566490799	0.560706671	0.550363969	0.562893416	0.560135893	0.552000147	0.541024602	0.535007392	0.536555468	0.538348557	0.54413682	0.558574708	0.566661563	0.554704735	0.55275351	0.564738413	0.534293603	0.504943662	0.518502128	0.544242785	0.501583234	0.469679721	0.519569194	0.527721904	0.561017893	0.546596081	0.558322118	0.538546539	0.558697532	0.560371793	0.563563182	0.546930583	0.570219855	0.564280618	0.52131751	0.531689552	0.563698664	0.539321419	0.519229485	0.486995355	0.55723984	0.49266685	0.554084481	0.56490003	0.538002195	0.544402643
GSE15659_TREG_VS_TCONV_UP	0.423341209	0.424174521	0.398408767	0.415715332	0.39990632	0.423168061	0.430110973	0.41185299	0.425008883	0.408707834	0.409993566	0.430008949	0.430469537	0.422755967	0.392025065	0.408567459	0.401487371	0.425313303	0.416472986	0.429583445	0.37140445	0.404523347	0.428846044	0.405773877	0.337761032	0.379607055	0.384355554	0.447274202	0.419151615	0.394615812	0.415543514	0.410517867	0.418374492	0.416635226	0.423533202	0.427515882	0.392514151	0.39727012	0.416188082	0.403850778	0.391147861	0.37811393	0.35083773	0.403526303	0.373015602	0.419905645	0.403836956	0.401489754	0.406597578
GSE15659_TREG_VS_TCONV_DN	0.459754831	0.384341618	0.438332657	0.419672946	0.452851107	0.446588444	0.444548381	0.45845236	0.426691546	0.391263304	0.445934187	0.416502402	0.421653081	0.468903917	0.418374282	0.432164027	0.432792833	0.435820816	0.456829215	0.395676673	0.426083643	0.419888164	0.434181045	0.392927682	0.376933354	0.416849954	0.400898623	0.432007063	0.451656153	0.448375832	0.444492156	0.430909842	0.418012998	0.425128835	0.423595745	0.436459802	0.398656965	0.414929806	0.417671729	0.426807138	0.421380972	0.401742963	0.363334168	0.418585297	0.405554257	0.436711735	0.434780175	0.415613268	0.415749874
GSE15659_NAIVE_VS_PTPRC_NEG_CD4_TCELL_UP	0.528769365	0.53675073	0.52218596	0.504299789	0.540822711	0.520877972	0.533121925	0.528890351	0.517735483	0.51802556	0.516648347	0.526225798	0.519747462	0.526995963	0.524376679	0.512154265	0.533076263	0.521046585	0.522464186	0.507222266	0.533604758	0.537336514	0.501482665	0.518982211	0.525965096	0.528005168	0.525429483	0.538448236	0.51993133	0.514211339	0.522319882	0.523422411	0.514160373	0.509981829	0.520387341	0.520939193	0.509418626	0.513834466	0.508815762	0.534604089	0.523916211	0.515144283	0.523226275	0.530227613	0.533557581	0.528083858	0.517193418	0.516367938	0.513597003
GSE15659_NAIVE_VS_PTPRC_NEG_CD4_TCELL_DN	0.419984897	0.39348777	0.402664456	0.426472615	0.384155982	0.42564862	0.446946365	0.410439935	0.41917548	0.377552118	0.409171415	0.396924436	0.400025234	0.404737169	0.416148634	0.423343822	0.332917598	0.411511313	0.424835009	0.383418853	0.328529047	0.358497289	0.425151869	0.385854531	0.269251434	0.296432764	0.285257142	0.381816	0.423526841	0.443380499	0.416518411	0.40404221	0.394614804	0.431171166	0.408145482	0.412109051	0.400584359	0.40308594	0.379314827	0.421529054	0.394019175	0.319927969	0.28723	0.423288402	0.328414353	0.417820775	0.362363003	0.402169006	0.381319449
GSE15659_NAIVE_CD4_TCELL_VS_RESTING_TREG_UP	0.554138404	0.560329821	0.557301152	0.529837032	0.558145359	0.538908078	0.559432449	0.560143018	0.536428	0.543682011	0.550296184	0.556976678	0.55217192	0.554183358	0.548261893	0.536934404	0.551291108	0.551695705	0.550345325	0.540354004	0.563314061	0.561342266	0.534917641	0.539136164	0.554386283	0.550740529	0.542033906	0.552221594	0.553354946	0.553246905	0.560925597	0.552881092	0.546845843	0.551404469	0.54459389	0.55387274	0.544403597	0.538336933	0.540679269	0.542746631	0.553279425	0.561451333	0.55124506	0.555862324	0.563214184	0.554839427	0.541889601	0.541780229	0.538207281
GSE15659_NAIVE_CD4_TCELL_VS_RESTING_TREG_DN	0.412643655	0.377052887	0.387261443	0.417545434	0.364438522	0.434174449	0.457949852	0.400572899	0.408612764	0.353104076	0.378498927	0.369988103	0.394445185	0.354601669	0.397689507	0.415300541	0.333210416	0.427011794	0.412063844	0.379566665	0.330247686	0.33404628	0.413941283	0.362001733	0.239270348	0.296239596	0.269450765	0.412619991	0.400864197	0.449201397	0.407263717	0.392500795	0.4231262	0.412939171	0.39095611	0.411481258	0.412279882	0.379495483	0.371667905	0.428992196	0.403936972	0.333144486	0.305508258	0.424261195	0.311221523	0.428862202	0.349088244	0.383920804	0.377164914
GSE15659_NAIVE_CD4_TCELL_VS_NONSUPPRESSIVE_TCELL_UP	0.493829553	0.503763112	0.498856703	0.499825183	0.527365012	0.510987573	0.504542645	0.507804333	0.499439599	0.486432313	0.489266545	0.496769371	0.493646116	0.501944889	0.510492184	0.500669248	0.511142357	0.501224455	0.499924304	0.49664544	0.513718665	0.508926461	0.486750019	0.489966555	0.500468422	0.516148152	0.51242943	0.502901129	0.500439849	0.509892997	0.506502769	0.504492441	0.499081872	0.489570487	0.495647825	0.498234897	0.491393156	0.479959871	0.483641128	0.51872514	0.511088471	0.502695426	0.495674316	0.505472719	0.521220954	0.500692563	0.487128307	0.507148609	0.492494086
GSE15659_NAIVE_CD4_TCELL_VS_NONSUPPRESSIVE_TCELL_DN	0.455965111	0.440563397	0.458044905	0.486861673	0.424296573	0.474506586	0.49547754	0.431183238	0.45521718	0.415840001	0.443226547	0.428287325	0.443645143	0.41399877	0.460279171	0.458600381	0.37791938	0.44211977	0.455694056	0.426316779	0.394540442	0.39590065	0.457852569	0.412823582	0.329181893	0.355200271	0.36139049	0.453027107	0.467162302	0.482583857	0.453691207	0.46173817	0.452440861	0.475305957	0.445340933	0.450106544	0.457770038	0.436098951	0.425526471	0.47282039	0.432277501	0.385740769	0.361646306	0.486954648	0.380819088	0.466359443	0.409769553	0.444380906	0.436642625
GSE15659_NAIVE_CD4_TCELL_VS_ACTIVATED_TREG_UP	0.504971457	0.493252437	0.4936352	0.484316844	0.512530604	0.488945661	0.496925183	0.498670212	0.480410261	0.488186351	0.485898691	0.485694708	0.479389149	0.503271706	0.499790152	0.484395413	0.51312288	0.501179326	0.501540451	0.489429214	0.498018436	0.502156449	0.478214495	0.49277809	0.500475691	0.504147942	0.504195365	0.506623303	0.492524785	0.504545372	0.497897167	0.496238159	0.48652327	0.487922295	0.487384995	0.481595694	0.48799159	0.48411807	0.493815499	0.517702089	0.494353336	0.504041195	0.49069138	0.498945287	0.512976943	0.494517433	0.493682072	0.494653172	0.492368663
GSE15659_NAIVE_CD4_TCELL_VS_ACTIVATED_TREG_DN	0.469272597	0.427807078	0.424365438	0.448071299	0.410481674	0.458103384	0.493401089	0.42732021	0.435887545	0.412590637	0.439860015	0.428326014	0.419131096	0.413985015	0.44545791	0.448457909	0.382770606	0.43187867	0.4514976	0.414420648	0.366767778	0.374535573	0.450383311	0.396048595	0.298904456	0.340706399	0.341321465	0.423340776	0.443147512	0.466470414	0.448775453	0.4369768	0.445408848	0.462893437	0.433717284	0.446071752	0.440864547	0.403561712	0.423507061	0.465909133	0.446937383	0.376676676	0.347159774	0.452778069	0.363596437	0.452126996	0.413787182	0.435844335	0.411113323
GSE15659_CD45RA_NEG_CD4_TCELL_VS_RESTING_TREG_UP	0.517176325	0.49184846	0.513392053	0.501749128	0.515903936	0.503462969	0.518021202	0.508667617	0.486321504	0.499229219	0.493622448	0.503363031	0.496338932	0.522760724	0.497232426	0.488158879	0.528333748	0.502947716	0.510100519	0.495090216	0.516445189	0.514721497	0.496890994	0.501017087	0.507210922	0.498146772	0.507497624	0.505888107	0.50959412	0.508649983	0.50862318	0.516384895	0.501961937	0.502720921	0.509642625	0.498006044	0.506441699	0.48514126	0.487309525	0.496577172	0.500277733	0.51383106	0.501329143	0.508370778	0.53219433	0.503204309	0.504827709	0.49569531	0.494242657
GSE15659_CD45RA_NEG_CD4_TCELL_VS_RESTING_TREG_DN	0.4385477	0.422332935	0.403651166	0.453105611	0.379767902	0.461461205	0.478331249	0.422008675	0.427549328	0.371082183	0.392259668	0.396280722	0.43847592	0.399004131	0.417022776	0.460725259	0.352016327	0.434854876	0.439956287	0.420664004	0.33275324	0.355674993	0.41540876	0.393200733	0.253577745	0.346434953	0.292961932	0.429321261	0.438778148	0.445653036	0.417338812	0.428331541	0.429323524	0.428164029	0.406310647	0.455431037	0.420036021	0.415090724	0.392691546	0.47609278	0.426316	0.349227315	0.337648274	0.419309285	0.322305912	0.433057044	0.375101326	0.394951216	0.394345768
GSE15659_CD45RA_NEG_CD4_TCELL_VS_NONSUPPRESSIVE_TCELL_UP	0.448857607	0.447012794	0.447343043	0.450575603	0.485187799	0.452363593	0.461148427	0.448684694	0.439309358	0.443373946	0.443558014	0.43503512	0.425284183	0.471338144	0.465945875	0.445532652	0.467539938	0.459118336	0.457569854	0.448940289	0.440505905	0.455475533	0.434378707	0.436874827	0.437410833	0.457527024	0.462620041	0.453440303	0.452177995	0.460405889	0.448783449	0.452753113	0.453103964	0.431112013	0.441845099	0.45333363	0.436337749	0.432276383	0.417309317	0.457416702	0.433321773	0.457321837	0.444910986	0.455693034	0.469871258	0.461670933	0.455407574	0.441054931	0.441892309
GSE15659_CD45RA_NEG_CD4_TCELL_VS_NONSUPPRESSIVE_TCELL_DN	0.518802175	0.4754711	0.52589709	0.539971196	0.485351468	0.530126037	0.55337692	0.508444049	0.50650655	0.474726822	0.518074402	0.510738689	0.493994061	0.512136306	0.537936399	0.532531648	0.4924531	0.514792323	0.515460749	0.509526516	0.454772791	0.463525761	0.526511346	0.456118578	0.392303006	0.42079569	0.440291729	0.517676081	0.530859945	0.551542094	0.5196427	0.530007871	0.511563252	0.536304031	0.510296507	0.522646273	0.512734739	0.486789615	0.503026113	0.549210065	0.508023761	0.480680476	0.443077427	0.524990959	0.452048037	0.525989356	0.511795687	0.498771487	0.495024558
GSE15659_CD45RA_NEG_CD4_TCELL_VS_ACTIVATED_TREG_UP	0.455258493	0.465700727	0.455991524	0.455500699	0.480732886	0.459216931	0.458671498	0.453121808	0.446361411	0.455786938	0.459698058	0.455236264	0.444317339	0.467560233	0.460466258	0.448250508	0.473310699	0.462914014	0.45942166	0.46982423	0.460422667	0.462092001	0.447937683	0.463956057	0.447759157	0.467954648	0.456874455	0.467875636	0.463554315	0.466796232	0.444056627	0.459339199	0.452522725	0.441854109	0.454123357	0.45560431	0.448160649	0.43132374	0.454851261	0.479868769	0.454811741	0.465586499	0.455560153	0.452829982	0.477364384	0.45961702	0.45800675	0.446975071	0.460459965
GSE15659_CD45RA_NEG_CD4_TCELL_VS_ACTIVATED_TREG_DN	0.515422042	0.513647623	0.477304275	0.51030985	0.460224233	0.536453061	0.546626012	0.510511894	0.512184332	0.471703078	0.489377054	0.508033272	0.489650775	0.475114223	0.504834805	0.52217146	0.446046083	0.496084206	0.529401283	0.490789638	0.44013037	0.469768836	0.520469636	0.474359984	0.361741657	0.404493974	0.420002426	0.501227097	0.504247079	0.53539967	0.503860886	0.496089038	0.502162901	0.507961158	0.521799026	0.513688852	0.50575924	0.492670921	0.492858766	0.522927139	0.517679635	0.465114481	0.446828828	0.507043673	0.433430937	0.50551095	0.514652772	0.524974734	0.494359216
GSE15659_RESTING_TREG_VS_NONSUPPRESSIVE_TCELL_UP	0.434437212	0.446501674	0.45363165	0.447549743	0.462248119	0.449261932	0.439660948	0.431839547	0.430907504	0.444804936	0.427513298	0.432569179	0.429544978	0.455517851	0.451668704	0.4411115	0.454300923	0.442469888	0.443873708	0.448294692	0.436318551	0.44265839	0.432334024	0.444171399	0.434002693	0.448960189	0.446770964	0.438942762	0.451024048	0.443576016	0.442927676	0.439027661	0.431990571	0.42250074	0.426834925	0.445922816	0.433222808	0.430431212	0.436374761	0.460656782	0.440772243	0.439754826	0.433758837	0.433535956	0.457327455	0.442701951	0.436374785	0.442723824	0.453686907
GSE15659_RESTING_TREG_VS_NONSUPPRESSIVE_TCELL_DN	0.520808704	0.488570454	0.50913685	0.52796907	0.490223821	0.521817805	0.538991482	0.506868848	0.521660834	0.494678831	0.482676321	0.492851107	0.51463479	0.496437198	0.510159331	0.502959764	0.481441458	0.479922064	0.535606329	0.511948888	0.454931904	0.486994242	0.51699922	0.484804863	0.395264767	0.425317398	0.41429056	0.495019067	0.508735565	0.551443742	0.539566058	0.519544421	0.495017313	0.530458082	0.504258939	0.509988614	0.509169713	0.506488127	0.487558477	0.515096068	0.515506623	0.457343501	0.44363043	0.521033634	0.452936746	0.526920371	0.488191401	0.514648415	0.502851742
GSE15659_RESTING_VS_ACTIVATED_TREG_UP	0.429243848	0.454291475	0.42503571	0.421584261	0.458130206	0.42816553	0.43452189	0.423666449	0.412839804	0.417105248	0.42076242	0.432786796	0.425617475	0.456250766	0.434404343	0.419779174	0.461030402	0.437495591	0.441149661	0.435612847	0.419757535	0.439901497	0.415592779	0.430472078	0.42790071	0.434980413	0.438193865	0.434828306	0.451134728	0.429003253	0.429453016	0.431685874	0.418716593	0.41609874	0.42912797	0.431566083	0.41208054	0.419917618	0.422890202	0.450083895	0.430468783	0.426858496	0.439301685	0.425698432	0.450427155	0.436941588	0.445700419	0.425915546	0.426517766
GSE15659_RESTING_VS_ACTIVATED_TREG_DN	0.545977424	0.516780568	0.504696038	0.533469748	0.490003889	0.542709539	0.563754648	0.526270524	0.533366201	0.503699268	0.50213028	0.516530615	0.524044266	0.490809404	0.523462962	0.536460933	0.465824348	0.513853646	0.54325621	0.50709854	0.465610747	0.503992478	0.538748833	0.49989154	0.405214843	0.42808206	0.421901651	0.517655873	0.52838259	0.53995431	0.542947581	0.516013643	0.52507583	0.537247173	0.532084635	0.510123152	0.528570269	0.514718151	0.513318909	0.527254644	0.543421321	0.461201281	0.451678129	0.533263001	0.478267047	0.529236159	0.508011846	0.534138115	0.507006668
GSE15659_NONSUPPRESSIVE_TCELL_VS_ACTIVATED_TREG_UP	0.444632854	0.454188925	0.445088702	0.450108846	0.472741483	0.451752929	0.463210768	0.453672722	0.437255876	0.440540443	0.452844972	0.450136922	0.437746012	0.469766353	0.443739654	0.436532546	0.473203702	0.44857018	0.457526784	0.458211443	0.447496205	0.450946238	0.435836998	0.45580586	0.459125456	0.452613133	0.443303667	0.460268276	0.464417934	0.457409357	0.441929788	0.455221791	0.450198636	0.446992122	0.44938311	0.455531168	0.4456153	0.422630142	0.452631441	0.468538818	0.445933824	0.452807885	0.447562125	0.458438066	0.455731726	0.453295888	0.461203104	0.443312917	0.458339323
GSE15659_NONSUPPRESSIVE_TCELL_VS_ACTIVATED_TREG_DN	0.543227624	0.526362397	0.504475717	0.532032203	0.470073508	0.547972056	0.57557689	0.526726433	0.545090894	0.515798164	0.519006955	0.498738316	0.534098714	0.491882964	0.515726624	0.538175629	0.46510503	0.497776786	0.527104169	0.509401551	0.474751959	0.490174475	0.538824362	0.509095778	0.431320572	0.418543285	0.411513143	0.531302447	0.517891226	0.545265383	0.551278925	0.524072695	0.521267538	0.530335514	0.528988953	0.526144199	0.532888854	0.516339731	0.529211332	0.540617609	0.546464618	0.488094639	0.455207507	0.530690637	0.446549383	0.512507929	0.487761425	0.534647106	0.514184359
GSE15733_BM_VS_SPLEEN_MEMORY_CD4_TCELL_UP	0.484279195	0.46119443	0.487999851	0.495005265	0.473549729	0.487973465	0.493505361	0.500058292	0.450497931	0.455986095	0.45631501	0.481867192	0.464905214	0.507026408	0.478505124	0.497413976	0.485429407	0.474869593	0.493834156	0.436045657	0.448085758	0.475148261	0.479385747	0.44081761	0.395350378	0.39787451	0.462475078	0.486737646	0.506225123	0.499546008	0.478313272	0.481044745	0.494574845	0.476247987	0.489818567	0.488213591	0.482236584	0.465368595	0.46934822	0.485410198	0.472595178	0.439978365	0.421828855	0.483702911	0.478797425	0.50386896	0.474836162	0.483232645	0.458986227
GSE15733_BM_VS_SPLEEN_MEMORY_CD4_TCELL_DN	0.672170679	0.670598143	0.677849481	0.694025696	0.678893056	0.69635844	0.694179887	0.707921269	0.65993154	0.666875013	0.698922224	0.673202397	0.661759902	0.698635358	0.694323499	0.694305419	0.68974983	0.693349339	0.701877699	0.689614741	0.689534265	0.677465977	0.684177566	0.670016144	0.654591304	0.657661009	0.657529732	0.705588355	0.704359402	0.706901576	0.693133357	0.695869574	0.693295172	0.703243291	0.685400682	0.695512929	0.682035539	0.677036262	0.685056347	0.702433304	0.688041147	0.698118187	0.650831081	0.678245886	0.682441085	0.69981069	0.6688534	0.680822357	0.69427639
GSE15750_WT_VS_TRAF6KO_DAY6_EFF_CD8_TCELL_UP	0.590896116	0.568929877	0.5489977	0.575454699	0.557588599	0.58813062	0.594019854	0.587165023	0.570568627	0.545941626	0.551343542	0.544333854	0.563980777	0.540577787	0.5707223	0.574740586	0.546684588	0.597267874	0.578730987	0.531726092	0.540757355	0.539977243	0.562923917	0.532051482	0.473171749	0.514350097	0.527801957	0.56124692	0.555367435	0.576427617	0.576408229	0.557214216	0.575814707	0.555767464	0.588316026	0.580227036	0.561567782	0.532381661	0.534762537	0.56939908	0.563332585	0.53985199	0.521164341	0.566624198	0.529071851	0.571929973	0.539443771	0.559287933	0.563596133
GSE15750_WT_VS_TRAF6KO_DAY6_EFF_CD8_TCELL_DN	0.439205643	0.397865917	0.429758442	0.434954822	0.445187645	0.40474599	0.452850486	0.403057137	0.392009482	0.385159297	0.399267576	0.407648439	0.407912343	0.434944128	0.389555802	0.420053966	0.43795891	0.422369721	0.450011524	0.404691862	0.374740951	0.401228866	0.423017175	0.384101484	0.341125234	0.363707249	0.361714055	0.421936234	0.460300416	0.441262922	0.406657457	0.430930251	0.409542658	0.454820275	0.409204423	0.449500835	0.40287965	0.393786723	0.405916657	0.434642997	0.392576184	0.412630357	0.363897202	0.39974487	0.389814889	0.457918182	0.426062615	0.388331239	0.418213798
GSE15750_WT_VS_TRAF6KO_DAY10_EFF_CD8_TCELL_UP	0.616686243	0.6092477	0.602154145	0.601760251	0.609400878	0.609445098	0.633342973	0.62823818	0.611773352	0.579321155	0.600030899	0.608555765	0.621514662	0.60062282	0.607930306	0.598916325	0.60826017	0.616059315	0.610066347	0.58927312	0.596361353	0.59558135	0.598316416	0.591297237	0.536353807	0.562045006	0.585036469	0.612237027	0.597834076	0.611990282	0.616115953	0.609039996	0.602507937	0.622098261	0.625724513	0.611060404	0.609527555	0.609832924	0.610272407	0.607506583	0.606655391	0.598874404	0.561715641	0.607534236	0.579350794	0.616428625	0.576637418	0.602068432	0.597084744
GSE15750_WT_VS_TRAF6KO_DAY10_EFF_CD8_TCELL_DN	0.295741476	0.288062277	0.291735536	0.343298318	0.300158058	0.314258664	0.338649579	0.293958129	0.284395399	0.256395219	0.286798728	0.254091141	0.319349119	0.266085621	0.301950629	0.265698162	0.275598463	0.320689149	0.332304252	0.248130084	0.250298416	0.291478439	0.248123437	0.238008755	0.214732448	0.270422095	0.242813562	0.269764643	0.321358789	0.303068835	0.291428271	0.255061476	0.265563961	0.277617913	0.249420918	0.289834628	0.249973048	0.256392467	0.261625585	0.342409787	0.235787878	0.228935813	0.216804067	0.282570114	0.216895489	0.335925913	0.268513792	0.285276501	0.268414909
GSE15750_DAY6_VS_DAY10_EFF_CD8_TCELL_UP	0.70083371	0.621849072	0.702164257	0.60568721	0.693543108	0.616409561	0.691313806	0.684018913	0.585163443	0.548858787	0.585242386	0.682659524	0.643472541	0.647523597	0.648264356	0.664169985	0.674192653	0.655011261	0.686074728	0.514238896	0.627501377	0.652846278	0.606017957	0.560438689	0.588254466	0.53219371	0.639545621	0.635831102	0.602222348	0.641363351	0.691508751	0.651578739	0.672929704	0.676603155	0.675148218	0.698376393	0.64056062	0.636819677	0.645273272	0.58833586	0.661696731	0.613027772	0.595764532	0.678475759	0.647906066	0.659998188	0.607315251	0.588889676	0.64616716
GSE15750_DAY6_VS_DAY10_EFF_CD8_TCELL_DN	0.639244795	0.636946771	0.635521623	0.676314852	0.663182138	0.663765433	0.661182317	0.650424107	0.640604051	0.640699819	0.659398324	0.648642594	0.644914227	0.651954464	0.667620152	0.664668963	0.659625354	0.65995477	0.67109126	0.658341155	0.621947524	0.634780295	0.659061576	0.635012346	0.580094713	0.629785442	0.632857671	0.670192079	0.646754208	0.677195122	0.647319829	0.674522952	0.6596775	0.67157108	0.648694325	0.653146142	0.661778388	0.642152566	0.645288622	0.68499486	0.658561386	0.669891824	0.621553921	0.65247377	0.63415368	0.66827977	0.665397211	0.631589012	0.658096631
GSE15750_DAY6_VS_DAY10_TRAF6KO_EFF_CD8_TCELL_UP	0.694605485	0.628435953	0.699798744	0.620837221	0.687693662	0.616223191	0.711330681	0.688303694	0.591781152	0.555770787	0.591729076	0.694901156	0.64558143	0.647658999	0.651783176	0.662999288	0.688568746	0.659699848	0.691799963	0.512873036	0.617609782	0.661894618	0.614571106	0.564028729	0.602192701	0.561986978	0.651441214	0.639196252	0.610956796	0.641550598	0.691478552	0.652660184	0.687556029	0.678026314	0.68219328	0.703194916	0.65626959	0.63536507	0.646820342	0.605422922	0.665529691	0.606658037	0.6066686	0.684371832	0.652681379	0.677354087	0.619787904	0.606782054	0.648872187
GSE15750_DAY6_VS_DAY10_TRAF6KO_EFF_CD8_TCELL_DN	0.632135748	0.620445344	0.630895675	0.670744812	0.646346127	0.662262901	0.651031105	0.640465071	0.636056503	0.629762767	0.657211333	0.628268416	0.630286177	0.638509009	0.656772571	0.657071528	0.649025279	0.64267616	0.673199452	0.644676403	0.619845574	0.645234804	0.648548538	0.598149976	0.5826283	0.652450437	0.629752239	0.648051748	0.639756437	0.665893851	0.629177756	0.650247301	0.657149952	0.662948674	0.644962919	0.647565345	0.65333769	0.640789468	0.611839161	0.678296906	0.651014534	0.624203203	0.607194441	0.636540502	0.636349694	0.667211789	0.646100478	0.638894236	0.652495868
GSE15767_MED_VS_SCS_MAC_LN_UP	0.620648504	0.55447454	0.607698901	0.614234394	0.583849292	0.587873865	0.657958197	0.646317055	0.55975432	0.558834443	0.659290389	0.640132908	0.56135344	0.616678376	0.638056275	0.617884538	0.605232189	0.600511158	0.610373801	0.56427894	0.561181389	0.572520592	0.583631496	0.573947234	0.564437982	0.552252073	0.592176998	0.625767412	0.634920154	0.615764049	0.604831286	0.619258589	0.641477453	0.642961503	0.649477756	0.599281972	0.612114532	0.578806185	0.534356717	0.598179411	0.6114571	0.543980718	0.583801788	0.620427069	0.562549921	0.649015054	0.645705297	0.603718581	0.567879237
GSE15767_MED_VS_SCS_MAC_LN_DN	0.632201355	0.614344417	0.626881585	0.647528051	0.648144244	0.653404997	0.648151525	0.633580164	0.635299005	0.638507159	0.638886712	0.619428467	0.630542745	0.637757451	0.633918543	0.627774119	0.635151977	0.628593503	0.666803844	0.648804937	0.61954896	0.653990717	0.641953272	0.618108958	0.537561673	0.606087264	0.608784919	0.646736428	0.651981551	0.649099081	0.653968482	0.660857307	0.628194698	0.646748859	0.628183399	0.636375392	0.623072557	0.617076251	0.618998108	0.654976198	0.635279375	0.657035054	0.590158923	0.618428023	0.632440387	0.636607926	0.63017438	0.622960333	0.642354101
GSE15930_NAIVE_VS_24H_IN_VITRO_STIM_CD8_TCELL_UP	0.583010194	0.570440199	0.587646062	0.604351687	0.586613293	0.605828073	0.602588041	0.577577745	0.569192734	0.567964088	0.600016084	0.573113213	0.576288118	0.60213074	0.594118391	0.574766716	0.607133038	0.60047088	0.610770882	0.609691405	0.555254358	0.587211492	0.604351274	0.541400419	0.505612583	0.526942773	0.548962713	0.597564197	0.619634128	0.604300505	0.58106444	0.603826887	0.594655141	0.617600502	0.580982718	0.593603619	0.601017333	0.560524417	0.571221824	0.610237444	0.562468175	0.596328198	0.522634326	0.591728398	0.581611346	0.615403259	0.601541269	0.594230633	0.580414832
GSE15930_NAIVE_VS_24H_IN_VITRO_STIM_CD8_TCELL_DN	0.73498055	0.712477812	0.721155515	0.688984176	0.705790427	0.702637263	0.728749194	0.734335357	0.692301639	0.67019698	0.68437384	0.700745416	0.70480387	0.688147873	0.704204972	0.715124378	0.698773856	0.728159286	0.71202528	0.661500725	0.669704764	0.690704245	0.689674638	0.628949741	0.665145682	0.664179498	0.689775687	0.71881183	0.683158658	0.695068049	0.724483789	0.709025356	0.7152615	0.702385937	0.729315508	0.739112433	0.711154361	0.699074461	0.707128732	0.677703029	0.720895305	0.665513385	0.66445329	0.726350344	0.673643781	0.704539208	0.669039329	0.684886724	0.69232065
GSE15930_NAIVE_VS_24H_IN_VITRO_STIM_IL12_CD8_TCELL_UP	0.592704423	0.594658409	0.609447009	0.625739274	0.592831078	0.612028107	0.618791677	0.591628015	0.587250045	0.583510189	0.6184032	0.595331055	0.603927223	0.612093388	0.615600661	0.588737321	0.62153634	0.620580937	0.618918146	0.620864131	0.576282446	0.595449724	0.629782209	0.560359209	0.542165248	0.566674963	0.560351038	0.620647348	0.622869703	0.621754774	0.590949798	0.613499257	0.609833535	0.632368638	0.593548283	0.610852027	0.620719798	0.581966337	0.581753551	0.637727822	0.572511509	0.617121445	0.558745245	0.608685195	0.58836137	0.632544603	0.622508641	0.611319167	0.608936027
GSE15930_NAIVE_VS_24H_IN_VITRO_STIM_IL12_CD8_TCELL_DN	0.724106767	0.699506783	0.708498834	0.681400474	0.698962706	0.687623367	0.716661709	0.723006035	0.679019531	0.657835739	0.675640307	0.689021821	0.687037773	0.6732611	0.69279619	0.70586219	0.687632442	0.720991858	0.704825903	0.654693894	0.656599551	0.683064073	0.683583499	0.606044534	0.650464824	0.652247929	0.682816658	0.71115614	0.668805643	0.683703772	0.713066744	0.702059183	0.704345582	0.690366741	0.714037047	0.725967622	0.697319086	0.683536492	0.689883851	0.665902574	0.711020247	0.651130333	0.653960019	0.711727358	0.662627767	0.69830377	0.659758151	0.670820387	0.676506307
GSE15930_NAIVE_VS_24H_IN_VITRO_STIM_INFAB_CD8_TCELL_UP	0.580522509	0.574963689	0.599189608	0.611953234	0.57991172	0.605368548	0.599411556	0.565149458	0.563254534	0.574863108	0.59836169	0.583357173	0.573132137	0.598628638	0.600277636	0.5695812	0.608469099	0.607242855	0.596084614	0.606148962	0.563597133	0.58450987	0.617625004	0.552440615	0.526456482	0.555954187	0.544159298	0.609665743	0.616931175	0.611133959	0.572938176	0.595749511	0.599932552	0.616590162	0.579142124	0.585993553	0.606719797	0.561021577	0.572454613	0.618354861	0.555322082	0.600339662	0.548567605	0.592016597	0.581486378	0.618199866	0.608916502	0.59921297	0.590252638
GSE15930_NAIVE_VS_24H_IN_VITRO_STIM_INFAB_CD8_TCELL_DN	0.729154338	0.706444238	0.712710189	0.680969667	0.695733835	0.695318518	0.717511495	0.727511042	0.687833239	0.66558931	0.675857675	0.691791948	0.69609677	0.682989401	0.696350723	0.708353108	0.691875964	0.722623127	0.706310598	0.660479683	0.662088451	0.68568124	0.685543835	0.623766258	0.656409205	0.654133583	0.680345543	0.711055994	0.677361729	0.687021867	0.717673543	0.704993113	0.707185863	0.696629383	0.722657828	0.729363396	0.701967262	0.695525226	0.69993728	0.670270818	0.713809914	0.659057382	0.657683189	0.718282465	0.665015037	0.69774139	0.660800685	0.676456537	0.684672068
GSE15930_NAIVE_VS_48H_IN_VITRO_STIM_CD8_TCELL_UP	0.571408564	0.529812651	0.567877232	0.601736074	0.586253282	0.597471985	0.595016809	0.576763099	0.536963496	0.551840552	0.58407775	0.542387525	0.541140337	0.590184288	0.593361669	0.571623299	0.589508517	0.587323453	0.603362602	0.54222448	0.558337502	0.578516266	0.580219719	0.535701786	0.527254684	0.547017767	0.555840323	0.595900342	0.601761196	0.611983721	0.588948348	0.587892324	0.58345844	0.587343037	0.576910764	0.572443977	0.580424202	0.53173249	0.542167106	0.60267773	0.572533943	0.565630202	0.546334732	0.575469327	0.570965386	0.592203492	0.576223755	0.569102733	0.571192166
GSE15930_NAIVE_VS_48H_IN_VITRO_STIM_CD8_TCELL_DN	0.773713335	0.764201382	0.767421743	0.724562376	0.759339222	0.738732547	0.761750597	0.768712681	0.737789536	0.715587591	0.722106204	0.749027052	0.751605325	0.724001795	0.743841808	0.750685936	0.737950511	0.771781094	0.762598719	0.716992306	0.717309789	0.744489326	0.732719791	0.699662739	0.733465596	0.721398147	0.734187383	0.75185882	0.728011834	0.734440972	0.762882067	0.733648658	0.751396311	0.741871846	0.760247807	0.785465841	0.74946584	0.746960157	0.744957109	0.715881969	0.753566733	0.720850818	0.714186684	0.771503619	0.737787879	0.752625036	0.715499798	0.737421651	0.740587535
GSE15930_NAIVE_VS_48H_IN_VITRO_STIM_IL12_CD8_TCELL_UP	0.601416243	0.585631797	0.616257215	0.623265674	0.61445671	0.615010255	0.614825398	0.597814623	0.585404704	0.602459998	0.614703297	0.605336222	0.590573542	0.623533482	0.609248467	0.591152356	0.608683952	0.616790973	0.630763772	0.612929712	0.567444952	0.602650205	0.618431717	0.557540805	0.554176934	0.589114322	0.583176909	0.624319343	0.634451591	0.638106573	0.597859798	0.622907827	0.606736658	0.621035782	0.598191364	0.600305459	0.616529551	0.573397475	0.572437783	0.621135387	0.58768134	0.612196941	0.577542452	0.604908183	0.606391669	0.632852781	0.622478929	0.589151571	0.598532961
GSE15930_NAIVE_VS_48H_IN_VITRO_STIM_IL12_CD8_TCELL_DN	0.750221487	0.732204348	0.738738782	0.705786286	0.724329302	0.71091259	0.746237204	0.750670671	0.715612247	0.693219028	0.714598237	0.727079618	0.727531277	0.697032348	0.731493488	0.728756016	0.711449587	0.751235365	0.736278172	0.698498969	0.679071208	0.727783673	0.714607614	0.678613727	0.710651417	0.691610709	0.714990945	0.733603212	0.704571948	0.715338371	0.745108942	0.722230593	0.730764813	0.726162561	0.745551347	0.766447657	0.729281671	0.727431709	0.722503855	0.695216949	0.735390202	0.705197848	0.713144414	0.745857429	0.714589775	0.729047987	0.697612636	0.717904678	0.718219552
GSE15930_NAIVE_VS_48H_IN_VITRO_STIM_IFNAB_CD8_TCELL_UP	0.588179761	0.559577602	0.572507168	0.591231976	0.585510375	0.585098398	0.593282812	0.574750056	0.567207716	0.570610216	0.596564339	0.574371561	0.569912455	0.610426228	0.589712037	0.576532589	0.58891218	0.591605571	0.614282818	0.571956544	0.571491268	0.581123871	0.591147376	0.554875458	0.532047308	0.572328087	0.572545023	0.593505276	0.611593152	0.590381682	0.572880583	0.59558131	0.579215358	0.602776224	0.568947069	0.577612518	0.580199977	0.560894462	0.561365812	0.606372231	0.582954693	0.574330447	0.550972939	0.560334561	0.58333368	0.594700429	0.586862465	0.567793624	0.572830882
GSE15930_NAIVE_VS_48H_IN_VITRO_STIM_IFNAB_CD8_TCELL_DN	0.748626994	0.744737209	0.747364288	0.709714607	0.731841051	0.71969407	0.742578651	0.750260235	0.724989548	0.704003342	0.716329938	0.727534157	0.732715418	0.697033243	0.723025385	0.733181014	0.716043484	0.747032897	0.740257636	0.704817238	0.695133669	0.721940254	0.718332276	0.683742911	0.706485922	0.699747998	0.713021941	0.732261768	0.711157828	0.717013699	0.736633871	0.721674284	0.729253928	0.723214018	0.739701648	0.767610873	0.732645318	0.728737819	0.725831816	0.699074279	0.729456369	0.699859648	0.702440416	0.74631792	0.713576029	0.728430667	0.694435635	0.721956551	0.719980345
GSE15930_NAIVE_VS_72H_IN_VITRO_STIM_CD8_TCELL_UP	0.543825178	0.541934811	0.561985525	0.574074084	0.573954168	0.559629003	0.579651298	0.525819311	0.542545016	0.534852828	0.557000941	0.563104894	0.558421468	0.571619851	0.57861271	0.553726643	0.57461969	0.569771789	0.577078039	0.57453226	0.517316418	0.537722738	0.575254361	0.526651227	0.498833846	0.526037799	0.538162779	0.571771457	0.574229632	0.576083167	0.548424454	0.573371069	0.560989891	0.609901338	0.544202749	0.571719142	0.579154631	0.534464373	0.56011635	0.588595842	0.540024329	0.571195642	0.525069617	0.566136324	0.53963675	0.583426763	0.561673892	0.561217774	0.553645349
GSE15930_NAIVE_VS_72H_IN_VITRO_STIM_CD8_TCELL_DN	0.718836842	0.682082374	0.714731923	0.688786392	0.694329364	0.68523515	0.706104235	0.720573494	0.67735415	0.662745463	0.665370232	0.678932582	0.687565789	0.681647028	0.694124046	0.703987385	0.696969752	0.707092588	0.706891821	0.643316389	0.672725313	0.698387429	0.684158841	0.634653915	0.660555208	0.628779653	0.656650555	0.697398035	0.680403943	0.691644055	0.725851405	0.707801343	0.702498006	0.702705281	0.712071856	0.71936577	0.705231247	0.685470703	0.698282941	0.658373771	0.711481284	0.680118371	0.660582356	0.707858015	0.671072017	0.707708237	0.670582304	0.674680891	0.688036177
GSE15930_NAIVE_VS_72H_IN_VITRO_STIM_IL12_CD8_TCELL_UP	0.611977747	0.603148133	0.614139555	0.626985701	0.607497576	0.628273938	0.632305764	0.612430064	0.610429909	0.600169239	0.618284199	0.595567958	0.620948352	0.625448799	0.622671648	0.600284402	0.618960707	0.627667264	0.631320541	0.626673868	0.576082704	0.589496411	0.624221984	0.567231902	0.55537568	0.580155436	0.602253042	0.629596818	0.625698335	0.632672693	0.625464315	0.605996263	0.618447108	0.639532259	0.611289059	0.617514564	0.635025293	0.599860405	0.594269465	0.626839754	0.600887788	0.606339198	0.566559311	0.626567334	0.60559235	0.627749898	0.621615944	0.610557979	0.603588394
GSE15930_NAIVE_VS_72H_IN_VITRO_STIM_IL12_CD8_TCELL_DN	0.692907948	0.662528847	0.691562993	0.67964995	0.667387591	0.678048392	0.684046692	0.69143705	0.648533073	0.642281865	0.673743505	0.667874899	0.646035337	0.673207475	0.673401333	0.688038181	0.677304524	0.692299854	0.682085633	0.629456548	0.637070595	0.677733416	0.680672154	0.608526898	0.647440266	0.630493238	0.641513692	0.699574727	0.673436245	0.675310499	0.685880659	0.692623248	0.695897057	0.701598273	0.68533942	0.678763859	0.674975202	0.661852692	0.662212981	0.663874692	0.684944036	0.652283154	0.661471649	0.691394872	0.670331593	0.691897307	0.672604186	0.660232872	0.668177887
GSE15930_NAIVE_VS_72H_IN_VITRO_STIM_IFNAB_CD8_TCELL_UP	0.561181553	0.564484462	0.582967568	0.580371001	0.576794396	0.579629504	0.585234023	0.560105782	0.564024285	0.553612736	0.573985205	0.576420691	0.578378606	0.58100935	0.586610012	0.567858301	0.578529301	0.595123266	0.594671318	0.589551278	0.541028352	0.574856809	0.593406626	0.534659666	0.505194317	0.553837484	0.548901589	0.582600487	0.592914229	0.589855727	0.573053392	0.58253611	0.584477009	0.619837561	0.560764636	0.576968399	0.587488799	0.545092418	0.567576456	0.593057578	0.559352353	0.57989679	0.548961068	0.579196494	0.553667002	0.595514262	0.587183623	0.576644591	0.575707667
GSE15930_NAIVE_VS_72H_IN_VITRO_STIM_IFNAB_CD8_TCELL_DN	0.716954221	0.696591347	0.727792743	0.694930085	0.700977393	0.694027418	0.71865678	0.725591553	0.680873581	0.675147687	0.683109712	0.701966815	0.688080713	0.695825626	0.697439854	0.709500436	0.71269993	0.718075371	0.71193036	0.653574157	0.663231254	0.699997387	0.691560543	0.63270757	0.672410952	0.659267123	0.672948187	0.722226028	0.683504901	0.696355573	0.72450596	0.711401066	0.71887478	0.714905565	0.718031063	0.72761851	0.713244239	0.68678011	0.699614854	0.676533301	0.714009079	0.683891218	0.668091876	0.719158659	0.687310983	0.713736068	0.691218206	0.685898097	0.697713163
GSE15930_NAIVE_VS_72H_IN_VITRO_STIM_TRICHOSTATINA_CD8_TCELL_UP	0.626316306	0.628375645	0.622035689	0.649342615	0.635905857	0.633183483	0.653697951	0.622708028	0.639149257	0.631009136	0.654214996	0.612624523	0.622828177	0.653724677	0.650271896	0.635971348	0.624579363	0.655322339	0.651451142	0.655031219	0.604970548	0.631030761	0.656626478	0.599225882	0.579275841	0.596110012	0.616352792	0.653309268	0.642795454	0.651203666	0.632444277	0.652556414	0.639031842	0.663393145	0.637944654	0.642432803	0.652596096	0.621608975	0.622330236	0.647582339	0.625720734	0.639890278	0.581720769	0.644392772	0.615474278	0.653911965	0.633274352	0.635642595	0.624048157
GSE15930_NAIVE_VS_72H_IN_VITRO_STIM_TRICHOSTATINA_CD8_TCELL_DN	0.731932517	0.701576973	0.724094222	0.69560831	0.712411627	0.695257715	0.720954665	0.731560742	0.679836828	0.673203324	0.692258296	0.705117918	0.69326862	0.691128622	0.708014082	0.709225269	0.720937067	0.735702714	0.7226736	0.667018783	0.664294881	0.707674992	0.696818848	0.647836265	0.699239528	0.672343155	0.683999572	0.721432676	0.686531931	0.701203162	0.729520206	0.719138361	0.716818641	0.714996713	0.724979507	0.729254344	0.712533832	0.695954259	0.708872104	0.681441453	0.722570968	0.676397134	0.678469077	0.72464813	0.687798976	0.718673491	0.689615263	0.686801461	0.698581241
GSE15930_STIM_VS_STIM_AND_IL12_24H_CD8_T_CELL_UP	0.654411083	0.633309231	0.637011396	0.632787677	0.617894697	0.624362642	0.649908861	0.649389125	0.625089364	0.622498743	0.635235117	0.645731967	0.639123306	0.651393983	0.629509224	0.629754359	0.637535757	0.639121177	0.648243749	0.606562163	0.64426723	0.636271069	0.628422453	0.629179335	0.608686237	0.614880806	0.613702158	0.639003291	0.637849107	0.628905534	0.648982185	0.645947357	0.649859836	0.651618556	0.652067782	0.646663015	0.640123178	0.637693204	0.639150772	0.626299556	0.639035883	0.637308883	0.619440797	0.649986734	0.641531591	0.653251698	0.632616274	0.635406246	0.643340524
GSE15930_STIM_VS_STIM_AND_IL12_24H_CD8_T_CELL_DN	0.446432777	0.426604185	0.438477167	0.45093675	0.433771523	0.436268805	0.447950888	0.455645224	0.425494099	0.414020105	0.442613634	0.432959193	0.445590746	0.42992482	0.446738975	0.44456789	0.438354357	0.458321449	0.464409309	0.417661519	0.4125927	0.445955461	0.420673404	0.398201318	0.384135663	0.416040574	0.42014978	0.445003425	0.460739389	0.437108571	0.429053568	0.447160904	0.431558776	0.451769211	0.451198409	0.462165758	0.443149855	0.393548993	0.419754663	0.46406906	0.431168604	0.403686168	0.404736942	0.427002972	0.415425742	0.459855963	0.439392333	0.412440278	0.41863258
GSE15930_STIM_VS_STIM_AND_IFNAB_24H_CD8_T_CELL_UP	0.592205216	0.566804593	0.573866714	0.570424902	0.549673447	0.561648037	0.584713563	0.583027362	0.549204791	0.562354197	0.571178976	0.585429661	0.575005325	0.581281823	0.57348764	0.565145164	0.578221663	0.577724022	0.586365545	0.544347062	0.57076258	0.573001069	0.573818792	0.549523588	0.539199973	0.550433663	0.561091144	0.576443413	0.582934225	0.568710095	0.586206415	0.579709225	0.579511189	0.594748948	0.585815537	0.586951911	0.573885708	0.558506245	0.569808925	0.566218314	0.574589882	0.571655986	0.538711458	0.578235226	0.574283161	0.589229578	0.564426727	0.566224297	0.568810108
GSE15930_STIM_VS_STIM_AND_IFNAB_24H_CD8_T_CELL_DN	0.523211502	0.514397395	0.530123049	0.559365516	0.515425808	0.528425202	0.521431875	0.537721381	0.519104537	0.504609005	0.517777968	0.533560853	0.509409241	0.527876052	0.540827263	0.529693704	0.544899948	0.53288164	0.550367658	0.505417829	0.491855813	0.520853059	0.512594433	0.497135699	0.477722425	0.500810297	0.498634356	0.547946633	0.547528418	0.535916815	0.509781749	0.54273191	0.54714607	0.546079522	0.528790477	0.542697593	0.53730246	0.495399085	0.514214704	0.547997816	0.51050176	0.499135548	0.515102398	0.517778889	0.501781483	0.549359339	0.518351215	0.506643243	0.513038364
GSE15930_STIM_VS_STIM_AND_TRICHOSTATINA_24H_CD8_T_CELL_UP	0.454710958	0.406119607	0.437591784	0.439478988	0.435957097	0.439351236	0.448171095	0.443425678	0.404885404	0.415133607	0.44017838	0.448390854	0.425291348	0.448131956	0.441825747	0.427645047	0.467619583	0.45889299	0.455875664	0.416422443	0.415101172	0.449762615	0.428196308	0.410523219	0.416181289	0.429598928	0.44360093	0.433299507	0.450901944	0.431454294	0.437506979	0.449699948	0.436971134	0.472565937	0.442678836	0.439073356	0.442127127	0.393886843	0.420264756	0.458378391	0.442485487	0.431792796	0.397746346	0.425022921	0.441511356	0.465296239	0.423899169	0.4108161	0.428665524
GSE15930_STIM_VS_STIM_AND_TRICHOSTATINA_24H_CD8_T_CELL_DN	0.669896925	0.652931788	0.672280515	0.658650315	0.647665488	0.647011114	0.663690209	0.674671383	0.666271408	0.652666099	0.653863433	0.653829021	0.656356609	0.649110714	0.666065629	0.660513081	0.662240497	0.661301017	0.658915	0.629129456	0.651620777	0.652297839	0.643834217	0.630815686	0.620130716	0.614587094	0.61822709	0.675831799	0.661048207	0.666699423	0.671737302	0.660365494	0.65531913	0.662541613	0.658660072	0.677207208	0.654433931	0.647647153	0.668182514	0.661041868	0.659668296	0.666376708	0.644246243	0.663493804	0.645811214	0.657817665	0.643668806	0.643240805	0.652128161
GSE15930_STIM_VS_STIM_AND_IL12_48H_CD8_T_CELL_UP	0.728731069	0.700546936	0.707411996	0.721006975	0.725937127	0.725355272	0.72086278	0.722010494	0.703183876	0.701403794	0.716848361	0.721977266	0.702708965	0.724706499	0.730371774	0.727042332	0.719745674	0.724879597	0.74204462	0.690256459	0.701852896	0.717294771	0.711156418	0.689693732	0.688271111	0.693256006	0.712796075	0.720487745	0.724168362	0.720836721	0.720097941	0.712713451	0.714922283	0.718462974	0.711051471	0.721795956	0.720935701	0.708716332	0.700535969	0.726226851	0.720214104	0.705066277	0.691922234	0.726807545	0.713602917	0.728967929	0.697576646	0.725726398	0.712391265
GSE15930_STIM_VS_STIM_AND_IL12_48H_CD8_T_CELL_DN	0.635945271	0.611602385	0.639473184	0.637209479	0.627740238	0.626024917	0.633557762	0.646986002	0.614489238	0.632133476	0.648447768	0.641719322	0.620752245	0.658939727	0.636567183	0.642410422	0.652789131	0.643141257	0.64666716	0.617040336	0.630179377	0.63988535	0.643168697	0.621029747	0.59843787	0.585083377	0.618347107	0.643432496	0.656814459	0.649929694	0.632095135	0.641710563	0.642178931	0.669059394	0.650228583	0.630439144	0.628342209	0.629020613	0.628015342	0.647405047	0.640264743	0.642894063	0.626789944	0.630616068	0.624640957	0.652114608	0.64172703	0.651262028	0.623739749
GSE15930_STIM_VS_STIM_AND_IFNAB_48H_CD8_T_CELL_UP	0.73983562	0.709732377	0.726547856	0.725237969	0.717695105	0.717061664	0.738960551	0.739068273	0.696211274	0.699739536	0.719923816	0.729549187	0.713252443	0.716261011	0.732820873	0.727426912	0.735859038	0.728706015	0.730578475	0.700916388	0.70417606	0.729309208	0.718543026	0.673988497	0.694815447	0.68690401	0.714300646	0.721463433	0.725669304	0.713173259	0.732204868	0.728752046	0.730775267	0.734144508	0.734401585	0.7219311	0.728220423	0.715065652	0.69662652	0.70879934	0.724255242	0.705636094	0.693034805	0.736782763	0.720693695	0.732443804	0.720078261	0.721450563	0.707035328
GSE15930_STIM_VS_STIM_AND_IFNAB_48H_CD8_T_CELL_DN	0.626919152	0.598036905	0.616723632	0.637446624	0.643842055	0.604789678	0.629055385	0.620553565	0.603467502	0.645378846	0.626082213	0.632235023	0.587771821	0.625989164	0.640816003	0.638390683	0.629237204	0.613898532	0.630963495	0.599452236	0.610705123	0.615208539	0.618451311	0.626747575	0.597302237	0.567992088	0.616798328	0.637654867	0.654719517	0.623235096	0.628662923	0.643170187	0.620830995	0.650959542	0.625531604	0.623807057	0.622801484	0.621057416	0.615755771	0.626219186	0.619077415	0.627513408	0.594575461	0.621305795	0.587899566	0.645104237	0.630895375	0.645163485	0.618286774
GSE15930_STIM_VS_STIM_AND_TRICHOSTATINA_48H_CD8_T_CELL_UP	0.666997057	0.648758304	0.680505603	0.678567226	0.65855523	0.633288543	0.674771069	0.669538214	0.64781143	0.655427916	0.66800238	0.683222164	0.648119976	0.674701742	0.672352098	0.666685751	0.67497777	0.663648035	0.679359891	0.632705358	0.653940106	0.661976082	0.65349013	0.627662572	0.635344008	0.620131971	0.660005509	0.664155235	0.66806801	0.674457666	0.659958181	0.676379766	0.672698334	0.693563412	0.667393632	0.659793726	0.672599534	0.655495673	0.648609411	0.654556318	0.673069855	0.654918326	0.647540274	0.669832157	0.660832682	0.685400225	0.680520282	0.66787875	0.641994643
GSE15930_STIM_VS_STIM_AND_TRICHOSTATINA_48H_CD8_T_CELL_DN	0.678393203	0.64691375	0.658208227	0.682270983	0.669677689	0.664889525	0.676110222	0.681482475	0.659158498	0.680351023	0.682983931	0.668686891	0.653050554	0.680466131	0.682920494	0.670229375	0.662021171	0.673934815	0.677980338	0.666137621	0.659313024	0.666453595	0.672575452	0.669170891	0.629098323	0.653260824	0.660372378	0.672406386	0.677911871	0.672768709	0.670400174	0.68224105	0.675362394	0.686705884	0.675226856	0.671600829	0.679731552	0.660865326	0.672798838	0.679470351	0.663285317	0.673298141	0.64065478	0.677363723	0.643770146	0.686427027	0.664629438	0.673218539	0.670868212
GSE15930_STIM_VS_STIM_AND_IL12_72H_CD8_T_CELL_UP	0.683071218	0.6663794	0.678094613	0.679011487	0.65443275	0.663628754	0.680198917	0.684801695	0.661031195	0.651748261	0.663973988	0.67420846	0.674252994	0.665347952	0.676263878	0.662222499	0.671008728	0.675924938	0.668618422	0.644926918	0.662642231	0.662802767	0.662705504	0.647967052	0.635062808	0.652713064	0.651463539	0.682488064	0.670362451	0.672876745	0.674924715	0.665690551	0.681884049	0.673265876	0.69019291	0.677792909	0.673508409	0.662288099	0.670039408	0.663010954	0.67163995	0.655861491	0.660729424	0.679213084	0.657066723	0.67886258	0.66685496	0.670726961	0.670163635
GSE15930_STIM_VS_STIM_AND_IL12_72H_CD8_T_CELL_DN	0.476424406	0.445821286	0.474372056	0.471659632	0.446766888	0.469174209	0.475615494	0.481178928	0.449188418	0.45070091	0.448856484	0.465653187	0.457378069	0.458815823	0.470751233	0.463570144	0.467175345	0.486096606	0.476311683	0.420162617	0.450631847	0.45846991	0.448750594	0.433859938	0.417821032	0.429382556	0.443812134	0.477714255	0.460922723	0.462999117	0.460282503	0.467788099	0.458688373	0.4750922	0.470790865	0.474948585	0.476014497	0.41465605	0.439490344	0.495757797	0.458664889	0.436165053	0.417228726	0.470246706	0.426634471	0.483757835	0.43930729	0.445732067	0.453551476
GSE15930_STIM_VS_STIM_AND_IFNAB_72H_CD8_T_CELL_UP	0.50021765	0.465723695	0.492843023	0.499499197	0.493012185	0.489837743	0.491681821	0.502293169	0.468448058	0.476266061	0.500898361	0.509889579	0.468147722	0.488467622	0.493208288	0.500042467	0.504933509	0.510411616	0.512262977	0.460804803	0.480929427	0.501663226	0.484643355	0.471116583	0.468821475	0.478036347	0.498395073	0.496941988	0.506006979	0.503089175	0.495016725	0.496735101	0.488997132	0.511389166	0.491476169	0.481237765	0.493791763	0.460456342	0.487993882	0.506350752	0.485392897	0.476314559	0.480472762	0.498219979	0.484381133	0.516429074	0.505207763	0.472096264	0.483124667
GSE15930_STIM_VS_STIM_AND_IFNAB_72H_CD8_T_CELL_DN	0.688608364	0.691507648	0.683151742	0.686190507	0.674152782	0.671395849	0.693883221	0.688478336	0.685598187	0.664287802	0.66443843	0.675124707	0.692687287	0.676423389	0.684012541	0.679516306	0.686852641	0.687221745	0.686251221	0.675522834	0.649172876	0.66641249	0.670316934	0.647959072	0.642957759	0.653795675	0.661243862	0.686884372	0.673010919	0.684567917	0.681230178	0.690425835	0.692708196	0.689238395	0.692900382	0.696952155	0.685215459	0.66448583	0.660902552	0.676400343	0.678962053	0.670472663	0.645285486	0.692673829	0.663825094	0.684123063	0.665896589	0.678925687	0.683034461
GSE15930_STIM_VS_STIM_AND_TRICHOSTATINA_72H_CD8_T_CELL_UP	0.665633175	0.657709662	0.662706848	0.659560446	0.636580384	0.654148521	0.661999621	0.655913364	0.64359275	0.64992997	0.654370747	0.661175206	0.662734568	0.662855914	0.663321608	0.662173847	0.664584053	0.654770123	0.658744032	0.653755719	0.659557134	0.655002736	0.66023576	0.643088254	0.629748457	0.639464611	0.635468129	0.660955331	0.662420864	0.655547956	0.665976174	0.658356645	0.667300455	0.66856361	0.665916776	0.669209529	0.668489397	0.654545801	0.653767413	0.641640651	0.659317796	0.664353201	0.62897336	0.660856988	0.654821703	0.671510448	0.669655743	0.657097087	0.66452255
GSE15930_STIM_VS_STIM_AND_TRICHOSTATINA_72H_CD8_T_CELL_DN	0.502330061	0.482077856	0.487561822	0.50026725	0.468306992	0.48733259	0.492167121	0.50506745	0.490142369	0.465383587	0.47197698	0.482603784	0.481027707	0.476624199	0.491387503	0.479378327	0.473708623	0.518702937	0.503297842	0.440197572	0.417302093	0.476174585	0.467175594	0.449892283	0.398714429	0.454766693	0.458862941	0.516395081	0.484635184	0.496212434	0.477193039	0.487300853	0.491058575	0.506808574	0.507270367	0.508951111	0.497931774	0.454324806	0.473699216	0.511240538	0.472085991	0.460254501	0.449769227	0.494794227	0.431354788	0.505166726	0.451782055	0.476973108	0.476080839
GSE16522_MEMORY_VS_NAIVE_CD8_TCELL_UP	0.681182504	0.661198669	0.679877033	0.665140627	0.65989074	0.674403834	0.667940001	0.66680722	0.657321994	0.650469995	0.664009545	0.654972426	0.667304834	0.656639462	0.659460309	0.663788223	0.661683463	0.66432148	0.675712369	0.64918812	0.653669886	0.668613688	0.659047537	0.63625191	0.610083465	0.617476943	0.625520284	0.674828753	0.684422544	0.665677213	0.675074114	0.657355957	0.66352953	0.671310982	0.680399007	0.672770492	0.660856784	0.657885427	0.644843309	0.645438093	0.664932474	0.65150408	0.633496337	0.6713299	0.631724856	0.665946318	0.636904245	0.651997453	0.65901677
GSE16522_MEMORY_VS_NAIVE_CD8_TCELL_DN	0.545285746	0.525477375	0.548966905	0.559089392	0.543267181	0.576679177	0.560087484	0.542318081	0.521795255	0.539320449	0.546945579	0.545896469	0.517909808	0.55860567	0.549633808	0.549898173	0.528877122	0.528228008	0.551968759	0.535845653	0.518239539	0.534431416	0.552382596	0.515273076	0.495848188	0.500521206	0.513359687	0.555693683	0.573753307	0.572373824	0.55863971	0.562780252	0.538765262	0.577180138	0.551564438	0.543882099	0.52662714	0.537892324	0.538532901	0.571529075	0.535872143	0.537321443	0.478144878	0.537994165	0.543873863	0.55803574	0.534344454	0.542560441	0.541114894
GSE16522_MEMORY_VS_NAIVE_ANTI_CD3CD28_STIM_CD8_TCELL_UP	0.660715815	0.646152273	0.65989717	0.663661262	0.641193904	0.652725411	0.683496358	0.674543812	0.66436565	0.643062587	0.661921878	0.668213202	0.655211592	0.670669251	0.652715645	0.650250964	0.649460694	0.666203187	0.661361565	0.641928669	0.652907162	0.631363064	0.654007244	0.634225907	0.596139653	0.597416626	0.612415946	0.669377402	0.679907674	0.670398176	0.666168335	0.665993377	0.673715119	0.681784956	0.691382756	0.668349724	0.651936701	0.649939174	0.633248615	0.66046997	0.660557146	0.650489357	0.633153648	0.670697938	0.63249081	0.66085288	0.653337887	0.656678024	0.649662505
GSE16522_MEMORY_VS_NAIVE_ANTI_CD3CD28_STIM_CD8_TCELL_DN	0.618520967	0.598458838	0.617866548	0.648419265	0.624613445	0.634509953	0.629861325	0.631428249	0.591140351	0.626920056	0.622668801	0.603411743	0.587797809	0.631315403	0.6224198	0.630082032	0.622376439	0.618694681	0.641780499	0.602723205	0.59083932	0.622719452	0.641657572	0.579649444	0.587824063	0.574683941	0.602315186	0.64139445	0.634941817	0.636636057	0.61546195	0.639125855	0.639948437	0.644689229	0.624144159	0.622788773	0.631985894	0.614236965	0.582844276	0.638528055	0.61495608	0.613474157	0.572589584	0.623737694	0.605987252	0.650740037	0.629594456	0.612709477	0.616634194
GSE16522_ANTI_CD3CD28_STIM_VS_UNSTIM_MEMORY_CD8_TCELL_UP	0.617188149	0.601655209	0.626608127	0.62215926	0.628234342	0.630990713	0.640597901	0.61823402	0.599940119	0.61714843	0.635887423	0.627856024	0.594957026	0.637152115	0.622453034	0.622499524	0.627272532	0.626309513	0.633867629	0.61040873	0.599275062	0.618854364	0.627936647	0.589280197	0.593350399	0.584278065	0.601318391	0.63307907	0.638792974	0.637976682	0.620893991	0.622025584	0.612718786	0.64932331	0.622577121	0.61907041	0.624547247	0.611372206	0.609276897	0.627995925	0.607038992	0.617187459	0.587590268	0.620192795	0.596530475	0.637541679	0.624244615	0.612640254	0.618369398
GSE16522_ANTI_CD3CD28_STIM_VS_UNSTIM_MEMORY_CD8_TCELL_DN	0.715222738	0.704082508	0.707760888	0.699986493	0.69605924	0.705050829	0.71321945	0.714922114	0.701914054	0.685890889	0.709283489	0.708062282	0.696666699	0.686979443	0.699689446	0.70033094	0.693949651	0.698902853	0.706982413	0.669593497	0.693109051	0.705852197	0.688191519	0.671966329	0.64836402	0.652924597	0.691744726	0.703417487	0.698089119	0.70453711	0.715876067	0.712966438	0.706910941	0.701341979	0.720388169	0.705938025	0.699811548	0.698295539	0.679893983	0.680148133	0.700548137	0.694751063	0.696279118	0.713177842	0.68828299	0.699075144	0.695530461	0.689118502	0.695486766
GSE16522_ANTI_CD3CD28_STIM_VS_UNSTIM_NAIVE_CD8_TCELL_UP	0.568973485	0.563541948	0.557034997	0.574439712	0.558757677	0.572651345	0.575357827	0.565483411	0.563425996	0.55674401	0.565731226	0.577558858	0.5702408	0.564990417	0.569630111	0.55120081	0.565886201	0.574578808	0.580470461	0.558953061	0.537857778	0.569486131	0.575880219	0.538749577	0.513467521	0.530391206	0.521167234	0.562839896	0.585812116	0.584642428	0.565086599	0.570580898	0.566423953	0.598519249	0.563504194	0.5831648	0.558636727	0.554831961	0.55731677	0.576690789	0.563374761	0.53914947	0.544494165	0.563997112	0.555783407	0.579856867	0.554663252	0.563976314	0.559327229
GSE16522_ANTI_CD3CD28_STIM_VS_UNSTIM_NAIVE_CD8_TCELL_DN	0.712574588	0.685735377	0.706275035	0.690586226	0.699793398	0.692385521	0.703198585	0.706283621	0.690955173	0.671200486	0.690562553	0.675775159	0.691684063	0.684834207	0.706675143	0.694427364	0.686439905	0.696225208	0.705546271	0.652665098	0.690323556	0.704603498	0.690525466	0.66496335	0.638324084	0.670632033	0.68607001	0.693524888	0.683547447	0.685701363	0.703574704	0.697956068	0.689507445	0.687626999	0.708393942	0.70024802	0.697195979	0.692777242	0.673752752	0.698439635	0.697144237	0.672499406	0.677596355	0.698366135	0.672648302	0.687585681	0.681442251	0.680928751	0.687346486
GSE16755_CTRL_VS_IFNA_TREATED_MAC_UP	0.727552959	0.711066121	0.710164921	0.722687928	0.703673122	0.715302665	0.741317941	0.735811849	0.724886444	0.702415019	0.735490929	0.706676055	0.726476302	0.724127067	0.727457152	0.719712753	0.688793309	0.720507151	0.716434561	0.709468332	0.705664162	0.714665723	0.709322928	0.69893733	0.658414757	0.68292127	0.715074209	0.724663242	0.702978953	0.726062458	0.732893952	0.709107663	0.730750245	0.724809448	0.736806292	0.734221843	0.732902169	0.721246721	0.700628677	0.716186857	0.726048461	0.701717095	0.684797231	0.735080112	0.669649683	0.728423528	0.698665099	0.715743492	0.72244013
GSE16755_CTRL_VS_IFNA_TREATED_MAC_DN	0.60692882	0.586218241	0.633725096	0.659797904	0.625922186	0.630004813	0.623318815	0.632676151	0.619755605	0.688671229	0.655098438	0.670302251	0.598192105	0.65145167	0.656731736	0.635955211	0.653716471	0.605430208	0.627409365	0.62616439	0.611268042	0.631561298	0.659198998	0.632213774	0.624338337	0.578303164	0.583205036	0.665848897	0.671688736	0.655566074	0.632681607	0.670167365	0.639818314	0.691545229	0.645877534	0.617110356	0.644177397	0.63424856	0.649348629	0.640616213	0.629986088	0.650890979	0.623241058	0.62201323	0.623296861	0.661749159	0.681663125	0.647406809	0.645545949
GSE17580_TREG_VS_TEFF_UP	0.568510141	0.557627385	0.592754522	0.595064613	0.610219153	0.588631876	0.595465125	0.565818936	0.544110777	0.552967394	0.560308899	0.568042191	0.560086233	0.579096421	0.578643096	0.585631278	0.583988981	0.568393339	0.611444521	0.574529116	0.555815792	0.577261257	0.579237417	0.53554482	0.510072197	0.533538252	0.552868128	0.597224245	0.597824295	0.600054721	0.561763196	0.589428081	0.585505805	0.605613289	0.562206299	0.583742907	0.583805139	0.55997514	0.553511359	0.590516428	0.581146801	0.570899159	0.537851532	0.560252317	0.581201171	0.599941847	0.576705089	0.568563034	0.583542734
GSE17580_TREG_VS_TEFF_DN	0.681123327	0.632372808	0.654119188	0.658555943	0.658158434	0.658450907	0.689908031	0.687752012	0.65457908	0.646889288	0.672505241	0.677509812	0.645716897	0.680754135	0.672393778	0.643192882	0.658322685	0.678550891	0.682611496	0.652194216	0.636038544	0.650745832	0.654954725	0.63746086	0.594476466	0.632403012	0.643573379	0.667545447	0.679504052	0.688582932	0.664870575	0.671415146	0.658995804	0.684310776	0.68413148	0.676863759	0.654715345	0.643164644	0.650809459	0.670274284	0.660637209	0.668342253	0.645061968	0.654216539	0.646099697	0.682683646	0.664104502	0.661981636	0.664761073
GSE17580_TREG_VS_TEFF_S_MANSONI_INF_UP	0.607991246	0.586905065	0.624848345	0.615400665	0.604285651	0.611104624	0.648555029	0.627274894	0.602101342	0.590643767	0.623608561	0.620471092	0.580415738	0.626502376	0.61915203	0.601328427	0.628446513	0.598206264	0.635351604	0.600191849	0.581428367	0.6111742	0.617469603	0.557994842	0.552618141	0.528881548	0.573151874	0.622003067	0.616445506	0.627477145	0.626103228	0.63813313	0.608589588	0.638051432	0.630913715	0.62076323	0.619867822	0.596864532	0.601875119	0.621727174	0.616121792	0.596379622	0.560105647	0.625587234	0.601299579	0.63661115	0.610820971	0.597272745	0.593628705
GSE17580_TREG_VS_TEFF_S_MANSONI_INF_DN	0.625541659	0.605568437	0.627152564	0.637988432	0.613468356	0.625156353	0.636174555	0.644995386	0.628431457	0.623789447	0.637567653	0.63755957	0.618102584	0.659274504	0.633392876	0.623498958	0.630002911	0.624038354	0.642035033	0.633624414	0.622537259	0.621501364	0.62827961	0.629722501	0.568229186	0.557300524	0.566292898	0.629979093	0.673460148	0.649135546	0.629932574	0.647248047	0.642401796	0.651678754	0.626910513	0.638247757	0.612469246	0.619647531	0.610086944	0.633610598	0.644640794	0.63764055	0.594045025	0.6203785	0.632036245	0.651517621	0.648784568	0.619206689	0.621381706
GSE17580_UNINFECTED_VS_S_MANSONI_INF_TEFF_UP	0.663328784	0.638596861	0.656635783	0.672071372	0.672244866	0.661936802	0.677277131	0.677040146	0.639153698	0.654425156	0.665549577	0.65005881	0.641317104	0.674579079	0.670666568	0.64915274	0.659629356	0.669663428	0.673698572	0.657347056	0.656975438	0.664987368	0.663136349	0.658827042	0.637157393	0.630657145	0.654890379	0.666321986	0.671863267	0.676062561	0.682849064	0.685892056	0.668164468	0.671602339	0.664919337	0.651130418	0.6713909	0.647806212	0.637061241	0.665911773	0.662052167	0.652582765	0.644609395	0.659137421	0.636425031	0.67548092	0.676857535	0.652905302	0.656965484
GSE17580_UNINFECTED_VS_S_MANSONI_INF_TEFF_DN	0.602651606	0.558183091	0.598611643	0.604676163	0.590852587	0.604232149	0.61217671	0.593413769	0.559074824	0.57909423	0.608210532	0.588178589	0.572614868	0.601893643	0.597844716	0.602423874	0.616933311	0.591505	0.613839407	0.582218044	0.567484563	0.568364195	0.589682614	0.580556761	0.536570807	0.515701591	0.551985197	0.614288335	0.623297181	0.616012242	0.570392349	0.605624282	0.604644092	0.623205868	0.59381636	0.60580081	0.580802049	0.592468214	0.586411154	0.589718267	0.593585764	0.590347209	0.55990147	0.585951198	0.576901691	0.6270478	0.590955488	0.572025522	0.596687533
GSE17580_UNINFECTED_VS_S_MANSONI_INF_TREG_UP	0.642375366	0.643819811	0.638122931	0.66639624	0.643011621	0.655109187	0.661007179	0.653434789	0.651825035	0.644054622	0.639218783	0.649353625	0.637620467	0.644111426	0.659670766	0.64639841	0.635233689	0.645239027	0.66179147	0.660737882	0.634950787	0.639076608	0.668788203	0.652254702	0.579879024	0.600812776	0.621101735	0.657019966	0.663868688	0.663650677	0.659482803	0.661313517	0.660821211	0.671042815	0.637325511	0.642655297	0.638329847	0.648055154	0.623738019	0.661567075	0.65123533	0.630702677	0.632322235	0.646664281	0.629215512	0.656542504	0.644376072	0.644652433	0.643760729
GSE17580_UNINFECTED_VS_S_MANSONI_INF_TREG_DN	0.677481639	0.633178039	0.649922898	0.630994172	0.62586721	0.633290078	0.657654034	0.660794782	0.617131575	0.612966285	0.643642776	0.651306338	0.62655287	0.634046046	0.65239113	0.647050839	0.620896497	0.665343656	0.661943845	0.615255242	0.615647814	0.64207998	0.634243713	0.582866859	0.59968484	0.604153928	0.607022314	0.667035489	0.649462765	0.645329275	0.646065517	0.660881708	0.651698907	0.664495553	0.655530156	0.670672285	0.647470577	0.642306153	0.625375575	0.626209302	0.643180308	0.632058986	0.618780358	0.661267312	0.639009105	0.665051964	0.645614084	0.642722562	0.630233858
GSE17721_CTRL_VS_LPS_0.5H_BMDC_UP	0.614691629	0.594256406	0.621628034	0.603255111	0.614619226	0.591304293	0.614962619	0.615978246	0.582394689	0.593204273	0.606099939	0.611604043	0.585324189	0.598752128	0.595159413	0.601296603	0.617530983	0.598528624	0.610491826	0.590657339	0.592550581	0.605387543	0.590600139	0.581093	0.579348595	0.576953344	0.595939992	0.607157482	0.610512389	0.607997832	0.602557579	0.604822993	0.609825847	0.61514067	0.61704296	0.604775418	0.608795385	0.596372334	0.607843588	0.597736973	0.592868087	0.590028312	0.583116309	0.617730909	0.599269217	0.611503656	0.613709091	0.587404949	0.603305398
GSE17721_CTRL_VS_LPS_0.5H_BMDC_DN	0.516804624	0.516526101	0.512560401	0.532429944	0.522675346	0.537226859	0.535014557	0.506998944	0.51893645	0.510224291	0.51800544	0.518412793	0.507269258	0.520198055	0.546910575	0.522117417	0.492345687	0.548571468	0.549123275	0.498087885	0.470698253	0.518295572	0.520292357	0.493931603	0.414560296	0.476883699	0.484351121	0.525993404	0.525514783	0.540819831	0.521098805	0.528213341	0.529988934	0.53606245	0.515778766	0.549478431	0.515479765	0.526449777	0.490590772	0.542058494	0.520526905	0.466972844	0.446115693	0.516321522	0.498433883	0.535857392	0.508772978	0.521895554	0.504983356
GSE17721_CTRL_VS_LPS_1H_BMDC_UP	0.659165853	0.640074753	0.652705173	0.660098759	0.640674745	0.663261504	0.673444553	0.645503955	0.653148493	0.638374817	0.641781863	0.642916697	0.638231775	0.626644244	0.65484976	0.650735863	0.650229738	0.658269977	0.650459734	0.649619096	0.616393107	0.644219939	0.643581053	0.626729933	0.606979664	0.625954736	0.636125457	0.641493408	0.634315912	0.653999182	0.638359473	0.647112496	0.66093821	0.648483484	0.644453352	0.671300099	0.651412573	0.651413728	0.653692728	0.661312019	0.647103971	0.61795891	0.637146856	0.662059163	0.615996735	0.662871784	0.661658231	0.646741022	0.654495575
GSE17721_CTRL_VS_LPS_1H_BMDC_DN	0.499946527	0.495160091	0.541492606	0.530598757	0.512852382	0.526316813	0.542286475	0.527283482	0.501503897	0.514020777	0.534212903	0.550702611	0.493575072	0.547429802	0.547770289	0.524865757	0.512474144	0.537137122	0.537413138	0.512416246	0.49996744	0.519123688	0.53947244	0.470172454	0.480386381	0.486962743	0.494080723	0.53040386	0.534353868	0.544991369	0.518517583	0.522163926	0.527665785	0.535734147	0.518817642	0.530679524	0.515452	0.487765961	0.49054988	0.547278435	0.531584299	0.486214169	0.485751056	0.547745026	0.492663757	0.54526211	0.505922414	0.524363824	0.502775914
GSE17721_CTRL_VS_LPS_2H_BMDC_UP	0.678804413	0.657620354	0.659369828	0.656981058	0.685500526	0.668470054	0.688162366	0.675539615	0.661570532	0.623595471	0.665992818	0.650178229	0.65830687	0.62556774	0.673149125	0.674623338	0.661857999	0.682150038	0.670647836	0.646968741	0.639485107	0.653317845	0.659817519	0.631053535	0.632113469	0.640821731	0.66405708	0.67215211	0.646089228	0.664204075	0.66980672	0.65784927	0.676097219	0.667521631	0.674091884	0.676848373	0.67006525	0.651493691	0.655796524	0.655380487	0.647138192	0.647970902	0.604039435	0.672214927	0.639208595	0.667578302	0.661218653	0.647458021	0.67038681
GSE17721_CTRL_VS_LPS_2H_BMDC_DN	0.525995076	0.500127336	0.541267193	0.541115031	0.552127643	0.540493565	0.549176975	0.5406924	0.521968606	0.558026226	0.537120721	0.578260889	0.501268511	0.562208154	0.539846808	0.551716881	0.569541236	0.529001111	0.542355064	0.530213318	0.513657114	0.531659889	0.542321659	0.522501537	0.506915731	0.465172059	0.520978842	0.541712027	0.570297104	0.579277079	0.542245714	0.549398376	0.543347857	0.562366866	0.54335119	0.541342381	0.532936494	0.517250261	0.527888039	0.561537437	0.540594779	0.539244535	0.511619265	0.538818061	0.483075653	0.562883857	0.543869136	0.539832218	0.541642418
GSE17721_CTRL_VS_LPS_4H_BMDC_UP	0.730104211	0.710622736	0.722583719	0.722514966	0.718860187	0.709989857	0.74158446	0.737798808	0.718586657	0.697661361	0.718549037	0.712504916	0.705949547	0.696023116	0.718699499	0.72749524	0.704565273	0.730658969	0.723551985	0.701105511	0.70784062	0.725143426	0.697370825	0.681417347	0.679784764	0.70343142	0.713569761	0.718209114	0.708854824	0.723932009	0.720821597	0.715896495	0.719831817	0.712579421	0.735692338	0.735458187	0.729693312	0.712088203	0.693212443	0.718643375	0.720098498	0.699413709	0.693334377	0.731000061	0.69150352	0.72529453	0.711614501	0.712782573	0.718107367
GSE17721_CTRL_VS_LPS_4H_BMDC_DN	0.48449189	0.466804653	0.490626019	0.519048393	0.493331331	0.498189277	0.505687504	0.511470982	0.493098496	0.469226235	0.513526131	0.514223571	0.495427209	0.510834881	0.520548186	0.49799512	0.521763737	0.502905477	0.502818045	0.483944155	0.465483547	0.482183245	0.514674449	0.460166529	0.472206018	0.448989094	0.473614475	0.51155864	0.531629178	0.533835478	0.496138615	0.510490685	0.498844006	0.533750165	0.490910406	0.511860076	0.488518568	0.474341633	0.504207713	0.511034097	0.498079526	0.498315681	0.466990155	0.486571412	0.469240023	0.518703931	0.520968455	0.513769906	0.494543561
GSE17721_CTRL_VS_LPS_6H_BMDC_UP	0.70131194	0.691038711	0.689127637	0.69202316	0.682034236	0.694615789	0.712957345	0.698873999	0.690330949	0.680706718	0.690578757	0.687525611	0.690729534	0.677724467	0.695654047	0.698485488	0.678296553	0.707735808	0.694198869	0.678195464	0.685715331	0.669875683	0.687568421	0.662010888	0.633680165	0.665133257	0.690768584	0.696780558	0.686398124	0.683766864	0.693723976	0.692974623	0.688433825	0.694409496	0.703950022	0.704695501	0.696769304	0.685029906	0.686403157	0.690847672	0.696364831	0.659635677	0.659283875	0.699322616	0.67402359	0.697150785	0.677153846	0.703951826	0.69559548
GSE17721_CTRL_VS_LPS_6H_BMDC_DN	0.563508184	0.525972309	0.571565343	0.555513345	0.549533029	0.552407185	0.564348673	0.550504405	0.518486984	0.536345426	0.536108073	0.570386956	0.550060501	0.588783811	0.563258918	0.555076866	0.553681955	0.542080724	0.543292465	0.531501397	0.515421179	0.54060562	0.547678472	0.514157777	0.507118914	0.502557496	0.492676024	0.554268675	0.572975429	0.56011696	0.540497908	0.553681447	0.555856583	0.582203793	0.561009343	0.573166302	0.551250548	0.532464673	0.524621282	0.551844868	0.537017633	0.524487604	0.485545391	0.537950538	0.514301006	0.591233527	0.546214451	0.550311391	0.54096494
GSE17721_CTRL_VS_LPS_8H_BMDC_UP	0.704553954	0.675731775	0.691845947	0.685523774	0.6853483	0.689256136	0.706246103	0.693547316	0.674224436	0.660323087	0.683629601	0.669623186	0.671515814	0.640649152	0.693066905	0.69033239	0.669051719	0.707057335	0.684909178	0.665050387	0.659399197	0.670812146	0.676803544	0.652654306	0.619470566	0.678577469	0.691320775	0.686237887	0.661681241	0.68267789	0.685916009	0.686904781	0.688517876	0.673994848	0.695857527	0.704110225	0.698572512	0.670341296	0.661569818	0.680839998	0.690562414	0.654883985	0.663040266	0.707054504	0.661346077	0.688660146	0.669774992	0.679543647	0.686716941
GSE17721_CTRL_VS_LPS_8H_BMDC_DN	0.52452606	0.498747401	0.519417736	0.557645956	0.534260306	0.542914177	0.556649508	0.517082652	0.528983243	0.530124205	0.514466122	0.52675767	0.526265062	0.543764506	0.541410907	0.535038407	0.53064471	0.530777434	0.573961569	0.538133573	0.502354853	0.505962064	0.542012852	0.48103661	0.474218791	0.491071861	0.499746362	0.563758408	0.518783179	0.549099302	0.53476449	0.524553086	0.536767793	0.54832963	0.532431069	0.546759051	0.532970886	0.513877813	0.502075605	0.560192811	0.541837428	0.530432414	0.480609475	0.528361873	0.48626937	0.549497068	0.518940028	0.521335136	0.524022289
GSE17721_CTRL_VS_LPS_12H_BMDC_UP	0.70425398	0.666642856	0.673160548	0.684557818	0.68117331	0.684180325	0.704300721	0.699856647	0.672044133	0.650798741	0.681301137	0.681391399	0.657672088	0.65522181	0.703927506	0.686644957	0.684198032	0.704245842	0.678125533	0.644239909	0.665353023	0.67377486	0.667087242	0.661193232	0.651278307	0.664592711	0.68078866	0.686708236	0.673772363	0.693373867	0.690071499	0.684825716	0.701478845	0.685271911	0.703758231	0.697320038	0.695262832	0.677118234	0.667703863	0.67975146	0.689701262	0.652397851	0.659657722	0.703600219	0.654526279	0.691118704	0.688936512	0.67821267	0.678096045
GSE17721_CTRL_VS_LPS_12H_BMDC_DN	0.57915314	0.558116812	0.599925688	0.583226521	0.557333408	0.575005208	0.585038889	0.592852923	0.570555595	0.581054143	0.580186241	0.60512752	0.562988595	0.581248216	0.587866911	0.578401529	0.611553545	0.572902811	0.582431885	0.571242136	0.554982302	0.575720406	0.573125343	0.56058184	0.579020839	0.542155244	0.559411039	0.587199176	0.595805807	0.586299792	0.577082992	0.579418337	0.589644685	0.595755725	0.580658639	0.583975617	0.582806528	0.568022632	0.585769457	0.582608114	0.57931607	0.58828665	0.565549718	0.584992007	0.55108021	0.606320369	0.603781917	0.591300348	0.583393939
GSE17721_CTRL_VS_LPS_24H_BMDC_UP	0.63502084	0.606604544	0.646014139	0.640504531	0.632360276	0.635614663	0.656196228	0.633253623	0.618970645	0.599821626	0.627225211	0.616576796	0.603866926	0.643908515	0.643383847	0.630467187	0.617754752	0.635798616	0.649723423	0.589202256	0.604602828	0.622762922	0.624391897	0.597898405	0.570892175	0.596461952	0.604733698	0.635754622	0.626579423	0.643855784	0.620617162	0.630403099	0.636814385	0.625207654	0.626268168	0.636235586	0.641361067	0.610847251	0.586578041	0.628622323	0.619981822	0.602884124	0.598970949	0.646142435	0.606530281	0.646206903	0.623347055	0.623810925	0.616155243
GSE17721_CTRL_VS_LPS_24H_BMDC_DN	0.664703055	0.647084637	0.639433625	0.639825037	0.653266111	0.656596389	0.662688859	0.674487338	0.632870962	0.627909866	0.652347237	0.657123517	0.633097028	0.650016525	0.641540603	0.652397775	0.647339961	0.657820368	0.65329979	0.630647562	0.637839969	0.641882373	0.64302106	0.608869221	0.597762025	0.619515731	0.63803644	0.650453123	0.654779737	0.6535269	0.646191081	0.649466607	0.651664972	0.654557797	0.663781981	0.675680239	0.637052682	0.651863629	0.629548885	0.641565086	0.638748621	0.628793458	0.610512664	0.650397356	0.612000054	0.6574439	0.642829686	0.627021647	0.62471706
GSE17721_CTRL_VS_POLYIC_0.5H_BMDC_UP	0.649824722	0.628795678	0.640778881	0.637834509	0.620542907	0.622030333	0.651365684	0.649705414	0.625852367	0.615471441	0.645436948	0.6309329	0.618551655	0.627111031	0.630030095	0.628876773	0.636284291	0.63797763	0.628564295	0.617918299	0.628890837	0.627946488	0.616906263	0.61197173	0.598556544	0.616813393	0.624344413	0.638503738	0.629693762	0.629524064	0.638005067	0.637599617	0.642420795	0.637947155	0.642521	0.639355641	0.646119091	0.632711022	0.635992317	0.621534755	0.635089036	0.616109028	0.616076866	0.644411707	0.611247415	0.643525984	0.632043387	0.622548472	0.633577137
GSE17721_CTRL_VS_POLYIC_0.5H_BMDC_DN	0.433933636	0.422571508	0.423189978	0.441309942	0.443895654	0.472722961	0.480007874	0.444681758	0.439017176	0.401612099	0.418766581	0.411944588	0.462319856	0.419503547	0.480014145	0.435901154	0.39830652	0.469664043	0.480397505	0.421864714	0.378083468	0.435079631	0.433448236	0.406343297	0.306623658	0.358114348	0.379889711	0.444456199	0.445974592	0.455381768	0.436525994	0.411532922	0.420235074	0.430698364	0.431975902	0.461091995	0.426562359	0.394413902	0.416782017	0.456953066	0.407174889	0.355055946	0.345517168	0.438554217	0.371300468	0.442953345	0.410035944	0.419444811	0.416245048
GSE17721_CTRL_VS_POLYIC_1H_BMDC_UP	0.649390598	0.634034906	0.641235496	0.643622723	0.625987279	0.646983089	0.664139177	0.653443408	0.619926384	0.604012265	0.6343401	0.650440773	0.625008549	0.636178575	0.645817886	0.642514384	0.637886687	0.652378241	0.64050917	0.612195767	0.605792997	0.615999237	0.626907047	0.604360882	0.601110993	0.608965133	0.614504062	0.657542055	0.645124882	0.645657715	0.637767754	0.640907539	0.669433921	0.643652713	0.652233721	0.659493433	0.65291562	0.630037137	0.600160697	0.640139989	0.62735636	0.583034805	0.599228216	0.658883739	0.628373962	0.657077677	0.64307922	0.644187251	0.620512212
GSE17721_CTRL_VS_POLYIC_1H_BMDC_DN	0.539044207	0.5045074	0.548734368	0.565436047	0.54905456	0.566781943	0.5495999	0.537471873	0.536988601	0.502950783	0.537713412	0.536115328	0.528030492	0.541886124	0.560731298	0.549897752	0.531315829	0.538962363	0.563024054	0.515211836	0.513396918	0.517850198	0.540979788	0.503948994	0.455610704	0.497352573	0.517429817	0.560447947	0.554145099	0.571085317	0.528535226	0.554413042	0.54399394	0.564356165	0.545127591	0.556658336	0.537977743	0.524862786	0.52424045	0.56669966	0.530268236	0.494297507	0.488948695	0.557622252	0.508914135	0.573176153	0.546702383	0.549278756	0.526223706
GSE17721_CTRL_VS_POLYIC_2H_BMDC_UP	0.602748386	0.589090737	0.60234873	0.574637414	0.597493412	0.577085735	0.616863043	0.604395119	0.5967607	0.545410588	0.580361961	0.562696431	0.587537352	0.547858487	0.580040042	0.575114566	0.575256093	0.606960327	0.590399655	0.55466402	0.55932229	0.570115633	0.561755483	0.541898587	0.51905293	0.559626111	0.593707328	0.573815641	0.582026583	0.581997056	0.581909294	0.570377942	0.581841543	0.562627186	0.600567698	0.62944846	0.581273703	0.55472828	0.548986504	0.582288526	0.586233413	0.545513866	0.53153283	0.603254756	0.536637351	0.582279706	0.574463984	0.565781124	0.5564526
GSE17721_CTRL_VS_POLYIC_2H_BMDC_DN	0.530818674	0.53432594	0.577493781	0.571336814	0.545947759	0.564896922	0.563075455	0.540273692	0.54208809	0.548026348	0.557220041	0.558414922	0.533541804	0.561522473	0.562807066	0.562121559	0.571763107	0.56239725	0.578699379	0.565910441	0.521106106	0.522293845	0.561540037	0.529731364	0.507259678	0.502402908	0.534929985	0.544423595	0.571122711	0.568706483	0.531475415	0.550917031	0.54910067	0.567115881	0.527391712	0.559790382	0.540853133	0.530194376	0.531393274	0.581002885	0.537764768	0.521578171	0.519881	0.546232079	0.534979903	0.567007026	0.553532476	0.543622339	0.528939527
GSE17721_CTRL_VS_POLYIC_4H_BMDC_UP	0.705082307	0.689831992	0.70121182	0.679330381	0.694575391	0.674272966	0.700847002	0.702813959	0.685344669	0.673210348	0.686547621	0.683626425	0.688870046	0.667285016	0.685950061	0.695539207	0.679479807	0.694612388	0.699825429	0.662299153	0.684424303	0.671550017	0.682208748	0.631505911	0.657680777	0.658318222	0.679372192	0.683056186	0.676563721	0.684389084	0.69502609	0.683982991	0.686690042	0.682654419	0.699114674	0.707678093	0.6888738	0.682334016	0.679577978	0.679900575	0.690700161	0.685705173	0.657712769	0.702132489	0.678641052	0.689107385	0.675952302	0.683656924	0.677730018
GSE17721_CTRL_VS_POLYIC_4H_BMDC_DN	0.580230957	0.531386417	0.565339751	0.58790686	0.572385484	0.567656219	0.593207296	0.583419014	0.568010225	0.583572256	0.587345144	0.583833944	0.541135209	0.586399513	0.593186801	0.580287047	0.578070572	0.574473455	0.579787325	0.541178256	0.566034655	0.566986235	0.589232911	0.529508666	0.553359914	0.512127821	0.566925802	0.572245671	0.580965104	0.598015553	0.582413056	0.58376429	0.59401888	0.600648469	0.576843504	0.587652424	0.580504094	0.539543745	0.560160965	0.568507438	0.594651093	0.557643021	0.531079872	0.590768712	0.541568251	0.621526721	0.581797694	0.589615987	0.573498991
GSE17721_CTRL_VS_POLYIC_6H_BMDC_UP	0.725820688	0.716850343	0.727829241	0.724087177	0.717385122	0.721485849	0.727619833	0.726658874	0.703141376	0.697587269	0.702230309	0.717691897	0.708949266	0.703371525	0.731665486	0.727052256	0.716045941	0.726886779	0.726844897	0.700641244	0.691430989	0.712017716	0.718298962	0.689471585	0.69088912	0.711652056	0.701234459	0.731780054	0.714461657	0.722443813	0.723645643	0.729387774	0.729681937	0.720578006	0.73090196	0.731826208	0.736267011	0.710866512	0.709453973	0.712035844	0.72365971	0.706300877	0.698582423	0.735192376	0.6962326	0.727375043	0.732053826	0.712964766	0.713844299
GSE17721_CTRL_VS_POLYIC_6H_BMDC_DN	0.569776336	0.54172505	0.567449561	0.596225447	0.5798788	0.564793753	0.586353374	0.564736609	0.559492064	0.577837417	0.586836834	0.595842631	0.553938508	0.614246939	0.57681884	0.571272956	0.58405053	0.569823579	0.589566362	0.566819845	0.565626471	0.553446938	0.579109209	0.557935512	0.575039183	0.517020253	0.545462271	0.572600445	0.597001292	0.592835382	0.588821255	0.593339319	0.57998277	0.590330129	0.577668301	0.584114504	0.569875666	0.56557098	0.56110562	0.579737607	0.576791001	0.58330947	0.52990348	0.588627954	0.565522834	0.596704749	0.581252414	0.561567511	0.567221582
GSE17721_CTRL_VS_POLYIC_8H_BMDC_UP	0.711810831	0.694888616	0.689959546	0.690184817	0.69197449	0.689186391	0.704377064	0.697935894	0.6872067	0.671080869	0.685083951	0.687051269	0.692376284	0.665823209	0.712772899	0.706149944	0.682570812	0.708245868	0.70018605	0.647801267	0.668515438	0.693964033	0.693447555	0.628427109	0.639716573	0.668452747	0.674069998	0.704967557	0.678987606	0.695632006	0.694196695	0.68557635	0.7034217	0.700962311	0.70490421	0.708224137	0.702459218	0.686953904	0.670521724	0.694744822	0.6900713	0.659972007	0.661446141	0.713511762	0.672422124	0.695910932	0.690672286	0.682249846	0.679333069
GSE17721_CTRL_VS_POLYIC_8H_BMDC_DN	0.548960292	0.535832736	0.555246129	0.553539321	0.549300079	0.547167505	0.58405057	0.56041845	0.540126306	0.535666797	0.544213117	0.559338945	0.538813383	0.551109427	0.559280843	0.552184301	0.550837264	0.564582108	0.576891344	0.528154893	0.536286508	0.526090205	0.546366789	0.536564374	0.537034357	0.507775258	0.530728757	0.558480209	0.562627183	0.567186338	0.570767401	0.550583019	0.558527976	0.568311627	0.55837007	0.554680069	0.557400723	0.52111775	0.551314959	0.554851435	0.557595684	0.536090012	0.491777871	0.557111622	0.511376444	0.567917164	0.565197331	0.547190697	0.548940969
GSE17721_CTRL_VS_POLYIC_12H_BMDC_UP	0.732065772	0.710756991	0.711720456	0.705599465	0.711844639	0.710927514	0.735237075	0.719019154	0.711816683	0.693848463	0.704646382	0.71272691	0.702909638	0.700270468	0.708034436	0.722462633	0.707510241	0.722494476	0.719615948	0.688402536	0.695527921	0.708539025	0.699745967	0.688477744	0.649439503	0.695830109	0.703103351	0.714194811	0.694578614	0.709565608	0.724435889	0.719822265	0.717996908	0.711417405	0.726923017	0.728228826	0.718338102	0.704456453	0.680831418	0.705668309	0.714773433	0.697953352	0.682384457	0.728222429	0.681985732	0.723080421	0.691986532	0.708919477	0.707973889
GSE17721_CTRL_VS_POLYIC_12H_BMDC_DN	0.566644677	0.554836518	0.571437249	0.569489608	0.56566064	0.563478285	0.580643319	0.56861167	0.56908352	0.558315514	0.573244721	0.587809361	0.562290579	0.589449837	0.575685789	0.563160405	0.603933397	0.572505107	0.5854907	0.555034039	0.538358314	0.574466347	0.564117244	0.54879626	0.563858404	0.540183797	0.557454005	0.569835952	0.587466319	0.585123597	0.570382145	0.58519262	0.581389029	0.592070182	0.5682468	0.572808598	0.565825951	0.561978918	0.566866525	0.571477756	0.571293654	0.56876997	0.525820064	0.572352037	0.527870715	0.595436563	0.565412961	0.564883058	0.56720794
GSE17721_CTRL_VS_POLYIC_24H_BMDC_UP	0.680648561	0.658629052	0.668809315	0.653073605	0.650386302	0.660002346	0.684475174	0.686372752	0.656402549	0.637515225	0.656319492	0.648067106	0.655657664	0.647361292	0.669426942	0.670620231	0.652318929	0.683743883	0.672385595	0.635378082	0.66165113	0.664950974	0.63617506	0.650391603	0.643054737	0.641728401	0.658472838	0.66050062	0.651652091	0.648844053	0.658160261	0.661940494	0.666928354	0.660964095	0.677066237	0.673901308	0.667285731	0.66537829	0.658863767	0.646253174	0.669547873	0.636170844	0.641890434	0.684540804	0.634896046	0.676951285	0.667451182	0.662425016	0.648410329
GSE17721_CTRL_VS_POLYIC_24H_BMDC_DN	0.602871435	0.594827725	0.585702847	0.601804512	0.61383953	0.596781371	0.607947788	0.623577361	0.595400785	0.600169928	0.604075529	0.626604544	0.598131498	0.605588473	0.614512991	0.603563839	0.594548326	0.606421278	0.615231105	0.59388576	0.57794115	0.581108367	0.603955549	0.574466116	0.541149341	0.568164796	0.567081731	0.597484446	0.608265712	0.610619292	0.599794664	0.628342802	0.615708868	0.628181211	0.604203654	0.617031941	0.602804442	0.599070434	0.576337526	0.605149993	0.614926691	0.583830846	0.577730542	0.617495203	0.583475786	0.619863714	0.602682637	0.600995365	0.582749923
GSE17721_CTRL_VS_PAM3CSK4_0.5H_BMDC_UP	0.657516837	0.620891642	0.634231958	0.635318659	0.634691097	0.635364992	0.654967989	0.657284649	0.637505329	0.625646622	0.639972371	0.626262438	0.63447946	0.628429731	0.643645582	0.641325962	0.629945805	0.637276835	0.637536306	0.629915966	0.612362367	0.599589226	0.641192786	0.624250485	0.606425935	0.581904936	0.591888537	0.629299468	0.638398591	0.639969767	0.642012365	0.625951062	0.641252789	0.635016487	0.6583474	0.664565867	0.642969783	0.636390129	0.635531823	0.619318271	0.638241414	0.63496122	0.628885392	0.65692757	0.598333865	0.643355978	0.646155309	0.634503903	0.649053528
GSE17721_CTRL_VS_PAM3CSK4_0.5H_BMDC_DN	0.526505863	0.496019862	0.517816621	0.510446165	0.540194896	0.516674945	0.541682193	0.529034981	0.481707768	0.494464758	0.523481483	0.510762708	0.505449479	0.517744601	0.509720541	0.512787171	0.510019668	0.521289685	0.544322871	0.488557978	0.512158873	0.517360009	0.51289454	0.488721426	0.468346026	0.482720125	0.50136798	0.497394163	0.535463535	0.543784718	0.521245274	0.51957344	0.511402249	0.522433199	0.521120276	0.523792649	0.506046679	0.477993767	0.483487812	0.525617222	0.521501465	0.490249664	0.449601244	0.520800403	0.484500982	0.5469347	0.488842079	0.510918091	0.507661007
GSE17721_CTRL_VS_PAM3CSK4_1H_BMDC_UP	0.69207724	0.686282177	0.688711562	0.683313032	0.687093315	0.681905362	0.707852277	0.698345793	0.694639444	0.681042527	0.690666126	0.673489002	0.68073057	0.660379239	0.680593048	0.701065994	0.680713546	0.706247673	0.6796407	0.673089257	0.673722228	0.682883787	0.680699943	0.660557448	0.641531217	0.670510715	0.674228278	0.703969892	0.676744481	0.687442478	0.690063844	0.683103498	0.699519157	0.689995597	0.696498479	0.71156905	0.69803101	0.686776285	0.69009854	0.677602397	0.691596397	0.671175728	0.661989516	0.698038963	0.675522341	0.698784348	0.681540499	0.689330412	0.698366236
GSE17721_CTRL_VS_PAM3CSK4_1H_BMDC_DN	0.496587253	0.442885018	0.501157804	0.512121744	0.502926516	0.495209067	0.496809759	0.474615719	0.473452302	0.472612919	0.491351668	0.491199908	0.466590253	0.519440085	0.505585451	0.482697333	0.472806226	0.483896307	0.506141278	0.462730886	0.45260321	0.457830072	0.478025292	0.448048035	0.45143813	0.437334582	0.450265701	0.510466553	0.503657259	0.528128796	0.462243671	0.485201942	0.48992796	0.495934057	0.472642004	0.505312837	0.473150575	0.452613435	0.478370724	0.491570081	0.495645845	0.47632156	0.469725086	0.476343361	0.468356799	0.497182682	0.50013206	0.480638229	0.476640652
GSE17721_CTRL_VS_PAM3CSK4_2H_BMDC_UP	0.662857445	0.638648896	0.656282924	0.644277028	0.626846581	0.650016305	0.67949927	0.673245835	0.645123009	0.638641919	0.643062692	0.631527835	0.647768371	0.648114937	0.647351158	0.641672672	0.639301419	0.663639918	0.659645328	0.631958488	0.600593714	0.644344156	0.638756368	0.622608708	0.605374971	0.613917549	0.641366811	0.646609856	0.642329469	0.659358581	0.652388166	0.650545906	0.653321551	0.647444816	0.644184359	0.670668566	0.640861413	0.646516027	0.651935687	0.664387451	0.652688106	0.630759625	0.611365334	0.654549738	0.625008703	0.660807197	0.61837113	0.652297118	0.660298926
GSE17721_CTRL_VS_PAM3CSK4_2H_BMDC_DN	0.477792207	0.469129176	0.465708866	0.488227661	0.453899871	0.486426891	0.495428115	0.504714572	0.482830617	0.4809157	0.466739043	0.47024668	0.489962706	0.482130612	0.49858339	0.479338768	0.47409919	0.506437298	0.503168613	0.481705005	0.466538522	0.449234919	0.491753821	0.451393284	0.434496979	0.456310138	0.420754965	0.466642669	0.506478371	0.489527861	0.492234522	0.474208949	0.479846404	0.513668474	0.496378464	0.501687622	0.47112184	0.471613804	0.478433265	0.500986205	0.458236796	0.450991236	0.441939762	0.467326069	0.431468971	0.494939812	0.473821257	0.481544998	0.484712038
GSE17721_CTRL_VS_PAM3CSK4_4H_BMDC_UP	0.708060641	0.686975543	0.703072248	0.686474031	0.68030773	0.68449454	0.714427921	0.712619985	0.686117697	0.66879625	0.688510225	0.690738546	0.696775494	0.668755923	0.695275789	0.694678216	0.687493468	0.703760255	0.686158219	0.674020823	0.670566167	0.696664932	0.67121002	0.651255249	0.656515088	0.653146503	0.671785895	0.695489502	0.678929224	0.688069752	0.701061489	0.690083698	0.693586784	0.682710747	0.723758866	0.708389762	0.70145501	0.683640667	0.669038706	0.686752944	0.681421336	0.678234272	0.665927428	0.712282177	0.673351873	0.697845089	0.673612407	0.685008966	0.687004126
GSE17721_CTRL_VS_PAM3CSK4_4H_BMDC_DN	0.550133562	0.550331505	0.584057339	0.582107494	0.582150392	0.567383211	0.568970262	0.571393235	0.546064382	0.554085929	0.542284946	0.578653786	0.561201466	0.576241746	0.577101538	0.552541829	0.576493662	0.56944746	0.581034366	0.568307837	0.545188546	0.541415873	0.570164659	0.543578035	0.52962363	0.510915145	0.519180667	0.56661602	0.579981979	0.580788784	0.549058072	0.572381892	0.561702128	0.57606895	0.571770867	0.573027813	0.565521914	0.552619394	0.562000587	0.568669474	0.542034908	0.562299751	0.524041042	0.564627285	0.552265176	0.588873499	0.5999528	0.550611623	0.540439367
GSE17721_CTRL_VS_PAM3CSK4_6H_BMDC_UP	0.689328868	0.68174728	0.682580632	0.675438255	0.674062988	0.669962471	0.70396119	0.704520728	0.682811927	0.669531886	0.691548926	0.686102502	0.668393702	0.666005629	0.684043333	0.683780937	0.673449932	0.691437573	0.690504081	0.648081499	0.669783686	0.663865804	0.677212801	0.647152002	0.638793615	0.618686147	0.676491236	0.687346548	0.695127255	0.684257707	0.701278864	0.679642334	0.691304845	0.695447619	0.701514257	0.692703389	0.695669746	0.680534302	0.667225439	0.68101075	0.686615432	0.659999308	0.64946515	0.698321062	0.65953706	0.693159734	0.692907273	0.680495279	0.679060711
GSE17721_CTRL_VS_PAM3CSK4_6H_BMDC_DN	0.602535879	0.617101794	0.622789788	0.629730467	0.605691377	0.617350222	0.625980904	0.632138639	0.609181055	0.619694972	0.631407652	0.636831678	0.619927763	0.643245722	0.623313453	0.611930945	0.633057599	0.628171751	0.607849653	0.6389748	0.599610499	0.626666175	0.625345239	0.599571995	0.610993262	0.587064216	0.592283833	0.618481578	0.642084213	0.626443197	0.604205033	0.633073977	0.622567773	0.63986479	0.623821059	0.627078085	0.629788246	0.615430126	0.622800126	0.614752867	0.618233196	0.609743713	0.608266109	0.619323104	0.605448488	0.639662557	0.629975752	0.632763049	0.616668
GSE17721_CTRL_VS_PAM3CSK4_8H_BMDC_UP	0.698052883	0.671479393	0.676173274	0.680147957	0.656252208	0.672190305	0.701901645	0.689300061	0.677019617	0.655635349	0.685291886	0.657400459	0.676058636	0.671439831	0.676497259	0.685349533	0.640259295	0.682593718	0.680497658	0.653717913	0.641523465	0.66622804	0.680597731	0.649448388	0.623998023	0.652333381	0.666333435	0.667204901	0.666246032	0.680252501	0.690367002	0.674391282	0.689322816	0.684304648	0.689054481	0.698405086	0.691021676	0.671893941	0.665192445	0.668524181	0.668242647	0.663734129	0.651681626	0.689942016	0.646087827	0.688123085	0.675078654	0.662193431	0.677078787
GSE17721_CTRL_VS_PAM3CSK4_8H_BMDC_DN	0.602020418	0.576274117	0.604211452	0.613522077	0.612342892	0.597606051	0.61518184	0.612209347	0.59533723	0.603543123	0.590721492	0.616152294	0.596050634	0.604905238	0.611201599	0.608954251	0.617101784	0.60716323	0.606897738	0.585991374	0.574193511	0.601006878	0.608145176	0.578958806	0.605830585	0.568236365	0.580791099	0.598528316	0.615703503	0.624560871	0.611824865	0.609948253	0.609502292	0.621955852	0.597543052	0.621254631	0.600227812	0.604995124	0.604074868	0.612684895	0.59521154	0.594091202	0.589171509	0.614453146	0.551410643	0.628852488	0.605222786	0.608770222	0.604165201
GSE17721_CTRL_VS_PAM3CSK4_12H_BMDC_UP	0.679992478	0.640529209	0.664462355	0.678129014	0.64887792	0.670147078	0.666032986	0.654505123	0.654437477	0.635075627	0.654695619	0.663278122	0.647930889	0.647986274	0.66254356	0.674933077	0.66423835	0.670440589	0.664397933	0.627601842	0.640642012	0.667217812	0.659975029	0.637712336	0.598628351	0.638281702	0.628384979	0.670526924	0.651801299	0.669139343	0.666686939	0.662197171	0.686195225	0.670497343	0.677008796	0.679426082	0.679251071	0.654127648	0.616554778	0.667407847	0.674007102	0.621557314	0.641299617	0.672311778	0.641131153	0.671161933	0.650783739	0.66044546	0.670448035
GSE17721_CTRL_VS_PAM3CSK4_12H_BMDC_DN	0.567139793	0.564779504	0.595584145	0.586825131	0.565088161	0.596500287	0.586958393	0.592530949	0.577667706	0.577798962	0.580265033	0.581910692	0.575550067	0.587213007	0.571606576	0.58547925	0.559366951	0.603845755	0.589282015	0.574221014	0.566294095	0.576757802	0.563521322	0.525674836	0.567022978	0.555102398	0.554116017	0.581478896	0.591960961	0.579493942	0.576966417	0.590318565	0.571395172	0.586614431	0.594647588	0.598379754	0.578124225	0.570506879	0.556038829	0.575109875	0.571015269	0.557673187	0.541071664	0.586027252	0.554621117	0.596499273	0.572732792	0.563396524	0.574865858
GSE17721_CTRL_VS_PAM3CSK4_24H_BMDC_UP	0.694245243	0.657680339	0.672466973	0.678039475	0.670362111	0.681463537	0.691115557	0.687825091	0.677948661	0.665476611	0.704150338	0.699350685	0.648794037	0.677292667	0.692246703	0.67167269	0.688668263	0.683228258	0.683025229	0.645994564	0.663709825	0.675796239	0.689914377	0.647728125	0.64554556	0.647298377	0.634178215	0.682398484	0.68349173	0.697892097	0.691552062	0.680297597	0.687314752	0.695878484	0.686720336	0.673935455	0.677891625	0.66623288	0.667227818	0.692268369	0.672873069	0.669411774	0.65184885	0.683084195	0.659465928	0.702979802	0.67549477	0.674170357	0.673608369
GSE17721_CTRL_VS_PAM3CSK4_24H_BMDC_DN	0.622436062	0.613216825	0.617118246	0.617072004	0.615743026	0.602611909	0.613908909	0.620749921	0.602874038	0.593897402	0.598754969	0.612270431	0.598881829	0.613174019	0.620929485	0.614902987	0.59944116	0.622140798	0.609919344	0.605803866	0.598253481	0.58979413	0.614688632	0.571800852	0.560536038	0.563611932	0.569634906	0.605051004	0.61216297	0.607382414	0.598803309	0.61048581	0.610778299	0.623311145	0.613433936	0.626764504	0.617425738	0.605656723	0.602107505	0.608931632	0.599506717	0.587535155	0.602747209	0.620021073	0.601681721	0.625092138	0.613628787	0.610813744	0.594833513
GSE17721_CTRL_VS_CPG_0.5H_BMDC_UP	0.68884172	0.67357022	0.676927434	0.669733231	0.670392442	0.672977773	0.686320384	0.695596484	0.66695928	0.664282045	0.665982463	0.679804343	0.675438198	0.691853176	0.669701728	0.679127796	0.672760072	0.674756211	0.680696257	0.654978179	0.687124348	0.672251269	0.664402115	0.669796291	0.620005625	0.642750262	0.661099961	0.669221467	0.690478554	0.671592749	0.67858572	0.673453527	0.681428467	0.676499907	0.697709603	0.683377008	0.671427009	0.668587043	0.672147106	0.679829252	0.680748687	0.670960592	0.638550537	0.683403443	0.672334918	0.679608707	0.669699554	0.671030564	0.674020106
GSE17721_CTRL_VS_CPG_0.5H_BMDC_DN	0.473817383	0.445201076	0.493355337	0.480958908	0.493830444	0.470484032	0.476747031	0.457492851	0.445400402	0.437923309	0.437038584	0.4821432	0.441053501	0.449858594	0.493879466	0.478016299	0.44481711	0.474884518	0.483262801	0.413284524	0.416395144	0.46492777	0.469059565	0.396608269	0.407901669	0.441149016	0.458204607	0.493318299	0.469682069	0.464455354	0.454926313	0.484787441	0.460650941	0.470096343	0.461505841	0.48752911	0.471735164	0.454628031	0.428788896	0.492629266	0.460218644	0.428566164	0.423571963	0.461360712	0.425277395	0.496174303	0.469742185	0.467074448	0.465998213
GSE17721_CTRL_VS_CPG_1H_BMDC_UP	0.680140364	0.668690095	0.66674136	0.665132818	0.679515294	0.667954112	0.69317013	0.670809979	0.680221648	0.645983393	0.664800674	0.656381678	0.668406904	0.635253679	0.665820792	0.668705097	0.681186337	0.681116121	0.687502788	0.638574035	0.642842254	0.673599088	0.662236325	0.63228438	0.621830134	0.651366134	0.643700951	0.680482245	0.665990033	0.674527355	0.670062253	0.670237198	0.664550169	0.6511485	0.678143715	0.684313168	0.672537726	0.665646737	0.666944886	0.675776054	0.661462039	0.657264355	0.651748514	0.665152469	0.647065953	0.676143466	0.657023795	0.650246907	0.675033283
GSE17721_CTRL_VS_CPG_1H_BMDC_DN	0.396860968	0.387230696	0.445279929	0.448022511	0.419657366	0.422917172	0.449054896	0.418795016	0.412643988	0.439286337	0.422803483	0.448203483	0.396877136	0.442525107	0.413429929	0.41848572	0.416634333	0.41084169	0.449052992	0.44721391	0.404357407	0.417346519	0.429928634	0.399430214	0.376605667	0.376984325	0.394472647	0.444617509	0.45411733	0.452849965	0.407852289	0.437496994	0.437320115	0.459033253	0.413725025	0.440154464	0.413908883	0.405044481	0.444334416	0.445635989	0.405878224	0.426482412	0.393621976	0.445163501	0.368754055	0.46819067	0.417341886	0.411018828	0.423684907
GSE17721_CTRL_VS_CPG_2H_BMDC_UP	0.648969976	0.650837604	0.642261811	0.641040983	0.627923908	0.644710668	0.6732112	0.655172517	0.64571476	0.616341098	0.63622522	0.635579812	0.645322973	0.639747723	0.639787248	0.641034379	0.634573723	0.651397485	0.653296153	0.631545139	0.601552441	0.623432225	0.636780939	0.611699643	0.572549762	0.594752403	0.60671591	0.631743435	0.626271797	0.637675631	0.646655352	0.646555223	0.636131173	0.63549671	0.651285271	0.668774392	0.635670785	0.630450648	0.623915276	0.635268017	0.639855349	0.617041961	0.589670397	0.657293221	0.612612204	0.651611752	0.621279756	0.633305391	0.634399252
GSE17721_CTRL_VS_CPG_2H_BMDC_DN	0.497824257	0.470574037	0.496877947	0.519394809	0.489475237	0.511929931	0.515818124	0.481265661	0.490251358	0.500513412	0.491003121	0.521806357	0.474883434	0.517901777	0.52168723	0.502304747	0.506678178	0.501250619	0.508172769	0.498519584	0.476949426	0.468215225	0.503184353	0.46733867	0.45459949	0.4395814	0.491526549	0.512288605	0.517982783	0.535524233	0.481412886	0.501413642	0.526154099	0.524285119	0.47819699	0.504027385	0.510828164	0.474871493	0.447487798	0.510390489	0.490349545	0.500669892	0.477527484	0.506685556	0.476752088	0.522771716	0.514674265	0.48710904	0.506285735
GSE17721_CTRL_VS_CPG_4H_BMDC_UP	0.700262603	0.679188517	0.676715572	0.678523413	0.669745902	0.69105098	0.702380789	0.701603431	0.664612003	0.652773978	0.692431527	0.681889098	0.687645553	0.665291237	0.683762077	0.690516372	0.681413764	0.707432701	0.686948611	0.6645171	0.666427911	0.681801721	0.672023359	0.645228486	0.617618783	0.644614335	0.651784919	0.682544521	0.670653025	0.701103347	0.698328998	0.677778136	0.686450753	0.682895035	0.705257025	0.698713638	0.691222514	0.670852835	0.653585147	0.688041962	0.685182147	0.649200962	0.628491168	0.698176248	0.633781983	0.686181881	0.658985202	0.66956708	0.675217738
GSE17721_CTRL_VS_CPG_4H_BMDC_DN	0.564953512	0.53657554	0.561701577	0.556265877	0.535862765	0.553328315	0.565680555	0.564088487	0.533479781	0.54859479	0.546109651	0.560516311	0.531066041	0.574997566	0.549416033	0.539280191	0.54589586	0.556991885	0.542563122	0.533321563	0.53552275	0.55551043	0.554360805	0.525376979	0.524605435	0.498122713	0.514667238	0.549729833	0.561403083	0.559392127	0.569995856	0.558930955	0.561651588	0.566894005	0.558069547	0.569854406	0.558904157	0.522656197	0.526795385	0.539716222	0.549494915	0.550336593	0.514884906	0.556375281	0.520384964	0.568527237	0.549896651	0.551885767	0.54797045
GSE17721_CTRL_VS_CPG_6H_BMDC_UP	0.690699174	0.663114918	0.670880133	0.679718498	0.691587324	0.674714323	0.695349362	0.683075205	0.673041305	0.673339294	0.676738678	0.673904528	0.66844567	0.66772324	0.678376069	0.695077283	0.672529332	0.69579707	0.684530792	0.663092643	0.6595304	0.674956383	0.673612349	0.635032314	0.619108511	0.660234629	0.661808408	0.680589234	0.679567044	0.687117372	0.679722347	0.687910427	0.673676252	0.678329683	0.684912993	0.68934131	0.690928725	0.664367279	0.657285492	0.674332361	0.68603782	0.640806451	0.662524523	0.685232618	0.645174759	0.678401425	0.673658441	0.672554624	0.667355942
GSE17721_CTRL_VS_CPG_6H_BMDC_DN	0.585675662	0.579651636	0.601548911	0.603323657	0.586084802	0.591957368	0.60521488	0.599425717	0.577720581	0.571522497	0.596203814	0.598634957	0.569622711	0.603117615	0.610869337	0.582374405	0.600724722	0.597909523	0.6011723	0.570560944	0.570030058	0.574200702	0.583687676	0.562385442	0.561287647	0.541985595	0.570861291	0.585573808	0.61576251	0.598689177	0.585947399	0.585965872	0.59912808	0.616959594	0.592721802	0.606571668	0.587256516	0.572327982	0.603069777	0.590936515	0.593787249	0.571895794	0.546355619	0.577252466	0.557572772	0.619337701	0.577571469	0.588922914	0.59284075
GSE17721_CTRL_VS_CPG_8H_BMDC_UP	0.71856461	0.695113178	0.70111403	0.704249038	0.678076698	0.699197862	0.716477203	0.709634324	0.694355757	0.673022415	0.694856371	0.690693797	0.685293177	0.674156957	0.708871742	0.695897985	0.682824887	0.70254808	0.698076438	0.661994986	0.665389069	0.686371586	0.688105372	0.663200327	0.632609717	0.659466336	0.671214491	0.686613785	0.681848118	0.693895241	0.693903604	0.698251193	0.692402758	0.698641859	0.706704836	0.707648094	0.708845295	0.692768791	0.669368253	0.683285664	0.704497976	0.66883577	0.682105113	0.71435112	0.666249823	0.705123019	0.678372298	0.691671053	0.693755598
GSE17721_CTRL_VS_CPG_8H_BMDC_DN	0.608939741	0.6141522	0.584691341	0.613992439	0.594613494	0.599939858	0.617908646	0.609525311	0.610531207	0.608420499	0.619397299	0.630045472	0.615334583	0.609410925	0.615690173	0.582768908	0.62116326	0.611313685	0.617121058	0.614315601	0.589845989	0.613399667	0.612346697	0.604528821	0.589000746	0.566131179	0.596591572	0.60987018	0.638591198	0.618000206	0.616603677	0.617863184	0.612776283	0.637077678	0.616502319	0.623416433	0.610465798	0.591411666	0.587252111	0.602141571	0.58559297	0.598293187	0.574591127	0.604770561	0.611157794	0.633305036	0.615316939	0.624573117	0.624600451
GSE17721_CTRL_VS_CPG_12H_BMDC_UP	0.692604809	0.662405488	0.682547335	0.666566765	0.66969193	0.672031911	0.695522942	0.685024635	0.673913477	0.651296678	0.66359198	0.673442661	0.669515736	0.659076348	0.680171208	0.677973287	0.64213484	0.675122929	0.678822502	0.636452733	0.658567075	0.656704779	0.670255061	0.644297568	0.611267106	0.632596948	0.643831301	0.668912952	0.670760237	0.670324766	0.682936549	0.668872656	0.680759312	0.672646338	0.692074789	0.696069038	0.67106478	0.669806627	0.638607674	0.662082064	0.676316472	0.649206924	0.643160484	0.691808119	0.644872214	0.674857099	0.665093605	0.66651717	0.670707425
GSE17721_CTRL_VS_CPG_12H_BMDC_DN	0.577414017	0.563670439	0.587565357	0.597870169	0.584540759	0.585733209	0.590824706	0.585477426	0.572011549	0.588436527	0.57316529	0.611428467	0.572560566	0.615834927	0.591273759	0.574526411	0.599621962	0.581998932	0.591319374	0.579804707	0.573787753	0.591341212	0.582611864	0.552608148	0.566192285	0.533201484	0.564803633	0.600089763	0.611230355	0.594894233	0.574227962	0.599369683	0.591951872	0.603029431	0.590438263	0.593688652	0.58446364	0.572857501	0.566623731	0.581849627	0.591719759	0.586593929	0.55544421	0.60000589	0.566571537	0.611463381	0.586036134	0.590178047	0.582131547
GSE17721_CTRL_VS_CPG_24H_BMDC_UP	0.534348724	0.517132454	0.539981575	0.533110659	0.542774535	0.532527763	0.555490506	0.546454078	0.504710224	0.516620357	0.551007723	0.535135903	0.512717848	0.526280532	0.538727073	0.526250059	0.547315761	0.535467256	0.541960223	0.517886584	0.534712752	0.532573198	0.529220009	0.517653271	0.519679881	0.515599213	0.542259934	0.525981909	0.531904952	0.544157255	0.531793274	0.532613779	0.536236214	0.520493775	0.536566663	0.52860346	0.543933421	0.512737705	0.524787155	0.535404091	0.531623563	0.522194115	0.517642638	0.537244853	0.52193032	0.543379936	0.533554895	0.5116067	0.534125331
GSE17721_CTRL_VS_CPG_24H_BMDC_DN	0.559420484	0.533123967	0.543275017	0.543891586	0.539693439	0.557203062	0.581185804	0.571281778	0.5538022	0.526183842	0.519066608	0.53882495	0.571107265	0.561728846	0.568178652	0.554201832	0.548081618	0.572358456	0.579538049	0.550614973	0.505656218	0.538804168	0.547724785	0.525367861	0.500113969	0.509174555	0.52607689	0.566682557	0.561318076	0.567739121	0.560781028	0.525361371	0.550543847	0.553134153	0.55631006	0.58566548	0.55902408	0.527831004	0.536514745	0.566199998	0.545915479	0.499786926	0.502949602	0.547545523	0.499465286	0.569680488	0.546606134	0.555945709	0.551673776
GSE17721_CTRL_VS_GARDIQUIMOD_0.5H_BMDC_UP	0.724147872	0.709129721	0.71708157	0.710510187	0.674172443	0.715036357	0.721909919	0.721500526	0.702093037	0.704971515	0.707674157	0.718569702	0.712183102	0.718981363	0.711623842	0.704771277	0.707981194	0.708130291	0.712504109	0.705526407	0.717093678	0.704742088	0.717955916	0.69485438	0.701106043	0.673864247	0.676436967	0.702836566	0.715988614	0.714565653	0.71633154	0.722189128	0.71088006	0.719476992	0.727546017	0.719976609	0.708611012	0.715767035	0.700111055	0.700267524	0.72202059	0.716516532	0.705070631	0.71042683	0.714498343	0.721552882	0.709457636	0.709701931	0.717026414
GSE17721_CTRL_VS_GARDIQUIMOD_0.5H_BMDC_DN	0.606711867	0.588853158	0.599371033	0.60308001	0.591399059	0.607748378	0.605795578	0.608980881	0.576373041	0.574636402	0.597122817	0.590348635	0.57620554	0.585951428	0.603908977	0.602920264	0.583557512	0.615905827	0.608617004	0.572203283	0.570475042	0.593727658	0.605508477	0.543790653	0.551309602	0.573774101	0.583353785	0.592833606	0.585536537	0.598645639	0.604277199	0.589104706	0.596289119	0.596704601	0.592891733	0.609605603	0.601100033	0.589286851	0.575693795	0.610554307	0.590007471	0.556000906	0.545523114	0.611565539	0.550559385	0.614678432	0.590928207	0.577426948	0.591887788
GSE17721_CTRL_VS_GARDIQUIMOD_1H_BMDC_UP	0.616490644	0.594382895	0.609081156	0.614700123	0.596930243	0.6086857	0.631376075	0.607869958	0.610842456	0.603823982	0.604950527	0.582576397	0.595710769	0.581303704	0.61295985	0.604459492	0.599000455	0.624653521	0.607365641	0.612507563	0.5850043	0.608228008	0.606698338	0.587486895	0.574590842	0.601403009	0.607708264	0.60941473	0.61045186	0.605048287	0.601402709	0.60873977	0.616929128	0.612543329	0.614325441	0.607524139	0.621506122	0.601807846	0.593570416	0.611148485	0.597949471	0.585660258	0.599840589	0.610129337	0.576542016	0.620173411	0.596012103	0.596293341	0.611404152
GSE17721_CTRL_VS_GARDIQUIMOD_1H_BMDC_DN	0.56582113	0.542914183	0.568416111	0.55595058	0.552399017	0.561743723	0.55818175	0.569673223	0.553205751	0.526986922	0.555454496	0.572391324	0.554651142	0.598245486	0.556160431	0.562762048	0.537094255	0.544493751	0.54433876	0.539713189	0.546824513	0.534903453	0.560075237	0.542723493	0.532977703	0.495762504	0.51501599	0.568923767	0.574212245	0.55605597	0.561781916	0.553630902	0.564880953	0.572773115	0.557577661	0.554944732	0.549073359	0.530460924	0.538633218	0.555243324	0.562120517	0.543917494	0.537584762	0.568223975	0.49977354	0.566959346	0.552229064	0.539760913	0.53937256
GSE17721_CTRL_VS_GARDIQUIMOD_2H_BMDC_UP	0.609428686	0.60983741	0.615372763	0.608435713	0.621468285	0.623810854	0.638563335	0.618760496	0.6002427	0.585037576	0.608532839	0.591907026	0.598090111	0.571236971	0.614537191	0.608952995	0.593151295	0.62925545	0.631605213	0.577976844	0.592127714	0.584774645	0.589497914	0.558105143	0.556442131	0.591345125	0.592990455	0.609309622	0.595997724	0.627954034	0.609787621	0.60078036	0.627108262	0.608433278	0.609176681	0.630219026	0.60084808	0.591385649	0.589619616	0.620961956	0.596819479	0.570407223	0.56713219	0.620208736	0.572864713	0.621884854	0.59583981	0.588130464	0.615508579
GSE17721_CTRL_VS_GARDIQUIMOD_2H_BMDC_DN	0.589134505	0.577056306	0.599196337	0.603648055	0.574072501	0.595439558	0.606434277	0.597178653	0.582314731	0.61178468	0.591781633	0.607662175	0.583996678	0.609840138	0.59568674	0.585236422	0.598852838	0.590895098	0.590881961	0.587135837	0.573834184	0.577197411	0.61030468	0.575678495	0.560957717	0.53713588	0.561795029	0.597653254	0.607859411	0.610500227	0.588039354	0.588032123	0.610085221	0.612045714	0.594058777	0.59569943	0.593833248	0.588767041	0.594062492	0.60314511	0.585822244	0.599039373	0.56522591	0.594895806	0.56399433	0.611425097	0.593222784	0.593106026	0.588063002
GSE17721_CTRL_VS_GARDIQUIMOD_4H_BMDC_UP	0.701976833	0.687072572	0.686820536	0.681482229	0.685452207	0.688972136	0.709335945	0.704362307	0.689375385	0.660302467	0.683012234	0.679874376	0.683628824	0.666276623	0.696393891	0.690667003	0.666094968	0.700453171	0.690217492	0.658963383	0.669879299	0.672127361	0.666759918	0.64604673	0.630566014	0.660298566	0.662617058	0.688367004	0.668117371	0.68031011	0.69165894	0.682073842	0.698590982	0.674401133	0.703096162	0.698329867	0.695107151	0.677657038	0.646346291	0.685883915	0.687806346	0.655187912	0.647540563	0.712862864	0.636497607	0.684467095	0.658676653	0.668471372	0.671154956
GSE17721_CTRL_VS_GARDIQUIMOD_4H_BMDC_DN	0.520312777	0.51234132	0.531630628	0.555885348	0.532052025	0.534229628	0.552764946	0.546909016	0.512185785	0.54598244	0.540270625	0.55803963	0.509004814	0.561617317	0.551888543	0.542981857	0.538137211	0.55190875	0.5467236	0.527286063	0.532972632	0.531939958	0.543699618	0.525829686	0.524859666	0.514636152	0.509470434	0.538313854	0.554385483	0.544370563	0.523066974	0.546890414	0.551260136	0.566088132	0.533880457	0.536406951	0.541918825	0.541431955	0.535236234	0.534295363	0.527741485	0.554026577	0.508137924	0.543410787	0.519428977	0.565518385	0.56059637	0.542207742	0.542244206
GSE17721_CTRL_VS_GARDIQUIMOD_6H_BMDC_UP	0.684273462	0.675684214	0.675692555	0.678609036	0.684235672	0.669714767	0.687307125	0.673922463	0.672200449	0.662716989	0.675701266	0.6691146	0.676407916	0.669181619	0.69945119	0.68013386	0.669969765	0.698224546	0.679662811	0.645213109	0.666541771	0.654512962	0.669923499	0.634446033	0.645413735	0.655280831	0.676487164	0.685091316	0.667524439	0.682100108	0.680136612	0.674035086	0.69349627	0.677909241	0.683405004	0.688510688	0.69982324	0.664972949	0.646082543	0.678516895	0.681735677	0.650573279	0.65503399	0.698464238	0.655069753	0.669623006	0.6669514	0.661182186	0.671216842
GSE17721_CTRL_VS_GARDIQUIMOD_6H_BMDC_DN	0.604253394	0.590814022	0.589154159	0.595323288	0.57960347	0.584417749	0.614368284	0.609860865	0.592238385	0.580722585	0.583358787	0.625405806	0.589131897	0.60965629	0.601128323	0.597486458	0.593392463	0.586303478	0.584749026	0.57560733	0.564624369	0.577028874	0.590298363	0.558303759	0.58069182	0.5673566	0.584068916	0.578884341	0.612764603	0.601995596	0.588650453	0.600416061	0.600904378	0.616826779	0.601065606	0.612575573	0.592376994	0.578625306	0.5915118	0.593217744	0.604287337	0.591017075	0.555943874	0.602032832	0.574006533	0.624259567	0.571735676	0.58049273	0.596654713
GSE17721_CTRL_VS_GARDIQUIMOD_8H_BMDC_UP	0.70200349	0.681630538	0.697328456	0.675980545	0.682879241	0.67904378	0.700396738	0.688793378	0.67509653	0.649873047	0.677065456	0.688367613	0.67629475	0.667071996	0.690046259	0.699776108	0.675775846	0.686602888	0.694874161	0.65107832	0.670016056	0.681666538	0.675836391	0.641127476	0.651966089	0.651927745	0.667572848	0.67948947	0.669593973	0.679673795	0.679863857	0.678609852	0.690498426	0.677815132	0.698237345	0.695645489	0.690400911	0.684267103	0.680431336	0.667699077	0.692604735	0.655647472	0.652516695	0.700590169	0.66125967	0.692390312	0.670433858	0.672629689	0.680350072
GSE17721_CTRL_VS_GARDIQUIMOD_8H_BMDC_DN	0.61689673	0.586779207	0.639650814	0.640448068	0.601503735	0.642306602	0.646096538	0.631520733	0.611092366	0.61270805	0.61155921	0.630416625	0.604428394	0.64090846	0.640398967	0.62977993	0.625964937	0.637785209	0.63728946	0.623980812	0.61206965	0.621352737	0.632759637	0.60668442	0.610902562	0.613967738	0.593846054	0.634417027	0.642924447	0.644852445	0.625388669	0.627524647	0.642605246	0.637104724	0.63722423	0.611048046	0.630219469	0.622469876	0.625196074	0.643037045	0.615781133	0.617960472	0.610471569	0.62917182	0.602235023	0.649336354	0.630822907	0.628895451	0.633708901
GSE17721_CTRL_VS_GARDIQUIMOD_12H_BMDC_UP	0.657234758	0.646519188	0.651389525	0.659007244	0.622515661	0.658185458	0.666561607	0.64811085	0.627345314	0.622215015	0.644490698	0.628285488	0.633931381	0.62019288	0.648463607	0.647586748	0.653219564	0.677763032	0.65741727	0.626036746	0.607714628	0.654004271	0.638318826	0.600656819	0.581409974	0.6105257	0.614804538	0.653694391	0.640494059	0.646509303	0.641717681	0.658783549	0.654391069	0.645620744	0.635459239	0.657140741	0.661504695	0.646683942	0.624580685	0.649352517	0.632362155	0.610265003	0.611216403	0.657712802	0.638125483	0.666006189	0.647810791	0.631978633	0.647555304
GSE17721_CTRL_VS_GARDIQUIMOD_12H_BMDC_DN	0.608696609	0.604945484	0.617832438	0.638831381	0.617582952	0.601020848	0.633767543	0.63219514	0.611516274	0.62171062	0.620608737	0.640036469	0.611968379	0.641448987	0.623350876	0.618274326	0.621440342	0.616890635	0.630034043	0.606391785	0.594672884	0.578873247	0.602268626	0.60751462	0.602993767	0.568728589	0.601451231	0.60405878	0.632200843	0.621059637	0.610488297	0.611980975	0.624412475	0.634015166	0.621342442	0.627302639	0.627003873	0.618512877	0.611801509	0.613987643	0.610864205	0.599371932	0.607122552	0.62725203	0.582438374	0.639808878	0.631939057	0.607860514	0.616840695
GSE17721_CTRL_VS_GARDIQUIMOD_24H_BMDC_UP	0.66142525	0.646841789	0.659405403	0.649782817	0.659628219	0.658161903	0.670532754	0.667307692	0.657433254	0.63995037	0.656451951	0.659060369	0.639101487	0.640611489	0.66395395	0.662091379	0.643924158	0.66407598	0.66238758	0.618625268	0.632755955	0.644266203	0.647947299	0.62780012	0.591011391	0.616111192	0.650175168	0.648911016	0.653430014	0.65692559	0.671984646	0.659838706	0.658371085	0.660237664	0.666616765	0.662949267	0.65824814	0.644155141	0.628255617	0.648743606	0.650972068	0.638864348	0.601127	0.664368446	0.63459409	0.658520521	0.649692253	0.640535586	0.638600785
GSE17721_CTRL_VS_GARDIQUIMOD_24H_BMDC_DN	0.67576027	0.66363789	0.666933594	0.665412537	0.645490202	0.65822914	0.681823468	0.68916952	0.657393127	0.668155896	0.660573703	0.685491325	0.666518776	0.668707873	0.671548817	0.656426899	0.662103999	0.671681452	0.656247275	0.656393616	0.647324182	0.665585077	0.672272089	0.649476451	0.653811024	0.615765454	0.661870836	0.664607852	0.683891807	0.679580764	0.663397649	0.670814218	0.670639362	0.680845865	0.665384314	0.687771096	0.663067666	0.667820962	0.676198573	0.664424864	0.665026386	0.661760364	0.639722467	0.665671145	0.644845593	0.681918781	0.656276712	0.655612445	0.675713394
GSE17721_LPS_VS_POLYIC_0.5H_BMDC_UP	0.619107118	0.606311042	0.610671975	0.60250213	0.602267959	0.604247045	0.615815553	0.617501498	0.595664827	0.591154975	0.611158335	0.61498914	0.592467055	0.610820311	0.609673865	0.59850497	0.617297525	0.617721597	0.60813854	0.600944442	0.607833598	0.598629147	0.59419483	0.592904821	0.584429621	0.589910169	0.598875741	0.605279836	0.605584567	0.599482853	0.60991335	0.608612665	0.605245359	0.605224512	0.614500146	0.607179024	0.610905252	0.592115564	0.60147545	0.600410344	0.610143169	0.597469295	0.586183782	0.613786777	0.597161183	0.615716054	0.603001715	0.591887298	0.60155044
GSE17721_LPS_VS_POLYIC_0.5H_BMDC_DN	0.468450802	0.445382244	0.446368676	0.475221363	0.459097471	0.477664502	0.508450008	0.470910256	0.446894313	0.442937144	0.427422104	0.461265472	0.469092511	0.449352796	0.492827361	0.458285559	0.41523534	0.475611042	0.489755865	0.446533902	0.429563439	0.470952326	0.456239983	0.441089736	0.357969198	0.400777797	0.420033118	0.472911328	0.482022329	0.49306566	0.450468903	0.459357537	0.465375907	0.479006516	0.464373116	0.496221732	0.469661439	0.455268478	0.424720801	0.490439611	0.430466619	0.40272285	0.393115837	0.47894824	0.394337282	0.493230866	0.454870969	0.451883327	0.462929725
GSE17721_LPS_VS_POLYIC_1H_BMDC_UP	0.565249429	0.525975291	0.57707335	0.575524159	0.540864087	0.570751812	0.574349695	0.569684688	0.536068287	0.562669681	0.578064262	0.602986756	0.537214405	0.561856453	0.576132048	0.571283842	0.573737988	0.574308759	0.5751905	0.557882522	0.540626749	0.57034917	0.585138048	0.543578858	0.553539982	0.52878311	0.539616559	0.57582363	0.588182292	0.57783982	0.556342569	0.575136471	0.590329718	0.588039855	0.579736335	0.585509857	0.571598972	0.55342188	0.548314847	0.573088181	0.567756985	0.546808183	0.554047755	0.585296865	0.567522263	0.596077855	0.58621014	0.569640974	0.553530695
GSE17721_LPS_VS_POLYIC_1H_BMDC_DN	0.672828784	0.656362088	0.647623823	0.661848835	0.647543577	0.665924806	0.685783598	0.652522359	0.66323467	0.633902984	0.653485669	0.647657225	0.654942066	0.650258125	0.656199972	0.648495963	0.650489019	0.660549617	0.658537159	0.655984786	0.622916617	0.637524298	0.655168836	0.648544549	0.611647673	0.636434353	0.652055173	0.659062185	0.652161514	0.661372149	0.639285967	0.659983923	0.654730827	0.664921085	0.66991019	0.666693019	0.659869585	0.657014279	0.657135129	0.65928558	0.662233154	0.640161568	0.646744733	0.659421618	0.623818863	0.669886677	0.650355927	0.65129843	0.654202223
GSE17721_LPS_VS_POLYIC_2H_BMDC_UP	0.568988808	0.549491343	0.57579948	0.583389358	0.566394971	0.575425772	0.585770819	0.587151908	0.569145219	0.580199721	0.59047032	0.609022381	0.565632452	0.608215431	0.596610976	0.577830921	0.575736767	0.58259901	0.582287645	0.55873394	0.564026592	0.574042634	0.583576245	0.569826303	0.54955623	0.521809471	0.544205635	0.578732419	0.601358411	0.590788072	0.58314472	0.597356447	0.596693465	0.606700581	0.584783751	0.571357179	0.580361125	0.575988682	0.568696861	0.577031946	0.581569981	0.559705565	0.563412544	0.584761878	0.567552645	0.595182058	0.588069959	0.580169124	0.567143809
GSE17721_LPS_VS_POLYIC_2H_BMDC_DN	0.71572414	0.710935783	0.706498166	0.694771051	0.692567376	0.694764863	0.718697184	0.714906846	0.709344662	0.68501452	0.696026211	0.675207188	0.703580852	0.668088961	0.701406171	0.701127455	0.687429712	0.705065609	0.70128413	0.69318193	0.688545877	0.674636691	0.697318624	0.666588651	0.661853728	0.665118653	0.673353711	0.702366726	0.67232535	0.70035149	0.699955762	0.69202597	0.706928389	0.698421764	0.711822022	0.718137873	0.706165816	0.698071588	0.692122259	0.698952523	0.695795553	0.675595738	0.682525536	0.7147809	0.668350148	0.699973755	0.699184791	0.690409618	0.705856032
GSE17721_LPS_VS_POLYIC_4H_BMDC_UP	0.60937446	0.610870353	0.621874507	0.631380722	0.603654981	0.623313776	0.630982781	0.638058117	0.589564138	0.598690691	0.623477745	0.636176539	0.59987021	0.634187431	0.61385806	0.621148233	0.635797549	0.605907245	0.614699883	0.610022568	0.606965675	0.594119968	0.627810505	0.602040845	0.597948546	0.57234699	0.583010218	0.633166418	0.652065875	0.62666546	0.615835886	0.628354342	0.637528474	0.64021157	0.628133817	0.614574242	0.615925114	0.603785482	0.624331626	0.620964646	0.607225537	0.622686539	0.592734307	0.611053413	0.61297264	0.645566816	0.628779264	0.613284271	0.610050688
GSE17721_LPS_VS_POLYIC_4H_BMDC_DN	0.717717179	0.691717621	0.702009591	0.696838053	0.69393942	0.692694935	0.723685604	0.713562369	0.6907498	0.682624815	0.700654519	0.69542211	0.699732678	0.679908237	0.708359497	0.712517974	0.685357878	0.71723256	0.709682814	0.683169657	0.674761865	0.690850026	0.691996867	0.648339689	0.667674118	0.68050757	0.692941724	0.700682586	0.682219699	0.69827568	0.703506889	0.699364845	0.703907208	0.699288267	0.712547944	0.720940724	0.704254269	0.69760864	0.689805895	0.686171765	0.704005958	0.672559425	0.671989123	0.711504187	0.674298208	0.70244107	0.688725095	0.694522686	0.689769136
GSE17721_LPS_VS_POLYIC_6H_BMDC_UP	0.653147064	0.656722952	0.657982373	0.660936697	0.639941999	0.657992563	0.662655913	0.661151247	0.649520625	0.647374611	0.661956434	0.66519477	0.650035123	0.669018641	0.657445909	0.652872499	0.665990933	0.653967493	0.653104384	0.665219933	0.626648771	0.632950883	0.665389616	0.645108489	0.645879631	0.608378828	0.624492558	0.657502027	0.665440696	0.659850825	0.64765709	0.646347445	0.67478083	0.668382816	0.665758282	0.664046121	0.658963765	0.649329528	0.651723328	0.658646479	0.661532567	0.65353538	0.622885906	0.660904045	0.617850661	0.66143819	0.646323909	0.653364862	0.659753405
GSE17721_LPS_VS_POLYIC_6H_BMDC_DN	0.702403763	0.673900186	0.696787872	0.693889004	0.686962875	0.688665247	0.710500527	0.7146657	0.690153473	0.669319742	0.7052335	0.692527684	0.664449791	0.689375185	0.696317802	0.69879336	0.680040437	0.704218485	0.692244709	0.667544611	0.673664858	0.678129704	0.687845563	0.656321763	0.659448946	0.652538943	0.663394133	0.681318128	0.68476115	0.700380375	0.690096453	0.703294219	0.71359076	0.699184572	0.710591706	0.689442196	0.706304728	0.681255806	0.667927134	0.692517998	0.703861586	0.673071995	0.675193131	0.703234804	0.674890645	0.703903399	0.682650851	0.681417033	0.684788951
GSE17721_LPS_VS_POLYIC_8H_BMDC_UP	0.659513504	0.644386504	0.662758408	0.644570932	0.653587355	0.657971973	0.65641193	0.659443392	0.63997024	0.636270704	0.641826616	0.659540783	0.640221523	0.655281884	0.662790683	0.65553047	0.648070538	0.649157129	0.655776141	0.655137809	0.636464677	0.632862267	0.659871683	0.631846277	0.616732278	0.626247373	0.617984337	0.648086076	0.670101069	0.664426597	0.663384316	0.647259926	0.668012198	0.672453456	0.647844894	0.662508323	0.646319013	0.642694747	0.652368906	0.645572633	0.645491424	0.655791244	0.641838178	0.649577536	0.642651545	0.660203652	0.654820608	0.654839867	0.647962607
GSE17721_LPS_VS_POLYIC_8H_BMDC_DN	0.667806679	0.634223923	0.657149223	0.660985916	0.653290334	0.658543971	0.672119592	0.663395084	0.647931815	0.65781367	0.658271836	0.650244291	0.633246647	0.662795811	0.659746465	0.665403523	0.65922709	0.664120812	0.660545984	0.656958954	0.634878372	0.668096756	0.674300634	0.633970111	0.613290336	0.611161238	0.644017573	0.671458622	0.681721287	0.668753922	0.66867228	0.666631214	0.657911945	0.683290156	0.687771228	0.652086228	0.668965049	0.658686544	0.642636295	0.667739023	0.665368016	0.667697728	0.634465954	0.650784687	0.629150721	0.669108089	0.663165874	0.664329337	0.661083885
GSE17721_LPS_VS_POLYIC_12H_BMDC_UP	0.704615277	0.686821298	0.695121745	0.70012345	0.6882519	0.696895609	0.705271328	0.707753302	0.686700378	0.678138304	0.684881795	0.695391923	0.684372209	0.689430453	0.694658876	0.697805626	0.699789778	0.706997409	0.700797503	0.687026929	0.680617278	0.681932084	0.692894068	0.679522074	0.673422477	0.67136873	0.666204115	0.701937276	0.69511831	0.696443259	0.694662779	0.693339504	0.699849172	0.692294494	0.704071829	0.710023888	0.696957764	0.690859181	0.678422948	0.694179345	0.69329009	0.685297334	0.688087376	0.700762789	0.663130975	0.704975473	0.690900619	0.698717724	0.68942933
GSE17721_LPS_VS_POLYIC_12H_BMDC_DN	0.631830374	0.596190401	0.6147331	0.627281086	0.621873778	0.61404767	0.632092095	0.634706172	0.607192668	0.60552671	0.614815072	0.628985656	0.608734565	0.632824578	0.63469714	0.602301542	0.609359111	0.639129725	0.625421471	0.597695288	0.59320061	0.617666235	0.615876897	0.587827139	0.571094496	0.579792601	0.583523044	0.624519878	0.629847482	0.621318567	0.618141176	0.629831545	0.641394688	0.627019993	0.641523499	0.629816957	0.639543367	0.602633205	0.580791423	0.617878952	0.620220067	0.597603266	0.587357405	0.647462203	0.601099683	0.643575646	0.632510368	0.604585688	0.614289847
GSE17721_LPS_VS_POLYIC_16H_BMDC_UP	0.6787879	0.67276016	0.67917296	0.660275025	0.661830765	0.669131146	0.687404876	0.703221003	0.663250065	0.657665955	0.674237624	0.67988288	0.670952976	0.660858499	0.681914364	0.680832893	0.671011652	0.682877225	0.665165847	0.656963124	0.668014122	0.658660795	0.672249196	0.658374819	0.667811126	0.648607508	0.644448399	0.673094859	0.674581694	0.66841623	0.681839128	0.665601094	0.679019119	0.673928878	0.688579199	0.691764322	0.673077637	0.663537405	0.657285078	0.647764389	0.681324003	0.65714219	0.664504271	0.688490573	0.670162715	0.680641037	0.658365182	0.674522111	0.67335724
GSE17721_LPS_VS_POLYIC_16H_BMDC_DN	0.65744855	0.620873919	0.647441716	0.6686879	0.629541054	0.65308832	0.661640796	0.645012956	0.630798803	0.62356755	0.636961506	0.65447356	0.631398464	0.648146702	0.651128405	0.645936229	0.646272043	0.652242864	0.665137566	0.619897845	0.634370187	0.626460682	0.63759145	0.603302695	0.569625812	0.613671071	0.619514661	0.646744641	0.665499555	0.659454094	0.634364042	0.665103486	0.666779073	0.668306829	0.660398445	0.643292882	0.645024504	0.62175803	0.635802691	0.658101302	0.645396263	0.649911496	0.621154688	0.657444073	0.634431297	0.663546086	0.645588757	0.636226768	0.644021821
GSE17721_LPS_VS_POLYIC_24H_BMDC_UP	0.683184742	0.66617675	0.674643087	0.661691893	0.669621208	0.674400785	0.680604554	0.688236067	0.667815662	0.658778754	0.678346536	0.676597599	0.656815058	0.65677087	0.682492241	0.681313658	0.676333884	0.673307127	0.682653323	0.64822579	0.65828327	0.677513422	0.675800354	0.642533822	0.628827634	0.6441907	0.649783012	0.684261396	0.673851449	0.668640454	0.68564575	0.666506679	0.677814618	0.675983323	0.688242337	0.694119163	0.662731272	0.672594116	0.6658028	0.667264951	0.672659585	0.650147319	0.634038439	0.676935139	0.663019068	0.689038286	0.664915065	0.672278952	0.661911371
GSE17721_LPS_VS_POLYIC_24H_BMDC_DN	0.657323513	0.627947358	0.66438009	0.668810337	0.659746098	0.663145421	0.675770867	0.676692669	0.654143958	0.650914989	0.674971455	0.667081226	0.633907438	0.664207954	0.675317412	0.655788048	0.675504132	0.67441093	0.655839917	0.648045127	0.624744851	0.633064528	0.660007307	0.643199992	0.638946709	0.621073108	0.668994928	0.655400351	0.659795671	0.676978215	0.665762914	0.658071376	0.677235569	0.675811899	0.66459943	0.665090205	0.674949699	0.644630478	0.642432453	0.660453267	0.668100417	0.63852862	0.634990044	0.674157536	0.629759529	0.690730814	0.665365895	0.668869925	0.648830974
GSE17721_POLYIC_VS_PAM3CSK4_0.5H_BMDC_UP	0.456636317	0.407199974	0.417488908	0.451989693	0.461477791	0.421357702	0.453681112	0.426630832	0.401048227	0.397266206	0.426315762	0.431599284	0.40500916	0.405560933	0.445658169	0.436173664	0.401287545	0.442640236	0.468369457	0.403972379	0.409533331	0.399465415	0.426515319	0.37342614	0.367566196	0.398756513	0.403942629	0.435581969	0.432336226	0.451182473	0.398069056	0.407116724	0.422147943	0.447201526	0.419772128	0.446155248	0.440031038	0.404092258	0.41173268	0.449875348	0.406121936	0.4055376	0.399561704	0.421568457	0.376626794	0.446638575	0.413051152	0.423302111	0.445135211
GSE17721_POLYIC_VS_PAM3CSK4_0.5H_BMDC_DN	0.657329365	0.636151372	0.64339651	0.659560318	0.659805208	0.652695695	0.67258773	0.665588902	0.64199426	0.649058186	0.662956636	0.644687775	0.636255258	0.663110881	0.663675726	0.649504604	0.642298402	0.654792404	0.66316958	0.649885037	0.635617745	0.642603851	0.653183897	0.656858771	0.63435635	0.599414386	0.648008138	0.660836096	0.670411053	0.668625805	0.664581188	0.661935281	0.661685089	0.680233181	0.669527646	0.661955898	0.66701924	0.637757493	0.657437796	0.65149659	0.659266908	0.644044447	0.637256458	0.654579266	0.623868553	0.680871286	0.655832641	0.650347328	0.650966518
GSE17721_POLYIC_VS_PAM3CSK4_1H_BMDC_UP	0.705598733	0.698963439	0.683098539	0.681143955	0.665477863	0.68647185	0.700417495	0.694420791	0.696979462	0.668658681	0.696140179	0.679309249	0.704866388	0.673182922	0.684402179	0.69056556	0.683717638	0.705210244	0.695632811	0.686821106	0.655518948	0.66646426	0.687673523	0.673415877	0.656194994	0.64645066	0.661151195	0.697447433	0.668082055	0.691313108	0.695351687	0.673234056	0.686226828	0.684338685	0.691679367	0.713606942	0.675779634	0.687716697	0.696246638	0.695384424	0.680243446	0.677146532	0.639942953	0.69258244	0.668571872	0.700278746	0.667428573	0.687607056	0.692242267
GSE17721_POLYIC_VS_PAM3CSK4_1H_BMDC_DN	0.582208118	0.52201067	0.600381654	0.597428919	0.590178283	0.601269412	0.608118609	0.58356208	0.551095705	0.575974556	0.613266525	0.594191098	0.549101328	0.615037679	0.610732517	0.593878579	0.588252687	0.579771156	0.612360394	0.586009085	0.573431269	0.581436454	0.613176347	0.555509569	0.549015612	0.537863632	0.550589297	0.592886421	0.634396145	0.617120407	0.587137883	0.598625234	0.621819471	0.628764874	0.591579382	0.581792039	0.592475125	0.562713528	0.581261828	0.625303021	0.574527537	0.567008639	0.558067677	0.572274085	0.59360124	0.616901427	0.614059427	0.5948128	0.586729228
GSE17721_POLYIC_VS_PAM3CSK4_2H_BMDC_UP	0.709598501	0.697518007	0.69005184	0.702187734	0.683720938	0.703301368	0.722141364	0.718549822	0.701886	0.69260697	0.707873305	0.679462381	0.700732121	0.698431189	0.706615822	0.702302774	0.692657469	0.698538848	0.701901845	0.695411291	0.68630081	0.67382794	0.698988002	0.697272878	0.660441078	0.683838315	0.679914771	0.709187698	0.702009892	0.704395488	0.714450439	0.710614936	0.705087971	0.704833333	0.722454612	0.713494311	0.715132969	0.705576188	0.67472624	0.706794296	0.711433367	0.69061733	0.688299518	0.710043474	0.670099783	0.703428606	0.69177168	0.706861996	0.702344441
GSE17721_POLYIC_VS_PAM3CSK4_2H_BMDC_DN	0.48557237	0.483157257	0.514272857	0.501253247	0.518651654	0.507304923	0.503398716	0.499184119	0.471915261	0.50985656	0.514860305	0.533523198	0.483020304	0.531019124	0.508818023	0.504103742	0.54791182	0.494596474	0.528514489	0.501805752	0.49576459	0.506928054	0.533206231	0.470290861	0.473087783	0.452632342	0.480175657	0.526440528	0.524501863	0.522293925	0.500105803	0.513114865	0.508465044	0.532018505	0.504544237	0.507286196	0.498840582	0.464799907	0.501121488	0.523284957	0.49197585	0.513902153	0.496386812	0.509979621	0.468114087	0.532322234	0.500117767	0.484901793	0.483256753
GSE17721_POLYIC_VS_PAM3CSK4_4H_BMDC_UP	0.698128844	0.669375551	0.674628642	0.674223729	0.673142769	0.662187252	0.703569694	0.694189736	0.664175948	0.666185556	0.679749958	0.688514486	0.665895655	0.674153695	0.690618143	0.684381095	0.673980852	0.685529527	0.682126957	0.646945786	0.682683923	0.65133824	0.671542372	0.649515932	0.626257319	0.617283531	0.656893692	0.673902596	0.67374876	0.685995372	0.677410548	0.680228978	0.693305668	0.695863965	0.695786248	0.683001498	0.68824165	0.660045717	0.657546331	0.665424763	0.688616837	0.662253926	0.647782737	0.700871157	0.672765344	0.697959369	0.673534505	0.67830705	0.667111845
GSE17721_POLYIC_VS_PAM3CSK4_4H_BMDC_DN	0.700521501	0.705865951	0.704434196	0.718547203	0.691181789	0.701948534	0.721436268	0.711770043	0.702647537	0.705218307	0.711321415	0.723819527	0.701064202	0.710273099	0.720838205	0.712086041	0.705017379	0.705753388	0.70018517	0.708703839	0.686823245	0.695583908	0.713809325	0.68025837	0.679695997	0.701247765	0.690408309	0.707257167	0.708106347	0.711919126	0.692321375	0.707356047	0.711295805	0.724746093	0.710230251	0.712732649	0.719713594	0.70789172	0.704848984	0.707758791	0.698516695	0.697641011	0.695833797	0.719064118	0.701238542	0.72351418	0.711801033	0.714748188	0.70046169
GSE17721_POLYIC_VS_PAM3CSK4_6H_BMDC_UP	0.628622483	0.624130424	0.641806696	0.637229699	0.623565023	0.635191022	0.638326517	0.665291106	0.636345151	0.611157575	0.62981742	0.623167838	0.613612856	0.649104267	0.639736888	0.623356051	0.623096185	0.63081695	0.634483149	0.608100587	0.616779332	0.598404821	0.630840417	0.612045508	0.595197671	0.583945238	0.60850903	0.625622415	0.644778907	0.655070563	0.641829805	0.634560071	0.641505481	0.635515755	0.652086606	0.644191037	0.631110878	0.610173773	0.587958836	0.622809263	0.641887391	0.606830266	0.581470768	0.637150669	0.610215251	0.630220327	0.625332015	0.631673511	0.627360565
GSE17721_POLYIC_VS_PAM3CSK4_6H_BMDC_DN	0.730591807	0.711096849	0.712593513	0.703027247	0.702803363	0.717690725	0.728635281	0.719260567	0.706359756	0.686104811	0.69570897	0.705864939	0.713942792	0.682479021	0.705798042	0.702032763	0.697657211	0.725340793	0.719512886	0.685728339	0.683800515	0.695234226	0.692913065	0.657081352	0.671881874	0.679105411	0.695732956	0.712522821	0.706652806	0.707265912	0.72122884	0.695448478	0.705909631	0.689572249	0.724973949	0.722429211	0.704558076	0.697178463	0.69959892	0.702860427	0.712700745	0.688657063	0.688886821	0.718193722	0.69321085	0.715258612	0.688607721	0.695553141	0.696971895
GSE17721_POLYIC_VS_PAM3CSK4_8H_BMDC_UP	0.654841243	0.619596791	0.658693703	0.664548775	0.651791597	0.665605601	0.654116331	0.662348338	0.627396249	0.630635979	0.656855908	0.650775148	0.643764807	0.662636784	0.654953356	0.664363696	0.650932788	0.652990196	0.663799878	0.639857726	0.65421644	0.65881139	0.65315986	0.640246478	0.596268632	0.62151809	0.594614034	0.656654117	0.660564875	0.66868719	0.646460043	0.668598661	0.670178291	0.659635611	0.665492224	0.656884984	0.652428144	0.641731871	0.630277372	0.650518732	0.651232881	0.6503361	0.628231917	0.668328382	0.640868401	0.665005663	0.662813678	0.639157893	0.63752978
GSE17721_POLYIC_VS_PAM3CSK4_8H_BMDC_DN	0.721972216	0.70110167	0.708581301	0.690458296	0.688659471	0.694162469	0.721457878	0.716767702	0.701532088	0.671957705	0.696078575	0.692945116	0.696182037	0.683423785	0.711253657	0.700643651	0.675779816	0.716926835	0.705611711	0.682251693	0.672889838	0.679725759	0.685574404	0.669408918	0.642635974	0.669464011	0.679533227	0.704855754	0.685257731	0.688865385	0.696124921	0.690818442	0.706705677	0.697894547	0.71347122	0.713813764	0.698023392	0.688672727	0.676777937	0.691993158	0.704006556	0.67742762	0.687614151	0.715363082	0.680607215	0.700295595	0.686454825	0.688752032	0.692345705
GSE17721_POLYIC_VS_PAM3CSK4_12H_BMDC_UP	0.636947686	0.609482573	0.644120357	0.649801152	0.636836036	0.635233335	0.648342809	0.629707557	0.630238708	0.639672677	0.635651765	0.640082735	0.619854472	0.652732644	0.643528454	0.633104097	0.638218673	0.645845531	0.645444933	0.637688599	0.620677375	0.619802663	0.649190169	0.626661358	0.605910246	0.601288332	0.626554922	0.65192029	0.642210811	0.656907591	0.631417381	0.652955009	0.660204796	0.65605101	0.637206335	0.640445897	0.649759639	0.632954026	0.629553677	0.647402188	0.647466903	0.621737302	0.592221226	0.640808129	0.615911776	0.659410857	0.648288364	0.634776895	0.655554637
GSE17721_POLYIC_VS_PAM3CSK4_12H_BMDC_DN	0.725914961	0.71319522	0.723217278	0.716120461	0.716953183	0.71694651	0.732705527	0.734023658	0.714308271	0.693705848	0.714356347	0.723480056	0.71322541	0.712122786	0.721815528	0.725575638	0.6993039	0.737185519	0.720468599	0.703360139	0.702909814	0.715206493	0.706155294	0.690342207	0.707285927	0.694219044	0.707369289	0.726854687	0.716489275	0.700782267	0.722448242	0.714510685	0.718422381	0.70653879	0.734325831	0.718874118	0.716752035	0.710112415	0.70074568	0.69758471	0.711821127	0.697532839	0.688581545	0.723102795	0.695590146	0.722325448	0.705647407	0.700775587	0.707346545
GSE17721_POLYIC_VS_PAM3CSK4_16H_BMDC_UP	0.649210078	0.619067945	0.652618224	0.668557001	0.645726536	0.644158391	0.648225335	0.647039986	0.642950029	0.649125292	0.646016682	0.639951553	0.628620671	0.638750845	0.653249121	0.648605665	0.647545911	0.637596866	0.656960902	0.648354545	0.607174117	0.629352947	0.658449551	0.626934956	0.609716473	0.609353514	0.641129346	0.648936784	0.654401812	0.660853546	0.647073172	0.656504282	0.660276857	0.668937683	0.653375935	0.628380026	0.659551017	0.637030688	0.633048377	0.656184582	0.627182857	0.642938601	0.634684434	0.645293321	0.628641739	0.654464632	0.661290764	0.642519117	0.64970231
GSE17721_POLYIC_VS_PAM3CSK4_16H_BMDC_DN	0.708301231	0.683272247	0.710744919	0.697264279	0.70048662	0.698689643	0.712402126	0.721028546	0.696103869	0.666594017	0.689903576	0.69747246	0.690269089	0.688052742	0.702246389	0.704178161	0.690061694	0.710219231	0.70484016	0.683621993	0.658574445	0.68818015	0.6951632	0.644649608	0.676128238	0.67160156	0.693444009	0.695515571	0.705879372	0.707388421	0.702298465	0.695765903	0.707008918	0.701284006	0.713049829	0.717032461	0.701810121	0.68623014	0.687950769	0.687034012	0.696043401	0.67827277	0.67404618	0.708729811	0.685364411	0.709874954	0.697141474	0.692652669	0.698260363
GSE17721_POLYIC_VS_PAM3CSK4_24H_BMDC_UP	0.651194149	0.625849816	0.619954764	0.634742954	0.62781377	0.631476253	0.656306983	0.647203535	0.636907364	0.62895193	0.644799073	0.639313125	0.630277785	0.655665539	0.648968356	0.623567376	0.610960812	0.630721181	0.641617326	0.63145381	0.622396804	0.631830307	0.625464052	0.605718156	0.57213844	0.595089889	0.606821374	0.650475774	0.621239006	0.64686119	0.646278284	0.646300678	0.661773993	0.650170627	0.652768582	0.647459206	0.652213348	0.629538754	0.626677876	0.644442631	0.631246031	0.628572831	0.60467882	0.656237154	0.601656809	0.660413957	0.634452794	0.636929515	0.650606796
GSE17721_POLYIC_VS_PAM3CSK4_24H_BMDC_DN	0.70093002	0.686146848	0.684832579	0.677725837	0.668661097	0.688319938	0.703756765	0.700193212	0.679141619	0.660481184	0.688867569	0.685218934	0.683450975	0.679874981	0.695320954	0.684050817	0.675459084	0.697206975	0.689201852	0.658152596	0.665496271	0.683166851	0.687058408	0.65468305	0.652972117	0.649190218	0.670948682	0.688946493	0.697118392	0.69374632	0.689349848	0.670269549	0.698595866	0.692093476	0.696150778	0.704764879	0.687434153	0.686447045	0.677776155	0.676801563	0.696343618	0.646028077	0.664253126	0.691260228	0.654055945	0.697939592	0.673982645	0.691843334	0.666897126
GSE17721_PAM3CSK4_VS_CPG_0.5H_BMDC_UP	0.642655924	0.631642849	0.646000284	0.661850324	0.656402373	0.644618636	0.660576008	0.638448532	0.623247771	0.61920853	0.640576275	0.637636823	0.635072189	0.636384923	0.650808432	0.641847608	0.638524972	0.646461535	0.656523228	0.636514353	0.61733391	0.645353742	0.645307198	0.603324981	0.606668192	0.623286261	0.637244369	0.649146263	0.6480158	0.651394391	0.627242838	0.65094572	0.651225232	0.650252937	0.639434254	0.658153265	0.647507531	0.621130832	0.611216061	0.65360307	0.623349174	0.626067055	0.625087182	0.633113324	0.601388502	0.655218876	0.630011141	0.628319524	0.643285326
GSE17721_PAM3CSK4_VS_CPG_0.5H_BMDC_DN	0.551764777	0.537524979	0.546749774	0.519729234	0.532816537	0.523481993	0.554053691	0.55600363	0.53342793	0.517746922	0.531453455	0.526580298	0.538244617	0.537065111	0.546193185	0.546467993	0.529432545	0.565913449	0.566438058	0.52497685	0.513760728	0.526186582	0.535427969	0.51321309	0.507202152	0.517324727	0.523460008	0.529034441	0.537690399	0.53656138	0.56104909	0.536688868	0.538545391	0.535361361	0.55551398	0.581993904	0.510039734	0.526634564	0.514278408	0.533915827	0.542156606	0.526649127	0.507531178	0.54496804	0.495781615	0.552423323	0.516614832	0.534419159	0.548289173
GSE17721_PAM3CSK4_VS_CPG_1H_BMDC_UP	0.568948721	0.571230909	0.568131246	0.553743913	0.561919499	0.574081938	0.586714804	0.558307789	0.582443816	0.529408462	0.545005789	0.551595661	0.574966673	0.557845011	0.573745284	0.566643325	0.543656081	0.578042915	0.580151939	0.560513817	0.538888707	0.54280042	0.563603031	0.527833349	0.510878011	0.489604487	0.546648746	0.570035535	0.562090648	0.563206953	0.572960796	0.552834457	0.561654732	0.559570276	0.577244645	0.593964257	0.560617317	0.538451156	0.542149882	0.562115964	0.553112501	0.532102125	0.536377826	0.561113617	0.513779869	0.579659333	0.566872119	0.556650704	0.559752475
GSE17721_PAM3CSK4_VS_CPG_1H_BMDC_DN	0.602287897	0.561936541	0.626599893	0.614413131	0.60127414	0.590238532	0.607239141	0.597957541	0.596355374	0.603924116	0.620075834	0.627860418	0.576675052	0.610710817	0.616741968	0.599876137	0.606864519	0.587433114	0.611363557	0.599047121	0.58009149	0.600931581	0.625252462	0.581768832	0.569465626	0.565007473	0.570134108	0.613023279	0.608482971	0.610792778	0.608012951	0.597794223	0.625837154	0.638995167	0.607871937	0.607319229	0.602638913	0.586041225	0.602253294	0.614337832	0.608664628	0.608125133	0.572225584	0.601675551	0.601385165	0.629598898	0.613290196	0.617132125	0.616010714
GSE17721_PAM3CSK4_VS_CPG_2H_BMDC_UP	0.482016591	0.47419235	0.477543414	0.451981323	0.47545103	0.491636796	0.512169075	0.481813535	0.490212124	0.459388391	0.458432085	0.462573333	0.489700845	0.495286552	0.47802916	0.479889384	0.456641797	0.496923995	0.501552303	0.465024503	0.456340413	0.461906787	0.469548442	0.448117738	0.394041244	0.460266287	0.44229546	0.469593194	0.472794692	0.491672596	0.484414148	0.475261514	0.472966658	0.475393124	0.488017739	0.514442126	0.457781263	0.449978386	0.462070012	0.488593916	0.467682844	0.448951055	0.455163632	0.470995569	0.452382778	0.501971176	0.440732882	0.464440613	0.473845933
GSE17721_PAM3CSK4_VS_CPG_2H_BMDC_DN	0.576943657	0.547858538	0.580417624	0.597195241	0.57276164	0.576766296	0.570048349	0.571357421	0.554653041	0.566262003	0.582640446	0.575166272	0.558724015	0.579568004	0.575226974	0.57638127	0.577447358	0.571288997	0.588419083	0.529564732	0.537668459	0.55680964	0.560895163	0.54598706	0.540695936	0.531210541	0.569996888	0.586743529	0.587876953	0.579713524	0.566131749	0.569447889	0.574098783	0.579461627	0.552185775	0.571824656	0.56753759	0.575926113	0.543391865	0.584074424	0.565000311	0.537167004	0.556311207	0.576530119	0.543057103	0.596605858	0.566881674	0.578778393	0.557444302
GSE17721_PAM3CSK4_VS_CPG_4H_BMDC_UP	0.717319816	0.688902261	0.713676047	0.707221081	0.708287528	0.712553321	0.71985315	0.718509342	0.696553104	0.695465489	0.710237262	0.703525735	0.690482359	0.696458827	0.716682217	0.713186779	0.703208123	0.719911076	0.709436364	0.696854842	0.684151132	0.693206543	0.700065161	0.676469411	0.679781362	0.680542435	0.685694658	0.707213335	0.695355924	0.706153492	0.704164988	0.70896078	0.717234149	0.703242829	0.716168286	0.714381093	0.705984374	0.690744839	0.691505291	0.704628763	0.699366577	0.691477357	0.686464429	0.712504718	0.675863551	0.706953339	0.702635493	0.691565776	0.697698021
GSE17721_PAM3CSK4_VS_CPG_4H_BMDC_DN	0.573888801	0.545269673	0.591738951	0.598214377	0.575921554	0.569177725	0.60237725	0.595158255	0.58134931	0.575772903	0.596785539	0.602330202	0.571850896	0.614703805	0.603679749	0.582378939	0.565697293	0.580316941	0.585393916	0.568942479	0.583713087	0.573237159	0.603263786	0.570912756	0.566949082	0.542850586	0.554871273	0.602425069	0.613929812	0.601689088	0.600364424	0.583471343	0.602095741	0.612151763	0.612647438	0.586829748	0.592998373	0.567006117	0.565218085	0.599545134	0.585932388	0.57267741	0.57343676	0.61003846	0.564211089	0.619012705	0.606923639	0.592033088	0.572483338
GSE17721_PAM3CSK4_VS_CPG_6H_BMDC_UP	0.71154212	0.697888464	0.694645894	0.699928547	0.69924051	0.69339508	0.725860401	0.710885006	0.703235633	0.668530032	0.693309004	0.699381391	0.699478095	0.677034903	0.707279138	0.69701617	0.690882416	0.711054987	0.706604525	0.68126863	0.665553428	0.691929013	0.682657192	0.663804638	0.659888967	0.677830178	0.687463682	0.705036652	0.683010654	0.697151083	0.693309	0.688558222	0.699544265	0.695138412	0.708178656	0.70997593	0.695807565	0.684777617	0.680212165	0.700115615	0.69150434	0.666951189	0.673525355	0.721559391	0.696080823	0.702349193	0.679529986	0.681642947	0.692939817
GSE17721_PAM3CSK4_VS_CPG_6H_BMDC_DN	0.606210901	0.593679398	0.604632029	0.59152177	0.596473221	0.610171447	0.616417529	0.620500391	0.600357393	0.583091573	0.600852933	0.605612805	0.599384164	0.617874701	0.614711307	0.617622897	0.587793639	0.581816435	0.611913953	0.59750834	0.586497799	0.585587161	0.606552981	0.599651203	0.581586914	0.567064465	0.587039822	0.621050342	0.619784872	0.61462535	0.603402197	0.622549159	0.613791718	0.610953926	0.614531886	0.622820788	0.616414354	0.594247225	0.578782954	0.599704548	0.610549212	0.595830781	0.560371888	0.597081352	0.586061994	0.61920262	0.608269722	0.606963822	0.586473663
GSE17721_PAM3CSK4_VS_CPG_8H_BMDC_UP	0.656900847	0.648642015	0.655768422	0.64483636	0.671037808	0.656432495	0.674037201	0.667990637	0.63592839	0.62206353	0.643782917	0.656829453	0.652797976	0.642001018	0.662559485	0.649959415	0.633199192	0.675828574	0.660582132	0.633621263	0.609571465	0.650392723	0.648319151	0.593489571	0.624914016	0.621616716	0.624778107	0.663228526	0.645625346	0.658150751	0.662346491	0.638467421	0.655979504	0.654598197	0.667332357	0.675136907	0.656113028	0.645429097	0.630882846	0.645305396	0.653606052	0.629182884	0.645361725	0.669080686	0.627062688	0.660153565	0.635723207	0.628435549	0.635138964
GSE17721_PAM3CSK4_VS_CPG_8H_BMDC_DN	0.655011295	0.652019934	0.661015674	0.660783367	0.637440598	0.648808276	0.663968423	0.678954471	0.658942218	0.658439487	0.658459862	0.648118664	0.652403244	0.676368008	0.664264086	0.651139505	0.643235614	0.641603391	0.652468956	0.660911073	0.651881181	0.642451629	0.642545678	0.663187664	0.623923641	0.580746811	0.632387069	0.652169858	0.669316157	0.660235522	0.669401478	0.670033882	0.669392609	0.683396939	0.670550337	0.667641252	0.672307434	0.660350816	0.649525137	0.640371053	0.658348073	0.655781109	0.643658114	0.667340894	0.617499367	0.665810911	0.648328273	0.66526422	0.659394106
GSE17721_PAM3CSK4_VS_CPG_12H_BMDC_UP	0.700522552	0.703003267	0.704244569	0.689732489	0.669953307	0.695316257	0.698354229	0.706270815	0.689117704	0.678812855	0.692530239	0.689211107	0.695729519	0.677906732	0.705136442	0.696135382	0.691677704	0.694487295	0.698864398	0.669105311	0.656674621	0.689759411	0.688842098	0.629280701	0.648442729	0.677646163	0.669409149	0.693546152	0.69589187	0.683518091	0.690635228	0.6792568	0.685952735	0.686570815	0.701040393	0.710221028	0.673162643	0.67617476	0.67566073	0.685897984	0.693156893	0.675750674	0.656903586	0.705860969	0.661511889	0.688345553	0.669322407	0.676734173	0.681822711
GSE17721_PAM3CSK4_VS_CPG_12H_BMDC_DN	0.611055979	0.577767781	0.632369545	0.627647489	0.604905839	0.612298162	0.638819575	0.624530437	0.603086524	0.620258072	0.632412563	0.624798206	0.582282721	0.639717041	0.629260063	0.609754074	0.621123472	0.631050972	0.613875165	0.596177596	0.586081646	0.597427767	0.625472083	0.613339072	0.592117356	0.585921162	0.604838686	0.632597055	0.625688003	0.633476813	0.614519012	0.631898631	0.647452072	0.632096052	0.625312781	0.603839523	0.624773337	0.614814545	0.591415434	0.609369912	0.614620363	0.601549367	0.606886285	0.636999713	0.587005812	0.64662119	0.617426685	0.627826047	0.604188214
GSE17721_PAM3CSK4_VS_CPG_16H_BMDC_UP	0.607360669	0.60594376	0.601210997	0.603347971	0.586190193	0.598342192	0.618653264	0.606406904	0.593275061	0.590782448	0.599314644	0.606512758	0.614867594	0.618589773	0.611637885	0.590844484	0.598765309	0.604160591	0.612070792	0.578950767	0.594093171	0.613716026	0.612046632	0.56495728	0.562913243	0.571735335	0.578654694	0.608698498	0.623781536	0.613108442	0.611174001	0.598578051	0.61468001	0.61473444	0.613306831	0.619599683	0.591786492	0.595682638	0.584233679	0.597497019	0.612228952	0.589107032	0.557664304	0.613434316	0.604620526	0.610464865	0.61220457	0.605396816	0.587718576
GSE17721_PAM3CSK4_VS_CPG_16H_BMDC_DN	0.580162945	0.544841865	0.574578749	0.589129515	0.562350894	0.565572848	0.583472623	0.590243042	0.566547121	0.553006583	0.576181617	0.584491962	0.55020956	0.560491512	0.589593718	0.577450371	0.576725345	0.584377978	0.567611084	0.540053863	0.55013021	0.558144266	0.566794499	0.520340682	0.513206381	0.532758265	0.559470729	0.57073743	0.563399804	0.587156355	0.568742854	0.578813096	0.587267197	0.595771599	0.573332392	0.562692023	0.581894958	0.554820797	0.544421057	0.586572436	0.585411244	0.557415675	0.515970087	0.580531887	0.515161635	0.591447329	0.590263132	0.561514766	0.560520184
GSE17721_PAM3CSK4_VS_CPG_24H_BMDC_UP	0.593990893	0.584808943	0.588692779	0.577587108	0.590026103	0.570445484	0.613204851	0.602562453	0.573074227	0.583207059	0.57877492	0.594667378	0.601165312	0.596311528	0.585229982	0.583617984	0.591721518	0.605341156	0.599935759	0.574937572	0.56042839	0.600043334	0.591361901	0.541765533	0.555703888	0.559040122	0.567548805	0.606733981	0.583676488	0.590542147	0.600601344	0.600303107	0.599397648	0.60052282	0.608496448	0.596807885	0.587382321	0.563106447	0.59005959	0.587183795	0.596894583	0.585657543	0.557632154	0.599073324	0.562294123	0.604308102	0.576244502	0.573357983	0.573571358
GSE17721_PAM3CSK4_VS_CPG_24H_BMDC_DN	0.657399492	0.645530908	0.665482809	0.662044988	0.645625009	0.65936648	0.667509727	0.682868382	0.656447164	0.638749065	0.665096185	0.67420279	0.656040781	0.667984215	0.66216656	0.65339261	0.656380639	0.686790582	0.666481005	0.640777697	0.642448871	0.643540229	0.65904062	0.640095663	0.63429185	0.638912671	0.629591986	0.653967995	0.655673289	0.66608546	0.675629199	0.658265095	0.676979386	0.655757343	0.665309979	0.667599748	0.648271459	0.644664119	0.647099824	0.671634976	0.654949534	0.661670611	0.622605278	0.670393604	0.648457096	0.669843058	0.645230953	0.66333147	0.645074692
GSE17721_CPG_VS_GARDIQUIMOD_0.5H_BMDC_UP	0.538306871	0.541055974	0.543145479	0.526339055	0.508999828	0.517887155	0.534996462	0.545481397	0.521723677	0.51298539	0.515647358	0.528417956	0.527531147	0.529141597	0.540611009	0.543241039	0.523301763	0.525253506	0.537014802	0.503949336	0.522669018	0.542720098	0.533035124	0.511230633	0.496367452	0.483090036	0.491406253	0.526617465	0.5415286	0.523203069	0.547642003	0.525877282	0.530798406	0.550136977	0.546098283	0.560634801	0.529315506	0.52771711	0.523434883	0.513015705	0.551565094	0.534745287	0.500578867	0.540068573	0.483934622	0.547731335	0.542434351	0.518601904	0.54537007
GSE17721_CPG_VS_GARDIQUIMOD_0.5H_BMDC_DN	0.631686468	0.606177461	0.637706109	0.641185323	0.630174222	0.640284386	0.65138863	0.639355506	0.623245256	0.613852582	0.623471985	0.61723635	0.623615162	0.617681619	0.633555956	0.635694944	0.631850624	0.630285233	0.640480706	0.595889384	0.624888192	0.634371047	0.642089302	0.612650756	0.588647662	0.60112196	0.619082057	0.627130221	0.644216989	0.629639212	0.637993957	0.61728321	0.628652382	0.633383402	0.633972487	0.627417377	0.617956681	0.615272235	0.629193489	0.634455265	0.623201277	0.629320765	0.601021221	0.630222198	0.61492454	0.632909645	0.630717824	0.642979269	0.621995866
GSE17721_CPG_VS_GARDIQUIMOD_1H_BMDC_UP	0.565234143	0.549441668	0.579988691	0.591551068	0.573538194	0.572252199	0.592697969	0.582769345	0.572320223	0.583837745	0.565450894	0.606469444	0.564506908	0.582060505	0.580212364	0.577272246	0.551553524	0.574335366	0.594465876	0.578811371	0.557636053	0.581132018	0.5932692	0.554980434	0.527965376	0.520779142	0.575090853	0.58198103	0.579164552	0.578263824	0.601785024	0.596326485	0.574707417	0.592505473	0.584163077	0.583308885	0.565978933	0.566831321	0.564128527	0.586180339	0.569570242	0.57011143	0.559039211	0.59023119	0.524383615	0.599622324	0.548055411	0.588514083	0.582045551
GSE17721_CPG_VS_GARDIQUIMOD_1H_BMDC_DN	0.742126406	0.738284188	0.733055448	0.716919698	0.726546548	0.714772818	0.743448348	0.747073425	0.733992209	0.714225392	0.718870765	0.715972778	0.727540386	0.730165621	0.716683439	0.735815497	0.725416166	0.732262832	0.726118636	0.716259737	0.714861172	0.705770065	0.710617394	0.703545591	0.699933903	0.704442048	0.718789725	0.728173383	0.72018507	0.72331411	0.742623835	0.713998718	0.727617035	0.724500469	0.734032113	0.749036459	0.724823599	0.731748189	0.730033187	0.708238173	0.730735986	0.722392654	0.708709253	0.733930576	0.703339972	0.729746263	0.715079282	0.725426966	0.729735043
GSE17721_CPG_VS_GARDIQUIMOD_2H_BMDC_UP	0.510874059	0.509959895	0.513121162	0.521264083	0.522000076	0.498456469	0.51995306	0.505343291	0.494723147	0.494354145	0.504191808	0.525987303	0.487872678	0.519798581	0.526872337	0.507130713	0.518647394	0.514708243	0.529662896	0.50709123	0.46438163	0.482624808	0.518847704	0.464409879	0.438112691	0.475536685	0.500059309	0.522784829	0.512333439	0.537584721	0.524016994	0.534007202	0.520873901	0.523064184	0.502600999	0.520851967	0.503744722	0.499901225	0.490079123	0.531808253	0.487823656	0.471857462	0.470305689	0.506884869	0.448664361	0.527804674	0.494489728	0.488775367	0.507877631
GSE17721_CPG_VS_GARDIQUIMOD_2H_BMDC_DN	0.69548785	0.679119969	0.676829859	0.683976695	0.676310916	0.681988632	0.703324778	0.695479553	0.691577168	0.658152818	0.663859881	0.683075616	0.689735992	0.691226905	0.677701056	0.677253967	0.672343208	0.684499178	0.67851852	0.668773613	0.660969235	0.669293786	0.665045375	0.653004568	0.64254865	0.608259849	0.66309304	0.673400999	0.678964247	0.685992408	0.689622531	0.677148265	0.686564297	0.682020686	0.713017421	0.693081921	0.688043556	0.681395321	0.67537948	0.681009865	0.682758831	0.67462012	0.650676504	0.679496105	0.659899537	0.683201673	0.690337223	0.680663535	0.679962145
GSE17721_CPG_VS_GARDIQUIMOD_4H_BMDC_UP	0.580990986	0.581767327	0.586112807	0.596537266	0.570373534	0.570360764	0.594697943	0.600214236	0.556235202	0.587228044	0.584951441	0.586226723	0.564747328	0.591289756	0.589028102	0.584586127	0.57931085	0.601210638	0.596354072	0.576896503	0.562769127	0.570434392	0.580003032	0.536913072	0.570222854	0.518225355	0.544591086	0.586927443	0.586902118	0.588911999	0.588617483	0.595814575	0.592197959	0.602132008	0.585312595	0.609488347	0.586915643	0.558296231	0.586846045	0.581333533	0.584710877	0.572073559	0.541884719	0.60171184	0.550016238	0.601852427	0.58084634	0.590556412	0.573325896
GSE17721_CPG_VS_GARDIQUIMOD_4H_BMDC_DN	0.694029535	0.67500737	0.693647359	0.698531442	0.687742254	0.695787387	0.70017174	0.690785898	0.693106954	0.685331656	0.689501968	0.690558534	0.691662511	0.689091016	0.685401674	0.696212972	0.702137021	0.704665273	0.692253516	0.694370643	0.677583111	0.683659282	0.701890319	0.665237774	0.666947783	0.658802959	0.667253453	0.68356974	0.701793642	0.704212674	0.685762323	0.687291414	0.698426681	0.701788572	0.701436386	0.691373661	0.694973649	0.686932019	0.696771427	0.690149507	0.693479679	0.675978413	0.682229168	0.687510969	0.667395021	0.700715532	0.702346578	0.687626942	0.688790344
GSE17721_CPG_VS_GARDIQUIMOD_6H_BMDC_UP	0.580684219	0.531008018	0.592514305	0.599657802	0.585841799	0.585376599	0.579530986	0.577020235	0.556700412	0.578878259	0.592821393	0.593603232	0.537949328	0.595688116	0.587108296	0.594898574	0.584666331	0.575366584	0.595481622	0.567121535	0.557625166	0.571200166	0.593460153	0.544947472	0.536127592	0.520950046	0.563015005	0.593902524	0.587998355	0.600819043	0.575959735	0.602016413	0.606756575	0.604661328	0.571762315	0.591572737	0.588484374	0.549981738	0.558671207	0.589881912	0.578767388	0.574535375	0.552509507	0.597059335	0.565660413	0.604870754	0.589465663	0.573577685	0.584198238
GSE17721_CPG_VS_GARDIQUIMOD_6H_BMDC_DN	0.685107286	0.674822665	0.66976752	0.667438646	0.670913627	0.683482528	0.688571747	0.683829543	0.682599047	0.655716708	0.664193514	0.657585413	0.680962035	0.67853888	0.667660212	0.672084349	0.657104149	0.666375045	0.671415122	0.671427836	0.645845521	0.65087257	0.683884981	0.633905903	0.599571368	0.631265608	0.632473272	0.669502248	0.681891549	0.681696735	0.659109497	0.671433739	0.684328075	0.683320149	0.684356339	0.681996283	0.671531114	0.66050533	0.65988914	0.674256638	0.674835762	0.655230328	0.645019168	0.683148272	0.646694331	0.671422059	0.661205647	0.662994535	0.66521149
GSE17721_CPG_VS_GARDIQUIMOD_8H_BMDC_UP	0.605169968	0.603058464	0.612188365	0.61774978	0.60617764	0.604137375	0.626642731	0.622723837	0.608573065	0.590183325	0.605996457	0.611929184	0.601067963	0.613313619	0.624598573	0.620541325	0.601481594	0.618948213	0.615265053	0.603574296	0.579849042	0.596559061	0.616414571	0.591683789	0.581431752	0.564472522	0.599454731	0.605949802	0.612631448	0.620846577	0.619123659	0.609592253	0.620974962	0.613537038	0.629367278	0.625604348	0.615329065	0.596718521	0.601466592	0.597131408	0.616155595	0.59461666	0.587571999	0.627158671	0.594470313	0.620815182	0.592008168	0.602164495	0.608955108
GSE17721_CPG_VS_GARDIQUIMOD_8H_BMDC_DN	0.692169399	0.658142435	0.675395329	0.678442272	0.680566968	0.683643825	0.688156768	0.686630174	0.664571586	0.666324409	0.670063115	0.685052377	0.662388088	0.669764947	0.67294761	0.673801594	0.673897223	0.691555388	0.68117034	0.657350042	0.655265949	0.666295918	0.685787424	0.634097048	0.611715308	0.629545105	0.642763362	0.685533422	0.689117552	0.67980933	0.673476523	0.683803584	0.683888151	0.693644464	0.684224607	0.669988183	0.67327011	0.670268592	0.652658074	0.677740565	0.662613381	0.666176679	0.646634411	0.685954127	0.666052621	0.68674063	0.672429832	0.666859233	0.661253857
GSE17721_CPG_VS_GARDIQUIMOD_12H_BMDC_UP	0.473267705	0.446629601	0.453632349	0.483403331	0.471948965	0.467295265	0.485283353	0.47799627	0.436158653	0.451832622	0.437130752	0.475292437	0.442389834	0.473494409	0.494164164	0.469003455	0.449897713	0.482162423	0.491351419	0.445747165	0.453076235	0.457897416	0.461998381	0.423896169	0.407331337	0.437283372	0.454686711	0.47680116	0.48526159	0.481362165	0.470214886	0.479605681	0.491761338	0.480389081	0.473023716	0.491069987	0.472865802	0.441253643	0.448362127	0.485421055	0.459382204	0.43180317	0.429497013	0.483641509	0.425667447	0.485657184	0.461412523	0.472785072	0.470097803
GSE17721_CPG_VS_GARDIQUIMOD_12H_BMDC_DN	0.645288955	0.623895552	0.66902542	0.658708049	0.642721482	0.659836601	0.660082644	0.658081431	0.635376886	0.639153549	0.667396697	0.670546882	0.622804459	0.657320494	0.676860096	0.664738129	0.669235942	0.643751121	0.658039306	0.63596826	0.629652193	0.654264984	0.676428901	0.628545003	0.615896206	0.632243122	0.647994077	0.668105609	0.674085446	0.676216637	0.670478032	0.65786339	0.675306754	0.669972085	0.675278608	0.649331545	0.664642665	0.655724454	0.637930977	0.662190464	0.652062416	0.629778806	0.642767056	0.665923139	0.630060915	0.668476294	0.673942986	0.660236463	0.631304316
GSE17721_CPG_VS_GARDIQUIMOD_16H_BMDC_UP	0.520080857	0.45416518	0.500449229	0.525030532	0.487937258	0.52205472	0.53171179	0.50621781	0.482371699	0.465941061	0.501983339	0.50194507	0.469705705	0.485958054	0.510966984	0.515029712	0.491264836	0.52474299	0.543824072	0.466458467	0.451992897	0.489396153	0.478612109	0.451840683	0.440897975	0.495848629	0.475248518	0.514377034	0.495702624	0.531129472	0.503825113	0.503535089	0.508702352	0.519634801	0.494118877	0.503942444	0.489888056	0.466758093	0.464280874	0.508001126	0.487883138	0.476627607	0.460561026	0.511709602	0.474093427	0.494000039	0.492900108	0.494660006	0.504493613
GSE17721_CPG_VS_GARDIQUIMOD_16H_BMDC_DN	0.612850312	0.615059634	0.62168591	0.608146559	0.59056023	0.597734799	0.63341343	0.624250028	0.605418997	0.592782391	0.613222591	0.603471689	0.61704349	0.606663327	0.619548447	0.608818582	0.610845581	0.625616156	0.623488759	0.594629444	0.606572126	0.612482154	0.595801528	0.587048262	0.584598204	0.563170639	0.595113668	0.60538269	0.62553049	0.611638383	0.606528495	0.610814014	0.61094269	0.619002116	0.610703687	0.624754648	0.607386072	0.607252391	0.589350083	0.600138616	0.615737125	0.586218938	0.605837936	0.619058447	0.59295468	0.625249621	0.61640551	0.612123416	0.614511227
GSE17721_CPG_VS_GARDIQUIMOD_24H_BMDC_UP	0.616322685	0.60832717	0.635604964	0.63114474	0.616149423	0.622198876	0.63130553	0.62578612	0.619319276	0.602925883	0.618003518	0.643018165	0.618493773	0.622796262	0.625642142	0.622045546	0.630600959	0.624808801	0.626509547	0.60473596	0.584490657	0.599037952	0.61937504	0.60787735	0.602032708	0.610272402	0.609919816	0.615808578	0.623950861	0.632792908	0.612211161	0.622002332	0.622486139	0.631036401	0.622455296	0.624638637	0.628685012	0.607111231	0.614337276	0.639046086	0.607062947	0.602422732	0.593268744	0.618437621	0.600557763	0.640459368	0.634840208	0.613431428	0.618935071
GSE17721_CPG_VS_GARDIQUIMOD_24H_BMDC_DN	0.593921637	0.552269113	0.607315816	0.579017199	0.553507565	0.59224791	0.594750671	0.593113628	0.575605782	0.565944441	0.578313191	0.572984085	0.568696029	0.580976764	0.579971249	0.585181989	0.559504334	0.59000875	0.581552789	0.552339958	0.570058165	0.573666842	0.575474263	0.558291423	0.534644686	0.500091083	0.520508256	0.573298831	0.615261026	0.574794375	0.586441212	0.577074067	0.583751135	0.597747343	0.594177138	0.594530446	0.567767981	0.57885629	0.566139953	0.566953432	0.578540622	0.553812029	0.543923453	0.583367373	0.560048679	0.583131307	0.568491619	0.583051324	0.562747183
GSE17721_LPS_VS_PAM3CSK4_0.5H_BMDC_UP	0.556888743	0.536278237	0.543921615	0.560304071	0.554174095	0.55140091	0.574248295	0.537775461	0.559525275	0.517493107	0.544247571	0.53251733	0.530983051	0.52138855	0.555286923	0.533337105	0.511535674	0.565496659	0.569870016	0.514377285	0.506179847	0.506752001	0.544708428	0.494448067	0.518944795	0.501377888	0.527756052	0.563421935	0.526621463	0.555672803	0.54522279	0.537821083	0.536193566	0.542283741	0.55455923	0.581444278	0.544282835	0.518284891	0.521931763	0.54434547	0.539558458	0.510046444	0.507506766	0.543401701	0.501487373	0.54355259	0.535942667	0.527631023	0.537627244
GSE17721_LPS_VS_PAM3CSK4_0.5H_BMDC_DN	0.510763417	0.472799104	0.50433513	0.498740758	0.48942489	0.487275932	0.518470432	0.528075205	0.483335711	0.482532938	0.499865938	0.507323031	0.487306467	0.526970888	0.512311357	0.496880014	0.496507994	0.495947971	0.512035424	0.473062502	0.473701646	0.480489879	0.500051236	0.465395145	0.447092977	0.462683566	0.480114041	0.487908056	0.518590397	0.504243478	0.514474983	0.510705115	0.493531209	0.519232275	0.507306279	0.507711529	0.498404059	0.47433674	0.479895728	0.5031517	0.509924947	0.469774437	0.444103197	0.492000557	0.463012057	0.533578383	0.500693778	0.507207568	0.489165112
GSE17721_LPS_VS_PAM3CSK4_1H_BMDC_UP	0.632958221	0.622287743	0.626292199	0.61229191	0.623363509	0.614564694	0.633277433	0.634979556	0.612044331	0.598186093	0.605352755	0.596079779	0.604055753	0.601228049	0.611997156	0.611112436	0.60916969	0.620460201	0.634161948	0.58415159	0.605099764	0.612859384	0.588193891	0.577324919	0.539703604	0.587023542	0.603791137	0.620330941	0.605490098	0.610595484	0.612408538	0.606776778	0.610681527	0.611859792	0.627784079	0.641281862	0.619615355	0.601480369	0.601287749	0.601164528	0.608801532	0.593589497	0.562010414	0.625059231	0.581813064	0.624002745	0.597265412	0.598139192	0.605098004
GSE17721_LPS_VS_PAM3CSK4_1H_BMDC_DN	0.583922184	0.5559216	0.588139729	0.602349531	0.593861085	0.592374886	0.609412858	0.58629111	0.573508655	0.564563906	0.600569202	0.599979942	0.55602415	0.622992669	0.607913744	0.597677126	0.58458304	0.606418937	0.607761516	0.596417826	0.563730248	0.591456675	0.595570608	0.551899974	0.539041904	0.569742132	0.579952049	0.595279878	0.616321591	0.598932438	0.575506739	0.593844468	0.595218059	0.630342416	0.60201663	0.588794226	0.588004346	0.569043879	0.566054375	0.606548177	0.578090151	0.573926699	0.564338971	0.590843926	0.569147678	0.607751366	0.614406954	0.597241734	0.592314579
GSE17721_LPS_VS_PAM3CSK4_2H_BMDC_UP	0.583282186	0.565209398	0.588921138	0.606304565	0.580049201	0.585967464	0.60894132	0.611870537	0.574416493	0.597988872	0.608345541	0.632976811	0.571925146	0.626100055	0.599112144	0.582822371	0.608920458	0.587673156	0.593688721	0.574794737	0.586719475	0.578710137	0.60668385	0.57618426	0.570136674	0.545969603	0.544093988	0.603053496	0.640011115	0.621406885	0.589117658	0.611021091	0.628716251	0.640669927	0.607345492	0.592236876	0.581001425	0.582723737	0.592200087	0.624030154	0.589897434	0.566106479	0.577850231	0.618376176	0.557922883	0.629907794	0.620766951	0.62453585	0.595414068
GSE17721_LPS_VS_PAM3CSK4_2H_BMDC_DN	0.496752657	0.506907484	0.492674794	0.505288141	0.516330692	0.501978293	0.504136766	0.491058063	0.495523774	0.475919279	0.475367764	0.481094409	0.504823666	0.496205772	0.502955775	0.504847844	0.490424023	0.515759595	0.531089672	0.501701863	0.46599372	0.462282977	0.4980595	0.462235046	0.410802095	0.447750141	0.452299741	0.487358894	0.497589262	0.508232252	0.510731355	0.481638593	0.483519652	0.505615639	0.499229392	0.516770395	0.484439215	0.475090754	0.494108216	0.506395115	0.483336442	0.485054852	0.419049028	0.505006237	0.449198436	0.508737601	0.472011988	0.486951043	0.490849289
GSE17721_LPS_VS_PAM3CSK4_4H_BMDC_UP	0.594577245	0.585271672	0.607028428	0.626851664	0.587569999	0.597771703	0.610384594	0.612430782	0.592743468	0.614856708	0.619167651	0.63085035	0.596574196	0.633729664	0.614876126	0.588375679	0.639819751	0.594984419	0.623056629	0.593210462	0.59624534	0.600377668	0.620387085	0.602536863	0.569118541	0.557083968	0.577835755	0.618051229	0.627118532	0.623262077	0.618874993	0.610461027	0.631975572	0.626163756	0.602647069	0.606922105	0.61130896	0.586294631	0.600055646	0.615695441	0.601433969	0.604139151	0.585470993	0.60980547	0.589800913	0.629773344	0.622358387	0.616471152	0.616491601
GSE17721_LPS_VS_PAM3CSK4_4H_BMDC_DN	0.742437178	0.723551443	0.724007371	0.722529569	0.72163175	0.732734189	0.744056358	0.736411461	0.722276437	0.706727002	0.724786078	0.720846082	0.722523484	0.707551757	0.731975053	0.732168108	0.715468763	0.731898712	0.736516494	0.712196399	0.704652227	0.719809156	0.721378832	0.693238288	0.706961161	0.725180966	0.713178193	0.729343062	0.722360367	0.724980948	0.72798379	0.722646441	0.727875149	0.730874129	0.729491203	0.733624462	0.725118128	0.718046675	0.729727245	0.723404957	0.730716628	0.713110031	0.707965319	0.733074977	0.709052098	0.7252458	0.715125689	0.716439488	0.727515363
GSE17721_LPS_VS_PAM3CSK4_6H_BMDC_UP	0.631778234	0.607677793	0.635138602	0.650161655	0.618739335	0.627871579	0.660947142	0.647918302	0.63092628	0.62355766	0.656951174	0.633808882	0.626077864	0.649217421	0.656421526	0.638963906	0.632504434	0.640937171	0.634612886	0.629665685	0.627790458	0.621572472	0.632737662	0.625697724	0.604956617	0.6150745	0.621066147	0.643638046	0.659561229	0.651821206	0.638396838	0.636872483	0.649939403	0.653801702	0.648107919	0.639927205	0.65332228	0.622785178	0.645385959	0.629518995	0.641979941	0.640068333	0.619678423	0.645917439	0.604048771	0.665277493	0.649165167	0.655038022	0.632155149
GSE17721_LPS_VS_PAM3CSK4_6H_BMDC_DN	0.723220166	0.713141016	0.705846211	0.696070554	0.689445067	0.699148874	0.728256021	0.730555227	0.708876835	0.676360175	0.695044836	0.701979541	0.696152636	0.685447522	0.716547048	0.705898682	0.694103139	0.716194414	0.708308362	0.68696867	0.680242401	0.681813206	0.690725644	0.672526828	0.685627803	0.682094237	0.703070392	0.707598188	0.693773018	0.707142741	0.713871182	0.691140267	0.711642367	0.706408597	0.716359619	0.72793673	0.706602239	0.694637786	0.682504304	0.704397851	0.712603099	0.671739874	0.68977121	0.727936292	0.684954238	0.704068308	0.688876074	0.69485031	0.690155707
GSE17721_LPS_VS_PAM3CSK4_8H_BMDC_UP	0.623259734	0.626873519	0.665587566	0.653401762	0.641204823	0.640487835	0.653028594	0.660173051	0.631710818	0.640985746	0.655408915	0.625092485	0.638959937	0.666558681	0.657482181	0.650276994	0.634880174	0.639579677	0.654393329	0.644931109	0.617164196	0.622652879	0.66362145	0.632847803	0.588744856	0.565188144	0.603763315	0.648102198	0.647033717	0.663944427	0.646883365	0.652430791	0.666004433	0.653733658	0.645844747	0.643098466	0.651571022	0.63919813	0.640268711	0.633549487	0.644418844	0.632367177	0.635361707	0.640530268	0.602644789	0.667168026	0.647648124	0.639441243	0.636992844
GSE17721_LPS_VS_PAM3CSK4_8H_BMDC_DN	0.704362795	0.696340583	0.701576102	0.690060198	0.686966273	0.699522633	0.708780469	0.711580913	0.69581374	0.667998091	0.69397922	0.703366686	0.686477931	0.683760413	0.700188194	0.69159383	0.672890038	0.70316462	0.702263187	0.684295835	0.657351859	0.665948354	0.700730568	0.65132249	0.659814996	0.675016465	0.685375265	0.698112518	0.693668615	0.687925789	0.689527348	0.690369732	0.708711097	0.701606002	0.717319095	0.697702978	0.708408784	0.679407683	0.693237089	0.688750307	0.698411884	0.687450539	0.681021951	0.701250446	0.68101346	0.705284405	0.689935603	0.696812956	0.684006257
GSE17721_LPS_VS_PAM3CSK4_12H_BMDC_UP	0.628912615	0.617361707	0.642291698	0.651419726	0.632593411	0.640359599	0.648378	0.644227524	0.617168768	0.65225473	0.649258563	0.648984526	0.597760286	0.655951592	0.652446062	0.642140573	0.655221654	0.642135876	0.656020648	0.637569427	0.628647256	0.630152505	0.644613489	0.627459955	0.619768997	0.619552483	0.630525427	0.647687869	0.656705332	0.643077732	0.643032345	0.666992596	0.662107172	0.662790575	0.644897447	0.634958611	0.656121214	0.632016192	0.629531344	0.636042406	0.642720643	0.639973423	0.639157241	0.658643529	0.615682909	0.667042543	0.644415936	0.647353539	0.640293156
GSE17721_LPS_VS_PAM3CSK4_12H_BMDC_DN	0.685915487	0.673363647	0.689831579	0.668738348	0.661858247	0.674843424	0.690513001	0.694467906	0.663863725	0.632872203	0.67180947	0.676014319	0.670694851	0.68150312	0.684981996	0.675514569	0.653792081	0.69747994	0.685326298	0.648409275	0.64308625	0.669228557	0.665191797	0.631109817	0.636596709	0.6204143	0.664348999	0.682216842	0.670936741	0.673402138	0.689453717	0.677595643	0.688820267	0.679356841	0.687905952	0.698300188	0.663199863	0.657985084	0.663956682	0.675602357	0.684322202	0.661334781	0.644127026	0.681965591	0.644155789	0.686746264	0.650907433	0.649995705	0.652658056
GSE17721_LPS_VS_PAM3CSK4_16H_BMDC_UP	0.6376154	0.633017513	0.651886029	0.664640692	0.631558447	0.627233348	0.653024085	0.670387407	0.626463199	0.615319674	0.651871527	0.636349666	0.635536532	0.629891847	0.67070343	0.635424475	0.629226378	0.664704072	0.638075174	0.623457197	0.615685121	0.622168133	0.644432174	0.611614394	0.586143365	0.602466639	0.619679595	0.656650513	0.631979048	0.653521355	0.646195288	0.624967133	0.663095247	0.667913712	0.659194123	0.647542978	0.673145556	0.633785476	0.626142054	0.649062311	0.649983817	0.613490729	0.604713701	0.642658479	0.576278538	0.65917998	0.66207139	0.642200979	0.629564809
GSE17721_LPS_VS_PAM3CSK4_16H_BMDC_DN	0.686301168	0.669349054	0.682523053	0.677736204	0.663355911	0.676197435	0.703779875	0.697342166	0.67180322	0.653329017	0.677743295	0.685403956	0.681339164	0.663574515	0.683422664	0.680507885	0.674822857	0.697790077	0.683500194	0.661563562	0.651225213	0.682067479	0.66956007	0.636854129	0.624060204	0.66661632	0.672742931	0.683175449	0.679061719	0.678476357	0.678699543	0.667863149	0.689291192	0.682674233	0.68665202	0.69353031	0.681626673	0.668384352	0.656145088	0.666344097	0.681992283	0.651983639	0.64679256	0.697949356	0.668016909	0.689899219	0.678446736	0.674816991	0.658198656
GSE17721_LPS_VS_PAM3CSK4_24H_BMDC_UP	0.640097119	0.618982843	0.640933607	0.63851112	0.621497969	0.630725672	0.659743243	0.655155932	0.632119894	0.636106982	0.651317352	0.647441435	0.623488138	0.644633634	0.646608106	0.64643259	0.662006916	0.642673907	0.649671157	0.619830287	0.617854916	0.633955421	0.668661891	0.60250233	0.614778642	0.601573823	0.6266568	0.652107695	0.653797062	0.658881544	0.638022996	0.639544765	0.659737178	0.665270145	0.650074161	0.656637509	0.657147199	0.642901589	0.643637192	0.649811376	0.642441241	0.632427295	0.651166218	0.66616781	0.621922231	0.669579873	0.656763123	0.658234171	0.650319679
GSE17721_LPS_VS_PAM3CSK4_24H_BMDC_DN	0.68552852	0.649587114	0.655171249	0.657892229	0.670168823	0.671691445	0.689793589	0.688689399	0.663882386	0.635104795	0.657799099	0.671778615	0.658783104	0.669111294	0.679418827	0.665610727	0.663315392	0.694057465	0.679908678	0.653223407	0.625930989	0.65224972	0.670098144	0.615134302	0.64628928	0.629992589	0.646850187	0.666611681	0.661578654	0.681106542	0.683323747	0.661112511	0.67736862	0.667548171	0.683263806	0.672034652	0.667127113	0.650498299	0.632085226	0.659750027	0.654748909	0.627193695	0.634036975	0.668545694	0.624205543	0.67871012	0.654147396	0.668746235	0.642691925
GSE17721_POLYIC_VS_CPG_0.5H_BMDC_UP	0.461042518	0.420890366	0.429498207	0.444229207	0.437055291	0.436678365	0.44306531	0.438712929	0.412370586	0.374588751	0.422164144	0.433045868	0.412671999	0.432296087	0.436037674	0.424456701	0.430601208	0.444870934	0.468813334	0.39477602	0.380452542	0.394326904	0.420853332	0.378476961	0.354915407	0.381288645	0.387734208	0.421559835	0.452449599	0.446527879	0.427649349	0.44321244	0.413278432	0.433957807	0.454211719	0.436826272	0.414462622	0.406590429	0.412118015	0.448032116	0.418669056	0.402530544	0.374452924	0.432787837	0.424050102	0.448067363	0.408841295	0.412114321	0.419655237
GSE17721_POLYIC_VS_CPG_0.5H_BMDC_DN	0.628054249	0.608390678	0.633911081	0.60220909	0.582722727	0.605678702	0.632339598	0.63244235	0.623503614	0.600919862	0.611946096	0.613149309	0.608838889	0.615556581	0.606721424	0.60953762	0.609730488	0.601171134	0.623075427	0.603940647	0.601275498	0.593983238	0.609011739	0.614240595	0.5841051	0.568656479	0.589146226	0.599417553	0.632858448	0.619308471	0.626967325	0.620251149	0.620730794	0.629858062	0.630299978	0.628513499	0.619143775	0.618724929	0.620301059	0.609277037	0.621524998	0.599547661	0.588953755	0.623874145	0.578161503	0.621928041	0.593870762	0.596283155	0.609946613
GSE17721_POLYIC_VS_CPG_1H_BMDC_UP	0.655949008	0.648421655	0.64325942	0.642776848	0.643229438	0.651234012	0.658110125	0.64516752	0.664270456	0.628687776	0.639139593	0.622684505	0.646383346	0.630816107	0.648376114	0.652692966	0.649953921	0.640423161	0.661916485	0.628659635	0.6215043	0.63597805	0.645250979	0.62454365	0.587197481	0.629933627	0.640790983	0.644392166	0.644392567	0.65710986	0.654060959	0.646204424	0.634997866	0.638273035	0.64173463	0.65546419	0.628744323	0.639046667	0.63844187	0.640418689	0.645695645	0.641682532	0.622942824	0.640930993	0.607697145	0.650696852	0.643219943	0.639153719	0.644661504
GSE17721_POLYIC_VS_CPG_1H_BMDC_DN	0.597903687	0.573646453	0.629928101	0.606638645	0.584864468	0.601806827	0.601431267	0.589787667	0.590228935	0.600586567	0.612529962	0.598063533	0.555226791	0.613152034	0.600911128	0.606627862	0.57994633	0.594299298	0.606687317	0.577821277	0.605105113	0.581691514	0.604785862	0.58361898	0.57046835	0.555348475	0.577172059	0.581387788	0.621942946	0.604613595	0.577429225	0.597295139	0.60866009	0.604036004	0.602102439	0.584161352	0.595853764	0.585864504	0.585251421	0.606440643	0.590303543	0.564920104	0.591708865	0.590056123	0.565863988	0.608970638	0.61810546	0.600401197	0.591994273
GSE17721_POLYIC_VS_CPG_2H_BMDC_UP	0.686980639	0.68384867	0.692969249	0.680880959	0.677253585	0.68026497	0.702951943	0.696290185	0.690822066	0.667154381	0.682051933	0.661896098	0.695574812	0.661490222	0.685373405	0.683711369	0.682862203	0.698990272	0.682405912	0.69427183	0.665509587	0.669697549	0.677211816	0.657710015	0.652220828	0.663633909	0.663253836	0.687782402	0.673111599	0.692900212	0.698810968	0.679590562	0.687571866	0.689886402	0.698465677	0.699861875	0.688694645	0.685065597	0.671417776	0.687570377	0.682129636	0.686531624	0.655274386	0.691964384	0.654618272	0.683034481	0.676350286	0.673161294	0.686512569
GSE17721_POLYIC_VS_CPG_2H_BMDC_DN	0.579323626	0.524023811	0.553127369	0.572796654	0.59056675	0.577944822	0.576553312	0.563389596	0.53113314	0.560567215	0.55901084	0.607956711	0.537937671	0.580083919	0.589938067	0.56811812	0.57341508	0.557071401	0.586581479	0.562817309	0.525666708	0.551949585	0.570327072	0.53435902	0.532123651	0.498097593	0.544657812	0.585353934	0.583168837	0.604031997	0.581307014	0.591197699	0.584483533	0.589717314	0.576240942	0.578078444	0.576908537	0.553883831	0.54496954	0.571489263	0.579753937	0.547998333	0.535367881	0.580090643	0.539515243	0.610257114	0.564527373	0.571909378	0.567462048
GSE17721_POLYIC_VS_CPG_4H_BMDC_UP	0.687037941	0.671535764	0.67935252	0.683324004	0.688967798	0.662190681	0.697617411	0.685082455	0.665766926	0.658441304	0.683948017	0.669094636	0.671344212	0.673935362	0.678827779	0.682344737	0.67182487	0.671995744	0.697209889	0.670291498	0.664065111	0.686727288	0.684253706	0.644645198	0.610164005	0.630139691	0.657282582	0.67633466	0.682131767	0.680085697	0.685381299	0.68431457	0.677012933	0.69244712	0.702392041	0.69621069	0.690033172	0.664864482	0.667976837	0.687131152	0.684189106	0.662244942	0.651070266	0.682678948	0.640758397	0.69491071	0.671797507	0.680650087	0.678915261
GSE17721_POLYIC_VS_CPG_4H_BMDC_DN	0.628449949	0.606146763	0.626573342	0.635191464	0.611006697	0.616225405	0.631175031	0.62823877	0.594138844	0.610302032	0.617463054	0.617792343	0.598585909	0.621194177	0.623090639	0.617471308	0.617304272	0.620983457	0.616871739	0.618962577	0.601358753	0.595303634	0.630009762	0.612454277	0.597997019	0.593215086	0.601343331	0.627879772	0.63605372	0.618922989	0.615149998	0.643935689	0.634635242	0.640295366	0.626932045	0.624475801	0.629779007	0.618049971	0.598392352	0.628256146	0.611165021	0.611311337	0.609786341	0.623359808	0.608348824	0.629704564	0.635207919	0.621463013	0.606425758
GSE17721_POLYIC_VS_CPG_6H_BMDC_UP	0.677652381	0.654221799	0.678782478	0.673357987	0.658841162	0.659169973	0.678292137	0.676230603	0.654880475	0.652638525	0.672280292	0.670933986	0.651940431	0.672762916	0.67385119	0.667584252	0.672173254	0.662401046	0.670783868	0.666723951	0.652563871	0.65330069	0.673166476	0.656057894	0.646560067	0.636578838	0.639510297	0.674691732	0.677674216	0.667881121	0.671357128	0.667805804	0.669459236	0.694440987	0.681505994	0.664541625	0.672887814	0.660961546	0.661163732	0.674387046	0.671505286	0.659036125	0.645308004	0.671402377	0.654213302	0.6683546	0.654352323	0.663418486	0.66919665
GSE17721_POLYIC_VS_CPG_6H_BMDC_DN	0.66900047	0.656794684	0.662464272	0.66951591	0.647178302	0.657227516	0.667044482	0.661720027	0.653857949	0.656084939	0.672582126	0.679703075	0.658784776	0.665402603	0.670421434	0.670510759	0.662123179	0.663426941	0.677425154	0.653711291	0.638036973	0.650233994	0.660460754	0.635612335	0.634963815	0.62873165	0.626763477	0.672360085	0.680312161	0.670115779	0.66030385	0.66926365	0.675200997	0.682298511	0.662582117	0.684082149	0.668336399	0.650747242	0.658250201	0.662170312	0.662216406	0.66304423	0.645789912	0.688259698	0.657825608	0.677960006	0.652644182	0.667836855	0.661983605
GSE17721_POLYIC_VS_CPG_8H_BMDC_UP	0.641820537	0.61286186	0.62599698	0.655846402	0.649409092	0.635656438	0.668950728	0.655252568	0.625259097	0.637068723	0.650269087	0.635733725	0.614008834	0.642891957	0.657885428	0.633131983	0.623223141	0.656279421	0.637728416	0.605248584	0.609562241	0.621851135	0.635597334	0.61326162	0.600176238	0.589702141	0.629974648	0.63907601	0.649307832	0.634517053	0.633867783	0.653168065	0.659127672	0.656254153	0.65049777	0.635716505	0.639618572	0.626488981	0.604592327	0.640827476	0.653057645	0.629026434	0.606635766	0.655651793	0.617993078	0.658796025	0.641914279	0.635172318	0.62861146
GSE17721_POLYIC_VS_CPG_8H_BMDC_DN	0.693999216	0.679508303	0.683443937	0.677222832	0.674378584	0.683517409	0.6906756	0.695706836	0.669885979	0.660692951	0.67343379	0.685149844	0.687601008	0.680463876	0.671821631	0.684724028	0.684573503	0.685752053	0.684803101	0.679146045	0.671915064	0.678352387	0.67158705	0.65405717	0.647829649	0.662944312	0.671005176	0.687908383	0.689809769	0.681269016	0.691123391	0.690762217	0.678869352	0.681716842	0.691605333	0.70188806	0.679374369	0.688338328	0.68136616	0.687393909	0.678770693	0.67148832	0.660530309	0.686972939	0.645976596	0.690823772	0.682533815	0.666896834	0.658040428
GSE17721_POLYIC_VS_CPG_12H_BMDC_UP	0.632138702	0.615406799	0.640625558	0.642678424	0.622733953	0.628678289	0.652480813	0.646249524	0.63131029	0.624194815	0.636458727	0.630837294	0.623194232	0.631088414	0.648775051	0.636500723	0.618420843	0.635017643	0.644580626	0.615033785	0.616374846	0.623818084	0.623225428	0.58712195	0.589249531	0.572106891	0.60686099	0.641772532	0.622756133	0.644836372	0.652914745	0.654656081	0.650014229	0.640462635	0.655615037	0.637735407	0.632221339	0.615208034	0.598765275	0.646272252	0.642917239	0.621310223	0.601171128	0.648892573	0.606004239	0.640846856	0.631703302	0.614304777	0.617142156
GSE17721_POLYIC_VS_CPG_12H_BMDC_DN	0.650219309	0.651971783	0.661281358	0.641158819	0.645259066	0.636607504	0.665529988	0.661205009	0.643114375	0.613651509	0.648009435	0.661154813	0.642057347	0.663585438	0.649721762	0.649903619	0.645244873	0.662825386	0.651848751	0.644461569	0.62842584	0.626279628	0.64113902	0.626749584	0.609428503	0.619487239	0.637110333	0.64797072	0.643282326	0.645541305	0.652426322	0.651644334	0.651073437	0.661440954	0.658410728	0.658247995	0.647006907	0.641828839	0.623188245	0.636112541	0.646715497	0.622863861	0.607594459	0.667986133	0.624929708	0.660497465	0.632071898	0.633368396	0.635228496
GSE17721_POLYIC_VS_CPG_16H_BMDC_UP	0.637478073	0.608527549	0.627307748	0.634793526	0.603994744	0.623022749	0.653801023	0.633748211	0.631479119	0.618957317	0.645878066	0.628800248	0.593070677	0.640836333	0.646943964	0.629839326	0.625493129	0.623783854	0.627631765	0.586680711	0.599009448	0.625182995	0.628523838	0.583419854	0.572393205	0.588729727	0.601714402	0.617851595	0.618974377	0.635978148	0.629190729	0.627249389	0.636519472	0.634137101	0.638269196	0.635180696	0.632865189	0.618735903	0.597441355	0.631021132	0.62366711	0.610310583	0.594862397	0.644554155	0.604493056	0.653869529	0.61888632	0.628212566	0.632649122
GSE17721_POLYIC_VS_CPG_16H_BMDC_DN	0.677297375	0.661544675	0.652037287	0.647363379	0.644613667	0.647475927	0.673666037	0.670376287	0.655282531	0.630068076	0.638014778	0.63744231	0.65904766	0.647478217	0.643094734	0.643920614	0.636319601	0.667859565	0.64973447	0.61939463	0.637112066	0.631714753	0.63917948	0.611740489	0.604029225	0.618669454	0.636186797	0.645261348	0.647294696	0.646979523	0.653026678	0.632304899	0.649787449	0.652943336	0.663099289	0.668079486	0.644610362	0.64515771	0.637894815	0.641944763	0.646086382	0.61651951	0.600726328	0.666464379	0.64353286	0.652123256	0.612798592	0.638067486	0.631109263
GSE17721_POLYIC_VS_CPG_24H_BMDC_UP	0.623359088	0.582993154	0.61789967	0.630257387	0.627500331	0.631082605	0.637917476	0.617584251	0.620019553	0.609051116	0.611795148	0.612857471	0.602658477	0.598652644	0.625546691	0.612420465	0.618371966	0.621619392	0.633851102	0.609748533	0.586708165	0.590374448	0.621572813	0.573506698	0.556941289	0.581916889	0.595594911	0.620545088	0.601620739	0.629905686	0.631716562	0.623933605	0.621959257	0.612968036	0.625760078	0.617287602	0.620991854	0.593299846	0.590241594	0.639142874	0.623434325	0.587795772	0.536852635	0.627682598	0.598604387	0.628705739	0.596805045	0.591036485	0.621854792
GSE17721_POLYIC_VS_CPG_24H_BMDC_DN	0.648779173	0.652801092	0.653995648	0.625638698	0.625947149	0.626611515	0.654978086	0.654674785	0.637600198	0.609384859	0.626764444	0.631077977	0.660170361	0.639274892	0.619694358	0.626892258	0.628359063	0.668887866	0.641270721	0.623482367	0.608637655	0.630526706	0.626447298	0.606189152	0.618304754	0.60496287	0.599258501	0.646064625	0.650125554	0.635879879	0.656223381	0.640907782	0.63744005	0.638318128	0.646800005	0.657091398	0.629770415	0.622238798	0.633090946	0.623465179	0.648959215	0.621661154	0.594575454	0.640361243	0.615278367	0.645577438	0.620189209	0.632060979	0.637114841
[truncated: 4,288 more rows]
[truncated: 197 more columns]
