# Supplementary material for: A Novel Prognostic Model for Acute Myeloid Leukemia Based on Gene Set Variation Analysis
Source: J Oncol. 2022 Nov 21;2022:7727424. doi: 10.1155/2022/7727424 (PMC9705098; doi:10.1155/2022/7727424)
Supplement: Supplementary Materials — Supplementary Table 1.The enrichment score (ES) of immunologic and hallmark gene sets in the TCGA cohort by gene set variation analysis (GSVA). Supplementary Table 2. The subtypes of AML patients in the TCGA cohort with the nonnegative matrix factorization (NMF) method. Supplementary Table 3. The differences in the enrichment score (ES) of immunologic and hallmark gene sets among each cluster. Supplementary Table 4. The enrichment score (ES) of immunologic and hallmark gene sets in the GSE146173 cohort. Supplementary Table 5. The subtypes of AML patients in the GSE146173 cohort by supervised hierarchical clustering. Supplementary Table 6. One hundred and twenty-five representative gene sets whose ES differed among the three subgroups. Supplementary Table 7.Sixty-two gene sets that were related to survival by univariate Cox regression analysis. Supplementary Table 8. The gene sets constructing the final prognostic model and their corresponding coefficients. Supplementary Table 9. The risk category of patients in the TCGA cohort based on the prognostic model. Supplementary Table 10. The risk category of patients in the GSE146173 cohort based on the prognostic model. Supplementary Table 11. The risk category of patients in the GSE12417 cohort based on the prognostic model. Supplementary Table 12. Analysis of clinical characteristics in the TCGA cohort. Supplementary Table 13. Analysis of clinical characteristics in the GSE146173 cohort. Supplementary Table 14. Analysis of clinical characteristics in the GSE12417 cohort. Supplementary Table 15. The top 50 genes based on the ranking of gene-connecting nodes. Supplementary Table 16. The differentially expressed genes (DEGs) between the high- and low-risk groups in the TCGA cohort. Supplementary Figure 1. Patients in TCGA (A), GSE146173 (B), and GSE12417 (C) cohorts were divided into low- and high-risk groups according to the ES of GSE36891_UNSTIM_VS_PAM_TLR2_STIM_PERITONEAL_MACROPHAGE_DN, with the median ES as the cutoff [file 7727424.f1.zip › Supplementary Table 5.txt]

ID	Cluster
GSM4367507	C3
GSM4367508	C2
GSM4367509	C3
GSM4367510	C1
GSM4367511	C3
GSM4367512	C3
GSM4367513	C3
GSM4367514	C3
GSM4367515	C2
GSM4367516	C3
GSM4367517	C1
GSM4367518	C3
GSM4367519	C2
GSM4367521	C1
GSM4367522	C3
GSM4367523	C3
GSM4367524	C2
GSM4367525	C2
GSM4367526	C3
GSM4367527	C3
GSM4367528	C3
GSM4367529	C3
GSM4367530	C3
GSM4367531	C1
GSM4367532	C2
GSM4367533	C1
GSM4367534	C3
GSM4367535	C1
GSM4367536	C3
GSM4367537	C3
GSM4367538	C3
GSM4367539	C1
GSM4367540	C1
GSM4367541	C3
GSM4367542	C2
GSM4367543	C1
GSM4367544	C3
GSM4367545	C2
GSM4367546	C3
GSM4367547	C3
GSM4367548	C3
GSM4367549	C1
GSM4367550	C3
GSM4367551	C3
GSM4367552	C1
GSM4367553	C1
GSM4367554	C3
GSM4367555	C2
GSM4367556	C3
GSM4367557	C3
GSM4367558	C3
GSM4367559	C3
GSM4367560	C3
GSM4367561	C2
GSM4367562	C3
GSM4367563	C2
GSM4367564	C2
GSM4367565	C3
GSM4367566	C3
GSM4367567	C2
GSM4367568	C2
GSM4367569	C2
GSM4367570	C3
GSM4367571	C3
GSM4367572	C3
GSM4367573	C3
GSM4367574	C3
GSM4367575	C3
GSM4367576	C2
GSM4367577	C2
GSM4367578	C3
GSM4367579	C1
GSM4367580	C3
GSM4367581	C2
GSM4367582	C3
GSM4367583	C1
GSM4367584	C2
GSM4367585	C3
GSM4367586	C2
GSM4367587	C1
GSM4367588	C1
GSM4367589	C1
GSM4367590	C3
GSM4367591	C1
GSM4367592	C3
GSM4367593	C3
GSM4367594	C3
GSM4367595	C1
GSM4367596	C2
GSM4367597	C3
GSM4367598	C3
GSM4367599	C1
GSM4367600	C3
GSM4367601	C1
GSM4367602	C3
GSM4367603	C3
GSM4367604	C3
GSM4367605	C3
GSM4367606	C3
GSM4367607	C1
GSM4367608	C3
GSM4367609	C3
GSM4367610	C3
GSM4367611	C2
GSM4367612	C1
GSM4367613	C2
GSM4367614	C1
GSM4367615	C3
GSM4367616	C3
GSM4367618	C3
GSM4367619	C3
GSM4367620	C1
GSM4367621	C1
GSM4367622	C1
GSM4367623	C3
GSM4367624	C3
GSM4367625	C3
GSM4367626	C1
GSM4367627	C1
GSM4367628	C2
GSM4367629	C1
GSM4367630	C1
GSM4367631	C3
GSM4367632	C1
GSM4367633	C3
GSM4367634	C1
GSM4367635	C2
GSM4367636	C3
GSM4367637	C3
GSM4367638	C1
GSM4367639	C1
GSM4367640	C1
GSM4367641	C3
GSM4367642	C3
GSM4367643	C1
GSM4367644	C3
GSM4367645	C3
GSM4367646	C3
GSM4367647	C2
GSM4367648	C1
GSM4367649	C3
GSM4367650	C2
GSM4367651	C3
GSM4367652	C1
GSM4367653	C3
GSM4367654	C3
GSM4367655	C3
GSM4367656	C1
GSM4367657	C1
GSM4367658	C1
GSM4367659	C1
GSM4367660	C1
GSM4367661	C3
GSM4367662	C1
GSM4367663	C1
GSM4367664	C3
GSM4367665	C3
GSM4367666	C3
GSM4367667	C3
GSM4367668	C2
GSM4367669	C3
GSM4367670	C2
GSM4367671	C1
GSM4367672	C1
GSM4367673	C1
GSM4367674	C1
GSM4367675	C1
GSM4367676	C1
GSM4367677	C1
GSM4367678	C1
GSM4367679	C2
GSM4367680	C1
GSM4367681	C3
GSM4367682	C3
GSM4367683	C3
GSM4367684	C2
GSM4367685	C2
GSM4367686	C3
GSM4367687	C2
GSM4367688	C1
GSM4367689	C3
GSM4367690	C3
GSM4367691	C1
GSM4367692	C1
GSM4367693	C1
GSM4367694	C2
GSM4367695	C2
GSM4367696	C3
GSM4367697	C1
GSM4367698	C3
GSM4367699	C3
GSM4367700	C3
GSM4367702	C1
GSM4367703	C3
GSM4367704	C2
GSM4367705	C2
GSM4367706	C3
GSM4367707	C3
GSM4367708	C3
GSM4367709	C3
GSM4367710	C2
GSM4367711	C1
GSM4367712	C3
GSM4367713	C3
GSM4367714	C3
GSM4367715	C3
GSM4367716	C3
GSM4367717	C3
GSM4367718	C1
GSM4367719	C3
GSM4367720	C1
GSM4367721	C3
GSM4367722	C3
GSM4367723	C2
GSM4367724	C1
GSM4367725	C3
GSM4367726	C1
GSM4367727	C3
GSM4367728	C3
GSM4367729	C3
GSM4367730	C3
GSM4367731	C1
GSM4367732	C3
GSM4367733	C3
GSM4367734	C1
GSM4367735	C2
GSM4367736	C2
GSM4367737	C3
GSM4367738	C3
GSM4367739	C2
GSM4367740	C2
GSM4367741	C1
GSM4367744	C3
GSM4367745	C3
GSM4367746	C1
GSM4367747	C2
GSM4367748	C2
GSM4367749	C2
GSM4367750	C3
GSM4367751	C3
