# Supplementary material for: A Novel Prognostic Model for Acute Myeloid Leukemia Based on Gene Set Variation Analysis
Source: J Oncol. 2022 Nov 21;2022:7727424. doi: 10.1155/2022/7727424 (PMC9705098; doi:10.1155/2022/7727424)
Supplement: Supplementary Materials — Supplementary Table 1.The enrichment score (ES) of immunologic and hallmark gene sets in the TCGA cohort by gene set variation analysis (GSVA). Supplementary Table 2. The subtypes of AML patients in the TCGA cohort with the nonnegative matrix factorization (NMF) method. Supplementary Table 3. The differences in the enrichment score (ES) of immunologic and hallmark gene sets among each cluster. Supplementary Table 4. The enrichment score (ES) of immunologic and hallmark gene sets in the GSE146173 cohort. Supplementary Table 5. The subtypes of AML patients in the GSE146173 cohort by supervised hierarchical clustering. Supplementary Table 6. One hundred and twenty-five representative gene sets whose ES differed among the three subgroups. Supplementary Table 7.Sixty-two gene sets that were related to survival by univariate Cox regression analysis. Supplementary Table 8. The gene sets constructing the final prognostic model and their corresponding coefficients. Supplementary Table 9. The risk category of patients in the TCGA cohort based on the prognostic model. Supplementary Table 10. The risk category of patients in the GSE146173 cohort based on the prognostic model. Supplementary Table 11. The risk category of patients in the GSE12417 cohort based on the prognostic model. Supplementary Table 12. Analysis of clinical characteristics in the TCGA cohort. Supplementary Table 13. Analysis of clinical characteristics in the GSE146173 cohort. Supplementary Table 14. Analysis of clinical characteristics in the GSE12417 cohort. Supplementary Table 15. The top 50 genes based on the ranking of gene-connecting nodes. Supplementary Table 16. The differentially expressed genes (DEGs) between the high- and low-risk groups in the TCGA cohort. Supplementary Figure 1. Patients in TCGA (A), GSE146173 (B), and GSE12417 (C) cohorts were divided into low- and high-risk groups according to the ES of GSE36891_UNSTIM_VS_PAM_TLR2_STIM_PERITONEAL_MACROPHAGE_DN, with the median ES as the cutoff [file 7727424.f1.zip › Supplementary Table 6.txt]

One hundred and twenty-five representative gene sets whose ES differed among the three subgroups
GSE21380_NON_TFH_VS_GERMINAL_CENTER_TFH_CD4_TCELL_DN 
GSE5503_LIVER_DC_VS_PLN_DC_ACTIVATED_ALLOGENIC_TCELL_DN 
GSE21033_1H_VS_12H_POLYIC_STIM_DC_DN 
GSE9960_HEALTHY_VS_GRAM_NEG_AND_POS_SEPSIS_PBMC_DN 
GSE44649_NAIVE_VS_ACTIVATED_CD8_TCELL_MIR155_KO_DN 
GSE39820_TGFBETA1_VS_TGFBETA3_IN_IL6_TREATED_CD4_TCELL_UP 
GSE21927_BALBC_VS_C57BL6_MONOCYTE_TUMOR_DN 
GSE36009_WT_VS_NLRP10_KO_DC_LPS_STIM_DN 
GSE28737_WT_VS_BCL6_KO_MARGINAL_ZONE_BCELL_DN 
GSE32423_MEMORY_VS_NAIVE_CD8_TCELL_IL7_IL4_DN 
GSE13485_CTRL_VS_DAY1_YF17D_VACCINE_PBMC_UP 
GSE46025_WT_VS_FOXO1_KO_KLRG1_LOW_CD8_EFFECTOR_TCELL_DN 
GSE10240_IL22_VS_IL17_STIM_PRIMARY_BRONCHIAL_EPITHELIAL_CELLS_UP 
GSE22886_NAIVE_CD4_TCELL_VS_MEMORY_TCELL_DN 
GSE25088_CTRL_VS_ROSIGLITAZONE_STIM_STAT6_KO_MACROPHAGE_UP 
GSE5099_UNSTIM_VS_MCSF_TREATED_MONOCYTE_DAY7_UP 
GSE41867_DAY6_VS_DAY8_LCMV_CLONE13_EFFECTOR_CD8_TCELL_DN 
GSE41867_DAY6_EFFECTOR_VS_DAY30_EXHAUSTED_CD8_TCELL_LCMV_CLONE13_DN 
GSE8515_CTRL_VS_IL6_4H_STIM_MAC_UP 
GSE43863_NAIVE_VS_LY6C_INT_CXCR5POS_CD4_EFF_TCELL_D6_LCMV_UP 
GSE26928_EFF_MEM_VS_CENTR_MEM_CD4_TCELL_DN 
GSE26928_EFF_MEMORY_VS_CXCR5_POS_CD4_TCELL_DN 
GSE1112_OT1_CD8AB_VS_HY_CD8AA_THYMOCYTE_RTOC_CULTURE_DN 
GSE2770_IL12_ACT_VS_ACT_CD4_TCELL_6H_DN 
GSE39820_CTRL_VS_TGFBETA3_IL6_IL23A_CD4_TCELL_UP 
GSE10239_NAIVE_VS_MEMORY_CD8_TCELL_UP 
GSE39820_CTRL_VS_TGFBETA1_IL6_IL23A_CD4_TCELL_UP 
GSE45365_WT_VS_IFNAR_KO_BCELL_MCMV_INFECTION_UP 
GSE4590_SMALL_VS_VPREB_POS_LARGE_PRE_BCELL_UP 
GSE16450_CTRL_VS_IFNA_12H_STIM_IMMATURE_NEURON_CELL_LINE_UP 
GSE21063_WT_VS_NFATC1_KO_BCELL_DN 
GSE12507_PDC_CELL_LINE_VS_IMMATUE_T_CELL_LINE_UP 
GSE10239_MEMORY_VS_DAY4.5_EFF_CD8_TCELL_DN 
GSE44649_NAIVE_VS_ACTIVATED_CD8_TCELL_DN 
GSE14000_TRANSLATED_RNA_VS_MRNA_4H_LPS_DC_UP 
GSE34156_NOD2_LIGAND_VS_NOD2_AND_TLR1_TLR2_LIGAND_24H_TREATED_MONOCYTE_DN 
GSE7852_THYMUS_VS_FAT_TREG_UP 
GSE7400_CTRL_VS_CSF3_IN_VIVO_TREATED_PBMC_UP 
HALLMARK_CHOLESTEROL_HOMEOSTASIS 
GSE23925_DARK_ZONE_VS_NAIVE_BCELL_DN 
GSE36891_UNSTIM_VS_POLYIC_TLR3_STIM_PERITONEAL_MACROPHAGE_UP 
GSE22103_UNSTIM_VS_LPS_STIM_NEUTROPHIL_DN 
GSE22886_IGG_IGA_MEMORY_BCELL_VS_BM_PLASMA_CELL_DN 
GSE22886_NAIVE_BCELL_VS_BM_PLASMA_CELL_DN 
GSE34515_CD16_NEG_VS_POS_MONOCYTE_UP 
GSE339_CD4POS_VS_CD8POS_DC_IN_CULTURE_DN 
GSE3039_CD4_TCELL_VS_B2_BCELL_DN 
GSE26030_TH1_VS_TH17_RESTIMULATED_DAY15_POST_POLARIZATION_DN 
GSE5542_IFNG_VS_IFNA_TREATED_EPITHELIAL_CELLS_6H_DN 
GSE17721_0.5H_VS_8H_CPG_BMDC_UP 
GSE2706_UNSTIM_VS_8H_R848_DC_UP 
GSE19401_UNSTIM_VS_RETINOIC_ACID_AND_PAM2CSK4_STIM_FOLLICULAR_DC_UP 
GSE2706_2H_VS_8H_R848_STIM_DC_UP 
GSE6269_HEALTHY_VS_FLU_INF_PBMC_DN 
GSE34205_HEALTHY_VS_FLU_INF_INFANT_PBMC_DN 
GSE6090_UNSTIM_VS_DC_SIGN_STIM_DC_DN 
GSE37534_GW1929_VS_PIOGLITAZONE_TREATED_CD4_TCELL_PPARG1_FOXP3_TRANSDUCED_UP 
GSE34205_RSV_VS_FLU_INF_INFANT_PBMC_DN 
GSE25088_WT_VS_STAT6_KO_MACROPHAGE_ROSIGLITAZONE_AND_IL4_STIM_DN 
HALLMARK_P53_PATHWAY 
GSE22886_DAY0_VS_DAY1_MONOCYTE_IN_CULTURE_DN 
GSE3982_DC_VS_BASOPHIL_UP 
GSE24634_IL4_VS_CTRL_TREATED_NAIVE_CD4_TCELL_DAY5_UP 
GSE22196_HEALTHY_VS_OBESE_MOUSE_SKIN_GAMMADELTA_TCELL_DN 
GSE9006_TYPE_1_DIABETES_AT_DX_VS_4MONTH_POST_DX_PBMC_UP 
GSE3039_ALPHAALPHA_VS_ALPHABETA_CD8_TCELL_UP 
GSE43260_BTLA_POS_VS_NEG_INTRATUMORAL_CD8_TCELL_UP 
GSE17974_CTRL_VS_ACT_IL4_AND_ANTI_IL12_0.5H_CD4_TCELL_UP 
GSE9988_ANTI_TREM1_VS_ANTI_TREM1_AND_LPS_MONOCYTE_UP 
GSE9988_ANTI_TREM1_VS_LPS_MONOCYTE_UP 
GSE9988_ANTI_TREM1_VS_LOW_LPS_MONOCYTE_UP 
GSE2770_TGFB_AND_IL4_ACT_VS_ACT_CD4_TCELL_48H_DN 
GSE27670_BLIMP1_VS_LMP1_TRANSDUCED_GC_BCELL_UP 
GSE9988_LPS_VS_VEHICLE_TREATED_MONOCYTE_DN 
GSE21670_STAT3_KO_VS_WT_CD4_TCELL_UP 
GSE360_L_DONOVANI_VS_B_MALAYI_HIGH_DOSE_MAC_DN 
GSE17721_0.5H_VS_24H_CPG_BMDC_UP 
GSE360_DC_VS_MAC_B_MALAYI_HIGH_DOSE_DN 
GSE360_DC_VS_MAC_T_GONDII_DN 
GSE28737_BCL6_HET_VS_BCL6_KO_FOLLICULAR_BCELL_DN 
GSE3039_CD4_TCELL_VS_ALPHAALPHA_CD8_TCELL_UP 
GSE40666_UNTREATED_VS_IFNA_STIM_EFFECTOR_CD8_TCELL_90MIN_UP 
GSE21927_SPLEEN_VS_BONE_MARROW_MONOCYTE_BALBC_DN 
GSE40666_UNTREATED_VS_IFNA_STIM_STAT4_KO_EFFECTOR_CD8_TCELL_90MIN_UP 
GSE19401_UNSTIM_VS_RETINOIC_ACID_STIM_FOLLICULAR_DC_UP 
GSE22140_HEALTHY_VS_ARTHRITIC_MOUSE_CD4_TCELL_UP 
GSE22886_NAIVE_CD4_TCELL_VS_NKCELL_UP 
GSE33162_HDAC3_KO_VS_HDAC3_KO_MACROPHAGE_UP 
GSE17974_0H_VS_0.5H_IN_VITRO_ACT_CD4_TCELL_UP 
GSE35543_IN_VITRO_ITREG_VS_CONVERTED_EX_ITREG_DN 
HALLMARK_MYOGENESIS 
GSE16450_IMMATURE_VS_MATURE_NEURON_CELL_LINE_6H_IFNA_STIM_DN 
GSE5099_UNSTIM_VS_MCSF_TREATED_MONOCYTE_DAY7_DN 
GSE34006_WT_VS_A2AR_KO_TREG_UP 
GSE39820_CTRL_VS_TGFBETA3_IL6_IL23A_CD4_TCELL_DN 
GSE39820_CTRL_VS_TGFBETA1_IL6_IL23A_CD4_TCELL_DN 
GSE16385_UNTREATED_VS_12H_ROSIGLITAZONE_TREATED_MACROPHAGE_DN 
GSE34156_UNTREATED_VS_6H_NOD2_LIGAND_TREATED_MONOCYTE_UP 
GSE22313_HEALTHY_VS_SLE_MOUSE_CD4_TCELL_UP 
GSE22886_TH1_VS_TH2_48H_ACT_UP 
GSE38681_WT_VS_LYL1_KO_LYMPHOID_PRIMED_MULTIPOTENT_PROGENITOR_UP 
GSE9006_HEALTHY_VS_TYPE_2_DIABETES_PBMC_AT_DX_UP 
GSE9006_TYPE_1_VS_TYPE_2_DIABETES_PBMC_AT_DX_UP 
GSE45837_WT_VS_GFI1_KO_PDC_DN 
GSE42021_CD24LO_TREG_VS_CD24LO_TCONV_THYMUS_DN 
GSE27434_WT_VS_DNMT1_KO_TREG_UP 
GSE43863_NAIVE_VS_LY6C_LOW_CXCR5NEG_CD4_EFF_TCELL_D6_LCMV_DN 
GSE16385_UNTREATED_VS_12H_IFNG_TNF_TREATED_MACROPHAGE_UP 
GSE8621_LPS_PRIMED_UNSTIM_VS_LPS_PRIMED_AND_LPS_STIM_MACROPHAGE_UP 
GSE17974_CTRL_VS_ACT_IL4_AND_ANTI_IL12_1H_CD4_TCELL_UP 
GSE23114_WT_VS_SLE2C1_MOUSE_SPLEEN_B1A_BCELL_DN 
GSE37532_VISCERAL_ADIPOSE_TISSUE_VS_LN_DERIVED_PPARG_KO_TREG_CD4_TCELL_DN 
GSE1432_CTRL_VS_IFNG_1H_MICROGLIA_UP 
GSE36527_CD69_NEG_VS_POS_TREG_CD62L_LOS_KLRG1_NEG_DN 
GSE16385_MONOCYTE_VS_12H_IL4_TREATED_MACROPHAGE_DN 
GSE2585_THYMIC_MACROPHAGE_VS_MTEC_UP 
GSE21360_NAIVE_VS_TERTIARY_MEMORY_CD8_TCELL_DN 
GSE13411_NAIVE_VS_IGM_MEMORY_BCELL_DN 
GSE3337_CTRL_VS_16H_IFNG_IN_CD8POS_DC_DN 
GSE9601_UNTREATED_VS_PI3K_INHIBITOR_TREATED_HCMV_INF_MONOCYTE_UP 
GSE36891_UNSTIM_VS_PAM_TLR2_STIM_PERITONEAL_MACROPHAGE_DN 
GSE7460_TREG_VS_TCONV_ACT_WITH_TGFB_DN 
GSE369_PRE_VS_POST_IL6_INJECTION_SOCS3_KO_LIVER_DN 
GSE22589_HEALTHY_VS_SIV_INFECTED_DC_UP 
GSE41176_UNSTIM_VS_ANTI_IGM_STIM_TAK1_KO_BCELL_24H_UP
