# Supplementary material for: A Novel Prognostic Model for Acute Myeloid Leukemia Based on Gene Set Variation Analysis
Source: J Oncol. 2022 Nov 21;2022:7727424. doi: 10.1155/2022/7727424 (PMC9705098; doi:10.1155/2022/7727424)
Supplement: Supplementary Materials — Supplementary Table 1.The enrichment score (ES) of immunologic and hallmark gene sets in the TCGA cohort by gene set variation analysis (GSVA). Supplementary Table 2. The subtypes of AML patients in the TCGA cohort with the nonnegative matrix factorization (NMF) method. Supplementary Table 3. The differences in the enrichment score (ES) of immunologic and hallmark gene sets among each cluster. Supplementary Table 4. The enrichment score (ES) of immunologic and hallmark gene sets in the GSE146173 cohort. Supplementary Table 5. The subtypes of AML patients in the GSE146173 cohort by supervised hierarchical clustering. Supplementary Table 6. One hundred and twenty-five representative gene sets whose ES differed among the three subgroups. Supplementary Table 7.Sixty-two gene sets that were related to survival by univariate Cox regression analysis. Supplementary Table 8. The gene sets constructing the final prognostic model and their corresponding coefficients. Supplementary Table 9. The risk category of patients in the TCGA cohort based on the prognostic model. Supplementary Table 10. The risk category of patients in the GSE146173 cohort based on the prognostic model. Supplementary Table 11. The risk category of patients in the GSE12417 cohort based on the prognostic model. Supplementary Table 12. Analysis of clinical characteristics in the TCGA cohort. Supplementary Table 13. Analysis of clinical characteristics in the GSE146173 cohort. Supplementary Table 14. Analysis of clinical characteristics in the GSE12417 cohort. Supplementary Table 15. The top 50 genes based on the ranking of gene-connecting nodes. Supplementary Table 16. The differentially expressed genes (DEGs) between the high- and low-risk groups in the TCGA cohort. Supplementary Figure 1. Patients in TCGA (A), GSE146173 (B), and GSE12417 (C) cohorts were divided into low- and high-risk groups according to the ES of GSE36891_UNSTIM_VS_PAM_TLR2_STIM_PERITONEAL_MACROPHAGE_DN, with the median ES as the cutoff [file 7727424.f1.zip › Supplementary Table 7.txt]

id	HR	HR.95L	HR.95H	pvalue
GSE28737_WT_VS_BCL6_KO_MARGINAL_ZONE_BCELL_DN	1.81E-07	1.08E-11	0.003023564	0.001751555
GSE39820_CTRL_VS_TGFBETA3_IL6_IL23A_CD4_TCELL_UP	1.08E-05	5.77E-09	0.02004249	0.002904468
GSE3337_CTRL_VS_16H_IFNG_IN_CD8POS_DC_DN	22793434.5	1358.760393	3.82364E+11	0.000641263
GSE9960_HEALTHY_VS_GRAM_NEG_AND_POS_SEPSIS_PBMC_DN	4.67E-07	2.11E-10	0.001030035	0.000206569
GSE8515_CTRL_VS_IL6_4H_STIM_MAC_UP	5.68E-09	2.17E-13	0.000148543	0.000253676
GSE13411_NAIVE_VS_IGM_MEMORY_BCELL_DN	15975469700	56318.26249	4.53167E+15	0.000244891
GSE17974_CTRL_VS_ACT_IL4_AND_ANTI_IL12_1H_CD4_TCELL_UP	788339.4439	102.8314968	6043664620	0.002928167
GSE36891_UNSTIM_VS_PAM_TLR2_STIM_PERITONEAL_MACROPHAGE_DN	8065107587	222851.5652	2.9188E+14	2.05E-05
GSE39820_CTRL_VS_TGFBETA3_IL6_IL23A_CD4_TCELL_DN	33871726055	157570.2674	7.28116E+15	0.00010868
GSE44649_NAIVE_VS_ACTIVATED_CD8_TCELL_MIR155_KO_DN	7.67E-06	1.42E-08	0.00412484	0.000241221
GSE26928_EFF_MEM_VS_CENTR_MEM_CD4_TCELL_DN	1.12E-07	5.41E-12	0.002330879	0.001604605
GSE339_CD4POS_VS_CD8POS_DC_IN_CULTURE_DN	13971951124	65891.66394	2.96267E+15	0.000189101
GSE10239_NAIVE_VS_MEMORY_CD8_TCELL_UP	2.93E-07	4.17E-11	0.002065455	0.000875491
GSE41176_UNSTIM_VS_ANTI_IGM_STIM_TAK1_KO_BCELL_24H_UP	241703527.7	5185.761687	1.12656E+13	0.000432273
GSE9006_HEALTHY_VS_TYPE_2_DIABETES_PBMC_AT_DX_UP	39959.05074	31.23404112	51121330.41	0.003698282
GSE16385_UNTREATED_VS_12H_ROSIGLITAZONE_TREATED_MACROPHAGE_DN	182749850.5	10696.80249	3.1222E+12	0.000130367
GSE32423_MEMORY_VS_NAIVE_CD8_TCELL_IL7_IL4_DN	7.15E-06	2.39E-10	0.21364702	0.024226626
GSE39820_CTRL_VS_TGFBETA1_IL6_IL23A_CD4_TCELL_UP	7.38E-06	5.78E-09	0.009417701	0.001201486
GSE45365_WT_VS_IFNAR_KO_BCELL_MCMV_INFECTION_UP	9.02E-10	1.23E-14	6.60E-05	0.000268153
GSE43863_NAIVE_VS_LY6C_INT_CXCR5POS_CD4_EFF_TCELL_D6_LCMV_UP	5.91E-07	1.35E-10	0.002585825	0.000800321
GSE5099_UNSTIM_VS_MCSF_TREATED_MONOCYTE_DAY7_DN	22732.20158	4.07352526	126856458.7	0.022663939
GSE17974_0H_VS_0.5H_IN_VITRO_ACT_CD4_TCELL_UP	28626240.34	2936.171624	2.79092E+11	0.000248463
GSE8621_LPS_PRIMED_UNSTIM_VS_LPS_PRIMED_AND_LPS_STIM_MACROPHAGE_UP	49993564.4	576.6467128	4.33429E+12	0.002244547
GSE35543_IN_VITRO_ITREG_VS_CONVERTED_EX_ITREG_DN	2.36769E+11	2406381.414	2.32962E+16	8.01E-06
GSE34006_WT_VS_A2AR_KO_TREG_UP	286832451.4	1574.704743	5.22465E+13	0.00162603
GSE16450_IMMATURE_VS_MATURE_NEURON_CELL_LINE_6H_IFNA_STIM_DN	2597360.058	172.1816867	39181166137	0.002623137
GSE42021_CD24LO_TREG_VS_CD24LO_TCONV_THYMUS_DN	3094178.089	102.9622684	92984917580	0.004498446
GSE36527_CD69_NEG_VS_POS_TREG_CD62L_LOS_KLRG1_NEG_DN	385157.5024	36.30329457	4086304106	0.006539151
GSE34515_CD16_NEG_VS_POS_MONOCYTE_UP	2016929481	29813.38506	1.36449E+14	0.000159669
GSE33162_HDAC3_KO_VS_HDAC3_KO_MACROPHAGE_UP	2995022718	40401.77421	2.22024E+14	0.000136824
GSE26928_EFF_MEMORY_VS_CXCR5_POS_CD4_TCELL_DN	8.56E-07	5.26E-11	0.013923273	0.004745019
GSE37534_GW1929_VS_PIOGLITAZONE_TREATED_CD4_TCELL_PPARG1_FOXP3_TRANSDUCED_UP	4812806.009	246.1815902	94089495738	0.002271999
GSE1432_CTRL_VS_IFNG_1H_MICROGLIA_UP	321868.5758	26.31432608	3936995374	0.008267364
GSE2585_THYMIC_MACROPHAGE_VS_MTEC_UP	30321403.23	1147.324302	8.01332E+11	0.000912864
GSE38681_WT_VS_LYL1_KO_LYMPHOID_PRIMED_MULTIPOTENT_PROGENITOR_UP	1423126.421	133.5811808	15161483069	0.002749415
GSE4590_SMALL_VS_VPREB_POS_LARGE_PRE_BCELL_UP	7.83E-09	7.04E-13	8.72E-05	8.63E-05
GSE22313_HEALTHY_VS_SLE_MOUSE_CD4_TCELL_UP	35578672.96	3026.722152	4.18222E+11	0.000276706
GSE34156_NOD2_LIGAND_VS_NOD2_AND_TLR1_TLR2_LIGAND_24H_TREATED_MONOCYTE_DN	3.71E-09	4.00E-14	0.000343723	0.000878731
GSE21670_STAT3_KO_VS_WT_CD4_TCELL_UP	1416807.505	385.8040219	5203013426	0.000719817
GSE5542_IFNG_VS_IFNA_TREATED_EPITHELIAL_CELLS_6H_DN	7890061.365	296.0761727	2.1026E+11	0.002254702
GSE9006_TYPE_1_VS_TYPE_2_DIABETES_PBMC_AT_DX_UP	2333.756354	8.213967055	663068.0015	0.007133468
GSE43863_NAIVE_VS_LY6C_LOW_CXCR5NEG_CD4_EFF_TCELL_D6_LCMV_DN	234840.9196	84.87639907	649771410.3	0.002226193
GSE21063_WT_VS_NFATC1_KO_BCELL_DN	2.64E-08	1.15E-12	0.000604487	0.000657304
GSE16385_UNTREATED_VS_12H_IFNG_TNF_TREATED_MACROPHAGE_UP	1387889.42	63.04728187	30552261506	0.005567908
GSE21380_NON_TFH_VS_GERMINAL_CENTER_TFH_CD4_TCELL_DN	1.10E-06	4.08E-10	0.002948285	0.00065897
GSE16385_MONOCYTE_VS_12H_IL4_TREATED_MACROPHAGE_DN	103994.7756	28.83992684	374997946.7	0.005702055
GSE40666_UNTREATED_VS_IFNA_STIM_EFFECTOR_CD8_TCELL_90MIN_UP	39068.92045	65.43370682	23327129.38	0.001187037
GSE21927_SPLEEN_VS_BONE_MARROW_MONOCYTE_BALBC_DN	7930509.823	199.8271173	3.14737E+11	0.003276689
GSE28737_BCL6_HET_VS_BCL6_KO_FOLLICULAR_BCELL_DN	63703.78198	15.35144489	264351132.2	0.009253904
HALLMARK_MYOGENESIS	927655.9115	98.83715774	8706700089	0.003237572
GSE34205_RSV_VS_FLU_INF_INFANT_PBMC_DN	53598.87908	108.721481	26423847.55	0.000577257
GSE25088_WT_VS_STAT6_KO_MACROPHAGE_ROSIGLITAZONE_AND_IL4_STIM_DN	33379243.51	3513.261059	3.17134E+11	0.000209695
GSE40666_UNTREATED_VS_IFNA_STIM_STAT4_KO_EFFECTOR_CD8_TCELL_90MIN_UP	24323.8458	14.56668564	40616615.84	0.007641866
GSE43260_BTLA_POS_VS_NEG_INTRATUMORAL_CD8_TCELL_UP	11209.45004	5.706286378	22019885.08	0.01594783
GSE23925_DARK_ZONE_VS_NAIVE_BCELL_DN	93584.86342	15.61077155	561030992.9	0.009904988
GSE6090_UNSTIM_VS_DC_SIGN_STIM_DC_DN	341971.1606	56.66101433	2063928365	0.004119175
GSE22886_NAIVE_CD4_TCELL_VS_NKCELL_UP	16352.70498	4.342449388	61580673.98	0.020915121
GSE9988_ANTI_TREM1_VS_LPS_MONOCYTE_UP	2883.622568	4.731040917	1757600.338	0.01489291
GSE24634_IL4_VS_CTRL_TREATED_NAIVE_CD4_TCELL_DAY5_UP	79.04039602	1.128951996	5533.790832	0.043808712
GSE9988_ANTI_TREM1_VS_LOW_LPS_MONOCYTE_UP	2230.775825	4.558136373	1091753.378	0.014686331
GSE22886_DAY0_VS_DAY1_MONOCYTE_IN_CULTURE_DN	101784.0141	120.4718134	85995099.07	0.000798095
HALLMARK_CHOLESTEROL_HOMEOSTASIS	14796110.73	8277.372705	26448596735	1.55E-05
