# Supplementary material for: A Novel Prognostic Model for Acute Myeloid Leukemia Based on Gene Set Variation Analysis
Source: J Oncol. 2022 Nov 21;2022:7727424. doi: 10.1155/2022/7727424 (PMC9705098; doi:10.1155/2022/7727424)
Supplement: Supplementary Materials — Supplementary Table 1.The enrichment score (ES) of immunologic and hallmark gene sets in the TCGA cohort by gene set variation analysis (GSVA). Supplementary Table 2. The subtypes of AML patients in the TCGA cohort with the nonnegative matrix factorization (NMF) method. Supplementary Table 3. The differences in the enrichment score (ES) of immunologic and hallmark gene sets among each cluster. Supplementary Table 4. The enrichment score (ES) of immunologic and hallmark gene sets in the GSE146173 cohort. Supplementary Table 5. The subtypes of AML patients in the GSE146173 cohort by supervised hierarchical clustering. Supplementary Table 6. One hundred and twenty-five representative gene sets whose ES differed among the three subgroups. Supplementary Table 7.Sixty-two gene sets that were related to survival by univariate Cox regression analysis. Supplementary Table 8. The gene sets constructing the final prognostic model and their corresponding coefficients. Supplementary Table 9. The risk category of patients in the TCGA cohort based on the prognostic model. Supplementary Table 10. The risk category of patients in the GSE146173 cohort based on the prognostic model. Supplementary Table 11. The risk category of patients in the GSE12417 cohort based on the prognostic model. Supplementary Table 12. Analysis of clinical characteristics in the TCGA cohort. Supplementary Table 13. Analysis of clinical characteristics in the GSE146173 cohort. Supplementary Table 14. Analysis of clinical characteristics in the GSE12417 cohort. Supplementary Table 15. The top 50 genes based on the ranking of gene-connecting nodes. Supplementary Table 16. The differentially expressed genes (DEGs) between the high- and low-risk groups in the TCGA cohort. Supplementary Figure 1. Patients in TCGA (A), GSE146173 (B), and GSE12417 (C) cohorts were divided into low- and high-risk groups according to the ES of GSE36891_UNSTIM_VS_PAM_TLR2_STIM_PERITONEAL_MACROPHAGE_DN, with the median ES as the cutoff [file 7727424.f1.zip › Supplementary Table 9.txt]

id	futime	fustat	GSE36891_UNSTIM_VS_PAM_TLR2_STIM_PERITONEAL_MACROPHAGE_DN	GSE35543_IN_VITRO_ITREG_VS_CONVERTED_EX_ITREG_DN	HALLMARK_CHOLESTEROL_HOMEOSTASIS	riskScore	Risk
TCGA-AB-2853	0.243835616	1	0.3036979	0.09036641	0.25638467	4.834116615	low
TCGA-AB-2882	1	1	0.330428862	0.124987869	0.249068801	5.270052749	high
TCGA-AB-2875	0.580821918	0	0.31162359	0.0983154	0.21666071	4.649854645	low
TCGA-AB-2942	1.756164384	0	0.315513432	0.111603119	0.265933868	5.180426373	high
TCGA-AB-2908	0.084931507	1	0.33232977	0.132142144	0.283414303	5.615293296	high
TCGA-AB-2976	2.506849315	1	0.303595275	0.093823827	0.284898691	5.08696443	high
TCGA-AB-2851	0.663013699	1	0.346460807	0.14287225	0.278757776	5.770572559	high
TCGA-AB-2899	1.838356164	1	0.308502298	0.125492609	0.209995859	4.82501748	low
TCGA-AB-2919	0.167123288	0	0.321003478	0.109000952	0.180927795	4.531258316	low
TCGA-AB-2847	1.665753425	1	0.326018729	0.126788469	0.287525371	5.556641913	high
TCGA-AB-2936	0.161643836	0	0.297343342	0.118251165	0.186414856	4.501395693	low
TCGA-AB-2939	1.246575342	0	0.308841621	0.106611763	0.232308711	4.828871915	low
TCGA-AB-2900	0.504109589	1	0.340731335	0.123298181	0.272336258	5.50413431	high
TCGA-AB-2924	0.246575342	0	0.334483497	0.107044427	0.250543663	5.144848368	high
TCGA-AB-2952	0.084931507	1	0.356303066	0.157191391	0.288066073	6.038857469	high
TCGA-AB-2955	1.339726027	1	0.279810057	0.055511622	0.173197931	3.710257298	low
TCGA-AB-2889	0.832876712	0	0.32110711	0.1144221	0.24184081	5.05563387	low
TCGA-AB-3000	3.421917808	0	0.32282568	0.09534522	0.20721131	4.623496282	low
TCGA-AB-2822	2.665753425	1	0.29979022	0.09731417	0.17854346	4.265468892	low
TCGA-AB-2825	0.580821918	1	0.333449532	0.124011724	0.30918219	5.749228426	high
TCGA-AB-2966	2.339726027	1	0.29085091	0.08865944	0.20114457	4.303256709	low
TCGA-AB-2925	0.665753425	1	0.36434777	0.131319534	0.270120159	5.716627428	high
TCGA-AB-2810	0.084931507	1	0.34147371	0.13402016	0.29216727	5.76120626	high
TCGA-AB-2811	0.665753425	1	0.36845414	0.16074428	0.31181931	6.336773974	high
TCGA-AB-2874	1.084931507	0	0.298380414	0.08634981	0.252139226	4.729179959	low
TCGA-AB-2894	0.495890411	1	0.317982633	0.090953106	0.256614996	4.93599381	low
TCGA-AB-2856	0.410958904	1	0.367202836	0.139877154	0.279053317	5.8831292	high
TCGA-AB-2983	0.917808219	1	0.301648429	0.09471802	0.216546633	4.550017073	low
TCGA-AB-3002	3.920547945	1	0.308050532	0.125808149	0.282230232	5.38731331	high
TCGA-AB-3009	1.580821918	1	0.29247375	0.09750053	0.24926576	4.769287855	low
TCGA-AB-2929	0.336986301	1	0.320937078	0.124720689	0.248312145	5.198776877	high
TCGA-AB-2963	4.498630137	1	0.30539252	0.08714625	0.25415235	4.798618498	low
TCGA-AB-2877	1.747945205	0	0.31115629	0.11037509	0.23464555	4.89672482	low
TCGA-AB-2819	6.838356164	0	0.291431996	0.085041219	0.246253206	4.625340586	low
TCGA-AB-2859	0.832876712	1	0.328955841	0.117149488	0.266365195	5.323496158	high
TCGA-AB-2857	0.838356164	1	0.300368848	0.122821314	0.272315719	5.231945837	high
TCGA-AB-2990	1.252054795	0	0.322489264	0.1133024	0.243238977	5.065478807	low
TCGA-AB-2849	6.082191781	0	0.244845725	0.086218256	0.221444234	4.133951637	low
TCGA-AB-2938	0.832876712	1	0.30070766	0.12781767	0.28902357	5.409828053	high
TCGA-AB-2821	2.252054795	1	0.30763292	0.115382343	0.278631376	5.261478403	high
TCGA-AB-2901	0.161643836	0	0.30280476	0.11869697	0.31305706	5.527713159	high
TCGA-AB-2845	0.832876712	1	0.322893502	0.089763821	0.195591271	4.482591011	low
TCGA-AB-2843	0.589041096	1	0.326447462	0.127911891	0.231627646	5.134508139	high
TCGA-AB-2836	1.419178082	1	0.331451036	0.125546888	0.287777036	5.583309449	high
TCGA-AB-2808	7.838356164	0	0.29019794	0.07548986	0.24781987	4.542281427	low
TCGA-AB-2817	0.747945205	1	0.312204001	0.128980598	0.257868246	5.254097888	high
TCGA-AB-2970	0.835616438	1	0.292169042	0.098090071	0.222526187	4.564447711	low
TCGA-AB-2892	2.583561644	0	0.311825889	0.099644478	0.243110643	4.869251183	low
TCGA-AB-2893	0.580821918	1	0.348314934	0.117296103	0.279637546	5.5565592	high
TCGA-AB-2895	0.419178082	1	0.32206534	0.110419388	0.229235774	4.927356334	low
TCGA-AB-2996	4.331506849	0	0.30236896	0.0934646	0.23975661	4.724081449	low
TCGA-AB-2959	1.339726027	1	0.261373803	0.093732977	0.213086485	4.246997881	low
TCGA-AB-2898	1.076712329	0	0.32127507	0.12654069	0.28352954	5.491812001	high
TCGA-AB-2941	0.003	1	0.2948715	0.10617815	0.30782683	5.320252605	high
TCGA-AB-2890	0.003	1	0.31117941	0.13049714	0.22534882	5.007932524	low
TCGA-AB-2885	0.58630137	1	0.317007025	0.129143566	0.258445803	5.291933731	high
TCGA-AB-2884	2.002739726	1	0.334742127	0.121751844	0.265345191	5.395885118	high
TCGA-AB-2839	1.331506849	1	0.292401911	0.090822234	0.246619128	4.687323491	low
TCGA-AB-2883	2	0	0.32718929	0.09177953	0.18425733	4.44121035	low
TCGA-AB-2876	3.339726027	0	0.293164843	0.079700428	0.203908904	4.258452617	low
TCGA-AB-2870	0.419178082	1	0.325596981	0.130826025	0.256109621	5.346050067	high
TCGA-AB-3008	2.252054795	1	0.3055108	0.09583221	0.20538465	4.498882369	low
TCGA-AB-2914	2.169863014	0	0.27857853	0.091498243	0.242763553	4.571791027	low
TCGA-AB-2858	1.580821918	1	0.31691179	0.09753703	0.21729411	4.682761421	low
TCGA-AB-2937	0.589041096	1	0.327194258	0.14322582	0.231078528	5.274791698	high
TCGA-AB-2814	2.169863014	1	0.304625177	0.103605471	0.212707514	4.62088798	low
TCGA-AB-2971	2.169863014	1	0.309987979	0.105986144	0.23145042	4.824088521	low
TCGA-AB-2915	0.003	1	0.333118255	0.126683577	0.273169499	5.490994739	high
TCGA-AB-2828	6.257534247	0	0.29760393	0.08423054	0.24441497	4.644569581	low
TCGA-AB-2818	0.830136986	1	0.31845344	0.10505372	0.26401108	5.125247273	high
TCGA-AB-2867	0.504109589	1	0.298615589	0.088731239	0.231460964	4.591448904	low
TCGA-AB-2948	1.589041096	1	0.333385584	0.111803183	0.237154672	5.076702891	high
TCGA-AB-2873	0.747945205	0	0.320786551	0.122736528	0.268221268	5.334702423	high
TCGA-AB-2950	0.838356164	0	0.289297236	0.085353732	0.217447442	4.38975087	low
TCGA-AB-2934	0.076712329	0	0.339491867	0.138798264	0.287524436	5.7554724	high
TCGA-AB-2992	4.673972603	1	0.315055598	0.105429934	0.262484351	5.09425561	high
TCGA-AB-2878	1	1	0.2825958	0.100664016	0.270845786	4.900638867	low
TCGA-AB-2986	0.580821918	1	0.337823335	0.116191429	0.253714043	5.275069222	high
TCGA-AB-2916	2.416438356	0	0.306663762	0.111480995	0.243933062	4.949324811	low
TCGA-AB-2949	1.915068493	0	0.30801509	0.13559309	0.27125435	5.390822667	high
TCGA-AB-2866	0.419178082	1	0.34362364	0.129078493	0.295177456	5.753852008	high
TCGA-AB-2984	3.169863014	0	0.297910011	0.123763931	0.200796112	4.667381966	low
TCGA-AB-2805	1.580821918	1	0.297216182	0.109274256	0.262539895	5.011424238	low
TCGA-AB-2977	0.084931507	1	0.36957024	0.16753937	0.29438374	6.27036892	high
TCGA-AB-2981	1.334246575	0	0.32888467	0.127086697	0.305830793	5.720893018	high
TCGA-AB-2846	3.84109589	1	0.315282467	0.104320819	0.258317191	5.053203748	low
TCGA-AB-2931	0.003	1	0.334610871	0.122610188	0.279754788	5.515032382	high
TCGA-AB-2830	0.753424658	1	0.32796218	0.123263021	0.231050412	5.097678849	high
TCGA-AB-2834	0.671232877	1	0.30238728	0.08959105	0.23537163	4.654749161	low
TCGA-AB-2888	0.915068493	0	0.322411236	0.117860252	0.277089896	5.370074615	high
TCGA-AB-2956	0.501369863	1	0.341464037	0.119851985	0.280925047	5.544449141	high
TCGA-AB-2917	3.331506849	0	0.260397719	0.069290873	0.22718155	4.127447039	low
TCGA-AB-2812	1.002739726	1	0.274982541	0.080232527	0.272743586	4.678665016	low
TCGA-AB-2920	1.002739726	1	0.355652289	0.143994429	0.269126272	5.766769269	high
TCGA-AB-2979	1.838356164	0	0.343019415	0.121968188	0.210419218	5.025099284	low
TCGA-AB-2913	3.331506849	0	0.28310102	0.08231187	0.23297923	4.441857659	low
TCGA-AB-3011	5.164383562	0	0.306720805	0.096761913	0.172657913	4.260572779	low
TCGA-AB-2806	2.589041096	1	0.281791647	0.06794163	0.189328854	3.962309715	low
TCGA-AB-2844	0.334246575	1	0.319560024	0.102030338	0.238771227	4.908507043	low
TCGA-AB-2896	0.58630137	1	0.332148096	0.108925735	0.267479335	5.2783715	high
TCGA-AB-2871	0.419178082	0	0.32512067	0.11937306	0.20377179	4.830981322	low
TCGA-AB-2835	4.583561644	0	0.347742793	0.121418197	0.292648546	5.691646401	high
TCGA-AB-2813	0.084931507	1	0.331981403	0.118801024	0.295129857	5.582578442	high
TCGA-AB-2865	0.167123288	1	0.32167478	0.14198017	0.31616807	5.88933662	high
TCGA-AB-2933	0.334246575	1	0.30777161	0.10461518	0.26670719	5.071400093	high
TCGA-AB-2932	0.003	0	0.358390518	0.125433033	0.266105177	5.592195692	high
TCGA-AB-2826	2.002739726	1	0.32180439	0.10352694	0.27355595	5.207868136	high
TCGA-AB-2881	1.076712329	0	0.317794825	0.114236228	0.264622778	5.209352493	high
TCGA-AB-2912	0.750684932	1	0.282657512	0.075575162	0.222453269	4.295547615	low
TCGA-AB-2988	0.082191781	1	0.31578071	0.101749706	0.25011869	4.969235679	low
TCGA-AB-2815	2.252054795	1	0.302641811	0.088507584	0.248925232	4.752088067	low
TCGA-AB-2995	4.249315068	0	0.311025287	0.120786981	0.217426945	4.856710169	low
TCGA-AB-2863	0.084931507	1	0.279193203	0.099915597	0.263839089	4.816696265	low
TCGA-AB-2973	1.668493151	1	0.321727636	0.11007681	0.242410232	5.024569723	low
TCGA-AB-2869	0.665753425	0	0.32178706	0.10863081	0.22422158	4.870165184	low
TCGA-AB-2842	0.003	1	0.29644871	0.07545246	0.26113367	4.687056139	low
TCGA-AB-2910	0.003	1	0.337334564	0.120232991	0.305725284	5.713630256	high
TCGA-AB-2927	0.246575342	1	0.322889129	0.143294483	0.271127854	5.55868956	high
TCGA-AB-2965	0.917808219	1	0.29883847	0.09239539	0.27282274	4.948372459	low
TCGA-AB-2935	0.167123288	1	0.327968861	0.138856595	0.288637792	5.68825293	high
TCGA-AB-2820	0.003	1	0.315892109	0.135170714	0.247774362	5.256397315	high
TCGA-AB-2911	3.249315068	0	0.325627105	0.136686352	0.231926153	5.211382322	high
TCGA-AB-2987	0.504109589	1	0.336692464	0.154169434	0.275433906	5.782898433	high
TCGA-AB-2861	0.003	1	0.348616576	0.130902783	0.273581881	5.635452881	high
TCGA-AB-2886	0.495890411	0	0.303687842	0.092340612	0.153967714	4.054630984	low
